# Supplementary material for: Serum micro-RNAs with mutation-targeted RNA modification: a potent cancer detection tool constructed using an optimized machine learning workflow
Source: Sci Rep. 2024 Apr 19;14:9016. doi: 10.1038/s41598-024-59480-y (PMC11031599; doi:10.1038/s41598-024-59480-y)
Supplement: Supplementary file 4 — Supplementary Information 4. [file 41598_2024_59480_MOESM4_ESM.zip]

Archive with 13 entries (11 files):
- 4 GPL18941/
- 4 GPL18941/4GPL18941/
- 4 GPL18941/4GPL18941/GPL18941(n = 1443).pdf
- 4 GPL18941/4GPL18941/GPL18941(n = 3381).pdf
- 4 GPL18941/4GPL18941/GPL18941(n = 4824).pdf
- 4 GPL18941/4GPL18941/GPL18941.pdf
- 4 GPL18941/4GPL18941/GPL18941_clinic.csv
- 4 GPL18941/4GPL18941/GSE124158-GPL18941.txt
- 4 GPL18941/4GPL18941/GSE59856-GPL18941.txt
- 4 GPL18941/4GPL18941/GSE73002-GPL18941.txt
- 4 GPL18941/4GPL18941/GSE85679-GPL18941.txt
- 4 GPL18941/4GPL18941/gbm_ensemble_GPL18941.RData
- 4 GPL18941/review.R
