# Supplementary material for: Serum micro-RNAs with mutation-targeted RNA modification: a potent cancer detection tool constructed using an optimized machine learning workflow
Source: Sci Rep. 2024 Apr 19;14:9016. doi: 10.1038/s41598-024-59480-y (PMC11031599; doi:10.1038/s41598-024-59480-y)
Supplement: Supplementary file 4 — Supplementary Information 4. [file 41598_2024_59480_MOESM4_ESM.zip › 4 GPL18941/4GPL18941/GPL18941_clinic.csv]

Accession	PATIENT DIAGNOSIS	type
GSM3521753	Breast Cancer	cancer
GSM3521754	Breast Cancer	cancer
GSM3521755	Breast Cancer	cancer
GSM3521756	Breast Cancer	cancer
GSM3521757	Breast Cancer	cancer
GSM3521758	Breast Cancer	cancer
GSM3521759	Breast Cancer	cancer
GSM3521760	Breast Cancer	cancer
GSM3521761	Breast Cancer	cancer
GSM3521762	Breast Cancer	cancer
GSM3521763	Breast Cancer	cancer
GSM3521764	Breast Cancer	cancer
GSM3521765	Breast Cancer	cancer
GSM3521766	Breast Cancer	cancer
GSM3521767	Breast Cancer	cancer
GSM3521768	Breast Cancer	cancer
GSM3521769	Breast Cancer	cancer
GSM3521770	Breast Cancer	cancer
GSM3521771	Breast Cancer	cancer
GSM3521772	Breast Cancer	cancer
GSM3521773	Breast Cancer	cancer
GSM3521774	Breast Cancer	cancer
GSM3521775	Breast Cancer	cancer
GSM3521776	Breast Cancer	cancer
GSM3521777	Breast Cancer	cancer
GSM3521778	Breast Cancer	cancer
GSM3521779	Breast Cancer	cancer
GSM3521780	Breast Cancer	cancer
GSM3521781	Breast Cancer	cancer
GSM3521782	Breast Cancer	cancer
GSM3522029	Malignant bone and soft tissue tumor	cancer
GSM3522063	Malignant bone and soft tissue tumor	cancer
GSM3522066	Malignant bone and soft tissue tumor	cancer
GSM3522071	Malignant bone and soft tissue tumor	cancer
GSM3522074	Malignant bone and soft tissue tumor	cancer
GSM3522086	Malignant bone and soft tissue tumor	cancer
GSM3522087	Malignant bone and soft tissue tumor	cancer
GSM3522088	Malignant bone and soft tissue tumor	cancer
GSM3522095	Malignant bone and soft tissue tumor	cancer
GSM3522112	Malignant bone and soft tissue tumor	cancer
GSM3522191	Malignant bone and soft tissue tumor	cancer
GSM3522282	Malignant bone and soft tissue tumor	cancer
GSM1448046	benign pancreatic or biliary tract diseases	non_cancer
GSM1448047	benign pancreatic or biliary tract diseases	non_cancer
GSM1448048	benign pancreatic or biliary tract diseases	non_cancer
GSM1448049	benign pancreatic or biliary tract diseases	non_cancer
GSM1448050	benign pancreatic or biliary tract diseases	non_cancer
GSM1448051	benign pancreatic or biliary tract diseases	non_cancer
GSM1448052	benign pancreatic or biliary tract diseases	non_cancer
GSM1448053	benign pancreatic or biliary tract diseases	non_cancer
GSM1448054	benign pancreatic or biliary tract diseases	non_cancer
GSM1448055	benign pancreatic or biliary tract diseases	non_cancer
GSM1448056	benign pancreatic or biliary tract diseases	non_cancer
GSM1448057	benign pancreatic or biliary tract diseases	non_cancer
GSM1448058	benign pancreatic or biliary tract diseases	non_cancer
GSM1448059	benign pancreatic or biliary tract diseases	non_cancer
GSM1448060	benign pancreatic or biliary tract diseases	non_cancer
GSM1448061	benign pancreatic or biliary tract diseases	non_cancer
GSM1448062	benign pancreatic or biliary tract diseases	non_cancer
GSM1448063	benign pancreatic or biliary tract diseases	non_cancer
GSM1448064	benign pancreatic or biliary tract diseases	non_cancer
GSM1448065	benign pancreatic or biliary tract diseases	non_cancer
GSM1448066	benign pancreatic or biliary tract diseases	non_cancer
GSM1447596	biliary tract cancer	cancer
GSM1447597	biliary tract cancer	cancer
GSM1447598	biliary tract cancer	cancer
GSM1447599	biliary tract cancer	cancer
GSM1447600	biliary tract cancer	cancer
GSM1447601	biliary tract cancer	cancer
GSM1447602	biliary tract cancer	cancer
GSM1447603	biliary tract cancer	cancer
GSM1447604	biliary tract cancer	cancer
GSM1447605	biliary tract cancer	cancer
GSM1447606	biliary tract cancer	cancer
GSM1447607	biliary tract cancer	cancer
GSM1447608	biliary tract cancer	cancer
GSM1447609	biliary tract cancer	cancer
GSM1447610	biliary tract cancer	cancer
GSM1447611	biliary tract cancer	cancer
GSM1447612	biliary tract cancer	cancer
GSM1447613	biliary tract cancer	cancer
GSM1447614	biliary tract cancer	cancer
GSM1447615	biliary tract cancer	cancer
GSM1447616	biliary tract cancer	cancer
GSM1447617	biliary tract cancer	cancer
GSM1447618	biliary tract cancer	cancer
GSM1447619	biliary tract cancer	cancer
GSM1447620	biliary tract cancer	cancer
GSM1447621	biliary tract cancer	cancer
GSM1447622	biliary tract cancer	cancer
GSM1447623	biliary tract cancer	cancer
GSM1447624	biliary tract cancer	cancer
GSM1447625	biliary tract cancer	cancer
GSM1447626	biliary tract cancer	cancer
GSM1447627	biliary tract cancer	cancer
GSM1447628	biliary tract cancer	cancer
GSM1447629	biliary tract cancer	cancer
GSM1447630	biliary tract cancer	cancer
GSM1447631	biliary tract cancer	cancer
GSM1447632	biliary tract cancer	cancer
GSM1447633	biliary tract cancer	cancer
GSM1447634	biliary tract cancer	cancer
GSM1447635	biliary tract cancer	cancer
GSM1447636	biliary tract cancer	cancer
GSM1447637	biliary tract cancer	cancer
GSM1447638	biliary tract cancer	cancer
GSM1447639	biliary tract cancer	cancer
GSM1447640	biliary tract cancer	cancer
GSM1447641	biliary tract cancer	cancer
GSM1447642	biliary tract cancer	cancer
GSM1447643	biliary tract cancer	cancer
GSM1447644	biliary tract cancer	cancer
GSM1447645	biliary tract cancer	cancer
GSM1447646	biliary tract cancer	cancer
GSM1447647	biliary tract cancer	cancer
GSM1447648	biliary tract cancer	cancer
GSM1447649	biliary tract cancer	cancer
GSM1447650	biliary tract cancer	cancer
GSM1447651	biliary tract cancer	cancer
GSM1447652	biliary tract cancer	cancer
GSM1447653	biliary tract cancer	cancer
GSM1447654	biliary tract cancer	cancer
GSM1447655	biliary tract cancer	cancer
GSM1447656	biliary tract cancer	cancer
GSM1447657	biliary tract cancer	cancer
GSM1447658	biliary tract cancer	cancer
GSM1447659	biliary tract cancer	cancer
GSM1447660	biliary tract cancer	cancer
GSM1447661	biliary tract cancer	cancer
GSM1447662	biliary tract cancer	cancer
GSM1447663	biliary tract cancer	cancer
GSM1447664	biliary tract cancer	cancer
GSM1447665	biliary tract cancer	cancer
GSM1447666	biliary tract cancer	cancer
GSM1447667	biliary tract cancer	cancer
GSM1447668	biliary tract cancer	cancer
GSM1447669	biliary tract cancer	cancer
GSM1447670	biliary tract cancer	cancer
GSM1447671	biliary tract cancer	cancer
GSM1447672	biliary tract cancer	cancer
GSM1447673	biliary tract cancer	cancer
GSM1447674	biliary tract cancer	cancer
GSM1447675	biliary tract cancer	cancer
GSM1447676	biliary tract cancer	cancer
GSM1447677	biliary tract cancer	cancer
GSM1447678	biliary tract cancer	cancer
GSM1447679	biliary tract cancer	cancer
GSM1447680	biliary tract cancer	cancer
GSM1447681	biliary tract cancer	cancer
GSM1447682	biliary tract cancer	cancer
GSM1447683	biliary tract cancer	cancer
GSM1447684	biliary tract cancer	cancer
GSM1447685	biliary tract cancer	cancer
GSM1447686	biliary tract cancer	cancer
GSM1447687	biliary tract cancer	cancer
GSM1447688	biliary tract cancer	cancer
GSM1447689	biliary tract cancer	cancer
GSM1447690	biliary tract cancer	cancer
GSM1447691	biliary tract cancer	cancer
GSM1447692	biliary tract cancer	cancer
GSM1447693	biliary tract cancer	cancer
GSM1447844	colon cancer	cancer
GSM1447845	colon cancer	cancer
GSM1447846	colon cancer	cancer
GSM1447847	colon cancer	cancer
GSM1447848	colon cancer	cancer
GSM1447849	colon cancer	cancer
GSM1447850	colon cancer	cancer
GSM1447851	colon cancer	cancer
GSM1447852	colon cancer	cancer
GSM1447853	colon cancer	cancer
GSM1447854	colon cancer	cancer
GSM1447855	colon cancer	cancer
GSM1447856	colon cancer	cancer
GSM1447857	colon cancer	cancer
GSM1447858	colon cancer	cancer
GSM1447859	colon cancer	cancer
GSM1447860	colon cancer	cancer
GSM1447861	colon cancer	cancer
GSM1447862	colon cancer	cancer
GSM1447863	colon cancer	cancer
GSM1447864	colon cancer	cancer
GSM1447865	colon cancer	cancer
GSM1447866	colon cancer	cancer
GSM1447867	colon cancer	cancer
GSM1447868	colon cancer	cancer
GSM1447869	colon cancer	cancer
GSM1447870	colon cancer	cancer
GSM1447871	colon cancer	cancer
GSM1447872	colon cancer	cancer
GSM1447873	colon cancer	cancer
GSM1447874	colon cancer	cancer
GSM1447875	colon cancer	cancer
GSM1447876	colon cancer	cancer
GSM1447877	colon cancer	cancer
GSM1447878	colon cancer	cancer
GSM1447879	colon cancer	cancer
GSM1447880	colon cancer	cancer
GSM1447881	colon cancer	cancer
GSM1447882	colon cancer	cancer
GSM1447883	colon cancer	cancer
GSM1447884	colon cancer	cancer
GSM1447885	colon cancer	cancer
GSM1447886	colon cancer	cancer
GSM1447887	colon cancer	cancer
GSM1447888	colon cancer	cancer
GSM1447889	colon cancer	cancer
GSM1447890	colon cancer	cancer
GSM1447891	colon cancer	cancer
GSM1447892	colon cancer	cancer
GSM1447893	colon cancer	cancer
GSM1447944	esophagus cancer	cancer
GSM1447945	esophagus cancer	cancer
GSM1447946	esophagus cancer	cancer
GSM1447947	esophagus cancer	cancer
GSM1447948	esophagus cancer	cancer
GSM1447949	esophagus cancer	cancer
GSM1447950	esophagus cancer	cancer
GSM1447951	esophagus cancer	cancer
GSM1447952	esophagus cancer	cancer
GSM1447953	esophagus cancer	cancer
GSM1447954	esophagus cancer	cancer
GSM1447955	esophagus cancer	cancer
GSM1447956	esophagus cancer	cancer
GSM1447957	esophagus cancer	cancer
GSM1447958	esophagus cancer	cancer
GSM1447959	esophagus cancer	cancer
GSM1447960	esophagus cancer	cancer
GSM1447961	esophagus cancer	cancer
GSM1447962	esophagus cancer	cancer
GSM1447963	esophagus cancer	cancer
GSM1447964	esophagus cancer	cancer
GSM1447965	esophagus cancer	cancer
GSM1447966	esophagus cancer	cancer
GSM1447967	esophagus cancer	cancer
GSM1447968	esophagus cancer	cancer
GSM1447969	esophagus cancer	cancer
GSM1447970	esophagus cancer	cancer
GSM1447971	esophagus cancer	cancer
GSM1447972	esophagus cancer	cancer
GSM1447973	esophagus cancer	cancer
GSM1447974	esophagus cancer	cancer
GSM1447975	esophagus cancer	cancer
GSM1447976	esophagus cancer	cancer
GSM1447977	esophagus cancer	cancer
GSM1447978	esophagus cancer	cancer
GSM1447979	esophagus cancer	cancer
GSM1447980	esophagus cancer	cancer
GSM1447981	esophagus cancer	cancer
GSM1447982	esophagus cancer	cancer
GSM1447983	esophagus cancer	cancer
GSM1447984	esophagus cancer	cancer
GSM1447985	esophagus cancer	cancer
GSM1447986	esophagus cancer	cancer
GSM1447987	esophagus cancer	cancer
GSM1447988	esophagus cancer	cancer
GSM1447989	esophagus cancer	cancer
GSM1447990	esophagus cancer	cancer
GSM1447991	esophagus cancer	cancer
GSM1447992	esophagus cancer	cancer
GSM1447993	esophagus cancer	cancer
GSM1447694	healthy control	non_cancer
GSM1447695	healthy control	non_cancer
GSM1447696	healthy control	non_cancer
GSM1447697	healthy control	non_cancer
GSM1447698	healthy control	non_cancer
GSM1447699	healthy control	non_cancer
GSM1447700	healthy control	non_cancer
GSM1447701	healthy control	non_cancer
GSM1447702	healthy control	non_cancer
GSM1447703	healthy control	non_cancer
GSM1447704	healthy control	non_cancer
GSM1447705	healthy control	non_cancer
GSM1447706	healthy control	non_cancer
GSM1447707	healthy control	non_cancer
GSM1447708	healthy control	non_cancer
GSM1447709	healthy control	non_cancer
GSM1447710	healthy control	non_cancer
GSM1447711	healthy control	non_cancer
GSM1447712	healthy control	non_cancer
GSM1447713	healthy control	non_cancer
GSM1447714	healthy control	non_cancer
GSM1447715	healthy control	non_cancer
GSM1447716	healthy control	non_cancer
GSM1447717	healthy control	non_cancer
GSM1447718	healthy control	non_cancer
GSM1447719	healthy control	non_cancer
GSM1447720	healthy control	non_cancer
GSM1447721	healthy control	non_cancer
GSM1447722	healthy control	non_cancer
GSM1447723	healthy control	non_cancer
GSM1447724	healthy control	non_cancer
GSM1447725	healthy control	non_cancer
GSM1447726	healthy control	non_cancer
GSM1447727	healthy control	non_cancer
GSM1447728	healthy control	non_cancer
GSM1447729	healthy control	non_cancer
GSM1447730	healthy control	non_cancer
GSM1447731	healthy control	non_cancer
GSM1447732	healthy control	non_cancer
GSM1447733	healthy control	non_cancer
GSM1447734	healthy control	non_cancer
GSM1447735	healthy control	non_cancer
GSM1447736	healthy control	non_cancer
GSM1447737	healthy control	non_cancer
GSM1447738	healthy control	non_cancer
GSM1447739	healthy control	non_cancer
GSM1447740	healthy control	non_cancer
GSM1447741	healthy control	non_cancer
GSM1447742	healthy control	non_cancer
GSM1447743	healthy control	non_cancer
GSM1447744	healthy control	non_cancer
GSM1447745	healthy control	non_cancer
GSM1447746	healthy control	non_cancer
GSM1447747	healthy control	non_cancer
GSM1447748	healthy control	non_cancer
GSM1447749	healthy control	non_cancer
GSM1447750	healthy control	non_cancer
GSM1447751	healthy control	non_cancer
GSM1447752	healthy control	non_cancer
GSM1447753	healthy control	non_cancer
GSM1447754	healthy control	non_cancer
GSM1447755	healthy control	non_cancer
GSM1447756	healthy control	non_cancer
GSM1447757	healthy control	non_cancer
GSM1447758	healthy control	non_cancer
GSM1447759	healthy control	non_cancer
GSM1447760	healthy control	non_cancer
GSM1447761	healthy control	non_cancer
GSM1447762	healthy control	non_cancer
GSM1447763	healthy control	non_cancer
GSM1447764	healthy control	non_cancer
GSM1447765	healthy control	non_cancer
GSM1447766	healthy control	non_cancer
GSM1447767	healthy control	non_cancer
GSM1447768	healthy control	non_cancer
GSM1447769	healthy control	non_cancer
GSM1447770	healthy control	non_cancer
GSM1447771	healthy control	non_cancer
GSM1447772	healthy control	non_cancer
GSM1447773	healthy control	non_cancer
GSM1447774	healthy control	non_cancer
GSM1447775	healthy control	non_cancer
GSM1447776	healthy control	non_cancer
GSM1447777	healthy control	non_cancer
GSM1447778	healthy control	non_cancer
GSM1447779	healthy control	non_cancer
GSM1447780	healthy control	non_cancer
GSM1447781	healthy control	non_cancer
GSM1447782	healthy control	non_cancer
GSM1447783	healthy control	non_cancer
GSM1447784	healthy control	non_cancer
GSM1447785	healthy control	non_cancer
GSM1447786	healthy control	non_cancer
GSM1447787	healthy control	non_cancer
GSM1447788	healthy control	non_cancer
GSM1447789	healthy control	non_cancer
GSM1447790	healthy control	non_cancer
GSM1447791	healthy control	non_cancer
GSM1447792	healthy control	non_cancer
GSM1447793	healthy control	non_cancer
GSM1447794	healthy control	non_cancer
GSM1447795	healthy control	non_cancer
GSM1447796	healthy control	non_cancer
GSM1447797	healthy control	non_cancer
GSM1447798	healthy control	non_cancer
GSM1447799	healthy control	non_cancer
GSM1447800	healthy control	non_cancer
GSM1447801	healthy control	non_cancer
GSM1447802	healthy control	non_cancer
GSM1447803	healthy control	non_cancer
GSM1447804	healthy control	non_cancer
GSM1447805	healthy control	non_cancer
GSM1447806	healthy control	non_cancer
GSM1447807	healthy control	non_cancer
GSM1447808	healthy control	non_cancer
GSM1447809	healthy control	non_cancer
GSM1447810	healthy control	non_cancer
GSM1447811	healthy control	non_cancer
GSM1447812	healthy control	non_cancer
GSM1447813	healthy control	non_cancer
GSM1447814	healthy control	non_cancer
GSM1447815	healthy control	non_cancer
GSM1447816	healthy control	non_cancer
GSM1447817	healthy control	non_cancer
GSM1447818	healthy control	non_cancer
GSM1447819	healthy control	non_cancer
GSM1447820	healthy control	non_cancer
GSM1447821	healthy control	non_cancer
GSM1447822	healthy control	non_cancer
GSM1447823	healthy control	non_cancer
GSM1447824	healthy control	non_cancer
GSM1447825	healthy control	non_cancer
GSM1447826	healthy control	non_cancer
GSM1447827	healthy control	non_cancer
GSM1447828	healthy control	non_cancer
GSM1447829	healthy control	non_cancer
GSM1447830	healthy control	non_cancer
GSM1447831	healthy control	non_cancer
GSM1447832	healthy control	non_cancer
GSM1447833	healthy control	non_cancer
GSM1447834	healthy control	non_cancer
GSM1447835	healthy control	non_cancer
GSM1447836	healthy control	non_cancer
GSM1447837	healthy control	non_cancer
GSM1447838	healthy control	non_cancer
GSM1447839	healthy control	non_cancer
GSM1447840	healthy control	non_cancer
GSM1447841	healthy control	non_cancer
GSM1447842	healthy control	non_cancer
GSM1447843	healthy control	non_cancer
GSM1447994	liver cancer	cancer
GSM1447995	liver cancer	cancer
GSM1447996	liver cancer	cancer
GSM1447997	liver cancer	cancer
GSM1447998	liver cancer	cancer
GSM1447999	liver cancer	cancer
GSM1448000	liver cancer	cancer
GSM1448001	liver cancer	cancer
GSM1448002	liver cancer	cancer
GSM1448003	liver cancer	cancer
GSM1448004	liver cancer	cancer
GSM1448005	liver cancer	cancer
GSM1448006	liver cancer	cancer
GSM1448007	liver cancer	cancer
GSM1448008	liver cancer	cancer
GSM1448009	liver cancer	cancer
GSM1448010	liver cancer	cancer
GSM1448011	liver cancer	cancer
GSM1448012	liver cancer	cancer
GSM1448013	liver cancer	cancer
GSM1448014	liver cancer	cancer
GSM1448015	liver cancer	cancer
GSM1448016	liver cancer	cancer
GSM1448017	liver cancer	cancer
GSM1448018	liver cancer	cancer
GSM1448019	liver cancer	cancer
GSM1448020	liver cancer	cancer
GSM1448021	liver cancer	cancer
GSM1448022	liver cancer	cancer
GSM1448023	liver cancer	cancer
GSM1448024	liver cancer	cancer
GSM1448025	liver cancer	cancer
GSM1448026	liver cancer	cancer
GSM1448027	liver cancer	cancer
GSM1448028	liver cancer	cancer
GSM1448029	liver cancer	cancer
GSM1448030	liver cancer	cancer
GSM1448031	liver cancer	cancer
GSM1448032	liver cancer	cancer
GSM1448033	liver cancer	cancer
GSM1448034	liver cancer	cancer
GSM1448035	liver cancer	cancer
GSM1448036	liver cancer	cancer
GSM1448037	liver cancer	cancer
GSM1448038	liver cancer	cancer
GSM1448039	liver cancer	cancer
GSM1448040	liver cancer	cancer
GSM1448041	liver cancer	cancer
GSM1448042	liver cancer	cancer
GSM1448043	liver cancer	cancer
GSM1448044	liver cancer	cancer
GSM1448045	liver cancer	cancer
GSM1447496	pancreatic cancer	cancer
GSM1447497	pancreatic cancer	cancer
GSM1447498	pancreatic cancer	cancer
GSM1447499	pancreatic cancer	cancer
GSM1447500	pancreatic cancer	cancer
GSM1447501	pancreatic cancer	cancer
GSM1447502	pancreatic cancer	cancer
GSM1447503	pancreatic cancer	cancer
GSM1447504	pancreatic cancer	cancer
GSM1447505	pancreatic cancer	cancer
GSM1447506	pancreatic cancer	cancer
GSM1447507	pancreatic cancer	cancer
GSM1447508	pancreatic cancer	cancer
GSM1447509	pancreatic cancer	cancer
GSM1447510	pancreatic cancer	cancer
GSM1447511	pancreatic cancer	cancer
GSM1447512	pancreatic cancer	cancer
GSM1447513	pancreatic cancer	cancer
GSM1447514	pancreatic cancer	cancer
GSM1447515	pancreatic cancer	cancer
GSM1447516	pancreatic cancer	cancer
GSM1447517	pancreatic cancer	cancer
GSM1447518	pancreatic cancer	cancer
GSM1447519	pancreatic cancer	cancer
GSM1447520	pancreatic cancer	cancer
GSM1447521	pancreatic cancer	cancer
GSM1447522	pancreatic cancer	cancer
GSM1447523	pancreatic cancer	cancer
GSM1447524	pancreatic cancer	cancer
GSM1447525	pancreatic cancer	cancer
GSM1447526	pancreatic cancer	cancer
GSM1447527	pancreatic cancer	cancer
GSM1447528	pancreatic cancer	cancer
GSM1447529	pancreatic cancer	cancer
GSM1447530	pancreatic cancer	cancer
GSM1447531	pancreatic cancer	cancer
GSM1447532	pancreatic cancer	cancer
GSM1447533	pancreatic cancer	cancer
GSM1447534	pancreatic cancer	cancer
GSM1447535	pancreatic cancer	cancer
GSM1447536	pancreatic cancer	cancer
GSM1447537	pancreatic cancer	cancer
GSM1447538	pancreatic cancer	cancer
GSM1447539	pancreatic cancer	cancer
GSM1447540	pancreatic cancer	cancer
GSM1447541	pancreatic cancer	cancer
GSM1447542	pancreatic cancer	cancer
GSM1447543	pancreatic cancer	cancer
GSM1447544	pancreatic cancer	cancer
GSM1447545	pancreatic cancer	cancer
GSM1447546	pancreatic cancer	cancer
GSM1447547	pancreatic cancer	cancer
GSM1447548	pancreatic cancer	cancer
GSM1447549	pancreatic cancer	cancer
GSM1447550	pancreatic cancer	cancer
GSM1447551	pancreatic cancer	cancer
GSM1447552	pancreatic cancer	cancer
GSM1447553	pancreatic cancer	cancer
GSM1447554	pancreatic cancer	cancer
GSM1447555	pancreatic cancer	cancer
GSM1447556	pancreatic cancer	cancer
GSM1447557	pancreatic cancer	cancer
GSM1447558	pancreatic cancer	cancer
GSM1447559	pancreatic cancer	cancer
GSM1447560	pancreatic cancer	cancer
GSM1447561	pancreatic cancer	cancer
GSM1447562	pancreatic cancer	cancer
GSM1447563	pancreatic cancer	cancer
GSM1447564	pancreatic cancer	cancer
GSM1447565	pancreatic cancer	cancer
GSM1447566	pancreatic cancer	cancer
GSM1447567	pancreatic cancer	cancer
GSM1447568	pancreatic cancer	cancer
GSM1447569	pancreatic cancer	cancer
GSM1447570	pancreatic cancer	cancer
GSM1447571	pancreatic cancer	cancer
GSM1447572	pancreatic cancer	cancer
GSM1447573	pancreatic cancer	cancer
GSM1447574	pancreatic cancer	cancer
GSM1447575	pancreatic cancer	cancer
GSM1447576	pancreatic cancer	cancer
GSM1447577	pancreatic cancer	cancer
GSM1447578	pancreatic cancer	cancer
GSM1447579	pancreatic cancer	cancer
GSM1447580	pancreatic cancer	cancer
GSM1447581	pancreatic cancer	cancer
GSM1447582	pancreatic cancer	cancer
GSM1447583	pancreatic cancer	cancer
GSM1447584	pancreatic cancer	cancer
GSM1447585	pancreatic cancer	cancer
GSM1447586	pancreatic cancer	cancer
GSM1447587	pancreatic cancer	cancer
GSM1447588	pancreatic cancer	cancer
GSM1447589	pancreatic cancer	cancer
GSM1447590	pancreatic cancer	cancer
GSM1447591	pancreatic cancer	cancer
GSM1447592	pancreatic cancer	cancer
GSM1447593	pancreatic cancer	cancer
GSM1447594	pancreatic cancer	cancer
GSM1447595	pancreatic cancer	cancer
GSM1447894	stomach cancer	cancer
GSM1447895	stomach cancer	cancer
GSM1447896	stomach cancer	cancer
GSM1447897	stomach cancer	cancer
GSM1447898	stomach cancer	cancer
GSM1447899	stomach cancer	cancer
GSM1447900	stomach cancer	cancer
GSM1447901	stomach cancer	cancer
GSM1447902	stomach cancer	cancer
GSM1447903	stomach cancer	cancer
GSM1447904	stomach cancer	cancer
GSM1447905	stomach cancer	cancer
GSM1447906	stomach cancer	cancer
GSM1447907	stomach cancer	cancer
GSM1447908	stomach cancer	cancer
GSM1447909	stomach cancer	cancer
GSM1447910	stomach cancer	cancer
GSM1447911	stomach cancer	cancer
GSM1447912	stomach cancer	cancer
GSM1447913	stomach cancer	cancer
GSM1447914	stomach cancer	cancer
GSM1447915	stomach cancer	cancer
GSM1447916	stomach cancer	cancer
GSM1447917	stomach cancer	cancer
GSM1447918	stomach cancer	cancer
GSM1447919	stomach cancer	cancer
GSM1447920	stomach cancer	cancer
GSM1447921	stomach cancer	cancer
GSM1447922	stomach cancer	cancer
GSM1447923	stomach cancer	cancer
GSM1447924	stomach cancer	cancer
GSM1447925	stomach cancer	cancer
GSM1447926	stomach cancer	cancer
GSM1447927	stomach cancer	cancer
GSM1447928	stomach cancer	cancer
GSM1447929	stomach cancer	cancer
GSM1447930	stomach cancer	cancer
GSM1447931	stomach cancer	cancer
GSM1447932	stomach cancer	cancer
GSM1447933	stomach cancer	cancer
GSM1447934	stomach cancer	cancer
GSM1447935	stomach cancer	cancer
GSM1447936	stomach cancer	cancer
GSM1447937	stomach cancer	cancer
GSM1447938	stomach cancer	cancer
GSM1447939	stomach cancer	cancer
GSM1447940	stomach cancer	cancer
GSM1447941	stomach cancer	cancer
GSM1447942	stomach cancer	cancer
GSM1447943	stomach cancer	cancer
GSM1876422	breast cancer	cancer
GSM1876423	breast cancer	cancer
GSM1876424	breast cancer	cancer
GSM1876425	breast cancer	cancer
GSM1876426	breast cancer	cancer
GSM1876427	breast cancer	cancer
GSM1876428	breast cancer	cancer
GSM1876429	breast cancer	cancer
GSM1876430	breast cancer	cancer
GSM1876431	breast cancer	cancer
GSM1876432	breast cancer	cancer
GSM1876433	breast cancer	cancer
GSM1876434	breast cancer	cancer
GSM1876435	breast cancer	cancer
GSM1876436	breast cancer	cancer
GSM1876437	breast cancer	cancer
GSM1876438	breast cancer	cancer
GSM1876439	breast cancer	cancer
GSM1876440	breast cancer	cancer
GSM1876441	breast cancer	cancer
GSM1876442	breast cancer	cancer
GSM1876443	breast cancer	cancer
GSM1876444	breast cancer	cancer
GSM1876445	breast cancer	cancer
GSM1876446	breast cancer	cancer
GSM1876447	breast cancer	cancer
GSM1876448	breast cancer	cancer
GSM1876449	breast cancer	cancer
GSM1876450	breast cancer	cancer
GSM1876451	breast cancer	cancer
GSM1876452	breast cancer	cancer
GSM1876453	breast cancer	cancer
GSM1876454	breast cancer	cancer
GSM1876455	breast cancer	cancer
GSM1876456	breast cancer	cancer
GSM1876457	breast cancer	cancer
GSM1876458	breast cancer	cancer
GSM1876459	breast cancer	cancer
GSM1876460	breast cancer	cancer
GSM1876461	breast cancer	cancer
GSM1876462	breast cancer	cancer
GSM1876463	breast cancer	cancer
GSM1876464	breast cancer	cancer
GSM1876465	breast cancer	cancer
GSM1876466	breast cancer	cancer
GSM1876467	breast cancer	cancer
GSM1876468	breast cancer	cancer
GSM1876469	breast cancer	cancer
GSM1876470	breast cancer	cancer
GSM1876471	breast cancer	cancer
GSM1876472	breast cancer	cancer
GSM1876473	breast cancer	cancer
GSM1876474	breast cancer	cancer
GSM1876475	breast cancer	cancer
GSM1876476	breast cancer	cancer
GSM1876477	breast cancer	cancer
GSM1876478	breast cancer	cancer
GSM1876479	breast cancer	cancer
GSM1876480	breast cancer	cancer
GSM1876481	breast cancer	cancer
GSM1876482	breast cancer	cancer
GSM1876483	breast cancer	cancer
GSM1876484	breast cancer	cancer
GSM1876485	breast cancer	cancer
GSM1876486	breast cancer	cancer
GSM1876487	breast cancer	cancer
GSM1876488	breast cancer	cancer
GSM1876489	breast cancer	cancer
GSM1876490	breast cancer	cancer
GSM1876491	breast cancer	cancer
GSM1876492	breast cancer	cancer
GSM1876493	breast cancer	cancer
GSM1876494	breast cancer	cancer
GSM1876495	breast cancer	cancer
GSM1876496	breast cancer	cancer
GSM1876497	breast cancer	cancer
GSM1876498	breast cancer	cancer
GSM1876499	breast cancer	cancer
GSM1876500	breast cancer	cancer
GSM1876501	breast cancer	cancer
GSM1876502	breast cancer	cancer
GSM1876503	breast cancer	cancer
GSM1876504	breast cancer	cancer
GSM1876505	breast cancer	cancer
GSM1876506	breast cancer	cancer
GSM1876507	breast cancer	cancer
GSM1876508	breast cancer	cancer
GSM1876509	breast cancer	cancer
GSM1876510	breast cancer	cancer
GSM1876511	breast cancer	cancer
GSM1876512	breast cancer	cancer
GSM1876513	breast cancer	cancer
GSM1876514	breast cancer	cancer
GSM1876515	breast cancer	cancer
GSM1876516	breast cancer	cancer
GSM1876517	breast cancer	cancer
GSM1876518	breast cancer	cancer
GSM1876519	breast cancer	cancer
GSM1876520	breast cancer	cancer
GSM1876521	breast cancer	cancer
GSM1876522	breast cancer	cancer
GSM1876523	breast cancer	cancer
GSM1876524	breast cancer	cancer
GSM1876525	breast cancer	cancer
GSM1876526	breast cancer	cancer
GSM1876527	breast cancer	cancer
GSM1876528	breast cancer	cancer
GSM1876529	breast cancer	cancer
GSM1876530	breast cancer	cancer
GSM1876531	breast cancer	cancer
GSM1876532	breast cancer	cancer
GSM1876533	breast cancer	cancer
GSM1876534	breast cancer	cancer
GSM1876535	breast cancer	cancer
GSM1876536	breast cancer	cancer
GSM1876537	breast cancer	cancer
GSM1876538	breast cancer	cancer
GSM1876539	breast cancer	cancer
GSM1876540	breast cancer	cancer
GSM1876541	breast cancer	cancer
GSM1876542	breast cancer	cancer
GSM1876543	breast cancer	cancer
GSM1876544	breast cancer	cancer
GSM1876545	breast cancer	cancer
GSM1876546	breast cancer	cancer
GSM1876547	breast cancer	cancer
GSM1876548	breast cancer	cancer
GSM1876549	breast cancer	cancer
GSM1876550	breast cancer	cancer
GSM1876551	breast cancer	cancer
GSM1876552	breast cancer	cancer
GSM1876553	breast cancer	cancer
GSM1876554	breast cancer	cancer
GSM1876555	breast cancer	cancer
GSM1876556	breast cancer	cancer
GSM1876557	breast cancer	cancer
GSM1876558	breast cancer	cancer
GSM1876559	breast cancer	cancer
GSM1876560	breast cancer	cancer
GSM1876561	breast cancer	cancer
GSM1876562	breast cancer	cancer
GSM1876563	breast cancer	cancer
GSM1876564	breast cancer	cancer
GSM1876565	breast cancer	cancer
GSM1876566	breast cancer	cancer
GSM1876567	breast cancer	cancer
GSM1876568	breast cancer	cancer
GSM1876569	breast cancer	cancer
GSM1876570	breast cancer	cancer
GSM1876571	breast cancer	cancer
GSM1876572	breast cancer	cancer
GSM1876573	breast cancer	cancer
GSM1876574	breast cancer	cancer
GSM1876575	breast cancer	cancer
GSM1876576	breast cancer	cancer
GSM1876577	breast cancer	cancer
GSM1876578	breast cancer	cancer
GSM1876579	breast cancer	cancer
GSM1876580	breast cancer	cancer
GSM1876581	breast cancer	cancer
GSM1876582	breast cancer	cancer
GSM1876583	breast cancer	cancer
GSM1876584	breast cancer	cancer
GSM1876585	breast cancer	cancer
GSM1876586	breast cancer	cancer
GSM1876587	breast cancer	cancer
GSM1876588	breast cancer	cancer
GSM1876589	breast cancer	cancer
GSM1876590	breast cancer	cancer
GSM1876591	breast cancer	cancer
GSM1876592	breast cancer	cancer
GSM1876593	breast cancer	cancer
GSM1876594	breast cancer	cancer
GSM1876595	breast cancer	cancer
GSM1876596	breast cancer	cancer
GSM1876597	breast cancer	cancer
GSM1876598	breast cancer	cancer
GSM1876599	breast cancer	cancer
GSM1876600	breast cancer	cancer
GSM1876601	breast cancer	cancer
GSM1876602	breast cancer	cancer
GSM1876603	breast cancer	cancer
GSM1876604	breast cancer	cancer
GSM1876605	breast cancer	cancer
GSM1876606	breast cancer	cancer
GSM1876607	breast cancer	cancer
GSM1876608	breast cancer	cancer
GSM1876609	breast cancer	cancer
GSM1876610	breast cancer	cancer
GSM1876611	breast cancer	cancer
GSM1876612	breast cancer	cancer
GSM1876613	breast cancer	cancer
GSM1876614	breast cancer	cancer
GSM1876615	breast cancer	cancer
GSM1876616	breast cancer	cancer
GSM1876617	breast cancer	cancer
GSM1876618	breast cancer	cancer
GSM1876619	breast cancer	cancer
GSM1876620	breast cancer	cancer
GSM1876621	breast cancer	cancer
GSM1876622	breast cancer	cancer
GSM1876623	breast cancer	cancer
GSM1876624	breast cancer	cancer
GSM1876625	breast cancer	cancer
GSM1876626	breast cancer	cancer
GSM1876627	breast cancer	cancer
GSM1876628	breast cancer	cancer
GSM1876629	breast cancer	cancer
GSM1876630	breast cancer	cancer
GSM1876631	breast cancer	cancer
GSM1876632	breast cancer	cancer
GSM1876633	breast cancer	cancer
GSM1876634	breast cancer	cancer
GSM1876635	breast cancer	cancer
GSM1876636	breast cancer	cancer
GSM1876637	breast cancer	cancer
GSM1876638	breast cancer	cancer
GSM1876639	breast cancer	cancer
GSM1876640	breast cancer	cancer
GSM1876641	breast cancer	cancer
GSM1876642	breast cancer	cancer
GSM1876643	breast cancer	cancer
GSM1876644	breast cancer	cancer
GSM1876645	breast cancer	cancer
GSM1876646	breast cancer	cancer
GSM1876647	breast cancer	cancer
GSM1876648	breast cancer	cancer
GSM1876649	breast cancer	cancer
GSM1876650	breast cancer	cancer
GSM1876651	breast cancer	cancer
GSM1876652	breast cancer	cancer
GSM1876653	breast cancer	cancer
GSM1876654	breast cancer	cancer
GSM1876655	breast cancer	cancer
GSM1876656	breast cancer	cancer
GSM1876657	breast cancer	cancer
GSM1876658	breast cancer	cancer
GSM1876659	breast cancer	cancer
GSM1876660	breast cancer	cancer
GSM1876661	breast cancer	cancer
GSM1876662	breast cancer	cancer
GSM1876663	breast cancer	cancer
GSM1876664	breast cancer	cancer
GSM1876665	breast cancer	cancer
GSM1876666	breast cancer	cancer
GSM1876667	breast cancer	cancer
GSM1876668	breast cancer	cancer
GSM1876669	breast cancer	cancer
GSM1876670	breast cancer	cancer
GSM1876671	breast cancer	cancer
GSM1876672	breast cancer	cancer
GSM1876673	breast cancer	cancer
GSM1876674	breast cancer	cancer
GSM1876675	breast cancer	cancer
GSM1876676	breast cancer	cancer
GSM1876677	breast cancer	cancer
GSM1876678	breast cancer	cancer
GSM1876679	breast cancer	cancer
GSM1876680	breast cancer	cancer
GSM1876681	breast cancer	cancer
GSM1876682	breast cancer	cancer
GSM1876683	breast cancer	cancer
GSM1876684	breast cancer	cancer
GSM1876685	breast cancer	cancer
GSM1876686	breast cancer	cancer
GSM1876687	breast cancer	cancer
GSM1876688	breast cancer	cancer
GSM1876689	breast cancer	cancer
GSM1876690	breast cancer	cancer
GSM1876691	breast cancer	cancer
GSM1876692	breast cancer	cancer
GSM1876693	breast cancer	cancer
GSM1876694	breast cancer	cancer
GSM1876695	breast cancer	cancer
GSM1876696	breast cancer	cancer
GSM1876697	breast cancer	cancer
GSM1876698	breast cancer	cancer
GSM1876699	breast cancer	cancer
GSM1876700	breast cancer	cancer
GSM1876701	breast cancer	cancer
GSM1876702	breast cancer	cancer
GSM1876703	breast cancer	cancer
GSM1876704	breast cancer	cancer
GSM1876705	breast cancer	cancer
GSM1876706	breast cancer	cancer
GSM1876707	breast cancer	cancer
GSM1876708	breast cancer	cancer
GSM1876709	breast cancer	cancer
GSM1876710	breast cancer	cancer
GSM1876711	breast cancer	cancer
GSM1876712	breast cancer	cancer
GSM1876713	breast cancer	cancer
GSM1876714	breast cancer	cancer
GSM1876715	breast cancer	cancer
GSM1876716	breast cancer	cancer
GSM1876717	breast cancer	cancer
GSM1876718	breast cancer	cancer
GSM1876719	breast cancer	cancer
GSM1876720	breast cancer	cancer
GSM1876721	breast cancer	cancer
GSM1876722	breast cancer	cancer
GSM1876723	breast cancer	cancer
GSM1876724	breast cancer	cancer
GSM1876725	breast cancer	cancer
GSM1876726	breast cancer	cancer
GSM1876727	breast cancer	cancer
GSM1876728	breast cancer	cancer
GSM1876729	breast cancer	cancer
GSM1876730	breast cancer	cancer
GSM1876731	breast cancer	cancer
GSM1876732	breast cancer	cancer
GSM1876733	breast cancer	cancer
GSM1876734	breast cancer	cancer
GSM1876735	breast cancer	cancer
GSM1876736	breast cancer	cancer
GSM1876737	breast cancer	cancer
GSM1876738	breast cancer	cancer
GSM1876739	breast cancer	cancer
GSM1876740	breast cancer	cancer
GSM1876741	breast cancer	cancer
GSM1876742	breast cancer	cancer
GSM1876743	breast cancer	cancer
GSM1876744	breast cancer	cancer
GSM1876745	breast cancer	cancer
GSM1876746	breast cancer	cancer
GSM1876747	breast cancer	cancer
GSM1876748	breast cancer	cancer
GSM1876749	breast cancer	cancer
GSM1876750	breast cancer	cancer
GSM1876751	breast cancer	cancer
GSM1876752	breast cancer	cancer
GSM1876753	breast cancer	cancer
GSM1876754	breast cancer	cancer
GSM1876755	breast cancer	cancer
GSM1876756	breast cancer	cancer
GSM1876757	breast cancer	cancer
GSM1876758	breast cancer	cancer
GSM1876759	breast cancer	cancer
GSM1876760	breast cancer	cancer
GSM1876761	breast cancer	cancer
GSM1876762	breast cancer	cancer
GSM1876763	breast cancer	cancer
GSM1876764	breast cancer	cancer
GSM1876765	breast cancer	cancer
GSM1876766	breast cancer	cancer
GSM1876767	breast cancer	cancer
GSM1876768	breast cancer	cancer
GSM1876769	breast cancer	cancer
GSM1876770	breast cancer	cancer
GSM1876771	breast cancer	cancer
GSM1876772	breast cancer	cancer
GSM1876773	breast cancer	cancer
GSM1876774	breast cancer	cancer
GSM1876775	breast cancer	cancer
GSM1876776	breast cancer	cancer
GSM1876777	breast cancer	cancer
GSM1876778	breast cancer	cancer
GSM1876779	breast cancer	cancer
GSM1876780	breast cancer	cancer
GSM1876781	breast cancer	cancer
GSM1876782	breast cancer	cancer
GSM1876783	breast cancer	cancer
GSM1876784	breast cancer	cancer
GSM1876785	breast cancer	cancer
GSM1876786	breast cancer	cancer
GSM1876787	breast cancer	cancer
GSM1876788	breast cancer	cancer
GSM1876789	breast cancer	cancer
GSM1876790	breast cancer	cancer
GSM1876791	breast cancer	cancer
GSM1876792	breast cancer	cancer
GSM1876793	breast cancer	cancer
GSM1876794	breast cancer	cancer
GSM1876795	breast cancer	cancer
GSM1876796	breast cancer	cancer
GSM1876797	breast cancer	cancer
GSM1876798	breast cancer	cancer
GSM1876799	breast cancer	cancer
GSM1876800	breast cancer	cancer
GSM1876801	breast cancer	cancer
GSM1876802	breast cancer	cancer
GSM1876803	breast cancer	cancer
GSM1876804	breast cancer	cancer
GSM1876805	breast cancer	cancer
GSM1876806	breast cancer	cancer
GSM1876807	breast cancer	cancer
GSM1876808	breast cancer	cancer
GSM1876809	breast cancer	cancer
GSM1876810	breast cancer	cancer
GSM1876811	breast cancer	cancer
GSM1876812	breast cancer	cancer
GSM1876813	breast cancer	cancer
GSM1876814	breast cancer	cancer
GSM1876815	breast cancer	cancer
GSM1876816	breast cancer	cancer
GSM1876817	breast cancer	cancer
GSM1876818	breast cancer	cancer
GSM1876819	breast cancer	cancer
GSM1876820	breast cancer	cancer
GSM1876821	breast cancer	cancer
GSM1876822	breast cancer	cancer
GSM1876823	breast cancer	cancer
GSM1876824	breast cancer	cancer
GSM1876825	breast cancer	cancer
GSM1876826	breast cancer	cancer
GSM1876827	breast cancer	cancer
GSM1876828	breast cancer	cancer
GSM1876829	breast cancer	cancer
GSM1876830	breast cancer	cancer
GSM1876831	breast cancer	cancer
GSM1876832	breast cancer	cancer
GSM1876833	breast cancer	cancer
GSM1876834	breast cancer	cancer
GSM1876835	breast cancer	cancer
GSM1876836	breast cancer	cancer
GSM1876837	breast cancer	cancer
GSM1876838	breast cancer	cancer
GSM1876839	breast cancer	cancer
GSM1876840	breast cancer	cancer
GSM1876841	breast cancer	cancer
GSM1876842	breast cancer	cancer
GSM1876843	breast cancer	cancer
GSM1876844	breast cancer	cancer
GSM1876845	breast cancer	cancer
GSM1876846	breast cancer	cancer
GSM1876847	breast cancer	cancer
GSM1876848	breast cancer	cancer
GSM1876849	breast cancer	cancer
GSM1876850	breast cancer	cancer
GSM1876851	breast cancer	cancer
GSM1876852	breast cancer	cancer
GSM1876853	breast cancer	cancer
GSM1876854	breast cancer	cancer
GSM1876855	breast cancer	cancer
GSM1876856	breast cancer	cancer
GSM1876857	breast cancer	cancer
GSM1876858	breast cancer	cancer
GSM1876859	breast cancer	cancer
GSM1876860	breast cancer	cancer
GSM1876861	breast cancer	cancer
GSM1876862	breast cancer	cancer
GSM1876863	breast cancer	cancer
GSM1876864	breast cancer	cancer
GSM1876865	breast cancer	cancer
GSM1876866	breast cancer	cancer
GSM1876867	breast cancer	cancer
GSM1876868	breast cancer	cancer
GSM1876869	breast cancer	cancer
GSM1876870	breast cancer	cancer
GSM1876871	breast cancer	cancer
GSM1876872	breast cancer	cancer
GSM1876873	breast cancer	cancer
GSM1876874	breast cancer	cancer
GSM1876875	breast cancer	cancer
GSM1876876	breast cancer	cancer
GSM1876877	breast cancer	cancer
GSM1876878	breast cancer	cancer
GSM1876879	breast cancer	cancer
GSM1876880	breast cancer	cancer
GSM1876881	breast cancer	cancer
GSM1876882	breast cancer	cancer
GSM1876883	breast cancer	cancer
GSM1876884	breast cancer	cancer
GSM1876885	breast cancer	cancer
GSM1876886	breast cancer	cancer
GSM1876887	breast cancer	cancer
GSM1876888	breast cancer	cancer
GSM1876889	breast cancer	cancer
GSM1876890	breast cancer	cancer
GSM1876891	breast cancer	cancer
GSM1876892	breast cancer	cancer
GSM1876893	breast cancer	cancer
GSM1876894	breast cancer	cancer
GSM1876895	breast cancer	cancer
GSM1876896	breast cancer	cancer
GSM1876897	breast cancer	cancer
GSM1876898	breast cancer	cancer
GSM1876899	breast cancer	cancer
GSM1876900	breast cancer	cancer
GSM1876901	breast cancer	cancer
GSM1876902	breast cancer	cancer
GSM1876903	breast cancer	cancer
GSM1876904	breast cancer	cancer
GSM1876905	breast cancer	cancer
GSM1876906	breast cancer	cancer
GSM1876907	breast cancer	cancer
GSM1876908	breast cancer	cancer
GSM1876909	breast cancer	cancer
GSM1876910	breast cancer	cancer
GSM1876911	breast cancer	cancer
GSM1876912	breast cancer	cancer
GSM1876913	breast cancer	cancer
GSM1876914	breast cancer	cancer
GSM1876915	breast cancer	cancer
GSM1876916	breast cancer	cancer
GSM1876917	breast cancer	cancer
GSM1876918	breast cancer	cancer
GSM1876919	breast cancer	cancer
GSM1876920	breast cancer	cancer
GSM1876921	breast cancer	cancer
GSM1876922	breast cancer	cancer
GSM1876923	breast cancer	cancer
GSM1876924	breast cancer	cancer
GSM1876925	breast cancer	cancer
GSM1876926	breast cancer	cancer
GSM1876927	breast cancer	cancer
GSM1876928	breast cancer	cancer
GSM1876929	breast cancer	cancer
GSM1876930	breast cancer	cancer
GSM1876931	breast cancer	cancer
GSM1876932	breast cancer	cancer
GSM1876933	breast cancer	cancer
GSM1876934	breast cancer	cancer
GSM1876935	breast cancer	cancer
GSM1876936	breast cancer	cancer
GSM1876937	breast cancer	cancer
GSM1876938	breast cancer	cancer
GSM1876939	breast cancer	cancer
GSM1876940	breast cancer	cancer
GSM1876941	breast cancer	cancer
GSM1876942	breast cancer	cancer
GSM1876943	breast cancer	cancer
GSM1876944	breast cancer	cancer
GSM1876945	breast cancer	cancer
GSM1876946	breast cancer	cancer
GSM1876947	breast cancer	cancer
GSM1876948	breast cancer	cancer
GSM1876949	breast cancer	cancer
GSM1876950	breast cancer	cancer
GSM1876951	breast cancer	cancer
GSM1876952	breast cancer	cancer
GSM1876953	breast cancer	cancer
GSM1876954	breast cancer	cancer
GSM1876955	breast cancer	cancer
GSM1876956	breast cancer	cancer
GSM1876957	breast cancer	cancer
GSM1876958	breast cancer	cancer
GSM1876959	breast cancer	cancer
GSM1876960	breast cancer	cancer
GSM1876961	breast cancer	cancer
GSM1876962	breast cancer	cancer
GSM1876963	breast cancer	cancer
GSM1876964	breast cancer	cancer
GSM1876965	breast cancer	cancer
GSM1876966	breast cancer	cancer
GSM1876967	breast cancer	cancer
GSM1876968	breast cancer	cancer
GSM1876969	breast cancer	cancer
GSM1876970	breast cancer	cancer
GSM1876971	breast cancer	cancer
GSM1876972	breast cancer	cancer
GSM1876973	breast cancer	cancer
GSM1876974	breast cancer	cancer
GSM1876975	breast cancer	cancer
GSM1876976	breast cancer	cancer
GSM1876977	breast cancer	cancer
GSM1876978	breast cancer	cancer
GSM1876979	breast cancer	cancer
GSM1876980	breast cancer	cancer
GSM1876981	breast cancer	cancer
GSM1876982	breast cancer	cancer
GSM1876983	breast cancer	cancer
GSM1876984	breast cancer	cancer
GSM1876985	breast cancer	cancer
GSM1876986	breast cancer	cancer
GSM1876987	breast cancer	cancer
GSM1876988	breast cancer	cancer
GSM1876989	breast cancer	cancer
GSM1876990	breast cancer	cancer
GSM1876991	breast cancer	cancer
GSM1876992	breast cancer	cancer
GSM1876993	breast cancer	cancer
GSM1876994	breast cancer	cancer
GSM1876995	breast cancer	cancer
GSM1876996	breast cancer	cancer
GSM1876997	breast cancer	cancer
GSM1876998	breast cancer	cancer
GSM1876999	breast cancer	cancer
GSM1877000	breast cancer	cancer
GSM1877001	breast cancer	cancer
GSM1877002	breast cancer	cancer
GSM1877003	breast cancer	cancer
GSM1877004	breast cancer	cancer
GSM1877005	breast cancer	cancer
GSM1877006	breast cancer	cancer
GSM1877007	breast cancer	cancer
GSM1877008	breast cancer	cancer
GSM1877009	breast cancer	cancer
GSM1877010	breast cancer	cancer
GSM1877011	breast cancer	cancer
GSM1877012	breast cancer	cancer
GSM1877013	breast cancer	cancer
GSM1877014	breast cancer	cancer
GSM1877015	breast cancer	cancer
GSM1877016	breast cancer	cancer
GSM1877017	breast cancer	cancer
GSM1877018	breast cancer	cancer
GSM1877019	breast cancer	cancer
GSM1877020	breast cancer	cancer
GSM1877021	breast cancer	cancer
GSM1877022	breast cancer	cancer
GSM1877023	breast cancer	cancer
GSM1877024	breast cancer	cancer
GSM1877025	breast cancer	cancer
GSM1877026	breast cancer	cancer
GSM1877027	breast cancer	cancer
GSM1877028	breast cancer	cancer
GSM1877029	breast cancer	cancer
GSM1877030	breast cancer	cancer
GSM1877031	breast cancer	cancer
GSM1877032	breast cancer	cancer
GSM1877033	breast cancer	cancer
GSM1877034	breast cancer	cancer
GSM1877035	breast cancer	cancer
GSM1877036	breast cancer	cancer
GSM1877037	breast cancer	cancer
GSM1877038	breast cancer	cancer
GSM1877039	breast cancer	cancer
GSM1877040	breast cancer	cancer
GSM1877041	breast cancer	cancer
GSM1877042	breast cancer	cancer
GSM1877043	breast cancer	cancer
GSM1877044	breast cancer	cancer
GSM1877045	breast cancer	cancer
GSM1877046	breast cancer	cancer
GSM1877047	breast cancer	cancer
GSM1877048	breast cancer	cancer
GSM1877049	breast cancer	cancer
GSM1877050	breast cancer	cancer
GSM1877051	breast cancer	cancer
GSM1877052	breast cancer	cancer
GSM1877053	breast cancer	cancer
GSM1877054	breast cancer	cancer
GSM1877055	breast cancer	cancer
GSM1877056	breast cancer	cancer
GSM1877057	breast cancer	cancer
GSM1877058	breast cancer	cancer
GSM1877059	breast cancer	cancer
GSM1877060	breast cancer	cancer
GSM1877061	breast cancer	cancer
GSM1877062	breast cancer	cancer
GSM1877063	breast cancer	cancer
GSM1877064	breast cancer	cancer
GSM1877065	breast cancer	cancer
GSM1877066	breast cancer	cancer
GSM1877067	breast cancer	cancer
GSM1877068	breast cancer	cancer
GSM1877069	breast cancer	cancer
GSM1877070	breast cancer	cancer
GSM1877071	breast cancer	cancer
GSM1877072	breast cancer	cancer
GSM1877073	breast cancer	cancer
GSM1877074	breast cancer	cancer
GSM1877075	breast cancer	cancer
GSM1877076	breast cancer	cancer
GSM1877077	breast cancer	cancer
GSM1877078	breast cancer	cancer
GSM1877079	breast cancer	cancer
GSM1877080	breast cancer	cancer
GSM1877081	breast cancer	cancer
GSM1877082	breast cancer	cancer
GSM1877083	breast cancer	cancer
GSM1877084	breast cancer	cancer
GSM1877085	breast cancer	cancer
GSM1877086	breast cancer	cancer
GSM1877087	breast cancer	cancer
GSM1877088	breast cancer	cancer
GSM1877089	breast cancer	cancer
GSM1877090	breast cancer	cancer
GSM1877091	breast cancer	cancer
GSM1877092	breast cancer	cancer
GSM1877093	breast cancer	cancer
GSM1877094	breast cancer	cancer
GSM1877095	breast cancer	cancer
GSM1877096	breast cancer	cancer
GSM1877097	breast cancer	cancer
GSM1877098	breast cancer	cancer
GSM1877099	breast cancer	cancer
GSM1877100	breast cancer	cancer
GSM1877101	breast cancer	cancer
GSM1877102	breast cancer	cancer
GSM1877103	breast cancer	cancer
GSM1877104	breast cancer	cancer
GSM1877105	breast cancer	cancer
GSM1877106	breast cancer	cancer
GSM1877107	breast cancer	cancer
GSM1877108	breast cancer	cancer
GSM1877109	breast cancer	cancer
GSM1877110	breast cancer	cancer
GSM1877111	breast cancer	cancer
GSM1877112	breast cancer	cancer
GSM1877113	breast cancer	cancer
GSM1877114	breast cancer	cancer
GSM1877115	breast cancer	cancer
GSM1877116	breast cancer	cancer
GSM1877117	breast cancer	cancer
GSM1877118	breast cancer	cancer
GSM1877119	breast cancer	cancer
GSM1877120	breast cancer	cancer
GSM1877121	breast cancer	cancer
GSM1877122	breast cancer	cancer
GSM1877123	breast cancer	cancer
GSM1877124	breast cancer	cancer
GSM1877125	breast cancer	cancer
GSM1877126	breast cancer	cancer
GSM1877127	breast cancer	cancer
GSM1877128	breast cancer	cancer
GSM1877129	breast cancer	cancer
GSM1877130	breast cancer	cancer
GSM1877131	breast cancer	cancer
GSM1877132	breast cancer	cancer
GSM1877133	breast cancer	cancer
GSM1877134	breast cancer	cancer
GSM1877135	breast cancer	cancer
GSM1877136	breast cancer	cancer
GSM1877137	breast cancer	cancer
GSM1877138	breast cancer	cancer
GSM1877139	breast cancer	cancer
GSM1877140	breast cancer	cancer
GSM1877141	breast cancer	cancer
GSM1877142	breast cancer	cancer
GSM1877143	breast cancer	cancer
GSM1877144	breast cancer	cancer
GSM1877145	breast cancer	cancer
GSM1877146	breast cancer	cancer
GSM1877147	breast cancer	cancer
GSM1877148	breast cancer	cancer
GSM1877149	breast cancer	cancer
GSM1877150	breast cancer	cancer
GSM1877151	breast cancer	cancer
GSM1877152	breast cancer	cancer
GSM1877153	breast cancer	cancer
GSM1877154	breast cancer	cancer
GSM1877155	breast cancer	cancer
GSM1877156	breast cancer	cancer
GSM1877157	breast cancer	cancer
GSM1877158	breast cancer	cancer
GSM1877159	breast cancer	cancer
GSM1877160	breast cancer	cancer
GSM1877161	breast cancer	cancer
GSM1877162	breast cancer	cancer
GSM1877163	breast cancer	cancer
GSM1877164	breast cancer	cancer
GSM1877165	breast cancer	cancer
GSM1877166	breast cancer	cancer
GSM1877167	breast cancer	cancer
GSM1877168	breast cancer	cancer
GSM1877169	breast cancer	cancer
GSM1877170	breast cancer	cancer
GSM1877171	breast cancer	cancer
GSM1877172	breast cancer	cancer
GSM1877173	breast cancer	cancer
GSM1877174	breast cancer	cancer
GSM1877175	breast cancer	cancer
GSM1877176	breast cancer	cancer
GSM1877177	breast cancer	cancer
GSM1877178	breast cancer	cancer
GSM1877179	breast cancer	cancer
GSM1877180	breast cancer	cancer
GSM1877181	breast cancer	cancer
GSM1877182	breast cancer	cancer
GSM1877183	breast cancer	cancer
GSM1877184	breast cancer	cancer
GSM1877185	breast cancer	cancer
GSM1877186	breast cancer	cancer
GSM1877187	breast cancer	cancer
GSM1877188	breast cancer	cancer
GSM1877189	breast cancer	cancer
GSM1877190	breast cancer	cancer
GSM1877191	breast cancer	cancer
GSM1877192	breast cancer	cancer
GSM1877193	breast cancer	cancer
GSM1877194	breast cancer	cancer
GSM1877195	breast cancer	cancer
GSM1877196	breast cancer	cancer
GSM1877197	breast cancer	cancer
GSM1877198	breast cancer	cancer
GSM1877199	breast cancer	cancer
GSM1877200	breast cancer	cancer
GSM1877201	breast cancer	cancer
GSM1877202	breast cancer	cancer
GSM1877203	breast cancer	cancer
GSM1877204	breast cancer	cancer
GSM1877205	breast cancer	cancer
GSM1877206	breast cancer	cancer
GSM1877207	breast cancer	cancer
GSM1877208	breast cancer	cancer
GSM1877209	breast cancer	cancer
GSM1877210	breast cancer	cancer
GSM1877211	breast cancer	cancer
GSM1877212	breast cancer	cancer
GSM1877213	breast cancer	cancer
GSM1877214	breast cancer	cancer
GSM1877215	breast cancer	cancer
GSM1877216	breast cancer	cancer
GSM1877217	breast cancer	cancer
GSM1877218	breast cancer	cancer
GSM1877219	breast cancer	cancer
GSM1877220	breast cancer	cancer
GSM1877221	breast cancer	cancer
GSM1877222	breast cancer	cancer
GSM1877223	breast cancer	cancer
GSM1877224	breast cancer	cancer
GSM1877225	breast cancer	cancer
GSM1877226	breast cancer	cancer
GSM1877227	breast cancer	cancer
GSM1877228	breast cancer	cancer
GSM1877229	breast cancer	cancer
GSM1877230	breast cancer	cancer
GSM1877231	breast cancer	cancer
GSM1877232	breast cancer	cancer
GSM1877233	breast cancer	cancer
GSM1877234	breast cancer	cancer
GSM1877235	breast cancer	cancer
GSM1877236	breast cancer	cancer
GSM1877237	breast cancer	cancer
GSM1877238	breast cancer	cancer
GSM1877239	breast cancer	cancer
GSM1877240	breast cancer	cancer
GSM1877241	breast cancer	cancer
GSM1877242	breast cancer	cancer
GSM1877243	breast cancer	cancer
GSM1877244	breast cancer	cancer
GSM1877245	breast cancer	cancer
GSM1877246	breast cancer	cancer
GSM1877247	breast cancer	cancer
GSM1877248	breast cancer	cancer
GSM1877249	breast cancer	cancer
GSM1877250	breast cancer	cancer
GSM1877251	breast cancer	cancer
GSM1877252	breast cancer	cancer
GSM1877253	breast cancer	cancer
GSM1877254	breast cancer	cancer
GSM1877255	breast cancer	cancer
GSM1877256	breast cancer	cancer
GSM1877257	breast cancer	cancer
GSM1877258	breast cancer	cancer
GSM1877259	breast cancer	cancer
GSM1877260	breast cancer	cancer
GSM1877261	breast cancer	cancer
GSM1877262	breast cancer	cancer
GSM1877263	breast cancer	cancer
GSM1877264	breast cancer	cancer
GSM1877265	breast cancer	cancer
GSM1877266	breast cancer	cancer
GSM1877267	breast cancer	cancer
GSM1877268	breast cancer	cancer
GSM1877269	breast cancer	cancer
GSM1877270	breast cancer	cancer
GSM1877271	breast cancer	cancer
GSM1877272	breast cancer	cancer
GSM1877273	breast cancer	cancer
GSM1877274	breast cancer	cancer
GSM1877275	breast cancer	cancer
GSM1877276	breast cancer	cancer
GSM1877277	breast cancer	cancer
GSM1877278	breast cancer	cancer
GSM1877279	breast cancer	cancer
GSM1877280	breast cancer	cancer
GSM1877281	breast cancer	cancer
GSM1877282	breast cancer	cancer
GSM1877283	breast cancer	cancer
GSM1877284	breast cancer	cancer
GSM1877285	breast cancer	cancer
GSM1877286	breast cancer	cancer
GSM1877287	breast cancer	cancer
GSM1877288	breast cancer	cancer
GSM1877289	breast cancer	cancer
GSM1877290	breast cancer	cancer
GSM1877291	breast cancer	cancer
GSM1877292	breast cancer	cancer
GSM1877293	breast cancer	cancer
GSM1877294	breast cancer	cancer
GSM1877295	breast cancer	cancer
GSM1877296	breast cancer	cancer
GSM1877297	breast cancer	cancer
GSM1877298	breast cancer	cancer
GSM1877299	breast cancer	cancer
GSM1877300	breast cancer	cancer
GSM1877301	breast cancer	cancer
GSM1877302	breast cancer	cancer
GSM1877303	breast cancer	cancer
GSM1877304	breast cancer	cancer
GSM1877305	breast cancer	cancer
GSM1877306	breast cancer	cancer
GSM1877307	breast cancer	cancer
GSM1877308	breast cancer	cancer
GSM1877309	breast cancer	cancer
GSM1877310	breast cancer	cancer
GSM1877311	breast cancer	cancer
GSM1877312	breast cancer	cancer
GSM1877313	breast cancer	cancer
GSM1877314	breast cancer	cancer
GSM1877315	breast cancer	cancer
GSM1877316	breast cancer	cancer
GSM1877317	breast cancer	cancer
GSM1877318	breast cancer	cancer
GSM1877319	breast cancer	cancer
GSM1877320	breast cancer	cancer
GSM1877321	breast cancer	cancer
GSM1877322	breast cancer	cancer
GSM1877323	breast cancer	cancer
GSM1877324	breast cancer	cancer
GSM1877325	breast cancer	cancer
GSM1877326	breast cancer	cancer
GSM1877327	breast cancer	cancer
GSM1877328	breast cancer	cancer
GSM1877329	breast cancer	cancer
GSM1877330	breast cancer	cancer
GSM1877331	breast cancer	cancer
GSM1877332	breast cancer	cancer
GSM1877333	breast cancer	cancer
GSM1877334	breast cancer	cancer
GSM1877335	breast cancer	cancer
GSM1877336	breast cancer	cancer
GSM1877337	breast cancer	cancer
GSM1877338	breast cancer	cancer
GSM1877339	breast cancer	cancer
GSM1877340	breast cancer	cancer
GSM1877341	breast cancer	cancer
GSM1877342	breast cancer	cancer
GSM1877343	breast cancer	cancer
GSM1877344	breast cancer	cancer
GSM1877345	breast cancer	cancer
GSM1877346	breast cancer	cancer
GSM1877347	breast cancer	cancer
GSM1877348	breast cancer	cancer
GSM1877349	breast cancer	cancer
GSM1877350	breast cancer	cancer
GSM1877351	breast cancer	cancer
GSM1877352	breast cancer	cancer
GSM1877353	breast cancer	cancer
GSM1877354	breast cancer	cancer
GSM1877355	breast cancer	cancer
GSM1877356	breast cancer	cancer
GSM1877357	breast cancer	cancer
GSM1877358	breast cancer	cancer
GSM1877359	breast cancer	cancer
GSM1877360	breast cancer	cancer
GSM1877361	breast cancer	cancer
GSM1877362	breast cancer	cancer
GSM1877363	breast cancer	cancer
GSM1877364	breast cancer	cancer
GSM1877365	breast cancer	cancer
GSM1877366	breast cancer	cancer
GSM1877367	breast cancer	cancer
GSM1877368	breast cancer	cancer
GSM1877369	breast cancer	cancer
GSM1877370	breast cancer	cancer
GSM1877371	breast cancer	cancer
GSM1877372	breast cancer	cancer
GSM1877373	breast cancer	cancer
GSM1877374	breast cancer	cancer
GSM1877375	breast cancer	cancer
GSM1877376	breast cancer	cancer
GSM1877377	breast cancer	cancer
GSM1877378	breast cancer	cancer
GSM1877379	breast cancer	cancer
GSM1877380	breast cancer	cancer
GSM1877381	breast cancer	cancer
GSM1877382	breast cancer	cancer
GSM1877383	breast cancer	cancer
GSM1877384	breast cancer	cancer
GSM1877385	breast cancer	cancer
GSM1877386	breast cancer	cancer
GSM1877387	breast cancer	cancer
GSM1877388	breast cancer	cancer
GSM1877389	breast cancer	cancer
GSM1877390	breast cancer	cancer
GSM1877391	breast cancer	cancer
GSM1877392	breast cancer	cancer
GSM1877393	breast cancer	cancer
GSM1877394	breast cancer	cancer
GSM1877395	breast cancer	cancer
GSM1877396	breast cancer	cancer
GSM1877397	breast cancer	cancer
GSM1877398	breast cancer	cancer
GSM1877399	breast cancer	cancer
GSM1877400	breast cancer	cancer
GSM1877401	breast cancer	cancer
GSM1877402	breast cancer	cancer
GSM1877403	breast cancer	cancer
GSM1877404	breast cancer	cancer
GSM1877405	breast cancer	cancer
GSM1877406	breast cancer	cancer
GSM1877407	breast cancer	cancer
GSM1877408	breast cancer	cancer
GSM1877409	breast cancer	cancer
GSM1877410	breast cancer	cancer
GSM1877411	breast cancer	cancer
GSM1877412	breast cancer	cancer
GSM1877413	breast cancer	cancer
GSM1877414	breast cancer	cancer
GSM1877415	breast cancer	cancer
GSM1877416	breast cancer	cancer
GSM1877417	breast cancer	cancer
GSM1877418	breast cancer	cancer
GSM1877419	breast cancer	cancer
GSM1877420	breast cancer	cancer
GSM1877421	breast cancer	cancer
GSM1877422	breast cancer	cancer
GSM1877423	breast cancer	cancer
GSM1877424	breast cancer	cancer
GSM1877425	breast cancer	cancer
GSM1877426	breast cancer	cancer
GSM1877427	breast cancer	cancer
GSM1877428	breast cancer	cancer
GSM1877429	breast cancer	cancer
GSM1877430	breast cancer	cancer
GSM1877431	breast cancer	cancer
GSM1877432	breast cancer	cancer
GSM1877433	breast cancer	cancer
GSM1877434	breast cancer	cancer
GSM1877435	breast cancer	cancer
GSM1877436	breast cancer	cancer
GSM1877437	breast cancer	cancer
GSM1877438	breast cancer	cancer
GSM1877439	breast cancer	cancer
GSM1877440	breast cancer	cancer
GSM1877441	breast cancer	cancer
GSM1877442	breast cancer	cancer
GSM1877443	breast cancer	cancer
GSM1877444	breast cancer	cancer
GSM1877445	breast cancer	cancer
GSM1877446	breast cancer	cancer
GSM1877447	breast cancer	cancer
GSM1877448	breast cancer	cancer
GSM1877449	breast cancer	cancer
GSM1877450	breast cancer	cancer
GSM1877451	breast cancer	cancer
GSM1877452	breast cancer	cancer
GSM1877453	breast cancer	cancer
GSM1877454	breast cancer	cancer
GSM1877455	breast cancer	cancer
GSM1877456	breast cancer	cancer
GSM1877457	breast cancer	cancer
GSM1877458	breast cancer	cancer
GSM1877459	breast cancer	cancer
GSM1877460	breast cancer	cancer
GSM1877461	breast cancer	cancer
GSM1877462	breast cancer	cancer
GSM1877463	breast cancer	cancer
GSM1877464	breast cancer	cancer
GSM1877465	breast cancer	cancer
GSM1877466	breast cancer	cancer
GSM1877467	breast cancer	cancer
GSM1877468	breast cancer	cancer
GSM1877469	breast cancer	cancer
GSM1877470	breast cancer	cancer
GSM1877471	breast cancer	cancer
GSM1877472	breast cancer	cancer
GSM1877473	breast cancer	cancer
GSM1877474	breast cancer	cancer
GSM1877475	breast cancer	cancer
GSM1877476	breast cancer	cancer
GSM1877477	breast cancer	cancer
GSM1877478	breast cancer	cancer
GSM1877479	breast cancer	cancer
GSM1877480	breast cancer	cancer
GSM1877481	breast cancer	cancer
GSM1877482	breast cancer	cancer
GSM1877483	breast cancer	cancer
GSM1877484	breast cancer	cancer
GSM1877485	breast cancer	cancer
GSM1877486	breast cancer	cancer
GSM1877487	breast cancer	cancer
GSM1877488	breast cancer	cancer
GSM1877489	breast cancer	cancer
GSM1877490	breast cancer	cancer
GSM1877491	breast cancer	cancer
GSM1877492	breast cancer	cancer
GSM1877493	breast cancer	cancer
GSM1877494	breast cancer	cancer
GSM1877495	breast cancer	cancer
GSM1877496	breast cancer	cancer
GSM1877497	breast cancer	cancer
GSM1877498	breast cancer	cancer
GSM1877499	breast cancer	cancer
GSM1877500	breast cancer	cancer
GSM1877501	breast cancer	cancer
GSM1877502	breast cancer	cancer
GSM1877503	breast cancer	cancer
GSM1877504	breast cancer	cancer
GSM1877505	breast cancer	cancer
GSM1877506	breast cancer	cancer
GSM1877507	breast cancer	cancer
GSM1877508	breast cancer	cancer
GSM1877509	breast cancer	cancer
GSM1877510	breast cancer	cancer
GSM1877511	breast cancer	cancer
GSM1877512	breast cancer	cancer
GSM1877513	breast cancer	cancer
GSM1877514	breast cancer	cancer
GSM1877515	breast cancer	cancer
GSM1877516	breast cancer	cancer
GSM1877517	breast cancer	cancer
GSM1877518	breast cancer	cancer
GSM1877519	breast cancer	cancer
GSM1877520	breast cancer	cancer
GSM1877521	breast cancer	cancer
GSM1877522	breast cancer	cancer
GSM1877523	breast cancer	cancer
GSM1877524	breast cancer	cancer
GSM1877525	breast cancer	cancer
GSM1877526	breast cancer	cancer
GSM1877527	breast cancer	cancer
GSM1877528	breast cancer	cancer
GSM1877529	breast cancer	cancer
GSM1877530	breast cancer	cancer
GSM1877531	breast cancer	cancer
GSM1877532	breast cancer	cancer
GSM1877533	breast cancer	cancer
GSM1877534	breast cancer	cancer
GSM1877535	breast cancer	cancer
GSM1877536	breast cancer	cancer
GSM1877537	breast cancer	cancer
GSM1877538	breast cancer	cancer
GSM1877539	breast cancer	cancer
GSM1877540	breast cancer	cancer
GSM1877541	breast cancer	cancer
GSM1877542	breast cancer	cancer
GSM1877543	breast cancer	cancer
GSM1877544	breast cancer	cancer
GSM1877545	breast cancer	cancer
GSM1877546	breast cancer	cancer
GSM1877547	breast cancer	cancer
GSM1877548	breast cancer	cancer
GSM1877549	breast cancer	cancer
GSM1877550	breast cancer	cancer
GSM1877551	breast cancer	cancer
GSM1877552	breast cancer	cancer
GSM1877553	breast cancer	cancer
GSM1877554	breast cancer	cancer
GSM1877555	breast cancer	cancer
GSM1877556	breast cancer	cancer
GSM1877557	breast cancer	cancer
GSM1877558	breast cancer	cancer
GSM1877559	breast cancer	cancer
GSM1877560	breast cancer	cancer
GSM1877561	breast cancer	cancer
GSM1877562	breast cancer	cancer
GSM1877563	breast cancer	cancer
GSM1877564	breast cancer	cancer
GSM1877565	breast cancer	cancer
GSM1877566	breast cancer	cancer
GSM1877567	breast cancer	cancer
GSM1877568	breast cancer	cancer
GSM1877569	breast cancer	cancer
GSM1877570	breast cancer	cancer
GSM1877571	breast cancer	cancer
GSM1877572	breast cancer	cancer
GSM1877573	breast cancer	cancer
GSM1877574	breast cancer	cancer
GSM1877575	breast cancer	cancer
GSM1877576	breast cancer	cancer
GSM1877577	breast cancer	cancer
GSM1877578	breast cancer	cancer
GSM1877579	breast cancer	cancer
GSM1877580	breast cancer	cancer
GSM1877581	breast cancer	cancer
GSM1877582	breast cancer	cancer
GSM1877583	breast cancer	cancer
GSM1877584	breast cancer	cancer
GSM1877585	breast cancer	cancer
GSM1877586	breast cancer	cancer
GSM1877587	breast cancer	cancer
GSM1877588	breast cancer	cancer
GSM1877589	breast cancer	cancer
GSM1877590	breast cancer	cancer
GSM1877591	breast cancer	cancer
GSM1877592	breast cancer	cancer
GSM1877593	breast cancer	cancer
GSM1877594	breast cancer	cancer
GSM1877595	breast cancer	cancer
GSM1877596	breast cancer	cancer
GSM1877597	breast cancer	cancer
GSM1877598	breast cancer	cancer
GSM1877599	breast cancer	cancer
GSM1877600	breast cancer	cancer
GSM1877601	breast cancer	cancer
GSM1877602	breast cancer	cancer
GSM1877603	breast cancer	cancer
GSM1877604	breast cancer	cancer
GSM1877605	breast cancer	cancer
GSM1877606	breast cancer	cancer
GSM1877607	breast cancer	cancer
GSM1877608	breast cancer	cancer
GSM1877609	breast cancer	cancer
GSM1877610	breast cancer	cancer
GSM1877611	breast cancer	cancer
GSM1877612	breast cancer	cancer
GSM1877613	breast cancer	cancer
GSM1877614	breast cancer	cancer
GSM1877615	breast cancer	cancer
GSM1877616	breast cancer	cancer
GSM1877617	breast cancer	cancer
GSM1877618	breast cancer	cancer
GSM1877619	breast cancer	cancer
GSM1877620	breast cancer	cancer
GSM1877621	breast cancer	cancer
GSM1877622	breast cancer	cancer
GSM1877623	breast cancer	cancer
GSM1877624	breast cancer	cancer
GSM1877625	breast cancer	cancer
GSM1877626	breast cancer	cancer
GSM1877627	breast cancer	cancer
GSM1877628	breast cancer	cancer
GSM1877629	breast cancer	cancer
GSM1877630	breast cancer	cancer
GSM1877631	breast cancer	cancer
GSM1877632	breast cancer	cancer
GSM1877633	breast cancer	cancer
GSM1877634	breast cancer	cancer
GSM1877635	breast cancer	cancer
GSM1877636	breast cancer	cancer
GSM1877637	breast cancer	cancer
GSM1877638	breast cancer	cancer
GSM1877639	breast cancer	cancer
GSM1877640	breast cancer	cancer
GSM1877641	breast cancer	cancer
GSM1877642	breast cancer	cancer
GSM1877643	breast cancer	cancer
GSM1877644	breast cancer	cancer
GSM1877645	breast cancer	cancer
GSM1877646	breast cancer	cancer
GSM1877647	breast cancer	cancer
GSM1877648	breast cancer	cancer
GSM1877649	breast cancer	cancer
GSM1877650	breast cancer	cancer
GSM1877651	breast cancer	cancer
GSM1877652	breast cancer	cancer
GSM1877653	breast cancer	cancer
GSM1877654	breast cancer	cancer
GSM1877655	breast cancer	cancer
GSM1877656	breast cancer	cancer
GSM1877657	breast cancer	cancer
GSM1877658	breast cancer	cancer
GSM1877659	breast cancer	cancer
GSM1877660	breast cancer	cancer
GSM1877661	breast cancer	cancer
GSM1877662	breast cancer	cancer
GSM1877663	breast cancer	cancer
GSM1877664	breast cancer	cancer
GSM1877665	breast cancer	cancer
GSM1877666	breast cancer	cancer
GSM1877667	breast cancer	cancer
GSM1877668	breast cancer	cancer
GSM1877669	breast cancer	cancer
GSM1877670	breast cancer	cancer
GSM1877671	breast cancer	cancer
GSM1877672	breast cancer	cancer
GSM1877673	breast cancer	cancer
GSM1877674	breast cancer	cancer
GSM1877675	breast cancer	cancer
GSM1877676	breast cancer	cancer
GSM1877677	breast cancer	cancer
GSM1877678	breast cancer	cancer
GSM1877679	breast cancer	cancer
GSM1877680	breast cancer	cancer
GSM1877681	breast cancer	cancer
GSM1877682	breast cancer	cancer
GSM1877683	breast cancer	cancer
GSM1877684	breast cancer	cancer
GSM1877685	breast cancer	cancer
GSM1877686	breast cancer	cancer
GSM1877687	breast cancer	cancer
GSM1877688	breast cancer	cancer
GSM1877689	breast cancer	cancer
GSM1877690	breast cancer	cancer
GSM1877691	breast cancer	cancer
GSM1877692	non-cancer	non_cancer
GSM1877693	non-cancer	non_cancer
GSM1877694	non-cancer	non_cancer
GSM1877695	non-cancer	non_cancer
GSM1877696	non-cancer	non_cancer
GSM1877697	non-cancer	non_cancer
GSM1877698	non-cancer	non_cancer
GSM1877699	non-cancer	non_cancer
GSM1877700	non-cancer	non_cancer
GSM1877701	non-cancer	non_cancer
GSM1877702	non-cancer	non_cancer
GSM1877703	non-cancer	non_cancer
GSM1877704	non-cancer	non_cancer
GSM1877705	non-cancer	non_cancer
GSM1877706	non-cancer	non_cancer
GSM1877707	non-cancer	non_cancer
GSM1877708	non-cancer	non_cancer
GSM1877709	non-cancer	non_cancer
GSM1877710	non-cancer	non_cancer
GSM1877711	non-cancer	non_cancer
GSM1877712	non-cancer	non_cancer
GSM1877713	non-cancer	non_cancer
GSM1877714	non-cancer	non_cancer
GSM1877715	non-cancer	non_cancer
GSM1877716	non-cancer	non_cancer
GSM1877717	non-cancer	non_cancer
GSM1877718	non-cancer	non_cancer
GSM1877719	non-cancer	non_cancer
GSM1877720	non-cancer	non_cancer
GSM1877721	non-cancer	non_cancer
GSM1877722	non-cancer	non_cancer
GSM1877723	non-cancer	non_cancer
GSM1877724	non-cancer	non_cancer
GSM1877725	non-cancer	non_cancer
GSM1877726	non-cancer	non_cancer
GSM1877727	non-cancer	non_cancer
GSM1877728	non-cancer	non_cancer
GSM1877729	non-cancer	non_cancer
GSM1877730	non-cancer	non_cancer
GSM1877731	non-cancer	non_cancer
GSM1877732	non-cancer	non_cancer
GSM1877733	non-cancer	non_cancer
GSM1877734	non-cancer	non_cancer
GSM1877735	non-cancer	non_cancer
GSM1877736	non-cancer	non_cancer
GSM1877737	non-cancer	non_cancer
GSM1877738	non-cancer	non_cancer
GSM1877739	non-cancer	non_cancer
GSM1877740	non-cancer	non_cancer
GSM1877741	non-cancer	non_cancer
GSM1877742	non-cancer	non_cancer
GSM1877743	non-cancer	non_cancer
GSM1877744	non-cancer	non_cancer
GSM1877745	non-cancer	non_cancer
GSM1877746	non-cancer	non_cancer
GSM1877747	non-cancer	non_cancer
GSM1877748	non-cancer	non_cancer
GSM1877749	non-cancer	non_cancer
GSM1877750	non-cancer	non_cancer
GSM1877751	non-cancer	non_cancer
GSM1877752	non-cancer	non_cancer
GSM1877753	non-cancer	non_cancer
GSM1877754	non-cancer	non_cancer
GSM1877755	non-cancer	non_cancer
GSM1877756	non-cancer	non_cancer
GSM1877757	non-cancer	non_cancer
GSM1877758	non-cancer	non_cancer
GSM1877759	non-cancer	non_cancer
GSM1877760	non-cancer	non_cancer
GSM1877761	non-cancer	non_cancer
GSM1877762	non-cancer	non_cancer
GSM1877763	non-cancer	non_cancer
GSM1877764	non-cancer	non_cancer
GSM1877765	non-cancer	non_cancer
GSM1877766	non-cancer	non_cancer
GSM1877767	non-cancer	non_cancer
GSM1877768	non-cancer	non_cancer
GSM1877769	non-cancer	non_cancer
GSM1877770	non-cancer	non_cancer
GSM1877771	non-cancer	non_cancer
GSM1877772	non-cancer	non_cancer
GSM1877773	non-cancer	non_cancer
GSM1877774	non-cancer	non_cancer
GSM1877775	non-cancer	non_cancer
GSM1877776	non-cancer	non_cancer
GSM1877777	non-cancer	non_cancer
GSM1877778	non-cancer	non_cancer
GSM1877779	non-cancer	non_cancer
GSM1877780	non-cancer	non_cancer
GSM1877781	non-cancer	non_cancer
GSM1877782	non-cancer	non_cancer
GSM1877783	non-cancer	non_cancer
GSM1877784	non-cancer	non_cancer
GSM1877785	non-cancer	non_cancer
GSM1877786	non-cancer	non_cancer
GSM1877787	non-cancer	non_cancer
GSM1877788	non-cancer	non_cancer
GSM1877789	non-cancer	non_cancer
GSM1877790	non-cancer	non_cancer
GSM1877791	non-cancer	non_cancer
GSM1877792	non-cancer	non_cancer
GSM1877793	non-cancer	non_cancer
GSM1877794	non-cancer	non_cancer
GSM1877795	non-cancer	non_cancer
GSM1877796	non-cancer	non_cancer
GSM1877797	non-cancer	non_cancer
GSM1877798	non-cancer	non_cancer
GSM1877799	non-cancer	non_cancer
GSM1877800	non-cancer	non_cancer
GSM1877801	non-cancer	non_cancer
GSM1877802	non-cancer	non_cancer
GSM1877803	non-cancer	non_cancer
GSM1877804	non-cancer	non_cancer
GSM1877805	non-cancer	non_cancer
GSM1877806	non-cancer	non_cancer
GSM1877807	non-cancer	non_cancer
[truncated: 2,825 more rows]
