# Supplementary material for: Serum micro-RNAs with mutation-targeted RNA modification: a potent cancer detection tool constructed using an optimized machine learning workflow
Source: Sci Rep. 2024 Apr 19;14:9016. doi: 10.1038/s41598-024-59480-y (PMC11031599; doi:10.1038/s41598-024-59480-y)
Supplement: Supplementary file 4 — Supplementary Information 4. [file 41598_2024_59480_MOESM4_ESM.zip › 4 GPL18941/4GPL18941/GSE124158-GPL18941.txt]

DATA	GSM3521753	GSM3521754	GSM3521755	GSM3521756	GSM3521757	GSM3521758	GSM3521759	GSM3521760	GSM3521761	GSM3521762	GSM3521763	GSM3521764	GSM3521765	GSM3521766	GSM3521767	GSM3521768	GSM3521769	GSM3521770	GSM3521771	GSM3521772	GSM3521773	GSM3521774	GSM3521775	GSM3521776	GSM3521777	GSM3521778	GSM3521779	GSM3521780	GSM3521781	GSM3521782	GSM3522029	GSM3522063	GSM3522066	GSM3522071	GSM3522074	GSM3522086	GSM3522087	GSM3522088	GSM3522095	GSM3522112	GSM3522191	GSM3522282
hsa-miR-513c-5p	3.905	4.351	3.004	5.388	4.756	3.742	4.514	3.293	4.525	5.06	3.543	2.739	4.45	4.412	3.87	3.405	3.507	4.303	5.813	5.124	5.035	5.457	3.004	3.778	2.394	6.481	3.018	5.377	3.677	4.243	5.105	3.965	4.118	4.51	3.76	4.851	5.14	7.364	5.986	6.23	4.251	5.086
hsa-miR-30a-3p	3.905	4.351	3.004	5.388	4.756	3.742	4.514	3.293	4.525	5.06	3.543	3.244	4.45	4.412	3.87	3.405	3.507	4.303	5.813	5.124	5.461	5.457	4.704	3.778	2.394	6.481	3.018	5.63	3.677	4.528	5.105	3.965	4.118	4.857	3.76	4.851	5.14	7.364	5.986	4.164	4.251	5.086
hsa-miR-513c-3p	3.905	4.351	3.004	5.388	4.756	4.497	4.514	3.293	4.525	5.06	3.543	2.739	4.45	4.412	3.87	3.405	3.97	4.303	5.813	5.124	4.922	5.457	3.004	3.778	2.394	6.481	3.018	5.377	3.677	4.243	5.105	3.965	4.118	4.51	3.76	4.851	5.14	7.364	5.986	4.164	4.251	5.086
hsa-miR-330-5p	3.905	4.871	4.64	5.388	4.756	3.898	4.514	5.467	4.525	5.06	4.079	3.995	4.45	4.412	4.271	3.405	4.854	4.46	5.813	5.901	4.922	5.457	3.004	5.321	3.672	6.481	4.539	5.377	3.836	4.584	5.105	3.965	4.118	4.51	3.76	4.851	5.439	7.364	5.986	4.164	4.251	5.192
hsa-miR-30a-5p	3.905	4.351	3.364	5.388	4.756	3.742	4.514	4.092	4.525	5.06	3.543	4.148	4.45	4.412	3.87	3.405	3.507	4.303	5.813	5.124	4.922	5.457	4.707	3.778	2.394	6.481	3.018	6.195	3.915	4.549	5.105	5.209	4.118	4.51	3.76	4.851	5.14	7.364	5.986	4.164	4.251	5.086
hsa-miR-330-3p	3.905	4.351	3.004	5.388	4.756	3.742	4.514	3.932	4.65	5.06	3.543	2.739	4.45	4.412	3.87	3.405	3.507	4.303	5.813	6.108	4.922	5.457	3.004	3.778	2.394	6.481	3.018	5.377	3.677	4.243	5.105	3.965	4.118	4.51	3.76	4.851	5.14	7.364	5.986	4.164	4.251	5.086
hsa-miR-5583-3p	3.905	4.351	3.004	5.388	4.756	3.742	4.514	3.293	4.525	5.06	3.543	2.739	4.45	4.412	3.87	3.405	3.507	4.303	5.813	5.124	4.922	5.457	3.004	3.778	2.394	6.481	3.018	5.377	3.677	4.243	5.105	3.965	4.118	4.51	3.76	4.851	5.14	7.364	5.986	4.164	4.251	5.086
hsa-miR-4750-5p	3.905	4.351	3.936	5.388	4.756	3.742	4.514	3.293	4.525	5.06	3.543	2.739	4.45	4.412	3.87	3.405	3.507	4.303	5.813	5.124	4.922	5.457	3.595	3.778	2.394	6.481	3.018	5.377	3.677	4.243	5.105	3.965	4.118	4.51	4.458	4.851	5.14	7.364	5.986	5.127	4.251	5.086
hsa-miR-4750-3p	3.905	4.351	3.151	5.388	4.756	3.742	4.514	3.293	4.525	5.06	3.543	2.739	4.45	4.412	3.87	3.405	3.507	4.303	5.813	5.124	4.922	5.457	3.004	3.778	2.394	6.929	4.553	5.377	4.894	4.243	5.105	3.965	4.118	4.51	3.76	4.851	6.213	7.364	5.986	4.164	4.251	5.086
hsa-miR-4691-5p	3.905	4.351	3.004	5.388	4.756	3.742	4.786	5.245	4.525	5.06	3.543	2.739	4.45	4.412	3.87	3.405	3.507	4.303	5.813	5.124	4.922	5.457	3.004	3.778	2.394	6.481	3.018	5.377	3.677	4.243	5.105	3.965	4.118	4.51	3.76	4.851	5.14	7.364	5.986	4.164	4.251	5.086
hsa-miR-4691-3p	3.905	4.351	3.004	5.388	4.756	3.742	4.514	3.293	4.525	5.06	4.634	2.739	4.45	4.412	3.87	3.405	3.507	4.303	5.813	5.124	4.922	5.457	3.004	3.778	2.394	6.481	3.018	5.377	3.677	4.243	5.105	3.965	4.118	4.51	3.76	4.851	5.14	7.364	5.986	4.164	4.251	5.522
hsa-miR-4725-3p	3.905	4.351	3.183	5.388	4.756	3.742	5.109	3.932	4.525	5.06	3.543	2.876	4.45	4.412	3.87	3.405	4.267	5.202	5.813	5.97	4.922	5.457	3.004	5.159	2.394	6.481	4.655	5.377	5.771	4.243	5.105	3.965	4.118	4.51	3.76	4.851	5.14	7.364	5.986	4.164	4.251	5.086
hsa-miR-4725-5p	5.666	4.961	6.022	5.929	5.631	5.416	6.068	5.997	6.047	6.228	6.153	5.461	6.531	6.126	6.336	5.611	5.711	5.689	5.953	6.465	6.129	6.749	6.284	4.123	5.733	6.481	6.834	6.69	5.923	5.876	5.105	4.4	6.121	5.472	4.942	5.349	5.14	8.459	5.986	6.795	4.251	5.875
hsa-miR-5583-5p	3.905	4.351	3.004	5.388	4.756	3.742	4.514	3.293	4.525	5.06	3.543	2.739	4.45	4.412	3.87	3.405	3.507	4.303	5.813	5.124	4.922	5.457	3.004	3.778	2.394	6.481	3.018	5.377	3.677	4.243	5.105	3.965	4.118	4.51	3.76	4.851	5.14	7.364	5.986	4.164	4.251	5.086
hsa-miR-302c-5p	4.932	4.351	3.649	5.388	4.756	4.468	4.988	3.293	4.906	5.06	3.543	3.818	4.45	4.412	5.086	3.405	3.507	4.303	6.39	5.512	4.922	6.211	4.811	3.778	3.745	6.481	3.018	5.76	3.911	5.275	5.105	3.965	4.222	4.51	3.76	5.221	5.14	7.364	5.986	5.026	4.251	5.626
hsa-miR-302c-3p	5.135	4.351	3.918	5.388	4.756	3.975	4.726	3.964	4.787	5.06	5.275	4.198	4.851	4.412	3.984	3.8	4.253	4.303	5.813	6.521	4.922	5.457	4.355	4.491	2.394	6.481	3.018	6.711	3.677	4.947	6.221	4.741	4.118	5.368	3.76	4.851	5.14	7.364	5.986	4.164	4.251	5.086
hsa-miR-6823-3p	5.114	6.652	6.186	7.081	5.231	5.752	4.514	5.456	5.548	5.947	5.804	6.485	5.995	5.597	5.829	5.903	6.389	5.367	5.813	5.919	6.194	5.457	5.313	5.35	5.492	6.481	5.995	5.666	5.23	5.853	5.919	6.546	6.886	6.348	6.634	6.689	7.215	7.364	6.689	7.103	7.081	7.045
hsa-miR-7847-3p	3.905	4.351	3.004	5.388	4.756	3.742	4.514	3.293	4.525	5.06	3.543	2.739	4.45	4.412	3.87	3.405	3.507	4.303	5.813	5.124	4.922	5.457	3.004	3.778	2.394	6.481	3.018	5.377	3.677	4.243	5.105	3.965	4.118	4.51	3.76	4.851	5.14	7.364	5.986	4.164	4.251	5.086
hsa-miR-6823-5p	4.446	4.645	4.673	5.975	4.756	3.742	4.514	3.293	4.669	5.06	5.026	5.121	5.641	4.592	4.881	4.939	5.05	4.476	5.813	5.289	6.502	5.457	4.588	3.778	4.699	6.481	5.326	5.377	3.677	4.243	5.24	5.592	5.999	4.51	4.514	4.851	6.579	7.364	5.986	6.312	4.571	5.086
hsa-miR-4798-3p	5.613	5.694	5.494	7.19	5.272	3.904	5.686	4.343	5.614	6.179	6.066	5.576	4.45	6.204	5.767	5.716	6.343	6.336	6.205	6.018	6.904	5.457	5.313	5.334	4.189	6.481	6.21	6.097	5.146	6.091	6.287	5.747	5.447	4.51	5.796	5.502	6.74	7.364	6.44	7.165	4.251	5.086
hsa-miR-4798-5p	3.905	4.351	4.111	5.599	4.756	3.742	4.514	3.293	4.525	5.06	3.543	2.739	4.45	4.412	3.87	3.921	3.507	4.303	5.813	5.124	7.841	5.457	3.004	3.778	2.394	6.481	3.018	5.377	3.677	4.989	5.262	3.965	4.118	4.51	3.76	4.851	5.14	7.364	5.986	5.422	4.251	5.086
hsa-miR-1273g-5p	4.823	4.642	4.588	5.388	4.756	3.742	5.204	3.293	4.525	5.06	5.82	4.327	4.45	4.613	3.87	3.405	3.507	4.303	5.813	5.124	4.922	5.457	3.004	3.778	3.138	6.481	4.615	5.377	5.383	4.243	5.105	3.965	4.118	4.51	4.622	4.851	5.45	7.364	5.986	4.164	4.251	5.086
hsa-miR-1273g-3p	5.3	4.867	5.371	5.584	4.756	4.368	5.669	4.146	4.525	5.06	6.035	3.852	4.45	4.412	3.87	3.711	4.999	4.303	5.813	5.124	5.226	5.457	3.004	3.778	3.638	6.481	3.649	5.819	5.239	4.243	5.105	3.965	4.118	4.51	4.921	4.851	5.14	7.364	5.986	5.49	4.251	5.086
hsa-miR-3928-3p	5.284	4.725	4.945	5.6	4.756	3.742	4.514	5.111	4.525	5.06	5.032	4.902	4.763	4.412	3.87	3.405	4.042	4.303	5.813	5.124	4.922	5.457	4.696	3.778	4.525	6.481	5.706	5.377	3.677	4.62	5.105	3.965	4.118	4.51	5.028	4.851	5.733	7.364	5.986	4.844	4.846	5.086
hsa-miR-3928-5p	9.096	8.814	9.317	9.148	8.928	9.552	9.021	9.21	9.406	9.494	8.731	8.41	8.883	9.214	9.269	8.914	9.158	8.711	9.539	9.225	9.741	9.005	9.227	9.293	8.941	10.323	9.093	9.414	9.595	9.107	9.367	8.391	8.725	9.307	9.068	9.141	8.157	8.376	9.609	9.667	8.234	8.117
hsa-miR-450a-1-3p	8.309	9.066	8.238	8.941	8.983	8.62	8.155	8.15	8.457	8.839	8.507	8.394	8.356	8.654	8.565	10.012	8.468	8.125	8.708	8.975	8.826	9.586	8.118	8.123	7.496	8.412	8.363	8.718	8.625	8.573	9.061	9.029	8.985	9.157	9.048	8.712	9	10.381	8.939	9.699	9.578	9.2
hsa-miR-96-5p	NaN	4.351	3.004	5.388	4.756	3.742	4.514	3.293	4.525	5.06	3.543	3.964	4.45	4.412	3.87	4.154	4.286	4.303	5.813	5.124	4.922	5.457	5.008	3.778	3.998	6.481	3.408	5.377	3.677	4.243	5.105	4.947	4.118	4.684	3.76	4.851	6.197	7.364	5.986	4.164	4.251	5.086
hsa-miR-96-3p	3.905	4.351	3.004	5.388	4.756	3.742	4.514	3.293	4.525	5.06	3.543	2.739	4.45	4.412	3.87	3.405	3.507	4.303	5.813	5.124	4.922	5.457	3.004	3.778	2.394	6.481	3.018	5.377	3.677	4.243	5.105	3.965	4.118	4.51	3.76	4.851	5.14	7.364	5.986	4.164	4.251	5.086
hsa-miR-653-3p	3.905	4.351	3.793	5.388	4.756	3.742	4.514	3.293	4.525	5.06	3.543	3.246	4.45	4.412	3.87	3.405	3.507	4.303	5.813	5.852	4.922	5.457	3.229	3.778	2.394	6.481	3.161	5.377	3.947	4.243	5.105	3.965	4.118	4.51	3.76	5.871	5.14	7.364	5.986	4.757	4.251	5.086
hsa-miR-628-5p	6.77	6.787	6.156	6.843	6.294	6.202	7.391	6.169	7.659	8.439	6.064	5.652	5.667	6.396	6.369	6.245	6.852	6.043	6.392	7.482	9.802	7.695	7.621	6.865	6.719	12.545	7.098	7.384	6.176	7.074	6.295	5.92	7.386	4.719	6.673	7.02	8.291	7.364	7.36	8.653	6.33	7.14
hsa-miR-653-5p	3.905	4.351	4.101	5.388	4.756	5.736	4.514	3.892	4.525	5.06	4.976	2.739	4.45	4.412	3.87	3.405	3.507	4.303	5.813	5.124	4.922	5.457	3.004	3.778	3.274	6.481	3.371	5.377	3.677	4.355	5.105	3.965	4.118	4.51	3.76	4.851	5.14	7.364	5.986	4.322	4.251	5.086
hsa-miR-628-3p	3.905	4.351	3.004	5.388	4.756	3.742	5.062	3.293	5.065	5.06	3.543	2.739	4.45	4.412	3.87	3.405	4.622	4.303	5.813	5.124	7.71	5.457	6.057	3.778	3.622	10.465	3.018	5.704	3.677	4.437	6.83	3.965	5.927	4.51	5.344	4.851	7.04	7.364	5.986	6.291	4.251	5.227
hsa-miR-1914-5p	4.774	4.351	5.111	5.388	6.119	4.185	5.621	5.092	5.442	5.443	5.397	5.24	4.45	5.786	5.527	4.708	3.884	4.303	5.813	6.825	5.756	5.457	3.562	5.09	4.323	6.481	3.018	6.036	4.828	5.703	5.105	3.965	4.621	6.207	3.76	4.851	5.14	7.364	5.986	4.291	5.309	5.086
hsa-miR-1914-3p	5.903	4.351	5.27	5.388	5.523	5.732	5.342	5.823	6.091	5.803	6.027	5.206	4.45	5.605	6.064	5.525	5.141	4.303	6.057	6.854	6.056	6.412	6.202	6.039	5.166	7.077	4.257	6.443	6.024	5.085	6.361	5.408	4.906	6.262	4.362	5.707	5.813	7.364	5.986	5.967	5.077	7.081
hsa-miR-520f-3p	12.451	12.486	12.331	12.846	12.221	11.607	12.921	12.225	12.201	11.741	12.477	12.739	10.76	11.166	10.888	11.253	11.655	11.45	12.305	11.967	11.99	11.21	11.561	12.096	10.927	11.838	11.69	11.302	10.75	12.356	12.341	13.178	11.437	11.655	12.286	13.436	12.884	12.703	12.778	11.98	12.473	13.069
hsa-miR-3605-5p	3.905	4.351	4.107	5.906	4.756	3.742	4.514	3.293	4.525	5.06	3.543	2.739	4.45	4.412	3.87	3.405	3.507	4.303	5.813	5.124	4.922	5.457	3.701	3.778	2.394	6.481	3.018	5.377	4.126	4.243	5.105	3.965	4.118	4.51	3.76	4.851	6.543	7.364	5.986	4.769	4.251	5.086
hsa-miR-187-3p	3.905	4.351	4.619	5.525	4.756	4.17	5.071	3.891	4.525	5.06	3.543	4.135	4.45	4.412	3.87	4.375	4.3	4.303	5.813	5.493	5.961	5.457	4.057	3.778	3.894	6.481	3.018	5.377	3.677	4.726	5.105	3.965	4.462	4.51	4.909	4.851	5.14	7.364	5.986	4.164	4.251	5.086
hsa-miR-3605-3p	14.365	13.226	14.091	13.514	13.123	13.789	14.039	14.047	14.389	14.205	14.084	12.381	14.265	14.237	14.644	13.863	13.177	14.382	13.113	12.318	14.084	14.098	14.338	14.241	14.15	13.854	14.287	12.898	13.84	14.021	13.007	11.775	12.43	13.345	11.786	11.97	12.069	11.604	12.635	11.791	12.004	11.385
hsa-miR-187-5p	3.905	4.351	3.004	5.388	4.756	3.742	4.514	3.293	4.525	5.06	3.543	3.877	4.45	4.412	4.272	3.405	3.507	4.303	5.813	5.124	4.922	5.457	3.004	3.778	2.394	6.481	3.018	5.377	3.677	4.243	5.105	3.965	5.093	4.51	4.018	4.851	5.14	7.364	5.986	4.164	4.251	5.086
hsa-miR-942-3p	6.099	5.827	5.809	5.8	6.702	4.826	6.098	6.278	6.484	6.148	6.328	6.325	4.619	4.412	5.839	5.929	5.769	5.185	7.115	6.714	6.486	6.897	5.875	4.836	6.006	6.481	5.333	6.135	5.765	6.036	6.416	6.693	6.035	6.919	6.556	7.03	5.343	7.364	7.412	7.171	6.617	7.412
hsa-miR-520f-5p	6.647	7.237	6.436	7.552	5.911	6.038	6.742	6.231	6.521	7.315	6.856	7.032	6.849	7.369	6.664	7.165	7.118	7.43	7.507	7.619	7.544	6.874	7.018	6.656	6.062	7.382	6.549	6.773	6.501	7.248	6.89	7.322	7.376	6.815	6.898	6.882	8.302	7.364	7.802	7.581	7.62	7.186
hsa-miR-942-5p	3.905	4.351	3.004	5.388	4.756	3.742	4.514	3.293	4.525	5.06	3.543	2.739	4.45	4.412	3.87	3.405	3.507	4.303	5.813	5.124	4.922	5.457	3.118	3.778	2.394	6.481	3.018	5.377	3.677	4.243	5.105	3.965	4.118	4.51	3.76	4.851	5.14	7.364	5.986	4.164	4.251	5.086
hsa-miR-6739-5p	5.364	5.468	5.035	6.557	4.756	3.742	4.514	4.703	4.525	5.06	4.275	4.35	4.45	4.412	4.364	4.907	6.154	4.303	5.813	5.124	4.922	5.457	3.004	3.778	4.031	6.481	5.388	5.377	3.677	4.673	5.105	4.274	4.118	4.51	4.66	5.254	5.14	7.364	5.986	4.164	4.251	6.054
hsa-miR-500a-3p	3.905	4.351	3.004	5.388	4.756	3.742	4.514	3.293	4.525	5.06	3.543	2.739	4.45	4.412	3.87	3.405	3.507	4.303	5.813	5.124	4.922	5.457	3.004	3.778	2.394	6.481	4.506	5.377	3.677	4.243	5.105	3.965	4.118	4.51	3.76	4.851	5.14	7.364	5.986	4.164	4.251	5.086
hsa-miR-6739-3p	3.905	4.351	3.004	5.388	4.756	3.742	4.514	3.293	4.525	5.06	3.543	2.739	4.45	4.412	3.87	3.405	3.507	4.303	5.813	5.443	4.922	5.457	5.563	3.778	2.394	6.481	3.018	5.377	3.677	4.243	5.105	3.965	4.118	4.51	3.76	4.851	5.14	7.364	5.986	6.002	4.251	5.086
hsa-miR-500a-5p	3.905	4.351	3.004	5.388	4.756	3.742	4.844	3.992	4.525	5.06	3.543	2.739	4.45	4.412	3.87	3.405	3.507	4.303	5.813	5.124	4.922	5.457	3.004	3.778	2.394	6.481	4.197	5.377	3.677	4.243	5.105	3.965	4.118	4.51	3.76	4.851	5.14	7.364	5.986	4.164	4.251	5.086
hsa-miR-6764-3p	3.905	4.351	3.004	5.388	4.756	3.742	4.774	3.293	4.525	5.06	4.128	2.739	4.45	4.412	3.87	3.405	3.507	4.303	5.813	5.124	4.922	5.457	3.004	3.778	2.394	6.927	3.018	5.377	3.677	4.243	5.105	3.965	4.118	4.51	3.886	4.851	5.14	7.364	5.986	4.164	4.251	5.086
hsa-miR-1277-3p	3.905	4.351	3.57	5.388	4.756	3.742	4.514	3.293	4.525	5.06	4.798	2.739	4.45	4.412	3.87	3.405	3.507	4.303	5.813	5.124	4.922	5.457	3.004	3.778	2.394	6.481	3.018	5.377	3.677	4.903	5.105	3.965	4.118	4.51	3.76	4.851	5.14	7.364	5.986	4.164	4.251	5.086
hsa-miR-6764-5p	4.926	5.682	4.394	5.655	5.382	3.742	5.162	4.486	4.525	5.06	3.82	4.85	4.45	4.412	5.612	3.669	4.606	4.303	5.813	5.124	5.079	5.457	3.004	3.778	3.563	6.481	4.314	6.115	4.805	5.147	5.436	5.063	5.01	4.51	3.76	5.02	5.14	7.364	5.986	5.058	4.609	5.086
hsa-miR-3678-5p	4.52	4.989	4.107	5.388	4.756	3.742	4.514	3.293	4.525	5.06	3.543	2.864	4.78	4.412	3.87	3.405	4.155	4.303	5.813	5.124	5.741	7.195	4.553	3.778	4.827	6.481	4.909	5.945	4.41	4.243	5.105	4.337	4.118	4.51	4.508	4.851	5.14	7.364	5.986	6.146	4.251	5.086
hsa-miR-3678-3p	3.905	4.351	3.757	5.388	4.756	3.742	6.388	3.293	4.525	5.06	3.543	2.739	4.45	4.412	4.311	3.405	3.507	4.303	5.813	5.124	4.922	5.457	3.004	3.778	2.537	6.481	3.018	5.377	3.677	4.243	5.105	3.965	4.118	4.51	3.76	4.851	5.84	7.364	5.986	4.164	4.251	5.086
hsa-miR-4652-5p	3.905	4.351	3.004	5.388	4.756	3.742	4.514	3.293	4.525	5.06	3.543	2.739	4.45	4.412	3.87	3.405	3.507	4.303	5.813	5.124	4.922	5.457	4.447	3.778	2.394	6.481	3.018	5.377	3.677	4.243	5.105	3.965	4.118	4.51	3.76	4.851	5.14	7.364	5.986	4.164	4.251	5.749
hsa-miR-4652-3p	3.905	5.07	3.004	5.388	4.756	3.742	4.692	3.293	5.512	5.06	3.543	3.295	4.45	4.412	3.87	3.928	4.748	4.303	5.813	6.529	4.922	5.457	3.004	3.778	3.776	6.481	3.817	5.491	3.677	4.243	5.105	4.511	4.118	4.51	3.76	4.851	5.14	7.364	5.986	4.164	4.251	5.086
hsa-miR-6509-3p	3.905	4.517	3.181	5.388	4.756	3.742	4.514	3.293	4.525	6.135	3.543	2.739	4.45	4.412	3.87	3.405	3.507	4.303	5.813	5.124	4.922	5.457	3.004	3.778	2.394	6.481	3.018	5.377	3.677	4.243	5.105	3.965	4.118	4.51	3.76	4.851	5.14	7.364	5.986	5.116	4.251	5.086
hsa-miR-548ai	3.905	4.351	3.004	5.388	4.756	3.742	4.514	3.293	4.525	5.06	3.543	2.739	4.45	4.412	3.87	3.405	3.507	4.303	5.813	5.124	4.922	5.457	3.004	3.778	2.394	6.481	3.018	5.377	3.677	4.388	5.105	3.965	4.118	4.51	3.867	4.851	5.14	7.364	5.986	4.164	4.251	5.086
hsa-miR-6509-5p	3.905	4.771	3.004	5.388	4.756	3.742	4.514	3.293	4.525	5.06	3.543	4.243	4.45	4.412	3.87	3.405	5.24	4.303	5.813	5.71	4.922	5.457	3.004	3.778	2.394	6.481	4.561	5.377	4.074	4.243	5.105	3.965	4.386	4.51	4.279	4.851	5.14	7.364	5.986	4.164	4.251	5.086
hsa-miR-3184-3p	3.905	4.351	3.004	5.388	4.756	3.742	4.514	4.238	5.586	5.06	3.543	3.116	4.45	4.412	3.87	3.405	4.002	4.303	5.813	5.863	6.804	5.457	3.993	3.778	3.938	6.481	3.018	5.377	4.008	4.243	5.105	3.965	4.118	4.51	3.76	4.851	5.14	7.364	5.986	4.164	4.251	5.086
hsa-miR-1277-5p	3.905	4.351	3.004	5.388	4.756	3.742	4.9	3.293	4.525	5.06	3.543	2.739	4.45	4.412	3.87	3.405	3.507	4.303	5.813	5.124	4.922	5.457	3.004	3.778	2.394	6.481	3.018	6.706	3.677	4.243	5.105	3.965	4.118	4.51	3.861	4.851	5.14	7.364	5.986	5.42	4.251	5.086
hsa-miR-3184-5p	4.041	4.351	3.004	5.388	4.756	3.742	4.514	6.939	5.004	5.459	3.543	3.296	4.45	4.412	3.87	3.405	3.507	4.303	5.813	5.124	5.902	5.457	3.004	3.778	2.394	6.481	3.018	5.377	3.677	4.243	5.105	3.965	4.118	4.51	3.76	4.851	5.14	7.364	5.986	4.164	4.251	5.086
hsa-let-7e-3p	3.905	4.351	5.607	5.388	4.756	6.918	5.21	6.953	5.746	6.442	5.222	2.739	5.116	4.412	5.687	9.523	7.777	4.303	7.636	7.639	5.833	5.457	7.356	6.489	5.747	9.517	6.407	6.734	6.661	5.991	5.105	3.965	4.118	4.51	5.804	4.851	5.14	7.364	5.986	4.164	4.251	5.086
hsa-miR-106b-5p	3.905	4.351	3.004	5.388	4.756	3.742	4.514	5.82	4.525	5.06	3.543	3.875	4.45	4.412	4.233	3.405	3.507	4.303	5.813	6.796	4.922	5.457	3.004	3.778	3.299	6.481	3.018	NaN	5.978	5.238	5.105	3.965	4.118	4.51	3.76	4.851	5.836	7.364	5.986	4.471	4.251	5.086
hsa-let-7e-5p	3.905	4.351	4.163	5.388	4.756	3.742	5.094	3.489	5.423	5.06	3.543	2.739	4.45	4.412	4.898	3.405	3.507	4.303	5.813	5.928	4.922	5.457	3.004	4.384	2.938	6.481	3.018	5.377	3.677	4.243	5.105	3.965	4.118	4.51	3.76	4.851	5.14	7.364	5.986	8.546	4.251	5.086
hsa-miR-106b-3p	6.214	6.13	5.719	6.403	6.91	5.429	6.315	6.07	4.525	6.163	6.755	6.072	5.227	6.616	5.495	5.793	6.002	6.464	6.787	7.654	7.027	7.118	5.932	6.004	5.768	6.481	5.651	6.202	5.97	6.37	7.202	6.317	6.795	6.203	7.296	6.116	8.358	8.533	6.764	8.864	5.737	7.425
hsa-miR-580-3p	3.905	4.351	3.004	5.388	4.756	3.742	4.514	3.293	4.525	5.06	3.543	2.739	4.45	4.412	3.87	3.405	3.507	4.303	5.813	5.124	4.922	5.457	3.985	3.778	2.394	6.481	3.018	5.377	3.677	4.243	5.105	3.965	4.118	4.51	3.76	4.851	5.14	7.364	5.986	4.164	4.251	5.086
hsa-miR-181b-3p	4.021	4.351	3.004	5.388	4.756	3.742	9.31	3.895	4.828	5.06	3.798	3.719	4.45	4.412	3.87	3.405	3.507	4.303	5.813	5.655	5.891	5.457	3.004	3.778	2.394	6.481	3.018	5.377	4.572	4.773	5.105	3.965	4.118	4.51	3.76	4.851	5.14	7.364	5.986	5.506	4.251	5.086
hsa-miR-3619-5p	4.34	4.351	4.629	5.961	4.756	3.742	4.514	3.293	4.525	5.06	4.81	3.927	4.45	4.412	3.87	3.405	3.507	4.303	5.813	5.124	4.922	5.457	3.004	3.778	3.035	6.481	3.708	5.377	5.079	4.243	5.105	3.965	4.477	4.51	3.76	4.851	5.398	7.364	5.986	4.164	4.251	5.086
hsa-miR-580-5p	3.905	4.477	4.079	5.388	5.125	4.148	4.514	3.293	6.24	5.06	4.016	4.852	4.772	4.412	5.054	5.322	5.054	4.303	5.813	5.969	5.239	5.457	4.975	3.778	4.031	6.481	5.117	5.377	4.835	4.358	5.976	6.377	4.77	4.51	5.764	5.213	5.14	7.364	5.986	5.992	5.281	5.086
hsa-miR-3619-3p	3.905	4.351	3.677	5.388	4.756	3.742	4.514	3.293	4.525	5.06	3.543	2.739	4.45	4.412	3.87	3.405	3.507	4.303	5.813	5.124	4.922	5.457	3.004	3.778	2.394	6.481	3.018	5.377	5.492	4.243	5.105	3.965	4.267	4.51	3.76	4.851	5.684	7.364	5.986	4.854	4.251	5.086
hsa-miR-181b-5p	3.905	4.351	3.113	5.388	4.918	3.742	5.412	4.784	5.242	5.06	3.543	4.318	4.45	4.76	3.87	3.405	3.945	4.303	5.813	5.124	6.148	5.657	4.845	4.97	3.243	6.481	3.018	5.377	5.948	4.243	5.105	3.965	4.118	4.51	3.76	4.851	5.14	7.364	5.986	5.092	4.251	5.086
hsa-miR-2052	3.905	4.351	3.004	5.388	4.756	4.761	4.514	3.293	4.525	5.06	3.543	2.739	4.45	4.412	3.87	3.405	3.507	4.303	5.813	5.124	4.922	5.457	3.704	3.778	2.394	6.481	3.018	5.377	3.677	4.243	5.105	3.965	4.118	4.51	4.044	4.851	5.14	7.364	6.158	5.598	4.251	5.086
hsa-miR-2053	6.062	6.975	6.1	7.188	6.386	6.269	6.188	6.25	6.48	6.287	6.098	6.218	6.212	5.747	6.519	6.393	6.153	5.913	6.596	6.663	6.808	5.773	6.01	6.325	5.858	6.481	6.012	5.998	6.098	6.206	6.38	6.667	6.651	6.299	7.029	7.452	7.376	7.364	6.563	6.952	6.719	5.086
hsa-miR-2054	7.546	8.039	7.805	8.148	7.329	7.37	7.531	7.514	7.922	7.214	7.184	7.252	8.049	7.587	7.698	7.56	7.281	7.285	6.628	7.388	7.676	6.738	7.754	7.467	8.338	6.607	8.274	6.605	7.568	7.041	7.374	7.073	7.189	7.035	7.175	6.57	7.433	7.364	6.875	7.434	7.109	5.086
hsa-miR-212-5p	3.905	4.351	3.004	5.388	5.835	4.189	5.062	5.25	4.669	5.06	3.543	4.01	4.875	6.318	4.17	3.405	3.507	4.303	5.813	6.492	4.922	5.457	4.146	3.778	3.389	6.822	3.018	6.2	4.077	5.124	5.439	4.849	4.118	4.51	3.76	4.851	5.14	7.364	5.986	4.164	4.251	5.086
hsa-miR-212-3p	5.682	5.588	5.645	5.782	4.756	4.436	5.796	4.992	5.772	5.06	4.604	6.067	4.45	4.412	5.056	4.824	5.614	4.303	5.813	5.124	6.069	5.958	5.632	4.305	5.504	6.481	4.741	5.377	4.507	5.952	5.63	6.124	5.427	4.51	4.207	6.537	5.14	7.364	6.55	6.354	6.311	5.375
hsa-miR-6759-3p	7.1	7.989	7.093	8.277	7.937	6.095	7.075	7.08	6.451	7.073	7.435	7.553	6.802	7.264	7.28	7.492	7.471	7.415	7.246	8.011	7.877	7.924	6.755	6.616	6.888	8.071	6.636	6.437	6.847	7.515	7.836	7.503	7.299	7.076	7.55	7.82	8.366	8.394	7.58	7.676	7.47	7.967
hsa-miR-6759-5p	5.819	6.079	5.4	6.26	5.742	3.742	4.974	4.56	4.525	5.06	6.027	5.842	4.45	5.072	4.942	5.811	5.891	4.303	5.813	5.378	5.726	5.457	4.572	4.907	5.388	6.481	3.62	5.377	3.677	5.351	5.105	5.072	6.849	4.51	5.741	5.562	6.764	7.364	5.986	6.241	4.423	5.365
hsa-miR-6784-3p	4.616	6.047	5.137	6.778	4.756	4.13	4.863	5.383	4.525	5.544	5.609	5.667	4.45	4.412	4.875	5.317	5.825	4.303	5.813	5.124	5.364	5.457	4.214	3.778	4.054	6.481	5.224	5.377	3.677	4.243	5.105	5.054	4.118	4.51	3.76	5.735	5.14	7.364	5.986	4.767	4.251	5.086
hsa-miR-6784-5p	4.238	4.351	3.004	6.245	4.756	3.742	4.514	3.293	4.525	5.06	3.543	4.529	4.45	4.412	3.87	3.891	3.507	4.303	5.813	5.124	4.922	5.457	3.004	3.778	2.394	6.481	3.018	5.377	3.677	4.243	5.105	3.965	4.118	4.51	4.522	4.851	5.14	7.364	5.986	4.164	4.251	5.086
hsa-miR-6818-5p	3.905	4.351	3.004	5.388	4.756	3.742	4.514	3.293	4.525	5.06	3.543	2.739	4.45	4.412	3.87	3.405	3.507	4.303	5.813	5.124	4.922	5.457	3.004	3.778	2.394	6.481	3.693	5.377	3.677	4.243	5.105	3.965	5.003	4.51	3.76	4.851	6.145	7.364	5.986	4.164	4.251	5.086
hsa-miR-4632-3p	3.905	4.351	3.004	5.388	4.857	4.552	4.514	3.293	5.41	5.06	3.543	3.888	4.45	4.412	5.011	3.405	3.507	4.303	5.813	5.87	4.922	6.29	3.623	3.778	4.096	6.481	4.295	6.151	4.341	5.595	5.105	4.793	4.118	4.51	3.76	4.851	5.14	7.364	5.986	4.164	4.251	5.244
hsa-miR-6843-3p	3.905	4.351	3.004	5.388	4.756	4.897	4.514	4.023	4.525	5.06	3.543	2.739	4.45	4.412	4.97	3.405	3.97	4.303	5.813	5.361	4.922	5.457	3.983	3.778	2.394	6.922	4.983	5.869	3.677	4.998	5.446	3.965	4.479	4.51	3.76	4.851	5.397	7.364	5.986	5.518	4.251	5.086
hsa-miR-6818-3p	3.905	4.351	3.004	5.388	4.756	3.742	4.514	3.293	4.525	5.06	3.543	2.739	4.45	4.412	3.87	3.405	3.507	4.303	5.813	5.124	4.922	5.457	3.004	3.778	2.394	6.481	3.018	5.377	3.677	4.243	5.105	3.965	4.118	4.51	3.76	4.851	5.14	7.364	5.986	4.164	4.251	5.086
hsa-miR-4632-5p	4.138	4.351	3.728	5.388	4.756	5.188	4.514	4.884	4.525	5.06	3.543	3.506	4.642	4.412	5.008	3.405	4.535	4.303	5.813	5.124	4.922	5.457	4.123	3.778	2.394	6.481	5.457	5.377	3.677	4.243	5.105	5.538	4.118	4.51	3.76	5.634	5.14	7.364	5.986	4.164	4.251	5.086
hsa-miR-153-3p	3.905	4.351	3.004	5.388	4.885	3.742	4.514	3.293	4.525	5.06	3.543	2.739	4.45	4.412	3.87	3.405	3.858	4.303	5.813	5.124	5.122	5.746	3.004	3.778	2.394	6.481	3.018	5.377	3.677	4.243	5.105	3.965	4.118	4.51	3.76	4.851	5.975	7.364	5.986	4.164	4.251	5.086
hsa-miR-153-5p	3.905	4.351	3.004	5.388	4.756	3.742	5.798	3.648	4.525	5.06	3.543	2.739	4.45	4.412	3.87	3.405	3.507	4.303	5.813	6.25	4.922	5.457	3.004	3.778	2.394	6.481	3.018	5.377	4.572	4.243	5.105	3.965	4.118	4.814	3.76	4.851	5.578	7.364	5.986	4.164	4.251	5.086
hsa-miR-128-3p	9.801	10.479	10.202	10.529	9.768	10.237	10.199	10.308	10.113	9.96	10.126	10.088	10.073	9.87	10.249	10.033	9.813	10.094	9.52	9.54	9.782	9.424	9.784	10.12	10.187	9.508	10.127	9.455	9.651	9.84	9.986	9.937	10.179	9.81	10.003	9.899	10.438	9.855	9.622	9.543	9.918	9.396
hsa-miR-1468-3p	3.905	4.351	3.004	5.388	4.756	3.742	4.514	4.038	4.525	5.06	4.31	3.939	4.45	4.412	4.474	3.405	3.507	4.303	5.813	5.124	5.372	6.315	3.319	3.778	3.857	6.481	5.2	5.861	3.792	4.892	5.105	3.965	4.118	4.77	3.926	4.851	5.14	7.364	5.986	5.259	6.443	5.086
hsa-miR-1468-5p	3.905	4.351	3.004	5.388	4.756	3.742	5.189	4.86	4.525	5.06	3.543	3.816	4.45	4.412	4.248	3.405	3.507	4.303	5.813	6.397	4.922	5.632	3.004	5.534	2.394	6.481	3.696	5.783	5.31	5.324	6.016	4.16	4.118	4.93	3.76	4.851	5.612	7.364	5.986	4.896	4.251	5.086
hsa-miR-548a-3p	9.779	11.18	9.792	11.085	10.372	10.372	9.953	9.872	9.817	10.253	10.521	10.594	9.769	9.893	9.277	9.954	10.197	9.954	10.129	10.364	9.952	10.403	9.311	9.564	8.953	10.102	9.915	9.988	9.648	10.025	10.824	11.302	10.711	10.915	11.188	10.829	11.27	11.832	10.26	10.401	11.048	11.354
hsa-miR-548a-5p	9.173	10.33	9.064	10.383	9.533	9.565	9.335	9.335	8.897	9.389	9.872	9.942	8.903	9.141	8.636	9.34	9.684	9.582	9.538	9.802	9.329	8.863	8.802	8.929	8.8	9.29	8.964	9.116	8.456	9.539	9.969	9.82	9.291	9.219	9.956	9.305	9.838	9.53	9.15	9.409	9.549	9.597
hsa-miR-6798-5p	3.905	4.351	3.004	5.388	4.756	3.742	4.514	3.293	4.525	5.06	3.543	2.739	4.45	4.412	3.87	3.405	3.507	4.303	5.813	5.124	4.922	5.457	3.004	3.778	2.394	6.481	5.927	5.377	3.677	4.243	5.105	3.965	4.118	4.51	3.76	4.851	5.419	7.364	5.986	4.164	4.251	5.086
hsa-miR-6798-3p	3.905	4.351	3.004	5.388	4.756	3.742	4.514	3.293	4.525	5.06	3.543	3.016	4.45	4.412	3.87	3.405	3.841	4.303	5.813	5.124	4.922	5.457	3.004	3.778	2.394	6.481	3.018	5.377	3.677	4.243	5.105	3.965	4.118	4.51	3.76	4.851	5.14	7.364	5.986	4.164	4.251	5.086
hsa-miR-383-5p	3.905	4.351	3.593	5.388	5.524	3.742	5.328	4.516	4.525	5.06	3.543	4.377	4.45	4.412	5.317	3.405	3.507	4.303	5.813	5.124	4.922	5.457	3.004	3.778	3.13	6.481	3.018	5.377	3.677	4.243	5.105	4.484	4.118	4.51	3.76	4.851	5.14	7.364	5.986	4.164	4.251	5.086
hsa-miR-6750-3p	10.21	10.108	10.006	10.195	9.683	10.202	10.13	10.126	10.227	9.767	10.003	9.761	10.272	9.974	10.154	10.103	9.714	10.141	9.604	9.692	9.79	9.428	10.227	10.025	10.519	9.971	10.654	9.745	9.981	10.031	9.749	9.596	9.691	9.786	9.689	9.875	9.922	9.57	9.435	9.602	9.55	9.682
hsa-miR-383-3p	3.905	5.056	4.389	5.648	5.246	3.742	4.87	4.453	4.525	5.06	4.861	4.729	4.45	4.412	4.154	3.405	3.507	4.303	5.813	5.124	5.036	5.457	3.004	3.778	2.394	6.481	3.018	5.377	4.484	5.065	5.105	3.965	4.118	4.51	3.76	4.851	5.32	7.364	5.986	4.164	4.251	5.086
hsa-miR-6750-5p	3.905	4.715	3.004	5.704	4.756	3.742	4.514	4.455	4.525	5.06	4.847	3.942	4.45	4.412	3.87	3.58	4.974	4.303	5.813	5.124	4.922	5.457	3.716	3.778	2.394	6.481	3.018	5.377	3.677	4.243	5.105	3.965	4.118	4.51	5.233	4.851	5.14	7.364	5.986	4.804	4.251	5.752
hsa-miR-299-5p	3.905	4.351	3.004	5.388	4.756	3.742	4.514	3.293	4.525	5.06	3.543	2.739	4.45	4.412	4.57	3.405	3.507	4.303	5.813	6.383	4.922	5.457	3.004	3.778	2.394	6.481	3.018	5.377	3.677	4.243	5.105	3.965	4.118	4.51	3.76	4.851	5.14	7.364	5.986	4.164	4.251	5.086
hsa-miR-1238-5p	3.905	4.351	4.537	5.388	5.291	3.742	4.632	5.487	4.525	5.06	3.543	3.03	4.45	4.412	4.803	4.391	3.507	4.303	5.813	5.124	4.922	5.627	5.779	7.951	3.933	6.481	3.018	5.778	5.149	4.243	5.105	3.965	4.118	4.51	3.76	4.851	5.14	7.364	5.986	5.102	4.251	5.086
hsa-miR-299-3p	6.463	8.49	7.955	7.236	5.146	6.431	8.734	7.62	8.071	6.789	5.316	7.69	7.118	4.799	7.392	6.557	8.537	6.101	6.737	8.15	7.652	5.457	7.533	6.636	8.156	6.708	5.667	7.158	5.729	7.489	5.105	7.292	4.91	5.216	5.776	9.65	7.426	7.364	9.458	8.266	8.67	8.654
hsa-miR-1238-3p	5.134	4.351	4.794	5.388	4.756	3.975	5.222	5.478	5.396	5.72	5.438	4.063	4.65	5.026	5.495	5.521	3.507	5.1	6.296	5.552	4.922	6.25	4.208	5.203	4.285	6.481	3.665	6.339	5.318	4.243	5.705	3.965	4.118	4.51	3.76	4.851	5.14	7.364	5.986	5.71	5.277	5.086
hsa-miR-5681a	4.324	4.351	3.818	5.388	4.756	3.742	4.514	5.233	4.525	5.06	4.453	4.714	4.45	4.412	3.87	3.921	4.628	4.303	5.813	5.124	4.922	5.457	4.329	3.778	4.229	6.481	3.444	5.377	3.677	4.888	5.105	3.965	5.228	5.523	3.76	4.851	5.14	7.364	5.986	5.627	4.251	5.086
hsa-miR-5681b	3.905	4.351	3.004	5.388	4.756	3.742	4.514	3.293	4.525	5.06	3.543	2.739	4.45	4.412	3.87	3.405	3.507	4.303	5.813	5.124	4.922	5.457	3.004	3.778	2.394	6.481	4.091	5.377	3.677	4.243	5.105	3.965	4.118	4.51	3.76	4.851	5.14	7.364	5.986	4.164	4.251	5.086
hsa-miR-937-5p	3.905	4.351	3.004	5.388	4.756	3.742	4.514	3.293	4.525	5.06	3.543	2.739	4.45	4.412	3.87	3.405	3.507	4.303	5.813	5.124	4.922	5.457	3.004	3.778	2.394	6.481	3.748	5.377	3.677	4.243	5.105	3.965	4.118	4.51	3.76	4.851	5.14	7.364	5.986	4.164	4.251	5.086
hsa-miR-5692a	9.398	9.06	8.671	8.905	8.579	8.528	9.183	8.776	8.569	8.641	8.628	8.381	7.832	8.353	8.27	8.495	8.41	8.615	7.898	8.543	8.579	8.608	9.067	8.088	8.515	8.713	8.024	8.532	8.65	9.339	8.879	9.228	8.478	8.522	7.888	9.342	9.942	9.349	9.541	8.739	9.377	9.615
hsa-miR-5692b	3.905	4.351	3.004	5.388	4.756	3.742	4.514	4.871	4.525	5.06	3.543	3.144	4.45	4.412	4.827	3.405	3.507	4.303	5.813	5.124	4.922	5.457	5.022	3.778	2.394	6.481	3.018	5.377	3.677	4.243	5.105	3.965	4.118	4.51	3.76	4.851	5.14	7.364	5.986	4.164	4.251	5.086
hsa-miR-5692c	3.905	4.351	3.004	5.388	4.976	3.742	5.1	3.94	4.969	5.06	3.543	4.625	4.45	4.412	3.87	3.97	3.507	4.303	5.813	5.124	5.29	5.457	4.357	3.778	3.066	6.481	3.857	5.496	5.443	4.638	5.105	3.965	4.53	4.51	3.76	4.851	5.14	7.364	5.986	4.332	4.251	5.086
hsa-miR-541-3p	3.905	4.761	3.004	5.388	4.756	3.742	4.514	3.293	4.525	5.06	3.543	2.739	4.45	4.412	3.87	3.405	3.507	4.303	5.813	5.124	4.922	5.457	3.004	3.778	2.394	6.481	3.018	5.377	3.677	4.349	5.105	4.092	4.118	4.51	3.76	4.851	5.14	7.364	5.986	4.99	4.251	5.086
hsa-miR-937-3p	3.905	4.351	3.004	5.388	4.756	3.742	4.514	3.293	4.525	5.06	3.543	2.739	4.45	4.412	3.87	3.405	3.507	4.303	5.813	5.124	4.922	5.457	3.603	3.778	2.394	6.481	3.018	5.377	3.677	4.243	5.105	3.965	4.118	4.51	3.76	4.851	5.14	7.364	5.986	4.164	4.251	5.086
hsa-miR-589-5p	3.905	4.351	3.004	5.388	4.756	3.742	4.514	3.293	4.95	5.06	3.543	2.739	4.45	4.412	3.87	3.405	3.507	4.303	5.813	5.124	4.922	5.457	3.004	3.778	2.394	6.481	3.018	5.377	3.677	4.243	5.105	3.965	4.118	4.51	3.76	4.851	5.14	7.364	5.986	4.164	4.251	5.086
hsa-miR-548at-5p	3.905	4.351	3.004	5.388	4.756	3.742	4.514	3.293	4.525	5.06	3.543	2.739	4.45	4.412	3.87	3.405	3.507	4.303	5.813	5.124	4.922	5.457	3.004	3.778	2.394	6.481	3.803	5.377	3.677	4.243	5.105	3.965	4.118	4.51	3.76	4.851	5.14	7.364	5.986	4.164	4.251	5.086
hsa-miR-548at-3p	5.139	5.479	5.721	6.893	6.877	6.375	6.407	4.969	4.525	6.057	5.078	7.204	5.511	5.93	7.014	5.828	7.7	5.803	7.258	6.874	6.98	5.993	6.005	4.465	5.715	6.481	6.08	6.532	5.613	6.761	5.444	5.727	5.218	4.51	5.328	6.345	5.503	7.364	7.603	7.233	5.018	5.991
hsa-miR-541-5p	9.178	8.808	8.256	8.787	7.717	8.036	9.015	8.403	8.081	7.712	8.273	8.631	8.464	8.467	8.403	8.464	8.459	9.038	8.225	8.185	8.377	8.491	9.327	8.17	8.774	8.921	8.144	7.997	8.676	9.795	8.496	8.888	7.944	8.153	7.301	9.147	9.809	8.968	9.319	7.829	9.379	9.867
hsa-miR-192-5p	3.905	4.351	3.153	5.388	4.756	5.697	4.514	5.74	4.525	5.06	3.543	3.35	4.45	4.412	4.688	5.999	6.141	4.303	6.28	5.803	5.459	5.457	6.186	4.258	3.854	7.159	3.018	6.98	5.379	4.364	5.105	3.965	4.118	4.51	3.76	4.851	5.14	7.364	8.783	4.907	4.251	5.086
hsa-miR-192-3p	3.905	4.351	3.004	5.388	4.856	4.345	4.514	5.068	4.525	5.06	4.373	3.321	4.45	4.412	3.87	3.405	3.728	4.303	5.813	5.432	6.085	5.457	4.024	4.352	3.546	6.481	4.146	6.125	4.696	4.823	5.105	4.244	4.118	5.426	3.76	4.851	6.242	7.364	6.086	4.33	4.251	5.086
hsa-miR-589-3p	3.905	4.351	3.004	5.388	4.756	3.742	4.514	3.293	4.525	5.06	3.543	2.739	4.45	4.412	3.87	3.405	3.507	4.303	5.813	5.124	4.922	5.457	3.722	3.778	2.394	6.481	3.018	5.377	3.677	4.243	5.105	3.965	4.118	4.51	3.76	4.851	5.14	7.364	5.986	4.164	4.251	5.086
hsa-miR-2115-5p	3.905	4.351	3.004	5.388	5.765	3.742	4.514	5.099	4.525	5.06	4.239	3.948	4.45	4.412	3.87	4.657	3.507	4.303	5.813	5.564	5.462	5.457	3.004	4.783	5.073	6.481	3.018	6.333	5.675	4.637	5.105	4.595	5.216	4.51	4.272	4.851	5.14	7.364	5.986	5.015	4.251	5.086
hsa-miR-6857-3p	3.905	4.351	3.004	5.388	4.756	3.742	4.514	3.293	4.525	5.06	3.543	2.739	4.45	4.412	3.87	3.405	3.688	4.303	5.813	5.124	4.922	5.457	3.004	3.778	2.394	6.481	3.018	5.377	3.677	4.243	5.105	3.965	4.118	4.51	3.76	4.851	5.14	7.364	5.986	4.164	4.251	5.086
hsa-miR-4764-5p	3.905	4.351	3.004	5.388	4.756	3.742	4.514	3.293	4.525	5.06	4.835	2.739	4.45	4.412	3.87	3.405	4.401	5.186	5.813	5.124	4.922	5.457	3.676	5.315	2.394	6.481	4.404	6.382	3.677	5.778	5.105	3.965	4.247	4.51	3.76	4.851	5.14	7.364	5.986	4.961	4.251	5.086
hsa-miR-6882-5p	3.905	4.351	3.004	5.388	4.756	3.742	4.514	3.766	4.525	5.06	3.543	2.739	4.45	4.412	3.87	3.405	3.507	4.303	5.813	5.124	5.696	5.457	3.618	3.778	2.394	6.481	4.719	5.377	3.677	4.243	5.105	3.965	4.118	4.51	4.168	4.851	5.14	7.364	5.986	4.164	4.251	5.086
hsa-miR-6882-3p	3.905	4.351	3.004	5.388	4.756	3.742	4.514	3.293	4.525	5.06	3.543	2.739	4.45	4.412	3.87	3.405	3.507	4.303	5.813	5.124	4.922	5.457	3.004	3.778	2.394	6.481	3.018	5.377	3.677	4.243	5.105	3.965	4.118	4.51	3.76	4.851	5.14	7.364	5.986	4.164	4.251	5.086
hsa-miR-4764-3p	3.905	4.351	3.127	5.388	4.756	4.603	4.514	3.572	4.525	5.06	4.354	2.739	4.45	4.412	4.096	3.405	4.703	4.595	5.813	5.799	4.922	5.457	3.004	3.778	2.394	6.481	3.018	6.856	3.677	4.243	5.105	3.965	4.456	4.51	3.76	4.851	5.14	7.364	5.986	4.164	4.673	5.086
hsa-miR-128-2-5p	4.372	4.351	4.069	5.388	4.756	3.742	4.514	4.542	4.525	5.06	5.188	2.739	4.45	4.412	3.87	3.405	3.507	4.303	5.813	5.124	4.922	5.457	3.004	3.778	3.347	6.481	3.018	6.357	3.677	4.243	5.105	3.965	4.118	4.51	3.76	4.851	5.14	7.364	5.986	4.164	4.251	5.086
hsa-miR-2115-3p	3.905	4.351	3.004	5.388	4.756	3.742	4.514	3.293	4.525	5.06	3.543	2.739	4.45	4.412	3.87	3.405	3.507	4.303	5.813	5.124	4.922	5.457	3.004	3.778	3.216	6.481	3.018	5.377	3.677	4.243	5.105	3.965	4.691	4.51	4.462	4.851	5.14	7.364	5.986	4.164	4.251	5.086
hsa-miR-6857-5p	3.905	4.351	3.004	5.388	4.756	3.742	4.514	3.293	4.525	5.06	3.543	2.739	4.45	4.412	3.87	3.405	3.507	4.303	5.813	5.124	4.922	5.457	3.004	3.778	2.394	6.481	3.018	5.377	3.677	4.243	5.105	3.965	4.118	4.51	4.669	4.851	5.14	7.364	5.986	4.164	4.251	5.086
hsa-miR-7156-5p	3.905	5.282	3.004	5.388	4.756	3.742	4.514	3.941	4.525	5.06	3.543	4.702	4.45	4.412	4.18	3.643	4.219	4.303	5.813	5.124	4.922	5.457	3.48	3.778	4.26	6.481	3.018	5.377	3.677	4.243	5.105	3.965	4.118	4.51	3.76	4.851	5.14	7.364	5.986	4.164	4.251	5.086
hsa-miR-7156-3p	7.59	8.085	8.488	8.165	7.473	8.197	8.367	8.688	8.314	7.985	7.929	7.639	8.688	8.097	8.688	8.02	7.572	7.846	7.167	6.868	7.906	7.624	7.99	8.049	8.741	6.481	8.278	7.13	8.307	7.807	8.309	7.68	8.805	8.227	7.682	7.877	7.861	7.364	7.419	7.492	7.771	7.214
hsa-miR-29b-1-5p	3.905	4.351	3.004	5.388	4.756	3.742	4.514	3.43	4.82	5.06	3.543	2.739	4.45	4.412	3.87	3.405	3.507	4.303	5.813	5.124	4.922	5.457	3.004	3.778	2.394	6.481	3.018	5.377	3.677	4.243	5.105	3.965	4.118	4.51	3.76	4.851	5.14	7.364	5.986	4.164	4.251	5.086
hsa-miR-5196-3p	3.905	4.351	3.004	5.388	4.756	3.742	4.514	3.293	4.525	5.06	3.543	2.739	4.45	4.412	3.87	3.405	3.507	4.303	5.813	5.124	4.922	5.457	3.004	3.778	2.394	6.481	3.018	5.377	3.677	4.243	5.105	3.965	4.118	4.51	4.584	4.851	5.14	7.364	5.986	4.164	4.251	5.086
hsa-miR-5196-5p	3.905	4.351	3.004	5.388	4.756	3.742	4.514	3.293	4.525	5.06	3.543	2.739	4.45	4.412	3.87	3.405	3.507	4.303	5.813	5.124	4.922	5.457	3.004	3.778	2.394	6.481	3.018	5.377	3.677	4.243	5.105	3.965	4.118	4.51	3.76	4.851	5.14	7.364	5.986	4.275	4.251	5.086
hsa-miR-519b-3p	3.905	4.351	3.004	5.388	4.756	3.742	4.514	3.293	4.525	5.06	3.543	2.739	4.45	4.412	3.87	3.405	3.507	4.596	5.813	5.124	4.922	5.457	5.937	3.778	2.394	6.481	4.217	5.377	3.677	4.243	5.105	3.965	4.118	4.51	3.76	4.851	5.14	7.364	5.986	5.162	4.251	5.086
hsa-miR-2909	3.905	4.351	3.004	5.388	4.756	3.742	4.514	3.293	4.525	5.06	3.543	2.998	4.45	4.412	3.87	3.405	3.507	4.303	5.813	5.124	4.922	5.457	3.004	3.778	2.394	6.481	3.018	5.377	3.677	4.243	5.105	3.965	4.118	4.51	3.76	4.851	5.14	7.364	5.986	4.164	4.251	5.086
hsa-miR-128-1-5p	4.018	4.351	3.888	5.388	4.756	3.742	4.514	4.214	4.525	5.06	4.371	2.739	4.45	4.412	3.87	3.405	4.177	4.303	5.813	5.124	5.794	5.457	3.004	3.778	3.277	6.481	4.623	5.377	3.677	4.699	5.105	3.965	4.118	4.51	5.193	NaN	5.14	7.364	5.986	5.447	4.251	5.086
hsa-miR-1909-3p	4.777	4.811	4.944	5.388	4.756	3.742	5.36	5.159	4.525	5.06	5.166	5.395	4.45	4.412	5.21	5.208	5.28	4.303	5.813	6.098	6.327	5.457	5.72	5.686	4.367	6.481	5.56	6.382	4.975	4.243	5.105	5.105	5.763	6.15	5.774	5.197	6.658	7.364	5.986	6.507	5.217	5.086
hsa-miR-1909-5p	5.842	5.59	6.436	6.72	6.326	6.134	6.965	6.526	6.351	6.097	6.013	6.441	6.643	6.458	6.805	6.599	6.738	6.365	6.403	6.571	6.107	5.457	6.311	6.187	6.58	6.481	6.416	6.48	6.459	6.327	6.004	6.532	6.05	6.446	4.889	6.489	7.46	7.364	6.857	6.654	5.957	5.086
hsa-miR-6804-5p	3.905	4.351	3.004	5.388	4.756	3.742	4.514	3.293	4.525	5.885	3.543	3.723	4.45	4.412	3.87	3.405	3.507	4.303	5.813	5.124	4.922	5.457	3.004	3.778	2.394	6.481	4.739	5.579	3.677	5.484	5.105	4.849	5.449	4.51	5.01	4.851	5.865	7.364	5.986	5.661	4.251	6.101
hsa-miR-6770-5p	3.905	4.351	3.004	5.388	4.756	3.742	4.514	3.293	4.525	5.06	3.543	2.739	4.45	4.412	3.87	3.405	3.507	4.303	5.813	5.356	4.922	5.457	3.004	3.778	2.394	6.481	3.018	5.377	3.677	4.243	5.105	3.965	4.118	4.51	3.76	4.851	5.14	7.364	5.986	4.164	4.251	5.086
hsa-miR-877-3p	3.905	4.351	3.004	5.388	4.756	3.742	4.514	3.293	4.525	5.06	5.178	2.975	4.864	4.412	4.372	3.405	3.507	4.303	5.813	5.124	5.286	5.457	3.94	3.778	2.823	6.481	3.665	5.377	5.858	5.825	5.219	3.965	4.118	4.51	4.446	4.851	6.194	7.364	5.986	4.164	4.251	5.086
hsa-miR-877-5p	3.905	4.351	3.004	5.388	5.032	3.742	4.514	3.988	4.525	5.06	3.758	4.083	4.45	4.412	3.87	3.405	3.507	4.303	5.813	5.124	4.922	5.457	3.145	3.778	2.51	6.481	3.018	5.782	3.677	4.243	5.105	3.965	4.118	4.51	3.76	4.851	5.14	7.364	5.986	4.164	4.497	5.086
hsa-miR-6804-3p	3.905	4.351	3.004	5.388	4.892	4.091	4.514	4.736	4.525	5.06	3.777	4.413	4.45	4.412	3.87	3.405	3.507	4.303	5.813	5.989	4.922	5.704	4.459	3.778	3.252	6.481	4.746	5.377	3.677	4.243	6.411	4.172	5.367	4.51	4.769	4.851	5.14	7.364	5.986	5.154	4.251	5.086
hsa-miR-1255b-5p	6.754	6.477	6.332	7.017	8.289	6.112	6.666	6.35	6.628	6.673	6.566	5.647	6.85	6.903	7.06	6.132	6.306	6.841	7.815	7.805	7.87	6.729	6.429	6.359	5.802	8.068	6.002	7.435	6.648	6.952	6.029	5.471	5.296	4.51	5.361	6.718	6.364	7.67	6.493	6.858	4.251	5.789
hsa-miR-6877-3p	3.905	5.169	4.394	5.388	4.756	3.742	4.514	4.389	4.525	5.06	4.515	5.436	4.45	4.412	4.802	4.859	4.426	4.303	5.813	5.124	4.922	5.457	4.655	3.778	4.539	6.481	3.751	5.377	3.677	4.243	5.105	4.39	4.118	4.51	4.834	4.851	6.208	7.364	6.707	6.285	5.527	5.488
hsa-miR-6770-3p	3.905	4.351	3.004	5.388	4.756	3.742	4.514	3.293	4.525	5.06	3.543	2.739	4.45	4.412	3.87	3.405	3.507	4.303	5.813	5.124	4.922	5.457	3.004	3.778	2.394	6.481	3.018	5.377	3.677	4.243	5.105	3.965	4.118	4.51	4.151	4.851	5.14	7.364	5.986	4.164	4.251	5.086
hsa-miR-515-3p	4.98	5.688	4.862	5.994	4.756	3.742	4.514	3.393	4.525	5.06	4.538	5.45	4.953	4.412	4.182	4.348	5.243	5.535	5.813	5.124	4.922	5.457	3.004	3.778	4.456	6.481	5.143	5.377	3.813	4.592	5.105	3.965	4.873	4.663	4.849	4.851	5.14	7.364	5.986	4.164	5.157	5.086
hsa-miR-515-5p	3.905	4.351	3.004	5.388	4.756	3.742	4.514	3.293	4.525	5.06	3.543	2.739	4.45	4.412	3.87	3.405	3.507	4.303	5.813	5.124	5.242	5.457	3.004	3.778	2.394	6.481	3.018	5.377	3.677	4.243	5.105	3.965	4.118	4.51	3.76	4.851	5.14	7.364	5.986	4.164	4.251	5.086
hsa-miR-2861	3.905	4.351	3.004	5.388	4.756	3.742	4.514	4.098	4.525	5.06	3.543	3.509	4.45	NaN	4.493	3.405	3.507	4.303	5.813	5.475	5.459	5.457	3.004	3.778	2.394	6.481	3.018	5.377	3.677	5.024	5.105	3.965	4.118	4.51	3.76	4.851	5.14	7.364	5.986	4.164	4.251	5.086
hsa-miR-7157-5p	3.905	4.351	3.004	5.388	4.756	3.742	4.514	3.293	4.525	5.06	3.543	3.406	4.45	4.412	3.87	3.405	4.632	4.303	5.813	5.124	4.922	5.457	3.004	3.778	2.394	6.481	3.018	5.377	3.677	4.243	5.105	3.965	4.118	4.51	3.76	4.851	5.14	7.364	5.986	4.164	4.251	5.086
hsa-miR-16-2-3p	3.905	4.351	3.004	5.388	4.756	3.742	5.248	3.293	4.525	5.06	3.543	3.787	4.45	4.412	3.87	3.405	3.507	4.303	5.813	5.585	4.922	5.457	3.6	3.778	2.394	6.481	3.018	5.377	4.136	4.94	5.105	3.965	4.118	4.51	4.626	4.851	5.14	7.364	5.986	4.164	4.251	5.086
hsa-miR-3130-3p	6.205	4.351	6.191	5.388	6.202	6.041	6.116	6.866	6.442	5.937	6.162	6.381	5.096	6.108	7.047	5.851	5.671	5.617	6.248	6.198	6.427	6.979	5.598	5.908	6.408	6.481	5.58	6.574	6.544	6.075	5.853	5.945	7.69	6.623	6.92	5.347	6.227	8.131	5.986	6.129	7.373	6.657
hsa-miR-3130-5p	3.905	4.351	5.117	5.388	4.756	3.742	4.514	3.521	4.525	5.06	3.543	2.739	4.45	4.412	3.87	4.184	3.507	4.303	5.813	5.124	4.922	5.457	3.004	3.778	2.394	6.481	3.018	5.377	3.677	4.243	5.105	3.965	4.118	4.51	3.76	4.851	5.14	7.364	5.986	4.164	4.251	5.086
hsa-miR-2116-3p	8.831	7.963	9.293	8.938	7.355	9.613	9.863	10.043	9.794	9.125	8.1	8.382	10.193	9.237	10.405	9.4	7.867	9.229	7.251	7.284	7.812	7.481	9.312	9.269	10.194	8.236	9.853	7.827	9.76	8.213	8.801	9.177	9.617	10.092	8.727	8.863	9.624	8.215	8.196	7.343	9.873	8.924
hsa-miR-2116-5p	3.905	4.351	3.004	5.388	4.756	3.742	4.514	3.293	4.525	5.06	3.543	2.739	4.45	4.412	3.87	3.405	3.507	4.303	5.813	5.124	4.922	5.457	3.004	3.778	5.183	6.481	3.018	5.377	4.267	4.243	5.105	3.965	4.118	4.51	3.76	4.851	5.14	7.364	5.986	4.164	4.251	5.086
hsa-miR-1224-5p	9.812	9.896	10.002	10.002	9.676	9.848	9.721	9.715	9.731	9.778	9.804	9.284	9.484	9.715	9.646	9.72	9.522	9.635	8.659	9.257	9.454	9.574	9.662	9.73	9.529	9.634	9.641	9.683	9.831	9.721	10.014	9.693	9.798	10.476	10.274	9.711	9.883	10.654	10.019	9.93	9.838	9.695
hsa-miR-1224-3p	3.905	4.351	3.004	5.388	4.756	3.742	4.988	3.293	4.525	5.06	3.663	2.739	4.45	4.412	3.87	3.405	3.507	4.303	5.813	5.124	4.922	5.457	3.004	3.778	3.767	6.481	3.018	5.377	3.677	4.243	5.105	3.965	4.118	4.51	3.76	4.851	5.14	7.364	5.986	4.164	4.251	5.086
hsa-miR-7157-3p	3.905	5.38	4.414	5.388	4.756	3.742	4.514	5.042	4.525	5.06	3.543	4.888	4.45	4.412	4.338	4.462	4.966	4.303	5.813	5.395	4.922	5.457	3.004	3.778	3.427	6.481	3.525	5.377	3.677	4.243	5.105	3.965	4.226	4.51	3.76	4.851	5.14	7.364	5.986	4.5	4.251	5.086
hsa-miR-4804-5p	3.905	4.351	3.004	5.388	4.756	3.742	4.514	3.293	4.525	5.06	3.543	2.739	4.45	4.412	3.87	3.405	3.953	4.303	5.813	5.124	4.922	5.457	4.589	3.778	2.394	6.481	4.562	5.377	3.677	4.243	5.105	3.965	4.118	4.51	4.926	4.851	5.14	7.364	5.986	4.996	4.251	5.086
hsa-miR-6877-5p	3.905	4.351	3.004	5.388	4.756	3.742	4.514	3.293	4.525	5.06	3.543	2.739	4.45	4.412	3.87	3.405	3.507	4.303	5.813	5.124	4.922	5.457	3.004	3.778	2.394	6.481	3.018	5.377	3.677	4.243	5.105	3.965	4.118	4.51	3.76	4.851	5.14	7.364	5.986	4.164	4.251	5.086
hsa-miR-5010-3p	3.905	4.351	3.004	5.388	4.756	3.742	4.514	3.293	4.525	5.06	3.543	2.739	4.45	4.412	3.87	3.405	3.507	4.303	5.813	5.124	4.922	5.457	3.793	3.778	2.394	6.481	3.666	5.377	3.677	4.243	5.105	3.965	5.063	4.51	3.76	4.851	5.14	7.364	5.986	5.559	4.251	5.086
hsa-miR-5010-5p	3.905	4.351	3.004	5.388	4.756	3.742	4.514	3.743	4.525	5.06	3.543	2.739	4.45	4.412	3.87	3.405	4.112	4.303	5.813	5.124	4.922	5.457	3.004	3.778	2.394	6.481	3.018	5.377	3.677	4.243	5.105	3.965	4.118	4.51	3.76	4.851	5.396	7.364	5.986	4.164	4.251	5.086
hsa-miR-135b-5p	3.905	4.351	3.803	5.388	4.756	3.742	4.514	3.293	4.525	5.06	3.543	3.508	4.45	4.412	3.87	3.405	4.019	4.303	5.813	5.124	5.119	5.457	3.004	3.778	2.394	6.481	3.018	5.377	4.478	4.243	5.105	3.965	4.118	4.51	3.76	4.851	5.14	7.364	5.986	4.164	4.251	5.086
hsa-miR-135b-3p	5.657	5.086	4.972	6.005	6.494	5.716	6.306	6.283	6.156	6.307	6.607	5.717	6.058	7.387	6.808	5.918	6.636	6.007	6.966	7.048	7.407	6.907	6.055	6.815	5.32	7.31	5.895	6.932	6.425	7.534	6.953	5.953	6.41	4.51	6.144	6.407	5.14	7.364	6.946	7.46	4.251	5.086
hsa-miR-3913-5p	3.905	4.351	3.004	5.388	4.756	3.742	4.514	3.293	4.525	5.06	3.543	2.739	4.45	4.412	3.87	3.405	3.507	4.303	5.813	5.124	4.922	5.457	3.004	3.778	2.394	6.481	5.127	5.377	3.677	4.243	5.105	3.965	4.118	4.51	3.76	4.851	5.621	7.364	5.986	4.164	4.251	5.086
hsa-miR-2392	8.663	9.208	8.36	9.275	8.735	8.626	8.582	8.39	8.22	8.51	8.745	8.95	8.509	8.856	8.371	8.917	8.96	8.668	9.131	9.32	8.695	8.683	8.651	8.466	8.429	8.308	8.554	8.861	8.092	8.698	9.466	9.271	8.829	8.96	9.315	8.875	9.024	9.503	9.107	9.03	9.165	9.204
hsa-miR-6515-3p	3.905	4.934	3.004	5.388	4.756	3.742	4.514	3.293	4.525	5.06	3.543	2.739	4.45	4.412	3.87	3.405	3.507	4.303	5.813	5.124	4.922	5.457	3.004	3.778	2.394	6.481	5.028	5.377	3.677	4.243	5.105	3.965	4.118	4.51	3.76	4.851	5.14	7.364	5.986	4.164	4.251	5.086
hsa-miR-3913-3p	3.905	4.351	3.004	5.388	4.756	3.742	4.514	3.293	4.525	5.06	3.543	2.739	4.45	4.412	3.87	3.405	3.507	4.303	5.813	5.124	4.922	5.457	3.004	3.778	2.394	6.481	3.018	5.377	3.677	4.243	5.105	3.965	4.118	4.51	3.76	4.851	5.14	7.364	5.986	4.164	4.251	5.086
hsa-miR-6515-5p	3.905	5.316	3.004	5.528	4.756	3.742	5.766	3.293	4.525	5.06	4.435	2.739	4.45	4.412	3.87	3.405	3.507	4.303	5.813	5.124	4.922	5.457	3.004	3.778	2.394	6.481	3.135	5.377	3.677	4.243	5.105	3.965	4.118	4.51	3.76	4.851	5.14	7.364	5.986	4.164	4.251	5.086
hsa-miR-7852-3p	3.905	4.351	3.004	5.388	4.756	3.742	4.514	3.293	4.525	5.06	3.543	2.739	4.45	4.412	3.87	3.405	3.507	4.303	5.813	5.124	4.922	5.457	3.004	3.778	2.394	6.481	3.018	5.377	3.677	4.243	5.105	3.965	4.118	4.51	3.76	4.851	5.14	7.364	5.986	4.164	4.251	5.086
hsa-miR-4731-3p	3.905	4.351	3.603	5.388	5.357	3.742	4.514	4.642	4.525	5.06	3.543	2.739	4.45	4.412	3.87	3.405	3.953	5.187	5.813	5.124	4.922	5.457	3.004	3.778	2.394	6.481	3.018	6.254	3.677	4.243	5.255	3.965	4.118	4.51	4.694	4.851	5.14	7.364	5.986	4.164	4.251	5.086
hsa-miR-4731-5p	4.084	4.351	3.004	5.388	4.756	3.742	4.514	3.293	4.525	5.06	4.59	2.739	4.45	4.412	3.87	3.405	3.507	4.303	5.813	6.574	4.922	5.457	4.301	3.778	2.394	6.481	3.638	5.377	3.677	4.243	5.105	3.965	4.118	4.51	3.76	4.851	5.14	7.364	5.986	5.446	4.251	5.086
hsa-miR-24-1-5p	5.951	5.273	5.807	5.726	9.028	7.012	6.916	7.834	7.351	6.895	3.543	4.607	4.681	5.799	5.279	4.773	5.487	4.303	6.883	7.051	8.842	8.678	8.574	8.302	6.12	8.397	4.546	7.471	7.405	5.653	9.137	7.85	4.118	4.51	5.349	9.016	5.521	7.364	8.545	7.185	4.426	7.783
hsa-miR-2278	3.905	4.351	3.004	5.388	4.756	3.742	4.514	5.414	4.525	5.06	3.543	2.739	4.45	4.412	3.87	3.405	3.507	4.303	5.813	5.124	4.922	5.457	3.004	3.778	2.394	6.481	3.018	5.377	3.973	4.243	5.105	3.965	4.118	4.51	3.76	4.851	5.14	7.364	5.986	4.164	4.251	5.086
hsa-miR-501-3p	3.905	4.351	3.004	5.388	4.756	3.742	4.514	3.293	4.525	5.06	3.543	2.739	4.45	4.412	3.87	3.405	4.845	4.303	5.813	5.124	5.083	5.457	3.592	3.778	2.394	6.481	3.018	5.377	3.677	4.243	5.105	3.965	4.118	4.51	3.76	4.851	5.14	7.364	5.986	4.164	4.251	5.086
hsa-miR-1199-3p	10.052	9.331	10.025	9.541	9.14	9.288	9.427	9.789	9.922	9.666	9.423	9.07	9.984	10.052	10.327	9.468	9.457	10.249	9.409	9.515	9.634	9.794	10.137	9.626	9.876	9.865	9.915	8.761	9.439	9.758	9.031	8.456	9.372	9.098	8.645	8.993	9.14	9.032	8.671	9.101	8.542	8.66
hsa-miR-1199-5p	3.905	4.351	4.187	5.388	4.756	3.742	4.9	3.607	4.525	5.06	3.939	2.739	4.45	4.412	3.87	3.405	3.507	4.303	5.813	5.646	4.922	5.457	3.004	3.778	2.394	6.481	5.028	5.377	4.663	5.664	5.105	3.965	4.118	4.51	5.049	4.851	5.14	7.364	5.986	4.164	4.251	5.086
hsa-miR-19b-2-5p	3.905	4.351	3.004	5.388	4.756	3.742	4.514	3.293	4.525	5.06	3.543	3.78	4.45	4.412	3.87	3.405	3.507	4.303	5.813	5.124	4.922	5.457	3.004	3.778	2.394	6.481	3.018	5.377	4.325	4.243	5.105	3.965	4.118	4.51	3.76	4.851	5.14	7.364	5.986	4.164	4.251	5.086
hsa-miR-501-5p	5.567	6.255	5.3	6.593	5.233	5.093	5.267	4.693	4.525	5.06	3.919	5.128	4.45	4.412	4.889	4.231	5.619	4.303	5.813	5.4	4.922	5.457	5.396	3.778	4.782	6.481	4.506	5.998	4.669	5.111	6.185	5.322	5.866	4.988	5.764	5.141	6.564	7.364	5.986	5.198	5.709	5.463
hsa-miR-103a-2-5p	3.905	8.422	3.004	8.612	4.756	3.742	4.514	4.236	4.525	5.06	3.543	2.739	6.536	4.412	3.87	3.405	3.507	4.303	5.813	5.124	4.922	5.457	3.204	3.778	2.394	6.481	3.018	5.377	4.106	4.243	5.105	3.965	4.118	4.51	3.76	4.851	5.14	7.364	5.986	6.717	4.251	5.086
hsa-miR-574-5p	12.288	12.256	12.107	12.173	12.113	12.341	12.288	12.188	12.167	12.218	12.362	12.204	12.005	12.159	12.023	12.162	12.113	12.075	11.91	12.081	12.037	12.085	12.189	12.149	12.01	11.912	11.838	12.22	12.128	12.319	12.234	12.325	12.237	12.328	12.328	12.314	12.532	12.239	12.484	12.134	12.436	12.451
hsa-miR-574-3p	3.905	4.351	3.004	5.388	4.756	3.742	4.514	4.641	4.525	5.06	3.543	3.346	4.45	4.412	3.87	3.405	3.507	4.303	5.813	5.124	4.922	5.457	3.004	3.778	2.394	6.481	3.018	5.377	3.677	4.243	5.105	3.965	4.118	4.51	3.76	4.851	5.14	7.364	5.986	4.164	4.251	5.086
hsa-miR-26b-5p	3.905	4.351	3.004	5.388	4.756	3.742	4.514	3.293	4.525	5.06	3.543	2.739	4.45	4.412	3.87	3.405	3.507	4.303	5.813	5.124	4.922	5.457	3.004	3.778	2.394	6.481	3.018	5.377	3.677	6.824	5.105	3.965	4.118	4.51	3.76	4.851	5.14	7.364	5.986	4.164	4.251	5.086
hsa-miR-26b-3p	3.905	4.351	3.004	5.388	4.756	3.742	4.514	3.293	4.525	5.06	3.543	2.739	4.45	4.412	3.87	3.405	3.507	4.303	5.813	5.124	5.682	5.457	3.004	3.778	2.394	6.481	3.018	5.377	3.677	4.243	5.105	3.965	4.118	4.51	3.76	4.851	5.14	7.364	5.986	4.164	4.251	5.086
hsa-miR-2117	3.905	4.351	3.004	5.388	4.756	3.742	4.514	3.293	4.525	5.06	3.543	2.739	4.45	4.412	3.87	3.405	3.507	4.303	5.813	5.124	4.922	5.457	3.004	3.778	2.394	6.481	3.018	5.377	6.143	4.243	5.105	4.255	4.118	4.51	4.204	4.851	5.14	7.364	5.986	4.164	4.251	5.086
hsa-miR-2110	3.905	4.351	3.004	5.388	4.756	4.245	4.514	3.293	4.525	5.06	3.543	2.739	4.45	4.412	3.87	3.405	3.507	4.303	5.813	5.124	4.922	5.457	3.532	3.778	2.394	6.481	4.513	5.377	3.677	4.243	5.105	3.965	4.118	4.51	3.76	4.851	5.14	7.364	5.986	4.164	4.251	5.086
hsa-miR-2113	3.905	4.351	3.004	5.388	4.756	3.742	4.65	3.293	4.808	5.06	3.543	2.739	4.45	4.412	3.87	3.405	3.507	4.303	5.813	5.253	4.922	5.457	3.004	3.778	2.394	6.481	3.018	5.377	3.677	4.243	5.105	3.965	4.787	4.51	3.76	4.851	5.14	7.364	5.986	5.67	4.251	5.086
hsa-miR-6501-3p	3.905	5.116	3.004	5.388	4.756	3.742	4.514	4.033	4.525	5.06	3.543	3.113	4.45	4.412	3.87	3.405	3.507	4.303	5.813	6.788	4.922	5.457	4.149	4.118	2.394	6.481	3.16	5.377	4.05	4.243	5.105	3.965	4.118	4.51	3.76	4.851	5.14	7.364	5.986	6.074	4.251	5.086
hsa-miR-6501-5p	4.61	5.448	4.392	5.388	4.756	3.742	4.514	4.619	4.525	5.06	3.543	4.01	4.999	4.412	4.682	3.643	4.541	4.981	5.813	6.651	4.922	5.457	3.217	3.778	3.759	7.218	4.048	5.377	3.677	4.243	5.105	3.965	5.256	4.51	3.76	6.037	5.877	7.364	5.986	4.164	4.251	5.086
hsa-miR-423-3p	3.905	4.351	3.004	5.388	4.756	3.742	5.256	3.293	4.525	5.06	3.543	2.739	4.45	4.412	3.87	3.405	4.05	4.303	5.813	5.124	7.344	5.457	4.195	3.778	2.394	6.481	3.018	5.574	3.677	4.243	5.105	3.965	4.118	4.51	3.76	4.851	5.14	7.364	5.986	4.164	4.251	5.086
hsa-miR-99a-5p	4.444	5.134	3.842	5.388	4.756	3.742	4.514	4.914	5.123	5.292	4.452	4.136	4.45	4.412	4.511	4.123	3.876	4.303	5.813	5.367	6.813	6.765	4.766	3.778	4.375	6.481	3.018	5.377	3.677	5.714	5.105	3.965	4.118	4.51	3.76	4.851	5.14	7.364	5.986	5.207	4.251	5.086
hsa-miR-99a-3p	3.905	4.924	4.541	5.388	5.718	4.301	4.514	4.655	4.859	5.06	4.654	5.592	4.45	4.412	3.87	4.562	3.885	4.303	5.813	5.124	4.922	5.457	5.888	4.658	4.831	6.481	4.403	5.958	3.677	5.814	5.105	6.104	4.118	4.51	5.88	6.171	5.14	7.364	6.505	5.608	4.251	5.294
hsa-miR-134-5p	3.905	4.351	3.004	5.388	4.756	3.742	4.514	3.293	4.525	5.06	3.543	3.37	4.45	4.412	3.87	3.405	3.507	4.303	5.813	5.124	5.13	5.457	3.004	3.778	2.394	6.481	4.035	5.377	5.575	4.243	5.556	3.965	4.333	4.51	4.257	4.851	5.475	7.364	5.986	4.164	4.251	5.086
hsa-miR-134-3p	3.905	4.351	3.004	5.388	4.756	3.742	5.183	4.438	4.525	5.06	3.543	3.307	4.45	4.412	3.87	3.405	3.507	4.303	5.813	5.124	4.922	5.457	3.004	3.778	2.394	6.481	3.018	5.377	5.221	8.762	5.105	3.965	4.118	4.51	3.76	4.851	5.14	7.364	5.986	4.589	4.251	5.086
hsa-miR-423-5p	4.026	4.351	3.004	5.388	5.002	3.742	4.746	3.293	4.525	5.06	3.543	4.275	4.45	4.412	4.066	3.405	4.097	4.303	5.813	5.124	4.922	5.457	3.004	3.778	2.394	6.481	3.408	5.377	3.677	4.243	5.105	4.083	4.118	4.51	3.76	4.851	5.14	7.364	5.986	4.164	4.251	5.086
hsa-miR-4711-3p	9.745	10.389	9.488	10.376	9.764	9.326	9.388	9.341	9.188	9.515	10.016	9.738	8.517	9.075	8.521	8.871	9.575	9.47	9.792	9.956	9.703	9.789	9.059	9.047	8.702	9.258	8.973	9.473	8.667	9.587	10.083	10.468	9.242	9.265	9.904	10.254	10.035	10.005	9.544	9.542	9.438	10.412
hsa-miR-4711-5p	3.905	4.351	3.004	5.388	4.756	4.651	4.782	3.293	5.024	5.06	4.188	2.844	4.45	4.412	3.87	3.405	3.507	4.303	5.813	5.124	5.206	5.457	3.004	3.778	2.394	6.481	3.018	5.377	3.677	4.779	5.105	3.965	4.118	4.51	3.76	4.851	5.14	7.364	5.986	4.164	4.251	5.259
hsa-miR-199a-3p	3.905	4.351	3.312	5.388	4.756	3.742	4.514	3.293	4.525	5.06	3.543	3.873	4.45	4.412	3.87	3.405	3.507	4.303	5.813	5.124	5.557	5.457	3.004	3.778	3.071	6.481	3.018	5.377	3.677	4.243	5.105	3.965	4.118	4.951	3.76	5.515	5.14	7.364	5.986	4.164	4.427	5.086
hsa-miR-339-5p	3.905	4.351	4.101	5.566	4.756	3.742	4.514	3.293	4.525	5.06	3.543	4.694	4.45	4.412	3.87	3.405	3.507	4.303	5.813	5.512	5.217	5.457	3.004	3.778	3.096	6.481	4.897	5.377	4.077	4.243	5.105	3.965	4.118	4.51	3.76	4.851	5.14	7.364	5.986	4.164	4.251	5.086
hsa-miR-6765-3p	3.905	4.351	3.004	5.388	4.756	3.742	4.514	4.083	4.525	5.185	3.543	2.739	4.45	4.412	3.87	3.405	3.507	4.303	5.813	5.124	4.922	5.457	3.004	3.778	2.394	6.481	4.68	5.377	3.677	4.243	5.105	3.965	4.847	4.51	5.111	4.851	5.14	7.364	5.986	4.164	4.251	5.086
hsa-miR-6765-5p	3.905	4.351	3.004	5.388	4.756	3.742	5.1	3.293	4.525	5.06	3.543	2.739	4.563	4.412	3.87	3.405	3.507	4.303	5.813	5.124	4.922	5.457	3.004	3.778	2.394	6.481	3.018	5.377	3.677	4.243	5.105	3.965	4.118	4.51	3.76	4.851	5.14	7.364	5.986	4.164	4.251	5.086
hsa-miR-6790-3p	3.905	4.546	3.004	5.388	4.756	3.742	4.514	3.293	4.525	5.06	3.543	2.962	4.45	4.412	3.87	3.405	3.507	4.303	5.813	5.124	4.922	5.457	3.004	3.778	2.394	6.481	4.599	5.377	4.155	4.243	5.105	3.965	4.118	4.51	3.76	4.851	5.14	7.364	5.986	4.164	4.251	5.086
hsa-miR-4529-5p	3.905	4.351	3.97	5.388	4.756	3.742	4.514	3.293	5.341	5.06	3.543	4.175	4.552	4.412	3.87	3.405	4.204	4.303	5.813	5.897	4.922	5.457	4.909	3.778	2.941	6.481	3.018	5.377	4.624	4.576	5.105	3.965	4.118	4.51	3.76	4.851	5.14	7.364	5.986	4.164	4.526	5.086
hsa-miR-339-3p	3.905	4.351	3.004	5.388	4.756	3.742	4.514	4.743	4.525	5.06	3.543	3.529	4.45	4.412	3.87	3.405	3.507	4.303	5.813	5.124	4.922	5.457	3.004	3.778	2.394	6.481	5.057	5.377	4.34	4.243	5.105	3.965	4.118	4.51	3.76	4.851	5.14	7.364	5.986	4.663	4.251	5.086
hsa-miR-4529-3p	3.905	4.351	3.004	5.388	4.756	4.944	4.514	3.293	4.525	5.06	3.543	2.739	4.45	4.412	3.87	3.405	3.507	4.303	5.813	5.124	5.216	5.457	3.004	3.778	2.525	6.481	3.735	5.377	3.677	4.243	5.105	3.965	4.118	4.51	3.76	4.851	5.14	7.364	5.986	4.164	4.251	5.086
hsa-miR-4745-3p	3.905	4.351	4.61	5.388	4.756	3.742	5.585	3.293	4.525	5.06	4.816	4.026	4.45	4.412	3.87	3.405	3.507	4.303	5.813	5.124	4.922	5.457	3.004	3.778	2.394	6.481	4.196	5.377	3.677	4.243	5.105	3.965	5.12	4.51	3.76	4.851	5.14	7.364	5.986	4.164	4.251	5.086
hsa-miR-4745-5p	3.905	4.351	3.004	5.388	4.756	3.742	4.514	3.293	5.649	5.06	3.543	2.739	4.45	4.412	3.87	3.405	3.507	4.553	5.813	5.124	4.922	5.457	3.004	3.778	2.394	6.481	3.018	5.377	3.821	4.243	5.105	3.965	4.586	4.51	4.168	4.851	5.39	7.364	5.986	4.399	4.251	8.467
hsa-miR-518f-3p	3.905	4.351	3.004	5.388	4.756	3.742	4.514	4.115	4.525	5.06	3.543	2.739	4.45	4.412	3.87	3.405	4.502	4.303	5.813	5.124	4.922	5.457	3.458	3.778	2.394	6.481	3.018	5.377	3.677	4.243	5.105	3.965	4.118	4.51	3.76	4.851	5.14	7.364	5.986	4.692	4.251	5.086
hsa-miR-518f-5p	3.905	4.351	3.004	5.388	4.756	3.742	4.514	3.293	4.525	5.06	3.543	2.739	4.45	4.412	3.87	3.405	3.507	4.303	5.813	5.124	5.112	5.457	3.004	3.778	2.394	6.481	3.649	5.377	3.677	4.243	5.105	3.965	4.118	4.51	3.76	4.851	5.14	7.364	5.986	5.877	4.251	5.086
hsa-miR-1185-5p	3.905	4.351	3.004	5.388	4.756	3.742	4.514	3.293	4.525	5.06	4.219	2.739	4.45	4.412	3.87	3.405	4.003	4.303	5.813	5.124	4.922	5.457	3.004	3.778	2.394	6.481	3.018	5.377	3.677	4.243	5.105	3.965	4.118	4.51	3.76	4.851	5.14	7.364	5.986	4.164	4.251	5.086
hsa-miR-7162-5p	3.905	4.351	3.004	5.388	4.756	3.742	4.514	3.293	4.525	5.06	3.543	4.095	4.45	4.412	4.316	3.405	4.279	4.303	5.813	5.124	4.922	5.457	3.004	3.778	3.473	6.481	3.018	5.377	3.677	4.243	5.105	3.965	4.563	4.51	3.76	4.851	5.14	7.364	5.986	4.164	4.251	5.086
hsa-miR-7162-3p	3.905	4.351	3.004	5.388	4.756	3.742	4.514	3.293	4.525	5.06	3.543	2.739	4.45	4.412	3.87	3.405	3.507	4.303	5.813	5.124	4.922	5.457	3.004	3.778	2.394	6.481	3.018	5.377	3.677	4.243	5.105	3.965	4.118	4.51	3.76	4.851	5.14	7.364	5.986	4.164	4.251	5.086
hsa-miR-4804-3p	5.889	6.103	5.593	6.627	6.311	5.423	5.721	5.892	5.751	6.24	5.369	5.991	5.125	6.827	6.485	5.676	6.303	6.106	6.24	6.149	6.939	5.457	6.152	5.813	5.468	6.645	6.446	5.583	6.062	6.182	6.305	5.519	5.734	6.276	6.064	6.511	6.719	7.364	5.986	6.906	6.359	5.086
hsa-miR-6731-5p	3.905	4.932	3.686	5.931	4.756	3.742	4.514	3.293	4.525	5.06	3.543	2.739	4.45	4.412	3.87	3.405	4.197	4.303	5.813	5.124	4.922	5.457	3.004	3.778	2.394	6.481	3.018	5.377	3.677	4.243	5.105	3.965	4.118	4.51	3.76	4.851	5.14	7.364	5.986	4.164	4.251	5.086
hsa-miR-6731-3p	4.266	5.37	3.914	5.785	4.756	3.742	4.514	3.81	4.525	5.06	5.206	2.739	4.45	4.412	3.87	3.405	4.17	4.303	5.813	5.124	4.922	5.457	3.004	3.778	2.394	6.481	4.584	5.377	3.677	4.243	5.105	3.965	4.118	4.51	3.76	4.851	5.14	7.364	5.986	4.164	4.251	5.086
hsa-miR-125b-2-3p	3.905	4.351	3.327	5.388	4.756	3.742	5.304	3.293	4.525	5.06	4.877	3.144	5.095	4.412	4.133	3.405	4.148	4.303	5.813	5.124	4.922	5.457	3.004	3.778	2.604	6.481	3.965	5.759	6.556	4.243	5.105	3.965	4.118	4.51	5.172	4.851	6.447	7.364	5.986	6.001	4.251	5.086
hsa-miR-3663-3p	5.142	4.351	3.004	5.388	4.756	4.624	4.663	5.283	4.525	5.06	4.709	3.708	4.45	4.412	3.87	3.405	3.507	4.303	5.813	5.124	5.722	5.457	5.149	5.042	2.394	6.481	4.767	5.377	4.787	4.243	5.105	3.965	4.118	4.51	5.119	4.851	5.14	7.364	5.986	5.257	4.251	5.086
hsa-miR-6838-5p	3.905	4.351	3.004	5.388	4.756	3.742	4.514	3.293	4.525	5.418	3.543	4.259	4.45	4.412	4.372	3.607	5.237	4.303	5.813	5.896	4.922	5.457	5.064	3.778	4.218	6.481	5.575	5.377	3.677	4.243	5.105	4.091	6.117	4.51	4.232	4.851	6.423	7.364	5.986	6.311	4.251	5.086
hsa-miR-6838-3p	3.905	4.351	3.004	5.388	4.756	3.742	4.645	3.293	4.525	5.06	3.543	4.214	4.45	4.412	3.87	3.405	3.507	4.303	5.813	5.124	5.022	5.457	3.899	4.112	4.113	6.481	4.228	5.377	3.677	4.243	5.105	3.965	5.98	4.51	3.76	4.851	6.477	7.364	5.986	4.531	4.251	5.086
hsa-miR-6779-3p	3.905	4.351	3.004	5.388	4.756	3.742	4.514	3.293	4.525	5.06	3.543	2.739	4.45	4.412	3.87	3.405	3.507	4.303	8.04	5.124	4.922	5.457	3.004	3.778	2.394	6.481	3.018	5.377	3.677	4.243	5.105	3.965	4.118	4.51	3.76	4.851	5.14	7.364	5.986	4.164	4.251	5.086
hsa-miR-6779-5p	5.993	6.649	5.834	7.329	6.908	5.408	6.633	5.258	5.311	5.915	6.531	6.466	4.737	6.668	6.18	6.415	6.804	6.325	6.49	6.433	6.697	5.457	5.667	6.093	5.321	6.481	6.394	6.271	5.199	6.351	7.487	7.231	6.835	6.522	7.272	6.985	7.621	7.364	7.11	7.375	7.068	6.572
hsa-miR-3144-3p	3.905	4.351	3.004	5.388	4.756	3.742	4.514	3.293	4.525	5.06	3.543	3.49	4.45	4.412	3.87	3.405	3.507	4.303	5.813	5.124	4.922	5.457	3.004	3.778	2.394	6.481	3.018	5.377	3.677	4.243	5.105	3.965	4.118	4.51	3.76	4.851	5.14	7.364	5.986	4.164	4.251	5.086
hsa-miR-3144-5p	3.905	4.351	3.004	5.388	4.756	3.742	4.514	3.293	4.525	5.06	3.543	2.739	4.45	4.412	3.87	3.405	3.507	4.303	5.813	5.237	4.922	5.457	3.004	4.721	2.829	6.481	3.018	5.984	5.02	4.243	5.105	3.965	4.118	4.51	3.76	4.851	5.14	7.364	5.986	4.164	4.251	5.086
hsa-miR-100-5p	4.42	4.351	3.864	5.388	5.33	4.468	5.012	5.038	4.525	5.06	9.287	2.739	4.45	4.412	3.87	3.405	3.507	5.017	5.813	5.124	4.922	5.457	3.478	5.165	3.977	6.481	4.562	5.717	4.714	5.374	5.105	3.965	4.118	4.51	5.302	4.851	6.233	7.364	5.986	4.579	4.251	5.086
hsa-miR-100-3p	3.905	4.351	3.004	5.388	4.756	3.742	4.774	3.293	4.525	5.06	5.831	3.19	4.45	4.551	3.87	3.405	3.507	4.303	5.813	5.124	4.922	5.457	3.004	5.367	2.549	6.481	3.018	5.377	4.333	4.243	5.105	3.965	4.118	4.51	3.76	4.851	5.14	7.364	5.986	4.164	4.251	5.086
hsa-miR-3927-5p	6.669	6.86	6.762	7.634	6.55	9.239	6.055	5.873	6.255	5.683	6.514	6.379	6.343	7.232	6.125	6.293	6.738	6.464	6.529	7.05	7.477	7.017	6.586	6.568	6.028	8.126	7.039	6.954	6.957	6.942	6.694	6.115	6.089	6.345	6.473	6.497	7.08	7.364	5.986	7.073	5.975	6.101
hsa-miR-3663-5p	5.702	5.518	6.037	6.447	6.178	4.776	5.866	5.275	4.694	6.283	5.743	5.508	5.153	4.412	5.514	4.943	4.814	5.391	5.813	5.51	5.715	5.457	5.723	3.778	4.935	7.018	5.25	6.852	5.312	4.243	6.016	4.517	4.601	4.51	5.975	4.851	6.713	7.364	6.663	6.603	6.193	5.086
hsa-miR-3927-3p	3.905	4.351	3.004	5.388	4.756	3.742	4.514	3.293	5.271	5.06	3.543	2.739	4.45	4.412	4.858	3.405	3.507	4.303	5.813	5.124	5.716	5.457	3.004	3.778	2.394	6.481	3.018	5.503	4.29	4.243	5.105	4.433	5.167	4.51	4.094	4.851	5.14	7.364	5.986	4.164	4.251	5.291
hsa-miR-186-3p	3.905	4.351	3.004	5.388	4.756	4.321	4.514	3.293	4.525	5.06	4.19	2.739	4.45	4.412	3.87	3.405	4.233	4.303	5.813	5.34	5.296	5.457	3.004	3.778	4.228	6.481	4.513	5.377	4	4.64	5.105	3.965	4.118	4.51	3.76	4.851	5.14	7.364	5.986	5.544	4.251	5.086
hsa-miR-18b-3p	3.905	4.351	3.004	5.388	5.049	3.742	5.159	3.293	4.525	5.06	3.543	3.573	4.45	4.412	3.87	3.405	3.507	4.303	5.813	5.868	5.803	5.457	3.004	3.778	2.394	6.481	3.018	5.377	3.677	4.243	5.105	3.965	4.118	4.51	3.76	4.851	5.14	7.364	5.986	4.164	4.251	5.086
hsa-miR-186-5p	5.336	4.809	5.582	5.388	5.108	5.353	5.195	5.123	4.671	5.06	5.266	5.598	5.631	4.927	5.591	4.283	5.404	4.303	5.813	5.124	5.513	5.786	5.737	4.55	5.096	6.481	5.512	5.377	5.907	5.159	5.435	5.32	5.675	4.51	6.117	5.018	6.535	7.364	6.208	7.024	5.61	5.086
hsa-miR-18b-5p	3.905	4.351	3.004	5.388	4.756	3.742	4.514	3.971	4.525	5.06	3.543	2.739	4.45	4.412	3.87	3.405	4.432	4.303	5.813	5.124	4.922	5.457	3.004	3.778	2.394	6.481	4.561	5.377	3.677	4.243	5.483	3.965	4.298	4.51	3.76	4.851	5.14	7.364	5.986	5.68	4.251	5.086
hsa-miR-548b-5p	7.895	4.351	3.004	5.388	4.756	3.742	4.514	3.293	4.525	5.06	3.543	2.739	4.45	4.412	3.87	3.405	3.507	4.303	5.813	5.124	4.922	5.457	3.004	3.778	2.394	6.481	5.116	5.377	3.677	4.243	5.105	3.965	4.118	4.51	3.76	4.851	5.14	7.364	5.986	4.164	4.251	5.086
hsa-miR-548b-3p	3.905	4.351	3.004	5.388	4.756	3.742	4.514	3.293	4.925	5.06	3.543	2.739	4.45	4.412	3.87	3.405	3.507	4.303	5.813	5.124	4.922	5.457	3.004	3.778	2.394	6.481	3.018	5.377	3.677	4.243	5.105	3.965	4.118	4.51	3.76	4.851	5.14	7.364	5.986	4.734	4.251	5.086
hsa-miR-6763-3p	3.905	4.351	3.004	5.5	4.756	3.742	4.514	3.293	4.525	5.06	3.543	2.739	4.45	4.412	4.225	3.405	3.507	4.303	5.813	5.124	4.922	5.457	3.004	3.778	2.394	6.481	4.158	5.377	3.677	4.757	5.105	3.965	4.118	4.51	3.996	4.851	5.14	7.364	5.986	4.837	4.251	5.086
hsa-miR-6763-5p	7.42	7.669	6.78	8.392	9.193	6.345	7.628	7.193	7.351	8.225	7.852	7.677	7.535	8.374	7.355	6.793	6.47	7.584	7.484	8.452	8.722	8.765	6.139	7.973	6.901	6.481	7.498	7.486	5.958	7.824	10.236	9.274	8.703	9.532	9.186	8.956	10.159	11.861	9.15	9.959	8.669	10.424
hsa-miR-3677-3p	3.905	4.351	4.683	5.388	4.756	3.742	5.071	3.293	4.525	5.06	4.207	2.739	4.45	4.412	4.265	3.405	3.507	4.303	5.813	5.124	6.065	5.457	3.004	4.041	2.394	6.481	4.644	5.377	3.677	4.243	5.105	4.071	4.118	4.51	5.547	4.851	6.251	7.364	5.986	4.164	4.251	5.086
hsa-miR-6738-5p	5.242	5.38	4.71	5.523	5.513	3.742	5.336	5.253	4.525	5.06	3.722	5.342	4.92	5.133	4.781	5.123	4.226	5.162	5.813	5.124	5.784	5.457	5.696	3.778	5.122	6.481	5.42	6.113	4.508	6.274	5.355	4.727	5.568	4.51	5.941	6.702	5.348	7.948	5.986	6.112	5.967	6.658
hsa-miR-6738-3p	3.905	4.99	3.004	5.388	4.756	3.742	4.514	3.293	4.525	5.06	3.543	2.739	4.45	4.412	3.87	3.405	3.507	4.303	5.813	5.124	4.922	5.457	3.004	3.778	2.394	6.481	3.018	5.377	3.677	4.243	5.105	3.965	4.118	4.51	3.76	4.851	5.14	7.364	5.986	4.164	4.251	5.086
hsa-miR-3677-5p	13.385	13.338	12.759	13.631	12.617	13.188	13.874	13.36	12.743	12.934	13.181	12.849	13.195	12.806	12.064	13.402	12.712	13.524	12.81	12.792	12.794	12.669	13.224	13.226	13.492	13.149	13.3	12.633	13.067	13.303	13.161	14.015	12.556	13.306	13.221	13.965	14.456	13.888	13.076	12.708	13.977	13.422
hsa-miR-6822-3p	7.907	7.866	7.719	7.934	8.133	7.703	7.74	7.723	7.834	8.029	7.992	8.042	7.361	7.927	7.946	7.583	7.839	7.67	8.247	7.753	8.093	8.055	7.639	7.898	7.606	8.349	7.824	7.856	7.779	7.996	7.586	6.9	7.958	7.707	7.182	7.633	8.498	9.091	7.823	8.023	8.047	7.242
hsa-miR-4653-3p	3.905	4.351	3.004	5.388	4.756	3.742	4.514	3.293	4.768	5.06	3.543	2.739	4.45	4.412	3.87	3.405	3.507	4.303	5.813	5.124	4.922	5.457	3.004	3.778	2.394	6.481	3.018	5.377	3.677	4.243	5.105	3.965	4.118	4.51	3.76	4.851	5.14	7.364	5.986	4.164	4.251	5.086
hsa-miR-6822-5p	3.905	4.351	3.004	5.388	4.756	3.742	4.514	3.293	4.525	5.06	3.543	3.791	4.45	4.412	3.87	3.405	3.736	4.303	5.813	5.124	4.922	5.457	4.841	3.778	2.394	6.481	5.026	5.377	3.677	4.243	5.105	3.965	4.118	4.51	3.76	4.851	5.14	7.364	5.986	4.681	4.251	5.086
hsa-miR-4653-5p	3.905	4.351	3.004	5.388	4.756	3.742	4.514	3.293	4.525	5.06	3.543	2.739	4.45	4.412	3.87	3.405	3.507	4.303	5.813	5.491	5.218	5.457	3.004	3.778	2.394	6.481	3.618	5.377	3.677	4.243	5.105	3.965	4.118	4.51	3.76	4.851	5.14	7.364	5.986	4.164	4.251	5.086
hsa-miR-4799-3p	3.905	4.351	3.004	5.657	4.756	3.742	4.514	3.293	4.525	5.06	3.543	2.739	4.45	4.412	3.87	3.405	3.507	4.303	5.813	5.124	4.922	5.457	3.004	3.778	2.394	6.481	4.48	5.377	3.677	4.243	5.105	4.43	4.794	4.51	3.76	4.851	5.419	7.364	5.986	6.176	4.251	5.791
hsa-miR-3065-5p	4.384	4.351	3.004	5.388	4.756	3.742	4.514	3.293	4.525	5.06	3.543	3.214	4.45	4.412	3.87	3.405	3.507	4.303	5.813	5.124	5.343	5.457	3.464	3.778	2.394	6.481	3.018	5.377	3.677	4.243	5.105	3.965	4.118	4.51	3.76	4.851	5.14	7.364	5.986	4.164	4.251	5.086
hsa-miR-4799-5p	3.905	4.351	3.004	6	4.756	3.742	4.514	3.293	4.525	5.06	3.543	2.739	4.45	4.412	3.87	3.405	3.805	4.303	5.813	5.124	4.922	5.457	3.004	3.778	2.394	6.481	3.589	5.377	3.677	4.243	5.105	3.965	4.118	4.51	3.76	4.851	5.14	7.364	5.986	4.164	4.251	NaN
hsa-miR-3065-3p	6.25	4.855	5.449	5.388	4.756	4.499	5.576	5.35	5.618	5.06	5.669	5.551	5.294	5.435	5.994	5.289	5.13	5.534	5.813	6.662	5.832	5.457	5.179	4.578	5.018	6.481	5.41	5.73	5.616	5.757	5.644	6.175	5.805	6.085	5.668	6.102	5.14	7.364	6.406	6.387	6.304	6.494
hsa-miR-6895-3p	3.905	4.351	3.004	5.388	4.756	3.742	4.514	4.148	4.525	5.724	3.543	3.929	4.45	4.412	3.87	3.405	3.507	4.303	5.813	5.124	4.922	5.457	3.004	3.778	2.394	6.481	3.018	5.377	3.677	4.243	5.105	3.965	4.118	4.51	4.139	4.851	5.14	7.364	5.986	4.164	4.251	5.086
hsa-miR-5197-3p	3.905	4.351	3.004	5.388	10.461	3.742	5.071	3.293	4.525	5.06	3.543	2.739	4.45	4.412	3.87	3.405	4.134	4.303	5.813	5.124	4.922	5.457	3.666	3.778	2.394	6.481	3.018	5.377	3.677	4.243	5.105	3.965	4.118	4.51	3.76	4.851	5.14	7.364	5.986	4.164	4.251	5.086
hsa-miR-6895-5p	3.905	4.351	3.004	5.388	4.756	3.742	4.514	4.61	4.525	5.06	3.543	2.739	4.45	4.412	3.87	3.405	3.507	4.303	5.813	5.124	4.922	5.457	3.004	3.778	2.394	6.481	3.018	5.377	3.677	4.243	5.105	3.965	4.118	4.51	3.76	4.851	5.14	7.364	5.986	4.164	4.251	5.086
hsa-miR-5197-5p	3.905	4.351	3.004	5.388	4.756	3.742	4.514	3.293	4.525	5.06	3.543	2.739	4.45	4.412	3.87	3.405	3.507	4.303	5.813	5.868	4.922	5.457	3.004	3.778	2.394	6.481	3.018	5.377	3.677	4.243	5.105	3.965	4.118	4.51	3.76	4.851	5.14	7.364	5.986	4.164	4.251	5.086
hsa-miR-519c-3p	5.83	6.305	5.84	6.86	6.155	4.345	5.84	4.784	4.701	5.06	5.616	5.429	5.316	4.412	4.374	4.907	5.811	4.793	5.813	5.124	6.49	5.457	4.784	3.778	3.939	6.481	5.641	5.377	4.038	5.161	6.142	5.868	4.118	4.51	4.296	7.061	6.834	7.364	5.986	6.001	4.251	5.086
hsa-miR-548aj-3p	4.254	5.382	3.426	5.388	5.449	5.696	4.514	3.293	4.525	5.06	5.38	4.423	4.45	4.64	4.738	3.899	4.455	4.303	5.813	5.124	4.922	5.457	4.745	3.778	4.524	6.481	4.197	5.377	4.986	5.296	5.105	4.323	5.032	4.51	5.712	4.851	5.14	7.364	6.761	5.266	4.605	5.962
hsa-miR-3124-5p	3.905	4.351	3.004	5.388	4.756	3.742	4.514	4.812	4.525	5.06	3.543	2.739	4.45	4.412	3.87	3.405	3.507	4.303	5.813	5.124	4.922	5.457	3.004	3.778	2.394	6.481	3.018	5.377	3.677	4.716	5.105	3.965	4.118	4.51	3.76	4.851	5.14	7.364	5.986	4.164	4.251	5.086
hsa-miR-3124-3p	7.55	7.078	7.519	6.98	7.236	7.145	6.998	7.48	7.467	7.16	6.916	6.782	6.99	7.206	7.474	7.101	6.93	6.474	7.191	7.098	7.369	7.014	7.019	7.216	7.184	6.481	6.816	6.797	7.2	6.94	7.052	7.277	6.686	7.059	7.501	6.665	6.214	7.364	7.497	7.007	7.095	7.1
hsa-miR-6836-3p	8.988	9.542	8.913	9.508	9.362	9.099	8.723	8.905	8.94	9.283	9.195	9.31	8.412	8.82	8.796	9.286	9.101	8.943	9.359	9.382	9.15	9.234	8.671	9.12	8.608	9.093	8.864	9.033	8.52	8.957	9.329	8.825	8.596	8.671	9.099	9.125	9.115	9.287	9.21	9.077	8.666	8.944
hsa-miR-6508-5p	3.905	5.726	4.121	5.388	4.756	3.742	4.514	3.293	4.525	5.06	3.543	2.739	4.45	4.412	3.87	3.405	3.507	4.303	5.813	5.124	4.922	5.457	3.004	3.778	2.677	6.481	3.018	5.377	5.255	4.243	5.105	3.965	4.118	4.51	3.76	4.851	5.14	7.364	5.986	4.982	4.251	5.086
hsa-miR-6836-5p	3.905	4.351	3.004	5.568	4.756	3.742	4.514	3.293	4.525	5.06	3.543	4.534	4.45	5.691	5.407	4.773	5.804	4.303	5.813	5.124	5.424	5.457	5.697	4.897	4.054	6.481	4.412	5.377	4.007	5.436	5.105	5.245	5.7	4.51	4.752	4.851	6.288	7.364	6.778	6.709	4.251	5.086
hsa-miR-7846-3p	3.905	4.351	3.004	5.388	4.756	3.742	4.514	3.293	4.525	5.06	3.543	3.18	4.45	4.412	3.87	3.405	3.507	4.303	5.813	5.124	4.922	5.457	3.004	3.778	2.394	6.481	3.018	5.377	3.677	4.243	5.105	3.965	4.118	4.51	3.76	4.851	5.14	7.364	5.986	4.164	4.251	5.086
hsa-miR-211-5p	5.413	5.829	6.198	6.089	6.055	7.02	5.988	6.051	4.887	5.376	6.446	6.272	5.579	6.326	6.25	5.761	5.704	5.496	5.813	5.291	6.028	6.606	5.575	5.61	5.987	6.481	5.475	6.485	6.05	5.865	5.547	5.85	6.309	6.108	6.394	5.774	6.675	7.761	5.986	6.381	6.743	5.086
hsa-miR-6508-3p	3.905	5.329	4.409	5.388	4.756	3.742	5.682	3.293	4.525	5.06	4.766	3.939	4.45	4.412	3.87	3.405	3.507	4.303	5.813	5.124	4.922	5.457	3.004	4.004	3.046	6.481	3.829	5.377	3.677	4.243	5.105	3.965	4.118	4.51	3.76	4.851	5.14	7.364	5.986	4.164	4.251	5.086
hsa-miR-6861-5p	3.905	4.351	3.004	5.388	4.756	3.742	4.514	3.293	4.525	5.06	3.543	2.739	4.45	4.412	3.87	3.405	3.507	4.303	5.813	5.124	4.922	5.457	3.004	3.778	2.394	6.481	3.018	5.377	3.677	4.243	5.105	3.965	4.118	4.51	3.76	4.851	5.14	7.364	5.986	4.471	4.251	5.086
hsa-miR-211-3p	3.905	4.351	3.004	5.388	4.756	4.572	4.514	4.058	4.525	5.06	3.543	2.739	4.45	4.412	3.87	4.26	3.507	4.303	5.813	5.124	5.095	5.457	3.004	3.778	3.512	6.481	3.018	5.377	6.149	4.243	5.105	3.965	4.118	4.51	3.76	4.851	5.14	7.364	5.986	4.164	4.251	5.086
hsa-miR-6861-3p	3.905	4.351	3.004	5.388	4.756	3.742	4.514	3.293	4.525	5.06	3.543	2.739	4.45	4.412	3.87	3.405	3.507	4.303	5.813	5.124	4.922	5.457	3.004	3.778	2.394	6.481	3.018	5.377	3.677	4.243	5.105	3.965	4.118	4.51	3.76	4.851	5.14	7.364	5.986	4.164	4.251	5.086
hsa-miR-4423-3p	3.905	4.351	3.004	5.388	4.756	3.742	4.514	3.293	4.525	5.06	3.543	2.739	4.45	4.412	3.87	3.405	3.507	4.303	5.813	5.124	5.145	5.457	3.004	3.778	2.394	6.481	3.665	5.377	3.677	4.806	5.105	3.965	4.118	4.51	3.76	4.851	5.14	7.364	5.986	6.167	4.251	5.086
hsa-miR-3158-3p	3.905	4.351	3.004	5.388	4.756	3.742	4.641	3.293	4.525	5.06	3.543	2.739	4.45	4.412	3.87	3.405	3.507	4.303	5.813	5.124	5.262	5.457	3.004	3.778	3.76	6.481	3.018	5.377	3.677	4.508	5.105	3.965	4.118	4.51	3.76	4.851	5.14	7.364	5.986	4.164	4.251	5.739
hsa-miR-3158-5p	5.044	4.351	4.338	5.388	5.35	5.893	4.514	4.713	5.363	6.195	3.667	4.742	4.899	5.201	5.743	5.626	5.867	4.303	5.813	5.124	6.071	5.457	6.651	5.2	5.579	8.661	3.018	5.877	5.63	6.065	5.105	5.634	4.118	5.435	3.76	5.024	5.14	7.364	6.359	5.95	5.463	6.154
hsa-miR-1301-5p	3.905	4.351	3.004	5.388	4.756	3.742	5.1	3.293	4.525	5.06	3.543	4.559	4.45	4.412	3.87	3.405	3.507	4.303	5.813	5.545	4.922	5.457	3.004	3.778	2.394	6.481	3.018	5.377	3.677	4.243	5.105	3.965	4.118	4.51	3.76	4.851	5.14	7.364	5.986	4.164	4.251	5.086
hsa-miR-1301-3p	3.905	4.351	3.004	5.388	5.307	3.742	4.95	3.293	4.525	5.06	3.543	2.858	4.45	4.412	3.87	3.405	3.507	4.303	5.813	5.124	4.922	5.457	3.004	3.778	2.394	6.481	3.018	5.377	3.677	4.243	5.105	3.965	4.118	4.51	3.76	4.851	6.636	7.364	5.986	5.558	4.251	5.086
hsa-miR-5584-5p	5.639	6.178	5.605	6.453	6.031	6.211	5.168	6.218	6.078	5.06	4.982	5.703	4.45	5.379	5.791	5.817	5.721	5.538	6.218	6.448	7.117	7.181	6.778	5.206	5.643	7.103	6.094	7.156	7.366	6.386	6.733	6.56	6.338	6.165	6.21	6.855	6.867	7.364	7.564	7.057	6.816	6.884
hsa-miR-5584-3p	3.905	4.351	3.004	5.388	4.756	3.742	4.514	3.293	4.525	5.06	3.543	2.739	4.45	4.412	3.87	3.405	3.507	4.303	5.813	5.124	4.922	5.457	4.156	3.778	2.802	6.481	4.724	5.377	3.677	4.243	5.105	3.965	4.118	4.51	3.76	4.851	5.14	7.364	5.986	4.164	4.95	5.086
hsa-miR-593-3p	3.905	4.351	3.004	5.388	4.756	3.742	4.514	3.828	4.998	5.06	3.543	3.758	4.45	4.412	4.713	3.405	5.236	4.303	5.813	5.124	4.922	5.457	4.733	3.778	3.526	6.481	3.018	5.377	4.373	5.77	5.105	3.965	4.118	4.51	3.76	4.851	5.14	7.364	5.986	5.03	4.251	5.086
hsa-miR-152-3p	4.951	4.351	4.898	5.388	5.928	5.134	4.903	4.917	4.525	5.06	5.231	5.064	4.45	5.492	5.495	3.571	4.104	4.303	5.813	5.901	5.107	5.457	3.448	4.72	5.188	6.481	3.018	5.377	4.99	5.552	5.105	5.359	4.417	4.51	5.097	5.42	6.584	7.364	5.986	5.985	5.919	5.086
hsa-miR-1245b-5p	4.285	4.351	4.404	5.388	4.756	3.742	4.825	3.74	4.525	5.06	3.543	2.739	4.45	4.412	3.87	3.405	3.507	4.303	5.813	5.124	4.922	5.457	3.004	3.778	2.394	6.481	3.018	5.377	9.747	4.243	5.105	3.965	4.118	4.51	3.76	5.88	6.056	7.364	5.986	4.164	4.251	5.086
hsa-miR-593-5p	3.905	4.351	3.004	5.388	4.756	3.742	4.514	3.293	4.737	5.06	3.543	2.739	4.45	4.412	3.87	3.405	4.426	4.303	5.813	6.16	4.922	5.457	3.62	3.778	2.394	6.481	3.018	5.377	3.677	4.243	5.105	3.965	4.118	4.51	3.76	5.625	5.14	7.364	5.986	4.164	4.251	5.086
hsa-miR-152-5p	4.951	4.351	4.541	5.388	4.756	5.452	4.514	4.617	5.675	5.309	3.795	5.237	4.45	4.412	3.87	3.405	5.566	4.303	5.813	5.864	6.266	5.457	6.004	5.243	4.841	6.481	5.046	6.346	5.554	6.066	5.105	3.965	4.118	4.51	4.983	5.062	5.607	7.364	5.986	6.174	4.251	5.086
hsa-miR-1245b-3p	3.905	4.351	4.64	5.388	5.394	3.742	4.514	3.293	4.525	5.06	4.38	2.739	4.45	4.412	3.87	3.405	3.507	4.303	5.813	5.124	5.124	5.457	3.004	4.536	3.793	6.481	3.018	5.377	3.677	4.655	5.105	3.965	4.118	4.51	3.76	4.851	5.14	7.364	5.986	4.164	4.251	5.086
hsa-miR-1295b-3p	4.558	4.351	4.009	5.388	4.756	3.897	5.189	3.914	4.525	5.06	3.543	4.076	4.45	4.712	4.383	3.405	3.831	4.303	5.813	5.822	6.966	6.222	3.004	5.895	2.59	6.481	3.018	5.867	5.248	4.243	5.105	3.965	4.118	4.51	3.944	4.851	5.14	7.364	5.986	6.348	4.251	5.408
hsa-miR-127-5p	5.228	4.351	4.745	5.388	4.756	3.742	4.514	3.293	4.525	5.06	3.867	2.907	4.45	4.412	3.87	3.405	3.919	4.303	5.813	5.124	4.922	5.457	3.004	3.778	3.681	6.481	3.018	5.377	3.677	4.243	5.105	3.965	4.118	4.51	4.202	4.851	6.535	7.364	5.986	4.164	4.251	5.086
hsa-miR-127-3p	6.761	5.971	6.093	6.348	7.467	6.554	6.904	5.707	6.409	5.449	7.63	6.705	6.509	7.484	6.484	6.384	5.856	6.5	7.344	7.786	6.11	7.04	5.932	6.619	5.993	6.481	4.746	7.093	6.126	7.095	8.927	8.103	7.486	10.207	7.937	7.064	8.118	11.726	7.608	7.606	9.586	9.191
hsa-miR-4423-5p	3.905	4.351	3.004	5.388	4.756	3.742	4.514	4.377	4.525	5.06	3.543	2.739	4.45	4.412	3.87	3.405	3.507	4.303	5.813	5.124	4.922	5.457	3.004	3.778	2.394	6.481	3.018	5.377	3.677	4.73	5.105	3.965	4.118	4.51	3.76	4.851	5.14	7.364	5.986	4.164	4.251	5.086
hsa-miR-652-5p	3.905	4.351	3.004	5.388	4.756	3.742	4.809	3.293	4.525	5.06	4.429	3.325	4.45	4.412	3.87	3.405	4.78	4.303	5.813	5.124	4.922	5.457	3.004	3.778	2.394	6.481	5.239	5.377	3.677	4.243	5.105	3.965	4.118	4.51	3.76	4.851	5.14	7.364	5.986	4.164	4.251	5.086
hsa-miR-652-3p	4.772	5.725	3.938	6.212	4.756	3.742	4.514	3.293	4.817	5.06	5.099	4.275	4.45	4.412	3.87	3.405	3.607	4.303	5.813	5.124	4.922	5.457	3.004	3.778	2.394	6.481	3.018	5.377	4.522	4.243	5.105	3.965	4.118	4.51	4.588	4.851	5.14	7.364	5.986	5.45	4.251	5.086
hsa-miR-4712-3p	3.905	4.351	3.962	5.388	4.756	4.704	4.734	4.685	4.525	5.06	3.543	4.639	4.45	4.412	4.948	4.96	4.954	4.303	5.813	5.124	5.272	5.457	5.165	3.778	4.622	6.481	3.241	5.742	3.677	5.117	5.105	4.319	4.118	4.51	3.76	4.851	5.14	7.364	5.986	4.164	4.251	5.086
hsa-miR-489-5p	3.905	4.351	3.004	5.388	4.756	3.742	5.336	3.293	4.525	5.06	3.543	2.739	4.45	4.412	3.87	3.405	3.679	4.303	5.813	5.124	4.922	5.457	3.004	3.778	2.68	6.481	3.018	5.377	3.677	4.243	5.105	3.965	4.118	4.51	3.76	4.851	5.14	7.364	5.986	4.164	4.251	5.086
hsa-miR-489-3p	3.905	4.351	3.004	5.388	4.756	3.742	5.425	3.293	4.525	5.06	3.543	2.739	4.45	4.412	3.87	3.405	3.507	4.792	5.813	5.344	5.22	5.457	3.004	3.778	2.394	6.481	3.018	5.377	3.677	4.243	5.105	3.965	4.118	4.51	3.76	5.129	5.14	7.364	5.986	4.164	4.251	5.086
hsa-miR-449b-3p	3.905	4.351	3.004	5.388	4.756	3.742	4.514	3.293	4.525	5.06	3.543	2.739	4.45	4.412	3.87	3.405	3.507	4.303	5.813	5.124	4.922	5.457	3.004	3.778	2.394	6.481	3.018	5.377	3.677	4.243	5.105	3.965	4.118	4.51	3.76	4.851	5.14	7.364	5.986	4.164	4.251	5.086
hsa-miR-449b-5p	3.905	4.351	3.004	5.388	4.756	3.742	4.514	3.293	4.525	5.06	3.543	2.739	4.45	4.412	3.87	3.405	3.507	4.303	5.813	5.691	4.922	5.457	3.004	3.778	2.394	6.481	3.018	5.377	3.677	4.243	5.105	3.965	4.118	4.51	3.76	4.851	5.14	7.364	5.986	4.164	4.251	5.086
hsa-miR-4712-5p	3.905	4.351	3.004	5.388	4.756	3.742	4.514	3.686	4.936	5.06	4.824	3.701	4.45	4.412	4.338	3.405	3.507	4.303	5.813	5.124	5.165	5.457	4.776	3.778	3.251	6.481	3.018	5.377	3.677	4.243	5.105	3.965	4.118	4.51	3.76	4.851	5.14	7.364	5.986	4.164	4.251	5.534
hsa-miR-627-5p	3.905	4.351	3.004	5.388	4.756	3.742	4.852	3.623	5.499	6.222	3.543	2.739	6.115	4.412	3.87	3.405	4.472	4.303	5.813	5.124	7.481	5.457	5.446	3.778	2.394	10.097	4.61	5.377	3.677	4.243	6.163	3.965	6.254	4.51	3.76	4.851	7.231	7.364	5.986	6.154	4.251	5.086
hsa-miR-302b-5p	4.916	4.351	4.045	5.388	4.756	3.883	4.932	4.137	4.867	5.06	3.543	2.739	4.45	4.412	3.87	3.405	3.507	4.303	6.441	5.124	4.922	5.657	3.956	4.434	2.394	6.481	3.018	5.834	4.114	4.243	5.105	4.48	4.118	4.51	3.76	4.851	5.14	7.364	5.986	4.164	4.251	6.539
hsa-miR-627-3p	4.477	4.351	3.004	5.388	4.756	3.742	4.514	3.411	4.525	8.141	3.543	2.739	4.45	4.412	3.87	3.405	5.126	4.303	5.813	5.386	7.379	5.457	5.579	3.778	4.439	9.997	3.018	6.112	4.663	4.243	5.269	3.965	4.118	4.51	3.76	4.851	5.14	7.364	5.986	5.3	4.251	5.086
hsa-miR-302b-3p	4.457	4.351	4.822	5.388	4.756	3.742	4.514	3.293	4.525	5.06	3.543	2.847	4.808	4.412	3.87	3.405	3.507	4.303	5.813	5.124	4.922	5.457	3.675	4.658	2.925	6.481	3.018	6.566	3.677	4.799	5.105	4.771	4.118	4.51	3.76	5.598	5.14	7.364	5.986	6.303	4.251	5.086
hsa-miR-6856-5p	3.905	4.351	3.004	5.388	4.756	3.742	4.514	3.293	4.525	5.06	3.543	2.739	4.45	4.412	3.87	3.405	3.507	4.303	5.813	5.124	4.922	5.457	3.004	3.778	2.394	6.481	3.018	5.377	3.677	4.243	5.105	3.965	4.118	4.51	3.76	4.851	5.14	7.364	5.986	4.164	4.251	5.086
hsa-miR-4790-3p	3.905	4.351	3.004	5.529	4.756	3.742	4.514	3.293	4.525	5.06	3.543	2.739	4.45	4.412	3.87	3.405	4.958	4.303	5.813	5.124	4.922	5.457	3.004	3.778	2.394	6.481	4.601	5.377	4.187	5.392	5.105	3.965	4.118	4.51	3.76	4.851	5.14	7.364	5.986	4.164	4.251	5.086
hsa-miR-6856-3p	3.905	4.351	3.004	5.388	4.756	3.742	4.514	3.62	4.525	5.06	4.071	2.739	4.45	4.412	3.87	3.405	3.507	4.303	5.813	5.124	4.922	5.457	4.295	3.778	2.609	6.481	3.155	5.377	3.677	4.243	5.105	3.965	4.118	4.51	4.604	4.851	5.14	7.364	5.986	4.791	4.251	5.086
hsa-miR-550b-3p	3.905	4.351	3.004	5.388	4.756	3.742	4.514	3.293	4.525	5.06	3.543	2.739	4.45	4.412	3.87	3.405	3.507	4.303	5.813	5.124	4.922	5.457	3.004	3.778	2.394	6.481	3.018	5.377	3.677	4.243	5.105	3.965	4.118	4.51	3.76	4.851	5.14	7.364	5.986	4.164	4.251	5.086
hsa-miR-4790-5p	4.8	4.351	3.004	5.388	4.756	3.742	4.514	3.293	4.525	5.06	3.543	3.301	4.45	4.412	3.87	3.405	4.246	4.303	5.813	5.46	5.161	5.457	3.004	3.778	2.394	6.481	3.953	5.377	3.677	5.213	5.105	3.965	4.118	4.51	4.073	4.851	5.14	7.364	5.986	4.164	4.251	5.086
hsa-miR-5579-5p	3.905	4.351	3.004	5.388	4.756	3.742	4.514	3.293	4.525	5.06	3.543	2.739	4.45	4.412	3.87	3.405	3.507	4.303	5.813	5.124	4.922	5.457	3.004	3.778	2.394	6.481	3.018	5.377	3.677	4.243	5.105	3.965	4.118	4.51	3.76	4.851	5.14	7.364	5.986	4.164	4.251	5.086
hsa-miR-5579-3p	6.422	6.968	6.461	7.286	7.273	6.423	6.837	6.669	6.834	6.677	7.335	7.287	6.707	7.608	7.554	7.348	7.34	6.934	7.782	7.75	7.99	7.46	6.765	7.127	6.752	6.642	7.325	7.661	7.493	7.791	7.544	7.412	7.677	7.89	7.871	7.062	7.114	8.892	8.168	8.005	8.141	8.014
hsa-miR-2114-3p	3.905	4.351	3.004	5.388	4.756	3.742	4.514	3.899	4.525	5.06	3.543	2.739	4.45	4.412	3.87	3.405	3.831	4.303	5.813	5.124	4.922	5.457	3.004	3.778	2.394	6.481	3.018	5.377	3.677	4.243	5.105	3.965	4.118	4.51	4.18	4.851	5.14	7.364	5.986	NaN	4.251	5.086
hsa-miR-6881-5p	9.534	9.885	9.313	10.078	9.59	9.485	9.264	9.309	8.967	9.121	9.627	9.636	8.872	8.816	8.641	9.553	9.397	9.176	9.264	9.569	9.217	9.093	9.027	9.339	9.206	8.99	8.979	9.224	8.588	9.125	9.809	10.004	9.136	9.355	9.957	10.025	9.763	9.312	9.701	9.657	9.258	9.842
hsa-miR-6881-3p	3.905	4.351	3.004	5.388	4.756	3.742	4.514	3.293	4.525	5.06	3.543	2.739	4.45	4.412	3.87	3.405	3.507	4.303	5.813	5.124	4.922	5.457	3.004	3.778	2.394	6.481	3.018	5.377	3.677	4.243	5.105	3.965	4.118	4.51	3.76	4.851	5.14	7.364	5.986	4.164	4.251	5.086
hsa-miR-2114-5p	3.905	4.351	3.004	5.388	4.756	3.742	4.514	3.293	4.525	5.06	3.543	2.739	4.45	4.412	3.87	3.405	3.507	4.303	5.813	5.124	5.613	5.457	3.004	3.778	2.394	6.481	3.018	5.377	3.677	4.243	5.105	3.965	4.118	4.51	3.76	4.851	5.14	7.364	5.986	4.164	4.251	5.086
hsa-miR-548as-5p	3.905	4.351	3.004	5.388	4.756	3.742	4.514	3.293	4.525	5.06	3.543	2.739	4.45	4.412	3.87	3.405	3.507	4.303	5.813	5.124	4.922	5.457	3.004	3.778	2.394	6.481	3.018	5.377	3.677	4.243	5.105	3.965	4.118	4.51	3.76	4.851	5.14	7.364	5.986	4.694	4.251	5.086
hsa-miR-548as-3p	3.905	4.351	3.004	5.388	4.756	3.742	4.514	3.293	4.525	6.07	3.543	2.739	4.45	4.412	3.87	3.405	3.507	4.303	5.813	5.124	5.204	5.457	3.004	3.778	2.394	6.481	3.018	5.377	3.677	4.243	5.105	4.143	4.118	4.51	3.76	4.851	5.14	7.364	5.986	4.502	4.251	5.086
hsa-miR-1295b-5p	6.258	5.663	6.158	6.612	6.868	5.935	6.53	6.292	6.023	7.15	6.816	5.977	6.619	6.671	6.656	6.107	6.517	6.319	6.989	7.415	7.382	6.978	6.048	7.034	5.803	7.093	6.147	7.151	6.78	6.417	7.584	6.785	6.878	7.242	6.821	7.366	7.853	8.738	8.207	7.821	7.008	7.414
hsa-miR-382-5p	3.905	4.351	3.004	5.388	4.756	3.742	4.514	3.293	4.525	5.06	3.543	2.739	4.45	4.412	3.87	3.405	3.507	4.303	5.813	5.124	4.922	5.457	3.004	3.778	2.394	6.481	3.018	5.377	3.677	4.243	5.105	3.965	4.118	4.51	3.76	4.851	5.14	7.364	5.986	4.277	4.251	5.086
hsa-miR-382-3p	3.905	4.351	3.004	5.388	4.756	3.742	4.514	3.293	4.525	5.06	3.543	2.739	4.45	4.412	3.87	3.405	3.507	4.303	5.813	5.124	4.922	5.457	3.004	3.778	2.394	6.481	3.018	5.377	3.677	4.243	5.105	3.965	4.118	4.51	3.76	4.851	5.14	7.364	5.986	4.164	4.251	5.086
hsa-miR-4633-5p	3.905	4.351	3.004	5.388	4.756	3.742	4.514	3.293	4.525	5.06	3.543	2.739	4.45	4.412	3.87	3.405	3.507	4.303	5.813	5.124	4.922	5.457	3.004	3.778	2.394	6.481	3.018	5.377	3.677	4.243	5.105	3.965	4.118	4.51	3.76	4.851	5.14	7.364	5.986	4.164	4.251	5.086
hsa-miR-3201	3.905	4.351	3.004	5.388	4.756	3.742	4.514	4.557	4.525	5.06	4.071	3.13	4.45	4.412	3.87	3.405	4.002	4.303	5.813	5.124	5.284	5.457	3.004	3.778	2.394	6.481	3.053	5.486	3.677	5.814	5.105	3.965	4.118	4.51	4.115	4.851	5.14	7.364	5.986	4.76	4.251	5.086
hsa-miR-3202	4.144	4.351	4.805	5.388	4.756	3.742	4.514	3.932	4.525	5.06	5.13	4.683	4.45	4.412	4.87	3.405	3.822	4.303	5.813	5.124	6.338	5.457	4.731	3.778	4.754	6.481	3.018	5.921	3.677	5.098	5.105	4.595	4.118	5.188	3.76	4.851	5.519	7.364	5.986	4.926	4.251	5.572
hsa-miR-320a	3.905	4.351	3.687	5.388	4.756	3.742	4.514	3.293	4.525	5.06	3.782	2.739	4.45	4.412	3.87	3.405	3.507	4.303	5.813	5.124	6.03	5.457	3.738	3.778	2.394	6.481	3.018	5.377	3.677	5.215	5.105	4.953	4.118	4.51	3.76	4.851	5.14	7.364	5.986	4.164	4.251	5.086
hsa-miR-320b	3.905	4.351	3.004	5.388	4.756	3.742	4.514	3.293	4.525	5.06	3.543	2.93	4.45	4.412	3.87	3.405	3.507	4.303	5.813	5.124	4.922	5.457	3.004	3.778	2.394	6.481	3.018	6.284	4.179	4.947	5.105	3.965	4.118	4.51	3.76	4.851	5.14	7.364	5.986	4.164	4.251	5.294
hsa-miR-4633-3p	3.905	4.351	3.004	5.388	4.756	4.282	4.514	3.293	4.525	5.06	3.543	2.739	4.45	4.412	3.87	3.405	3.507	4.303	5.813	5.629	4.922	5.457	3.004	3.778	2.394	6.481	3.018	5.517	3.677	4.243	5.105	3.965	4.118	4.51	3.76	4.851	5.14	7.364	5.986	4.164	4.251	5.086
hsa-miR-320c	5.251	4.883	4.685	5.388	4.756	4.192	4.514	3.857	4.525	5.06	6.314	4.865	4.45	4.626	4.542	5.157	3.867	4.303	5.813	5.124	5.216	5.457	4.156	3.778	4.334	6.481	5.122	5.829	4.508	6.087	5.105	5.119	4.689	5.064	3.76	4.851	5.14	7.364	5.986	5.199	6.008	5.639
hsa-miR-320d	4.369	4.351	4.241	5.388	4.756	5.031	5.732	3.293	5.273	5.06	4.929	3.901	4.45	4.412	3.87	3.405	3.507	4.303	5.813	5.124	5.506	5.457	3.59	3.778	4.615	6.481	3.967	7.064	5.006	6.526	5.105	3.965	4.118	4.51	3.76	4.851	5.14	7.364	5.986	4.821	4.251	5.086
hsa-miR-320e	3.905	4.351	3.411	5.388	4.756	3.742	5.418	5.264	4.525	5.06	3.543	2.739	4.45	4.412	3.87	3.405	3.507	4.303	5.813	6.442	4.922	5.457	4.794	3.778	3.528	6.481	5.017	6.083	4.77	5.331	5.105	3.965	4.118	4.51	4.962	4.851	5.467	7.703	5.986	5.255	4.391	5.086
hsa-miR-3161	3.905	4.351	3.004	5.388	4.756	4.354	4.514	3.293	4.525	5.06	3.543	4.293	4.45	4.412	3.87	3.405	3.507	4.303	5.813	5.375	5.732	5.457	4.966	4.206	4.719	6.481	3.801	6.774	4.077	6.551	5.105	3.965	4.118	5.771	3.76	4.851	5.14	7.364	5.986	4.164	4.923	7.161
hsa-miR-3163	4.238	4.351	3.004	5.388	4.756	3.742	4.514	3.516	4.525	5.06	3.543	2.739	4.45	4.412	3.87	3.405	3.507	4.303	5.813	5.124	4.922	5.457	3.004	3.778	2.394	6.481	3.018	5.377	3.677	4.243	5.105	3.965	4.118	4.51	3.76	4.851	5.14	7.364	5.986	4.164	4.251	5.086
hsa-miR-3164	3.905	4.351	3.004	5.388	4.756	3.742	4.514	3.293	4.525	5.06	3.543	2.739	4.45	4.412	3.87	3.405	3.507	4.303	5.813	5.124	5.144	5.457	3.004	3.778	2.394	6.481	3.018	5.377	3.677	4.243	5.105	3.965	4.118	4.51	3.76	4.851	5.14	7.364	5.986	4.164	4.251	5.086
hsa-miR-3165	7.671	7.863	7.753	7.677	7.817	7.79	7.657	7.745	7.92	7.307	7.991	8.402	7.139	8.104	7.516	7.804	7.602	8.023	7.717	8.029	8.185	7.902	7.632	7.233	7.429	7.47	7.657	8.323	7.752	8.665	7.576	7.143	7.84	7.611	7.436	6.883	7.022	7.893	7.789	7.494	8.315	7.83
hsa-miR-3166	4.253	4.351	3.004	5.388	4.756	3.742	4.514	3.293	4.525	5.06	3.543	3.041	4.45	4.412	3.87	3.405	3.507	4.303	5.813	5.124	4.922	5.457	3.004	3.778	2.394	6.481	3.018	5.377	5.378	5.324	5.105	3.965	4.118	4.51	3.76	4.851	5.14	7.364	5.986	4.164	4.251	6.01
hsa-miR-3167	3.905	4.351	3.557	5.388	4.756	3.742	4.514	4.629	4.877	5.06	3.543	3.477	4.45	4.412	3.87	3.405	3.507	4.303	5.813	5.124	4.922	5.457	3.004	3.778	2.394	6.481	3.018	5.377	5.518	4.419	5.105	3.965	4.118	4.51	3.76	4.851	5.14	7.364	5.986	4.164	4.251	5.595
hsa-miR-3168	3.905	4.351	3.004	5.388	4.756	3.985	4.87	4.728	5.614	5.06	3.543	3.373	4.45	4.412	3.87	3.405	3.507	4.303	5.813	5.124	6.119	5.457	5.847	3.778	2.394	6.481	4.935	5.48	3.976	4.947	5.105	4.271	4.118	4.51	3.76	4.851	5.14	7.364	5.986	4.164	4.251	5.086
hsa-miR-3169	4.924	4.351	3.004	5.388	4.934	3.742	5.323	3.293	4.839	5.06	3.543	2.739	4.45	4.412	3.87	3.405	3.507	4.303	5.813	5.124	5.806	5.457	3.004	3.778	2.394	6.481	3.018	5.377	3.677	4.243	5.105	4.119	4.118	4.51	3.76	4.851	5.14	7.364	5.986	4.164	4.251	5.427
hsa-miR-3170	7.053	6.773	5.737	6.736	8.235	8.759	7.09	6.82	7.416	7.026	7.529	6.601	6.673	7.707	7.283	6.793	7.175	6.936	8.37	8.664	8.144	8.642	7.183	7.11	6.4	7.975	7.116	8.115	6.952	7.693	7.321	6.488	6.723	7.957	6.991	7.107	5.413	9.099	8.574	7.531	7.246	7.699
hsa-miR-3171	3.905	4.351	3.004	5.388	4.756	3.742	4.514	3.733	4.525	5.167	3.643	2.739	4.45	4.412	3.87	3.824	3.507	4.303	5.813	5.124	4.922	5.457	4.092	3.778	3.304	6.481	3.018	6.065	6.283	4.243	5.105	4.352	4.118	4.851	3.76	4.851	5.14	7.62	5.986	4.164	5.061	5.086
hsa-miR-3174	3.905	4.351	3.004	5.388	4.756	3.742	4.514	3.293	4.525	5.06	3.543	2.739	4.45	4.412	3.87	3.405	3.507	4.303	5.813	5.124	4.922	5.457	3.004	3.778	2.394	6.481	3.018	5.377	3.677	4.243	5.105	3.965	4.118	4.51	3.76	4.851	5.14	7.364	5.986	4.164	4.251	5.086
hsa-miR-3175	3.905	4.351	3.004	5.388	4.756	3.742	4.859	3.293	4.525	5.06	3.543	2.739	4.45	4.412	3.87	3.405	3.507	4.303	5.813	5.124	4.922	5.457	3.004	3.778	2.394	6.481	3.018	5.377	4.603	4.243	5.105	3.965	4.118	4.51	3.76	4.851	5.14	7.364	5.986	4.164	4.251	5.086
hsa-miR-3176	5.079	4.351	4.698	5.388	4.756	3.742	5.317	4.666	4.674	5.51	4.761	5.717	10.913	4.559	5.297	3.405	5.481	5.047	11.013	5.124	6.761	7.204	5.862	4.662	4.502	6.481	3.018	5.801	5.099	6.221	5.318	3.965	5.126	5.008	3.76	5.224	5.14	7.364	5.986	7.357	6.264	5.995
hsa-miR-3178	3.905	4.351	3.004	5.388	4.756	3.904	4.96	3.293	4.525	5.06	3.543	3.005	4.45	4.412	3.87	3.405	3.507	4.303	5.813	5.124	4.922	5.457	3.004	3.778	2.394	6.481	3.018	5.377	3.677	4.243	5.105	3.965	4.118	4.51	3.76	4.851	5.14	7.364	5.986	4.164	4.251	5.086
hsa-miR-3179	10.095	10.055	9.297	10.245	9.796	10.035	10.274	10.202	9.723	9.647	9.741	9.965	10.047	9.771	10.395	10.458	9.755	9.841	9.882	9.828	9.77	10.076	9.995	10.047	10.49	9.527	10.239	10.183	10.027	10.19	9.749	10.559	9.737	10.287	10.438	10.435	9.95	10.18	10.809	9.914	10.501	10.657
hsa-miR-3180	6.193	4.351	5.601	5.716	4.756	7.447	5.911	6.455	8.413	7.29	4.661	2.739	5.505	5.353	6.272	4.585	5.666	4.303	5.942	7.286	9.683	7.472	7.309	7.436	6.434	10.085	6.253	8.23	6.9	6.65	5.816	5.988	4.118	4.51	5.545	7.248	6.58	7.364	7.325	7.039	5.293	8.278
hsa-miR-3181	3.905	4.351	3.004	5.388	4.756	4.062	4.514	3.293	5.217	5.336	3.543	3.166	4.45	4.412	4.488	3.405	3.507	4.303	5.813	6.701	6.795	5.457	4.911	3.778	3.233	6.481	3.018	5.377	3.677	7.472	5.105	4.339	4.118	4.51	3.76	4.851	5.14	7.364	5.986	4.379	4.251	5.49
hsa-miR-3182	3.905	4.351	3.56	5.388	4.756	3.742	4.514	3.293	4.989	5.275	3.543	2.739	4.45	4.412	3.87	4.3	4.027	4.303	5.813	5.807	6.085	5.457	3.004	9.019	3.709	6.481	3.018	5.572	5.065	4.955	5.105	4.527	4.118	4.51	3.76	4.851	5.14	7.364	5.986	5.033	4.251	5.086
hsa-miR-3183	5.457	5.567	4.948	5.388	4.756	3.742	6.715	4.967	4.8	5.06	4.371	6.005	4.45	5.753	5.471	4.801	4.79	5.532	5.813	5.28	5.81	5.927	5.873	3.778	5.221	6.481	4.112	5.883	5.227	6.704	5.105	6.226	4.118	4.984	3.76	4.851	5.14	7.364	6.91	4.164	4.251	6.006
hsa-miR-3185	5.977	5.875	5.612	6.094	6.361	5.827	6.094	5.122	7.41	6.457	5.877	5.534	5.408	6.32	5.706	5.45	6.172	5.76	7.065	7.039	8.07	7.678	6.837	8.702	5.686	6.979	5.372	7.449	5.354	6.836	5.425	6.041	4.118	4.51	3.76	6.38	5.14	7.364	6.631	4.961	4.251	6.712
hsa-miR-3188	3.905	4.351	3.004	5.388	4.756	3.742	4.514	3.293	4.525	5.06	3.543	2.739	4.45	4.412	3.87	3.405	3.507	4.303	5.813	5.124	4.922	5.457	3.004	3.778	2.394	6.481	3.018	5.377	3.677	4.889	5.105	3.965	4.118	4.51	3.76	4.851	5.14	7.364	5.986	4.164	4.251	5.086
hsa-miR-3193	5.855	4.81	5.411	5.388	4.756	4.737	5.523	5.694	5.853	5.06	5.819	4.958	4.45	4.412	4.794	3.935	4.24	4.303	5.813	5.869	6.526	5.727	5.605	3.778	5.005	7.287	3.018	7.034	4.688	5.94	5.105	5.268	4.258	5.58	5.428	5.225	5.14	7.364	6.389	4.976	5.888	5.086
hsa-miR-3195	3.905	4.351	3.004	5.388	4.756	3.742	4.514	3.293	4.525	5.06	3.543	2.739	4.45	4.412	3.87	3.405	3.507	4.303	5.813	5.124	5.227	5.457	3.004	3.778	2.394	6.481	3.018	5.377	3.677	4.243	5.105	4.628	4.118	4.51	3.76	4.851	5.14	7.364	5.986	4.164	4.251	5.086
hsa-miR-3196	5.107	4.883	5.462	5.388	4.756	5.183	6.262	4.86	6.515	5.06	5.343	5.211	4.45	4.713	4.704	5.214	5.085	4.303	5.813	6.488	6.621	5.686	6.138	5.401	5.226	6.481	4.622	5.714	5.265	4.243	5.105	4.71	4.996	4.51	4.393	4.851	5.14	7.364	6.954	5.686	5.574	5.086
hsa-miR-3197	3.905	4.351	3.004	5.388	4.756	3.742	4.514	3.293	4.525	5.06	3.543	2.739	4.45	4.412	3.87	3.652	4.762	4.303	5.813	5.124	6.16	5.457	3.319	3.778	2.394	6.481	3.018	5.377	3.677	4.243	5.105	3.965	4.118	4.51	3.76	4.851	5.14	7.364	5.986	6.158	4.251	5.086
hsa-miR-3198	3.905	4.351	3.004	5.388	4.756	3.742	4.514	4.773	4.694	5.375	3.543	2.936	4.45	4.412	3.87	3.405	4.558	4.303	5.813	5.124	4.922	5.457	3.004	3.778	2.394	6.481	3.018	5.377	4.348	4.243	NaN	3.965	4.118	4.51	3.76	4.851	5.14	7.364	5.986	4.164	4.251	5.086
hsa-miR-3199	3.905	4.351	4.615	5.388	4.756	4.293	4.514	3.293	4.926	5.06	4.753	3.292	4.45	4.866	3.87	3.405	4.684	4.303	5.813	5.124	6.041	5.457	3.004	3.778	2.394	6.481	3.018	5.377	4.257	5.357	5.105	3.965	4.118	4.51	3.76	4.851	5.14	7.364	5.986	4.164	4.251	5.086
hsa-miR-3128	3.905	4.351	3.004	5.388	4.756	3.742	4.514	3.293	4.525	5.06	3.543	2.739	4.45	4.412	3.87	3.405	3.507	4.303	5.813	5.124	4.922	5.457	3.004	3.778	2.394	6.481	3.018	5.377	3.677	4.243	5.105	3.965	4.118	4.51	3.76	4.851	5.14	7.364	5.986	4.164	4.251	5.086
hsa-miR-3122	10.061	10.048	10.846	10.827	10.811	11.028	10.698	10.44	11.347	11.945	9.665	10.277	10.711	10.526	10.665	10.233	11.604	9.453	11.074	11.478	12.239	10.991	11.129	11.016	10.951	11.374	10.735	11.546	10.956	11.207	10.141	10.201	9.131	9.308	10.172	10.932	10.122	10.57	11.276	10.099	9.059	10.917
hsa-miR-3123	4.077	4.351	4.885	5.388	4.756	3.742	4.878	4.907	4.525	5.06	3.543	4.98	4.823	4.72	4.963	5.292	4.932	4.303	5.813	5.124	5.984	5.457	4.729	4.74	4.141	6.481	3.018	5.377	5.322	4.243	5.105	5.903	4.118	4.51	3.76	6.12	5.14	7.364	5.986	5.796	4.251	5.086
hsa-miR-3125	3.905	4.351	4.132	5.388	4.756	4.757	5.458	3.293	4.525	5.06	3.543	4.19	4.45	4.412	4.199	3.634	4.998	4.303	5.813	5.124	5.967	5.457	4.113	3.778	2.832	6.481	3.018	5.377	3.677	4.243	5.105	3.965	4.118	4.51	3.76	4.851	5.14	7.364	5.986	4.164	4.251	5.086
hsa-miR-3137	3.905	4.351	3.004	5.388	6.159	3.742	4.514	4.671	4.694	5.06	3.543	2.739	4.45	4.412	3.87	3.405	3.507	4.303	5.813	5.569	4.922	5.457	3.004	3.778	2.394	6.481	3.018	5.377	3.677	4.243	5.105	3.965	4.118	4.51	3.76	4.851	5.14	7.364	5.986	4.987	4.251	5.086
hsa-miR-3138	3.905	4.351	3.004	5.388	4.756	3.742	4.798	3.293	4.525	5.06	3.543	2.739	4.45	4.412	3.87	3.405	3.689	4.303	5.813	5.124	4.922	5.457	3.004	3.778	2.394	6.481	3.018	5.377	3.677	4.243	5.105	3.965	4.118	4.51	4.988	4.851	5.14	7.364	5.986	4.164	4.251	5.086
hsa-miR-3139	4.296	4.351	4.801	5.388	6.206	4.545	4.514	4.081	4.525	5.06	4.282	5.202	4.45	4.412	5.323	5.608	4.332	4.303	5.813	6.396	6.105	5.457	4.125	3.778	3.561	6.481	3.018	5.377	3.677	5.017	5.105	5.699	5.409	5.827	5.58	4.851	5.14	7.364	5.986	4.164	5.253	5.086
hsa-miR-3131	5.573	5.383	5.587	5.388	5.574	4.807	5.636	5.61	5.32	5.06	5.49	5.401	4.45	4.792	6.281	4.635	4.473	4.829	5.813	5.124	5.461	5.457	4.277	4.015	5.096	6.481	3.018	5.377	5.181	4.714	5.105	4.546	4.118	4.51	4.795	4.851	5.14	7.364	5.986	4.164	5.464	5.086
hsa-miR-3132	5.745	6.093	5.664	6.15	5.46	5.506	5.518	5.653	5.122	5.505	5.283	5.659	4.45	5.705	5.687	5.966	6.503	4.826	5.813	5.446	6.677	6.005	5.846	4.883	4.731	6.481	3.761	5.777	4.419	5.784	6.011	5.503	5.22	5.641	5.516	4.851	5.14	7.364	6.586	5.964	4.251	5.086
hsa-miR-3133	4.86	4.351	4.851	5.388	4.756	5.327	4.514	4.252	5.326	5.06	4.109	5.147	4.45	4.412	4.255	3.598	4.226	4.303	5.813	5.124	5.688	5.457	3.964	3.778	4.122	6.481	3.018	5.377	4.124	4.243	5.105	3.965	5.298	4.51	3.76	4.851	5.14	7.364	5.986	4.164	5.16	5.086
hsa-miR-3134	7.426	8.662	7.527	8.714	7.947	7.617	7.254	7.532	7.407	7.682	8.096	8.227	6.697	7.071	6.65	7.475	8.014	7.366	7.855	8.064	7.933	7.097	7.262	7.175	6.974	7.059	6.291	7.695	6.614	7.591	8.827	8.366	7.389	7.393	8.379	7.804	7.746	7.364	7.986	7.679	7.44	8.021
hsa-miR-3148	11.125	10.536	10.468	11.199	11.851	10.675	10.763	10.655	11.298	11.654	9.643	8.607	10.97	10.885	11.074	10.463	11.056	9.821	11.756	11.963	12.214	11.547	10.928	11.042	9.948	12.182	10.284	11.672	10.962	11.101	10.171	9.607	8.648	8.854	9.298	10.684	9.835	10.702	11.545	11.001	8.25	10.45
hsa-miR-3149	3.905	4.351	3.004	5.388	4.756	3.742	4.514	4.206	4.525	5.06	3.543	2.739	4.45	4.412	3.87	3.405	3.507	4.303	5.813	5.124	4.922	5.457	3.004	3.778	2.394	6.481	3.018	5.377	3.677	4.243	5.105	3.965	4.118	4.51	3.76	4.851	5.14	7.364	5.986	4.164	4.251	5.086
hsa-miR-3141	3.905	4.351	3.004	5.388	4.756	3.742	4.514	3.293	4.525	5.06	3.543	2.739	4.45	4.412	3.87	3.405	3.507	4.303	5.813	5.124	4.922	5.457	3.004	3.778	2.394	6.481	3.018	5.377	3.677	4.519	5.105	3.965	4.118	4.51	3.76	4.851	5.14	7.364	5.986	4.164	4.251	5.086
hsa-miR-3142	9.109	9.709	9.099	9.772	9.16	9.301	8.963	9.041	8.794	9.063	9.417	9.302	8.544	8.57	8.285	9.217	9.082	8.964	9.194	9.223	8.855	8.953	8.579	8.512	8.558	8.581	8.584	8.865	8.659	8.986	9.224	9.328	8.901	9.056	9.198	8.96	9.105	9.047	9.022	8.751	8.959	9.169
hsa-miR-3143	5.729	5.389	5.429	5.388	5.974	4.828	5.806	6.173	5.973	5.628	5.409	6.187	5.733	6.306	5.839	5.733	5.374	5.249	5.813	6.423	6.032	6.573	6.122	3.997	4.835	6.481	3.857	6.375	5.718	6.127	5.318	5.981	6.123	6.224	5.943	4.851	6.592	7.364	6.11	6.251	6.48	5.086
hsa-miR-3146	3.905	4.351	3.93	5.388	4.756	3.742	4.514	3.293	4.868	5.06	3.543	4.243	4.45	4.412	3.87	3.405	3.507	4.303	5.813	5.124	5.046	5.457	3.888	3.778	2.394	6.481	3.018	5.377	3.677	4.243	5.105	4.748	4.118	4.51	3.76	4.851	5.478	7.364	5.986	5.703	4.251	5.086
hsa-miR-3147	3.905	4.351	3.004	5.388	4.756	3.742	4.514	3.293	4.525	5.06	3.543	3.608	4.45	4.412	3.87	3.405	3.869	4.303	5.813	6.178	4.922	5.457	3.004	3.778	2.394	6.481	3.018	5.377	3.677	4.243	5.105	3.965	4.118	4.51	3.76	4.851	5.14	7.364	5.986	4.824	4.251	5.086
hsa-miR-3159	4.413	4.351	3.004	5.388	4.756	4.15	4.514	3.795	4.525	5.06	4.2	2.739	4.45	4.412	4.105	3.405	3.507	4.303	5.813	5.124	5.429	5.457	4.963	3.778	2.394	6.481	3.018	6.529	3.677	4.997	5.105	3.965	4.118	4.51	3.76	4.851	5.14	7.364	5.986	4.164	4.599	5.086
hsa-miR-3153	5.515	4.351	5.766	5.388	5.831	6.643	6.435	6.103	6.714	6.365	4.807	5.115	4.871	5.871	6.461	5.552	6.699	4.303	7.326	7.509	7.318	6.54	6.888	6.915	6.194	7.46	5.874	7.671	5.84	6.788	6.253	6.141	4.338	5.324	4.632	7.096	5.14	7.364	7.416	6.373	4.251	6.123
hsa-miR-3154	3.905	4.351	3.004	5.388	4.756	5.214	4.514	5.168	4.525	5.06	4.86	4.006	4.45	4.412	3.87	3.59	3.507	4.303	5.813	5.124	5.176	5.457	3.004	5.132	4.336	6.481	3.018	6.818	3.677	5.096	5.105	5.047	4.118	4.814	3.76	5.709	5.14	7.364	5.986	8.378	4.448	6.473
hsa-miR-323b-5p	4.442	4.351	3.004	5.388	4.756	4.153	4.671	3.399	4.525	5.06	4.459	3.96	4.883	4.755	4.262	3.405	3.507	4.303	5.813	5.124	4.922	5.457	3.004	3.778	2.394	6.481	3.018	5.377	5.358	4.243	5.105	3.965	4.118	4.51	3.76	4.851	5.627	7.364	5.986	4.164	4.251	5.086
hsa-miR-323b-3p	4.834	5.04	5.2	5.491	4.756	4.914	4.936	4.704	5.416	5.06	4.692	4.786	5.702	5.925	5.127	4.586	5.945	5.124	5.813	6.449	5.617	5.457	4.685	3.922	3.556	6.481	4.414	5.377	5.546	5.323	5.105	3.965	4.118	4.51	3.76	4.851	5.14	7.364	5.986	5.111	4.251	5.322
hsa-miR-3115	3.905	4.351	3.945	5.388	4.756	3.742	4.615	3.777	4.525	5.06	3.543	2.739	4.45	4.412	3.983	3.405	3.507	4.303	5.813	5.124	4.922	5.457	3.004	3.778	2.394	6.481	3.018	5.934	4.85	4.243	5.491	4.731	4.118	4.51	4.473	4.851	5.14	7.364	5.986	4.164	4.251	5.086
hsa-miR-3116	3.905	4.351	3.004	5.388	4.756	3.742	4.514	3.617	4.525	5.06	3.543	2.739	4.45	4.412	3.87	3.405	3.507	4.303	5.813	5.124	4.922	5.457	3.004	3.778	2.394	6.481	3.018	5.377	3.677	4.243	5.105	3.965	4.118	4.51	3.76	4.851	5.14	7.364	5.986	4.164	4.251	5.086
hsa-miR-3118	3.905	4.351	3.866	5.388	4.756	3.95	4.721	3.848	4.525	5.06	3.543	4.425	4.45	4.412	4.124	3.998	4.642	4.303	5.813	5.124	4.922	5.457	4.047	3.778	2.829	6.481	3.018	5.377	3.677	4.804	5.105	3.965	4.876	4.51	4.366	4.851	5.14	7.364	5.986	4.532	4.251	5.086
hsa-miR-3119	3.905	4.351	3.004	5.388	4.756	3.742	4.514	3.575	5.068	5.06	3.543	3.066	4.45	4.412	3.87	3.405	3.507	4.303	5.813	5.124	4.922	5.457	3.004	3.778	2.394	6.481	3.018	5.377	3.677	4.243	5.105	3.965	4.118	4.51	3.76	4.851	5.14	7.364	5.986	4.164	4.251	5.086
hsa-miR-499a-5p	4.299	4.801	3.004	5.388	5.139	3.742	4.675	4.837	4.525	5.06	3.543	3.646	4.45	4.412	4.947	3.405	4.621	4.303	5.813	5.124	5.121	5.457	3.004	3.778	2.394	6.481	4.992	5.377	4.036	4.243	5.105	3.965	4.118	4.51	3.76	4.851	5.14	7.364	5.986	4.479	4.251	5.086
hsa-miR-499a-3p	6.33	6.18	5.516	6.602	6.809	3.846	5.798	5.047	4.525	5.06	3.87	5.506	5.221	4.412	5.987	5.386	5.74	5.076	5.813	5.124	5.82	5.457	4.962	3.778	4.933	6.702	5.455	5.377	5.452	5.656	5.948	6.013	4.468	4.51	5.079	6.193	6.83	7.364	6.097	4.796	5.384	5.086
hsa-miR-133a-3p	3.905	4.351	3.004	5.388	4.756	3.742	4.514	4.323	4.525	5.06	3.543	3.52	4.45	4.412	3.87	3.405	3.507	4.303	5.813	5.124	5.187	5.457	3.004	3.778	2.394	6.481	3.018	5.377	3.677	4.243	5.105	3.965	4.118	4.51	3.76	4.851	5.14	7.364	5.986	4.164	4.251	5.086
hsa-miR-133a-5p	3.905	4.351	3.004	5.388	4.756	3.742	5.563	3.293	4.525	5.06	3.681	3.036	4.45	4.412	3.87	3.405	3.507	4.303	5.813	5.124	4.922	5.457	3.004	3.778	2.394	6.481	3.018	5.377	3.677	4.243	5.105	3.965	4.118	4.51	3.76	4.851	5.14	7.364	5.986	4.164	4.251	5.086
hsa-miR-302e	3.905	4.351	3.004	5.388	4.756	4.132	4.87	3.293	4.525	5.429	3.543	4.102	4.45	4.412	3.87	5.036	3.507	4.303	5.813	5.884	4.922	5.457	4.554	4.645	2.394	6.481	3.018	6.481	3.677	6.108	5.105	4.614	4.118	4.51	3.76	4.851	5.14	7.364	5.986	4.961	4.251	5.086
hsa-miR-302f	4.436	4.351	4.427	5.388	5.224	4.233	5.394	5.339	4.867	5.06	3.543	3.612	4.45	4.412	5.156	3.405	4.126	4.303	5.813	6.476	5.188	5.457	3.004	3.778	3.009	6.481	3.018	6.194	3.677	4.243	5.105	3.965	4.118	5.754	3.76	4.851	5.14	7.364	5.986	4.164	4.251	5.086
hsa-miR-891a-3p	3.905	4.351	3.004	5.388	4.756	3.742	4.514	3.293	4.525	5.06	3.543	2.739	4.45	4.412	3.87	3.405	3.507	4.303	5.813	5.124	4.922	5.457	3.004	3.778	2.394	6.481	3.018	5.377	3.677	4.243	5.105	3.965	4.118	4.754	3.76	4.851	5.14	7.364	5.986	4.164	4.251	5.086
hsa-miR-891a-5p	3.905	4.351	3.004	5.388	4.756	3.742	4.514	3.293	4.525	5.06	3.543	2.739	4.45	4.412	3.87	3.405	3.507	4.303	5.813	5.124	4.922	5.457	3.004	3.778	2.394	6.481	3.018	5.377	3.677	4.243	5.105	3.965	4.118	4.51	3.76	4.851	5.14	7.364	5.986	4.164	4.251	5.086
hsa-miR-7155-3p	3.905	4.351	3.004	5.388	4.756	3.742	4.514	3.293	4.525	5.06	3.543	2.739	4.45	4.412	3.87	3.405	3.507	4.303	5.813	6.028	4.922	5.457	3.004	3.778	2.394	6.481	3.978	5.377	3.677	4.243	5.105	3.965	4.118	4.51	3.76	4.851	5.14	7.364	5.986	4.164	4.251	5.086
hsa-miR-7155-5p	3.905	4.351	3.004	5.388	4.756	3.742	4.514	3.293	4.525	5.06	3.543	2.977	4.45	4.412	3.87	3.405	3.507	4.303	5.813	5.124	4.922	5.457	3.004	3.778	2.394	6.481	3.371	5.377	3.677	4.243	5.105	3.965	4.118	4.51	3.76	4.851	5.14	7.364	5.986	4.67	4.251	5.086
hsa-miR-16-5p	7.48	7.217	7.233	7.857	7.875	7.46	7.488	7.577	7.13	7.793	6.707	6.712	7.012	6.694	7.169	7.203	7.193	5.546	7.921	7.722	9.535	9.098	8.303	8.274	6.944	9.75	7.696	8.529	7.98	8.043	8.662	7.927	6.93	7.036	7.73	8.57	8.435	8.858	8.836	8.776	7.205	8.111
hsa-miR-3682-5p	8.922	8.581	7.987	8.645	8.367	7.901	8.608	8.301	7.501	7.552	8.007	8.716	8.223	7.874	8.302	8.616	8.269	8.466	7.85	8.274	8.091	8.382	8.658	8.362	8.636	8.47	8.545	8.23	8.2	8.879	8.816	9.473	8.199	8.691	8.705	9.438	9.704	9.367	9.116	8.796	10.489	9.601
hsa-miR-3682-3p	9.852	10.536	9.872	10.541	10.142	10.211	9.701	9.722	9.579	9.878	9.933	9.93	9.541	9.713	9.445	9.758	10.095	9.906	9.865	9.941	9.927	9.542	9.763	9.834	9.422	9.958	9.476	9.683	9.494	9.925	9.515	9.552	9.139	9.12	9.745	10.013	9.936	9.917	9.74	9.62	9.66	9.571
hsa-let-7d-3p	3.905	4.351	3.637	5.388	5.024	3.742	4.514	5.232	5.895	5.06	4.071	3.565	4.45	4.412	3.87	3.405	3.669	4.303	6.27	6.826	4.922	5.457	3.004	3.778	2.394	6.481	3.018	5.817	5.359	4.243	5.105	3.965	4.118	4.51	5.507	4.851	6.578	7.364	5.986	4.702	4.251	5.086
hsa-miR-455-3p	5.293	5.379	5.148	5.388	4.756	3.742	5.506	5.269	4.858	5.354	5.177	5.583	5.305	4.412	5.722	5.246	4.822	4.303	5.813	6.543	4.922	5.457	5.691	3.778	4.774	6.481	4.011	6.206	4.584	6.195	5.105	5.595	4.938	5.557	4.142	4.851	5.14	7.364	5.986	5.209	6.069	5.881
hsa-miR-455-5p	4.759	5.117	4.78	5.388	4.756	3.742	5.174	4.442	5.489	5.06	3.917	5.48	4.45	4.412	4.432	5.069	5.201	4.303	5.813	7.683	4.922	5.612	5.857	3.778	4.679	6.481	3.018	6.482	5.198	5.299	5.105	5.103	4.118	4.51	4.473	4.851	5.14	7.364	5.986	4.164	5.291	5.086
hsa-let-7d-5p	3.905	4.351	3.977	5.388	5.524	3.742	5.228	5.297	6.038	5.06	5.299	2.94	4.45	4.412	4.014	3.405	3.507	4.303	5.813	5.63	4.922	5.457	4.184	4.476	4.015	6.481	5.1	5.377	5.163	4.243	5.105	3.965	4.118	4.51	3.76	4.851	5.486	7.364	5.986	5.888	4.251	5.086
hsa-miR-4726-5p	3.905	4.351	3.004	5.388	4.756	3.742	4.514	3.293	4.525	5.06	3.543	2.739	4.45	4.412	3.87	3.405	3.507	4.303	5.813	5.124	4.922	5.457	3.004	3.778	2.394	6.481	3.634	5.377	3.677	4.243	5.105	3.965	4.118	4.51	3.76	4.851	5.14	7.364	5.986	4.164	4.251	5.086
hsa-miR-181a-3p	3.905	4.351	3.004	5.388	4.756	4.744	5.549	3.293	4.525	5.06	3.543	2.739	4.45	10.878	4.635	3.405	3.507	4.303	6.098	6.999	5.744	5.457	3.004	3.778	2.394	6.481	4.002	5.377	5.015	4.797	5.105	4.265	4.118	4.51	3.76	4.851	5.14	7.364	5.986	4.573	4.251	5.086
hsa-miR-191-3p	4.692	5.843	4.479	6.468	4.756	4.858	6.266	5.382	4.525	5.06	4.584	6.277	4.732	5.357	5.326	5.518	5.392	4.504	5.813	5.124	6.25	5.457	5.418	4.799	4.391	6.481	4.297	5.377	5.565	6.417	5.105	5.221	5.791	4.51	4.078	4.851	5.735	7.364	5.986	5.768	6.693	5.086
hsa-miR-181a-5p	3.905	4.351	3.004	5.388	4.756	3.742	5.56	3.539	4.525	5.06	3.734	3.051	4.45	4.412	4.364	3.405	4.018	4.303	5.813	5.975	5.794	5.457	3.004	4.26	2.394	6.481	3.803	5.536	3.677	4.243	5.105	3.965	4.118	4.51	3.76	4.851	5.14	7.364	5.986	6.207	4.251	5.086
hsa-miR-191-5p	3.905	4.468	4.07	5.877	5.382	4.65	5.707	4.554	4.525	5.06	4.885	4.174	4.45	4.412	4.752	3.652	4.444	4.303	5.813	5.124	4.922	5.457	3.927	4.03	4.737	6.481	3.018	5.377	4.019	4.243	5.506	4.727	4.118	4.51	4.565	4.851	6.336	7.364	5.986	4.611	4.251	5.086
hsa-miR-1178-5p	3.905	4.351	3.004	5.388	4.756	3.742	4.514	3.293	4.525	5.06	3.877	2.739	4.45	4.412	3.87	3.405	3.507	4.303	5.813	5.124	4.922	5.457	3.004	3.778	2.394	6.481	4.497	5.377	3.677	4.243	5.105	3.965	4.118	4.51	3.76	4.851	5.67	7.364	5.986	4.164	4.251	5.086
hsa-miR-1178-3p	3.905	4.351	3.713	5.388	4.756	3.742	4.514	3.293	4.525	5.06	4.226	2.739	4.45	4.412	3.87	3.405	3.507	4.303	5.813	5.124	4.922	5.457	3.004	3.778	2.543	6.481	3.018	5.377	3.677	4.656	5.105	3.965	4.118	4.51	3.76	4.851	5.14	7.364	5.986	4.164	4.251	5.086
hsa-miR-4726-3p	4.1	4.351	4.124	5.388	4.756	5.162	4.514	4.7	4.525	5.06	4.11	3.545	4.45	4.412	5.088	3.405	4.081	4.303	5.813	5.124	4.922	5.457	3.118	3.778	3.869	6.481	5.035	5.377	3.677	5.085	5.105	3.965	4.757	4.51	3.76	4.851	5.14	7.364	5.986	6.088	4.251	5.086
hsa-miR-371b-3p	5.323	5.271	5.461	5.388	4.756	4.718	4.514	5.762	5.097	5.06	5.649	5.58	5.359	4.412	4.217	4.703	5.555	5.668	5.813	5.124	5.523	5.457	4.85	5.363	4.795	6.481	5.521	6.284	4.644	5.513	5.105	5.102	4.762	5.59	5.53	5.811	6.946	7.364	5.986	5.811	5.58	5.086
hsa-miR-371b-5p	11.2	11.472	10.792	11.884	10.724	11.787	12.695	12.085	11.541	11.546	11.743	12.086	11.41	11.325	11.964	11.479	11.248	11.978	10.53	10.37	11.107	11.109	11.403	11.98	11.921	12.195	11.421	11.879	12.124	12.287	11.304	12.274	11.387	11.853	11.649	12.29	13.301	12.768	13.058	11.031	13.181	12.233
hsa-miR-770-5p	3.905	4.351	3.004	5.388	4.756	3.742	4.514	3.293	4.82	5.06	3.543	2.739	4.45	4.412	3.87	3.405	3.507	4.303	5.813	5.124	4.922	5.457	3.004	3.778	2.394	6.481	3.018	5.377	3.677	4.243	5.105	3.965	4.118	4.51	3.76	4.851	5.14	7.364	5.986	4.164	4.251	5.086
hsa-miR-7-2-3p	3.905	4.351	3.004	5.388	6.411	3.891	4.514	3.293	5.097	5.06	3.543	3.454	4.45	4.412	3.87	3.405	3.507	4.303	5.813	5.124	4.922	5.457	3.699	3.778	2.394	6.481	3.018	5.377	3.677	5.168	5.105	3.965	4.383	4.51	3.76	4.851	5.14	7.364	5.986	5.436	4.251	5.086
hsa-miR-450a-2-3p	3.905	4.351	3.004	5.388	4.756	3.742	4.514	3.925	4.525	5.06	3.543	2.739	4.45	4.412	3.87	3.405	4.011	4.303	5.813	5.124	4.922	5.457	3.004	3.778	2.394	6.481	3.018	5.377	3.677	4.243	5.105	3.965	4.118	4.51	3.892	4.851	5.317	7.364	5.986	4.164	4.251	5.086
hsa-miR-1237-3p	3.905	4.351	5.232	5.388	5.889	3.742	5.113	5.247	5.369	5.18	4.917	4.108	5.069	4.412	4.321	4.391	3.507	4.303	5.813	5.623	6.19	5.895	5.043	5.826	3.744	6.481	3.018	5.651	5.683	4.243	5.526	3.965	4.118	4.51	4.791	4.851	5.285	7.364	5.986	6.907	4.933	5.086
hsa-miR-519c-5p	3.905	5.488	3.004	5.388	4.756	3.742	4.514	3.293	4.525	5.06	3.543	2.739	4.45	4.412	3.87	3.405	3.507	4.303	5.813	5.124	4.922	5.457	3.004	3.778	2.394	6.481	3.588	5.377	3.677	4.243	5.105	3.965	4.118	4.51	3.76	5.274	5.14	7.364	5.986	4.164	4.251	5.086
hsa-miR-6797-3p	3.905	4.351	3.004	5.388	4.756	3.742	4.514	3.424	4.525	5.06	3.543	2.739	4.45	4.412	3.87	3.405	4.568	4.303	5.813	5.124	4.922	5.457	3.004	3.778	2.394	6.481	3.018	8.983	3.677	4.243	5.105	3.965	4.118	4.51	4.006	4.851	6.073	7.364	5.986	4.164	4.251	5.086
hsa-miR-6797-5p	3.905	4.351	3.004	5.388	4.756	3.742	4.514	3.293	4.525	5.06	3.543	2.739	4.45	4.412	3.87	3.405	3.849	4.303	5.813	5.124	5.289	5.457	3.004	3.778	2.394	6.481	3.018	5.377	3.677	4.243	5.105	3.965	4.118	4.51	3.76	4.851	5.14	7.364	5.986	4.164	4.251	5.086
hsa-miR-6724-5p	3.905	5.963	3.004	5.388	6.023	3.742	4.514	3.293	4.525	5.06	3.543	2.739	4.45	4.412	3.87	3.405	3.507	4.409	5.813	5.124	4.922	5.457	3.004	3.778	2.968	6.481	4.125	5.377	3.677	4.243	5.105	3.965	5.383	4.51	3.76	4.851	5.14	7.364	5.986	4.164	4.251	5.086
hsa-miR-4667-3p	3.905	4.351	3.717	5.388	5.916	4.475	5.276	3.293	4.525	5.06	3.543	2.739	4.45	5.064	4.274	3.832	4.247	4.303	5.813	5.124	5.876	5.457	5.434	4.662	4.275	6.481	3.018	5.377	5.243	5.746	5.105	4.314	4.118	4.51	3.76	4.851	5.14	7.364	5.986	4.164	4.251	5.086
hsa-miR-4667-5p	3.905	4.351	4.274	5.388	4.756	3.742	4.75	4.487	5.698	5.06	3.858	4.927	4.45	5.633	5.394	4.757	5.479	4.303	6.47	5.997	7.349	5.457	5.696	3.778	4.983	6.481	3.018	5.796	6.399	5.625	5.105	3.965	4.118	4.51	3.76	5.61	5.272	7.364	5.986	4.164	5.288	6.277
hsa-miR-517a-3p	3.905	4.351	3.004	5.388	4.756	3.742	4.514	3.293	6.108	5.06	3.543	2.928	4.45	4.412	3.87	3.405	3.507	4.303	5.813	5.124	4.922	5.457	3.004	4.188	2.394	6.481	3.018	5.377	3.677	4.243	5.105	3.965	4.118	4.51	4.566	4.851	5.14	7.364	5.986	6.163	4.251	5.086
hsa-miR-1237-5p	3.905	4.351	4.535	5.388	6.209	3.873	4.825	4.014	4.525	6.603	4.966	4.339	4.45	5.208	4.812	3.405	3.507	4.596	5.813	6.337	5.804	5.457	4.383	5.077	4.33	6.481	5.144	6.319	5.431	5.052	5.105	3.965	5.024	4.51	4.702	4.851	6.198	7.672	5.986	5.967	5.101	5.086
hsa-miR-5011-3p	3.905	4.351	3.004	5.388	4.756	3.742	4.514	3.293	4.525	5.06	3.543	2.739	4.45	4.412	3.87	3.405	3.507	4.303	5.813	5.124	4.922	5.457	3.004	3.778	2.394	6.481	3.018	5.377	3.677	4.243	5.105	3.965	4.118	4.51	3.76	4.851	5.14	7.364	5.986	4.164	4.251	5.086
hsa-miR-5011-5p	3.905	4.351	3.004	5.388	4.756	3.742	4.514	4.292	4.525	5.06	3.543	2.739	4.45	4.412	3.87	3.405	3.507	4.303	5.813	5.124	4.922	5.457	3.004	3.778	2.394	6.481	3.68	5.377	3.677	4.243	5.105	3.965	4.118	4.51	3.76	4.851	5.14	7.364	5.986	4.164	4.251	5.086
hsa-miR-7-1-3p	3.905	4.351	3.004	5.388	4.756	3.742	4.514	3.293	4.525	5.06	3.543	2.739	4.45	4.412	3.87	3.405	3.507	4.303	5.813	5.124	4.922	5.457	3.004	3.778	2.394	6.481	3.018	5.377	3.677	4.243	5.105	3.965	4.118	4.51	3.76	4.851	5.14	7.364	5.986	4.164	4.251	5.086
hsa-miR-17-5p	4.656	4.351	3.855	5.388	5.818	4.85	4.87	3.293	5.174	5.06	3.543	2.739	4.45	4.412	3.87	3.405	4.065	4.303	5.813	5.124	5.703	5.457	3.753	4.293	2.843	6.481	3.388	5.836	3.677	5.341	5.105	4.649	4.118	4.51	4.439	4.851	5.699	7.364	5.986	5.555	4.251	5.086
hsa-miR-17-3p	9.255	8.843	8.743	9.57	11.352	9.431	9.54	9.746	9.716	10.436	8.682	8.009	8.616	8.843	9.021	8.453	8.734	8.076	9.516	9.359	12.012	11.11	10.543	10.505	8.791	13.216	9.492	10.382	10.054	9.407	11.595	9.836	9.592	8.741	9.682	11.673	11.286	11.151	11.285	11.226	8.95	10.014
hsa-miR-6744-3p	3.905	4.823	3.004	5.388	4.756	3.742	4.514	3.293	4.525	5.06	3.543	2.739	4.45	4.412	3.87	3.405	3.507	4.303	5.813	5.475	4.922	5.457	3.004	3.778	2.747	6.481	5.892	5.377	3.677	4.243	5.105	3.965	4.316	4.51	3.76	4.851	5.14	7.364	5.986	4.164	4.251	5.086
hsa-miR-6744-5p	5.106	5.108	3.733	5.498	4.756	3.742	4.514	3.293	4.525	5.06	3.755	2.739	4.45	4.412	3.87	3.405	4.199	4.303	5.813	5.847	5.522	5.457	3.004	3.778	2.694	6.91	3.262	5.377	3.677	4.243	5.105	3.965	4.118	4.51	3.76	5.461	5.14	7.364	5.986	4.164	4.251	5.086
hsa-miR-6719-3p	3.905	4.351	3.989	5.388	4.756	3.742	4.514	3.293	4.525	5.06	4.943	3.842	4.45	4.412	3.87	3.405	3.507	4.303	5.813	5.124	4.922	5.457	3.004	3.778	2.704	7.284	3.018	5.377	5.285	4.243	5.105	3.965	4.118	4.51	3.76	4.851	5.14	7.364	5.986	4.164	4.251	5.086
hsa-miR-3960	3.905	4.351	3.602	5.388	5.663	3.742	4.514	3.293	4.971	5.06	3.543	3.098	4.45	4.412	3.87	3.405	4.148	4.303	5.813	6.68	5.419	5.457	3.887	3.778	2.818	6.481	4.754	5.681	4.649	4.356	5.105	3.965	4.118	4.905	3.76	4.851	5.14	7.364	6.102	4.738	4.251	5.086
hsa-miR-3973	3.905	4.351	4.043	5.893	5.495	3.742	5.606	3.555	4.525	5.06	3.543	3.002	4.45	4.412	3.87	3.949	3.919	4.303	5.813	6.786	4.922	5.457	3.547	4.462	4.535	6.481	3.018	5.857	4.646	4.497	5.105	4.12	4.118	4.51	4.786	4.851	5.826	7.364	5.986	5.786	4.251	5.542
hsa-miR-3974	3.905	4.351	3.004	5.388	5.578	4.783	4.514	3.504	4.829	5.06	3.543	2.739	4.45	4.412	3.87	3.405	3.507	4.303	5.813	6.414	5.574	5.457	3.004	3.778	2.781	6.481	3.898	6.217	3.677	4.379	5.105	5.5	4.118	4.51	3.76	5.692	5.14	7.364	5.986	4.164	4.251	5.086
hsa-miR-3975	3.905	4.351	3.004	5.493	6.995	3.742	4.514	4.494	5.725	5.06	3.543	3.012	4.45	5.144	3.87	3.405	3.507	4.861	5.813	6.368	5.366	5.457	4.762	4.293	2.96	6.481	3.018	6.311	5.07	4.243	5.105	3.965	4.684	4.51	3.76	4.851	6.292	7.364	5.986	5.547	4.251	5.086
hsa-miR-3976	3.905	4.351	3.878	5.388	4.756	5.119	4.514	3.708	4.525	5.67	3.543	3.381	5.221	4.637	5.159	3.405	4.096	4.303	5.813	6.345	5.597	5.457	6.068	4.04	4.743	6.481	4.465	6.097	4.751	5.143	5.105	5.774	4.118	4.51	3.76	4.851	5.777	7.364	5.986	4.579	4.251	5.086
hsa-miR-3977	3.905	4.351	3.004	5.583	4.902	3.742	4.734	3.293	5.67	5.06	3.543	3.777	4.651	4.412	4.231	3.405	3.507	4.303	5.813	6.362	4.922	5.457	4.713	3.778	3.474	6.746	4.411	6.303	4.556	4.907	5.105	4.201	4.118	4.878	3.76	4.851	5.14	7.364	5.986	5.852	4.251	5.086
hsa-miR-3978	3.905	4.351	3.004	5.388	5.306	3.742	4.514	4.81	4.818	5.06	3.543	3.877	4.45	5.007	3.87	3.515	3.507	4.303	5.813	5.55	6.169	5.457	6.032	5.191	5.249	6.481	4.724	6.456	3.677	4.68	5.105	4.32	4.695	5.672	3.76	4.851	5.14	7.364	5.986	5.332	4.251	5.086
hsa-miR-3972	3.905	4.351	3.758	5.388	4.756	3.742	4.782	4.137	4.525	5.06	3.543	3.91	4.631	4.412	3.87	3.405	4.254	4.303	5.813	6.078	5.911	5.457	3.004	4.882	2.394	6.481	4.229	5.377	4.585	5.77	5.105	4.524	4.118	4.51	3.76	4.851	5.14	7.364	6.117	6.054	4.251	5.086
hsa-miR-26a-5p	3.905	4.351	3.004	5.388	4.756	3.742	4.514	3.416	4.525	5.06	3.543	2.739	7.721	4.412	3.87	3.405	3.507	4.303	5.813	5.348	4.922	5.457	3.004	3.778	2.394	6.481	3.018	5.377	3.677	4.243	5.105	3.965	4.118	4.51	3.76	4.851	5.14	7.364	5.986	4.164	4.251	5.086
hsa-miR-324-5p	4.708	4.351	3.401	5.388	4.756	3.742	4.514	4.268	5.566	5.381	4.706	2.739	4.45	4.412	3.87	3.405	3.507	4.672	5.813	5.424	4.922	5.457	3.004	3.778	2.394	6.481	5.524	5.377	6.418	4.243	5.105	3.965	4.118	4.51	4.098	4.851	6.2	7.364	5.986	4.805	4.251	5.086
hsa-miR-324-3p	3.905	4.351	3.299	5.388	4.756	3.742	4.974	3.517	6.061	5.06	3.543	3.526	4.557	4.412	3.87	3.405	3.507	4.303	5.813	5.124	4.922	5.457	3.629	3.778	2.394	6.481	3.981	5.772	5.62	4.829	5.105	3.965	4.118	4.51	4.11	4.851	5.14	7.364	5.986	4.164	4.251	5.086
hsa-miR-4732-5p	3.905	4.351	3.749	5.388	4.756	3.742	4.514	3.293	4.525	5.06	3.543	2.739	4.45	4.412	3.87	3.405	4.945	4.303	5.813	5.124	4.922	5.457	3.004	3.778	2.394	6.481	3.018	5.377	3.677	4.243	5.105	3.965	4.118	4.51	3.76	4.851	5.14	7.364	5.986	4.164	4.251	5.086
hsa-miR-744-3p	3.905	4.351	3.004	5.388	4.756	3.742	4.514	3.293	4.525	5.06	3.543	4.032	4.45	4.412	3.87	3.405	3.507	4.303	5.813	5.124	4.922	5.457	3.004	3.778	3.812	6.481	3.018	5.377	3.677	4.243	5.105	3.965	4.118	4.51	3.76	4.851	5.14	7.364	5.986	4.164	4.251	5.086
hsa-miR-744-5p	3.905	4.351	3.004	5.388	4.756	3.742	4.514	3.293	4.525	5.06	3.543	2.739	4.45	4.412	3.87	3.405	3.507	4.303	5.813	5.124	4.922	5.457	3.004	3.778	2.394	6.481	3.018	5.377	3.677	4.243	5.105	3.965	4.118	4.51	3.76	4.851	5.14	7.364	5.986	4.164	4.251	5.086
hsa-miR-3920	3.905	4.351	3.004	5.388	4.756	3.742	4.514	3.719	4.525	5.06	4.715	2.739	4.45	4.412	4.686	3.405	3.507	4.303	5.813	5.124	4.922	5.457	3.154	3.778	2.394	6.481	3.018	5.377	4.29	4.243	5.724	4.751	4.239	4.51	3.76	5.121	5.14	7.364	5.986	4.164	4.251	5.504
hsa-miR-3921	3.905	4.351	3.004	5.388	4.928	3.742	4.514	3.293	4.525	5.06	3.543	2.739	4.45	4.412	3.87	3.405	3.507	4.303	5.813	5.124	4.922	5.457	3.004	3.778	2.394	6.481	3.018	5.377	3.677	4.243	5.105	5.55	4.118	4.51	3.76	4.851	5.14	7.364	5.986	4.164	4.251	5.086
hsa-miR-3923	4.957	4.351	3.414	5.388	4.756	3.742	4.514	3.293	4.525	5.06	3.543	2.739	4.45	4.412	3.87	3.405	5.015	4.303	5.813	5.124	4.922	5.457	3.004	3.778	2.394	6.481	4.73	5.377	3.677	4.243	5.105	3.965	4.118	4.789	4.203	4.851	5.14	7.364	5.986	4.164	4.251	5.086
hsa-miR-3924	7.38	8.007	7.34	8.139	7.67	7.203	7.046	7.293	6.998	7.346	7.675	7.447	6.978	7.449	7.173	7.228	7.29	7.181	7.529	7.932	7.885	7.111	7.231	6.726	6.692	7.292	7.353	8.021	7.11	7.717	7.843	8.463	7.275	7.553	7.537	7.688	7.983	7.364	6.78	7.509	7.38	7.942
hsa-miR-3926	3.905	4.351	3.004	5.388	4.756	3.742	4.514	3.293	4.525	5.06	3.543	2.739	4.45	4.412	3.87	3.405	3.507	4.303	5.813	5.124	4.922	5.457	3.004	3.778	2.394	6.481	3.018	5.377	3.677	4.243	5.105	3.965	5.8	4.51	3.76	4.851	6.497	7.364	5.986	5.677	4.251	5.086
hsa-miR-3929	5.06	5.02	5.072	5.592	4.756	4.071	4.514	5.177	4.525	5.06	4.191	4.481	4.45	4.412	4.123	4.365	5.37	4.303	5.813	5.124	4.922	5.457	3.004	4.272	4.981	6.481	4.941	5.377	4.583	4.243	5.105	5.045	4.822	5.518	4.947	5.621	6.023	7.364	5.986	5.319	4.251	5.086
hsa-miR-3935	9.049	9.182	8.566	9.306	8.554	8.619	9.147	8.701	8.37	8.569	8.695	8.998	8.678	8.702	8.691	9.014	8.826	8.864	8.78	8.757	8.804	8.028	8.929	8.676	8.688	9.331	8.892	8.847	8.574	9.252	8.962	9.151	8.418	8.738	8.557	9.503	9.915	9.417	9.299	8.635	9.521	9.194
hsa-miR-3936	5.386	5.133	3.397	5.546	4.756	3.742	4.514	3.293	4.525	5.06	4.559	4.403	5.101	4.412	4.087	3.405	4.958	4.303	5.813	5.124	4.922	5.457	3.004	3.778	2.394	6.481	4.821	5.377	3.677	4.243	5.105	5.199	4.118	4.51	4.728	5.378	6.162	7.364	5.986	5.281	4.359	5.086
hsa-miR-3937	4.819	4.351	3.004	5.388	4.756	3.742	4.514	3.293	4.525	5.06	3.543	3.87	4.45	4.412	3.87	3.405	3.507	4.303	5.813	5.124	4.922	5.457	3.004	3.778	2.394	6.481	3.371	5.377	3.933	4.243	5.105	3.965	4.118	5.068	3.76	4.851	5.8	7.364	5.986	4.164	4.251	5.086
hsa-miR-3938	3.905	4.351	3.004	5.388	4.756	3.742	4.514	3.293	4.525	5.06	3.543	2.739	4.45	4.412	3.87	3.405	4.28	4.303	5.813	5.124	6.01	5.457	3.841	3.778	2.394	6.481	3.018	5.377	3.677	4.243	5.105	3.965	4.243	4.51	5.164	4.851	5.14	7.364	5.986	5.527	4.251	5.375
hsa-miR-3939	3.905	4.542	4.415	5.388	4.756	3.742	5.516	3.293	4.525	5.06	3.543	3.676	4.45	4.412	4.857	3.405	4.813	4.303	5.813	5.124	4.922	5.457	3.004	3.778	3.846	6.481	3.018	5.377	3.677	4.243	5.105	3.965	4.349	4.51	3.76	5.146	5.14	7.364	5.986	4.888	4.251	5.086
hsa-miR-3941	4.684	4.351	5.191	6.064	5.116	3.742	5.726	4.764	4.525	5.06	4.188	4.182	4.45	4.68	4.963	3.505	5.042	5.502	5.813	5.124	5.264	5.457	3.004	5.551	2.394	6.481	3.226	5.984	4.974	4.243	5.105	4.383	5.367	6.562	4.757	4.851	6.236	7.364	5.986	5.702	4.493	5.086
hsa-miR-3943	7.834	8.151	7.689	8.405	8.035	8.057	8.02	7.805	7.853	7.958	8.085	7.99	7.89	8.259	7.883	7.937	7.815	7.865	8.104	8.122	8.112	8.326	7.461	7.526	7.242	7.442	7.954	7.91	8.263	8.331	7.673	8.015	7.829	8.282	7.919	7.932	8.805	8.817	8.055	8.655	8.305	7.988
hsa-miR-3945	3.905	4.351	3.004	5.388	6.173	3.742	4.514	3.952	4.716	5.06	3.543	2.739	4.45	4.412	3.87	3.405	3.507	4.303	5.813	6.53	4.922	5.457	4.079	4.495	2.394	6.481	3.018	5.377	3.884	5.14	5.105	3.965	4.118	4.73	3.939	4.851	5.841	7.364	5.986	4.164	4.251	5.086
hsa-miR-4707-3p	5.038	4.351	5.883	5.388	5.04	6.197	6.631	5.876	6.939	6.419	6.018	5.702	5.957	5.617	6.53	5.666	5.479	5.313	6.564	6.977	6.963	5.858	6.299	5.267	6.08	6.481	4.472	6.066	6.164	6.354	5.382	4.616	6.254	6.186	5.398	4.851	5.14	7.364	5.986	6.252	4.251	5.086
hsa-miR-548c-5p	3.905	4.351	3.004	5.388	4.756	3.742	4.514	3.293	4.525	5.06	3.543	2.739	4.45	4.412	3.87	3.405	3.507	4.303	5.813	5.124	4.922	5.457	3.004	3.778	2.394	6.481	3.018	5.377	3.677	4.243	5.105	3.965	4.769	4.51	3.906	4.851	5.14	7.364	5.986	4.164	4.251	5.086
hsa-miR-4707-5p	3.905	4.351	3.004	5.388	4.756	3.742	4.514	3.857	4.525	5.06	3.543	4.306	4.45	4.412	3.87	3.405	3.507	4.303	5.813	5.124	5.054	5.457	4.426	3.778	3.358	6.481	3.181	5.377	3.677	4.243	5.105	3.965	4.118	4.51	3.76	4.851	5.14	7.364	5.986	4.164	4.251	5.086
hsa-miR-3907	3.905	4.351	3.004	5.388	4.756	3.742	4.514	3.293	4.525	5.06	3.543	2.739	4.45	4.412	3.87	3.405	3.507	4.303	5.813	5.124	4.922	5.457	3.004	3.778	2.394	6.481	3.143	5.377	3.677	4.243	5.105	3.965	4.118	4.51	3.76	4.851	5.14	7.364	5.986	4.164	4.251	5.086
hsa-miR-3908	3.905	4.351	3.004	5.388	4.756	3.742	4.514	3.293	4.525	5.06	3.543	3.38	4.45	4.412	3.87	3.405	3.507	4.303	5.813	5.124	5.17	5.457	3.004	3.778	3.122	6.481	3.113	5.377	4.276	4.243	5.105	3.965	4.118	4.51	3.896	4.851	5.14	7.364	5.986	4.164	4.251	5.086
hsa-miR-3909	5.976	5.59	5.499	6.276	5.232	5.104	6.028	5.109	5.269	6.469	5.15	6.148	5.358	5.728	5.83	5.54	5.956	5.551	5.813	5.124	6.925	5.457	6.192	5.722	4.998	6.481	5.748	6.187	6.009	5.47	5.105	5.987	5.083	6.054	4.804	4.851	6.824	7.364	6.169	5.39	6.068	5.819
hsa-miR-4732-3p	3.905	4.351	3.004	5.388	4.756	3.742	6.002	3.293	4.525	5.06	4.426	2.739	4.45	4.412	3.87	3.405	4.574	4.952	5.813	5.594	4.922	5.457	3.004	3.778	3.156	6.481	3.018	5.377	3.677	4.243	5.105	3.965	4.118	4.51	3.76	4.851	5.14	7.364	5.986	4.462	4.251	5.086
hsa-miR-3910	7.146	6.766	6.639	7.348	7.27	6.798	6.868	6.835	6.525	7.264	6.702	6.337	7.105	7.371	6.608	6.698	7.317	6.739	7.706	7.724	7.986	7.918	7.217	7.444	6.515	8.795	6.679	7.34	7.536	6.975	8.037	7.492	7.234	7.333	7.138	7.695	8.233	8.796	8.574	8.388	6.98	7.993
hsa-miR-3911	12.231	13.361	12.391	12.824	12.259	12.634	12.726	12.215	11.962	11.921	12.352	12.595	11.864	12.358	11.917	11.921	12.139	12.244	12.646	12.296	13.072	11.899	13.077	12.345	12.166	12.728	12.674	11.987	11.85	13.272	12.519	12.935	11.654	11.936	12.604	13.159	13.259	13.069	12.366	11.952	12.674	12.715
hsa-miR-3914	3.905	4.351	3.004	5.388	4.756	3.742	4.514	3.293	4.525	5.06	3.543	2.739	4.45	4.412	3.87	3.405	3.507	4.303	5.813	5.124	4.922	5.457	3.004	3.778	2.394	6.481	3.018	5.377	3.677	4.243	5.105	3.965	4.118	4.51	3.76	4.851	5.14	7.364	5.986	4.164	4.251	5.086
hsa-miR-3915	3.905	4.351	3.004	5.827	4.756	3.742	4.514	3.293	4.525	5.06	3.651	2.739	4.45	4.412	3.87	3.405	3.766	4.303	5.813	5.124	4.922	5.457	3.004	3.778	2.394	6.481	3.018	5.377	3.677	4.243	5.105	3.965	4.118	4.51	3.76	4.851	5.931	7.364	5.986	4.164	4.251	5.086
hsa-miR-3916	5.646	5.752	5.126	6.474	4.756	3.742	5.732	5.051	4.694	5.06	3.543	5.34	5.065	4.412	4.684	4.903	5.582	4.499	5.813	5.771	5.779	5.457	4.504	3.778	5.299	6.888	4.676	5.377	5.623	4.378	5.105	5.059	4.673	4.51	5.487	5.043	5.788	7.364	5.986	5.53	5.164	5.086
hsa-miR-3917	6.921	6.96	6.785	7.199	7.707	6.44	7.016	6.663	6.697	7.365	6.471	7.124	6.407	7.518	7.488	6.774	7.647	7.1	7.89	7.871	7.967	7.286	7.306	6.928	6.369	7.912	7.323	6.979	6.952	7.468	5.766	6.17	5.994	5.972	6.329	6.78	7.357	8.223	7.358	7.708	6.848	7.132
hsa-miR-3918	3.905	4.351	3.381	5.388	4.756	3.742	4.713	3.293	4.525	5.06	3.543	2.739	4.45	4.412	3.87	3.405	3.507	4.303	5.813	8.166	4.922	5.457	3.004	3.778	2.394	6.481	3.018	5.377	3.677	4.243	5.105	3.965	4.118	4.51	3.76	4.851	5.623	7.364	5.986	4.164	4.251	5.086
hsa-miR-3919	3.905	4.511	3.004	5.388	4.756	4.588	5.267	3.293	4.525	5.06	3.543	3.814	4.45	4.412	4.384	3.405	3.507	4.303	5.813	5.124	4.922	5.457	3.004	4.712	3.735	6.481	3.473	5.377	3.677	4.243	5.105	3.965	4.118	4.51	4.865	4.851	6.016	7.364	5.986	4.164	4.251	5.086
hsa-miR-3177-5p	3.905	4.351	3.004	5.388	4.756	5.153	5.798	5.428	5.158	5.06	3.543	3.626	4.45	4.847	4.174	3.405	3.776	4.303	5.813	5.124	5.161	5.457	4.715	3.778	3.184	6.481	3.018	6.197	3.677	6.015	5.105	4.306	4.118	4.97	3.76	4.851	5.14	7.364	5.986	4.164	4.251	5.086
hsa-miR-548ar-3p	7.129	7.19	7.849	7.771	6.567	7.37	7.213	6.92	7.239	7.601	6.335	7.161	6.807	6.578	7.277	7.195	7.757	6.576	7.227	6.776	8.09	6.24	8.37	6.91	7.347	8.234	7.694	7.381	7.79	7.231	7.326	7.749	6.267	6.2	6.823	8.073	8.073	7.364	8.261	7.709	7.221	7.062
hsa-miR-16-1-3p	3.905	4.351	3.004	5.388	4.756	4.73	4.514	4.004	4.525	5.167	3.543	2.739	4.45	4.412	3.87	3.405	3.607	4.303	5.813	6.165	4.922	5.457	4.109	3.778	2.903	6.481	3.018	5.597	5.05	4.243	5.105	3.965	4.118	4.51	3.76	4.851	5.14	7.364	5.986	4.546	4.251	5.086
hsa-miR-548ar-5p	3.905	5.378	3.004	5.388	4.756	3.742	4.514	3.293	4.525	5.06	3.543	2.739	4.45	4.412	3.87	3.405	4.104	4.303	5.813	5.124	4.922	5.457	3.004	3.778	2.394	6.481	3.018	5.377	4.696	4.243	5.105	3.965	4.118	4.51	3.76	4.851	5.14	7.364	5.986	4.164	4.251	5.086
hsa-miR-378b	4.354	4.351	3.004	5.388	4.756	3.742	4.514	3.293	4.525	5.06	3.543	2.739	4.45	4.412	3.87	3.405	3.507	4.303	5.813	5.124	4.922	5.457	3.004	3.778	2.394	6.481	3.018	5.377	3.677	4.243	5.105	3.965	4.118	4.51	3.76	4.851	5.14	7.364	5.986	4.164	4.251	5.086
hsa-miR-378c	11.295	11.959	10.953	11.927	11.631	11.607	12.011	11.781	11.199	11.614	11.75	11.562	10.819	11.22	11.087	11.424	11.374	11.587	12.076	11.46	11.836	11.635	11.727	11.872	11.395	12.609	10.945	11.758	11.499	12.724	11.991	12.491	11.58	11.768	12.024	12.474	13.049	12.999	13.28	12.087	12.863	13.118
hsa-miR-378d	3.905	4.351	3.004	5.388	4.756	3.742	5.028	4.93	4.525	5.06	3.543	3.285	5.259	4.412	3.87	3.8	3.91	4.303	5.813	5.124	5.441	5.457	4.994	4.611	2.67	6.626	3.018	5.377	5.356	4.243	5.105	3.965	4.118	4.51	3.76	4.851	5.14	7.364	5.986	4.164	4.362	5.266
hsa-miR-378e	3.905	4.351	3.004	5.388	6.027	3.742	4.514	3.293	4.525	5.06	3.543	2.739	4.45	4.412	3.87	3.405	3.507	4.303	5.813	5.878	4.922	5.457	3.004	3.778	2.394	6.481	3.018	5.377	4.404	4.243	5.105	4.248	4.222	4.51	4.123	4.851	5.815	7.364	5.986	4.164	4.251	5.086
hsa-miR-378f	3.905	4.351	3.004	5.388	4.756	3.742	5.029	3.293	4.525	5.06	3.543	2.739	4.45	4.412	3.87	3.405	3.507	4.303	5.813	5.124	4.922	5.457	3.004	3.778	2.394	6.481	3.018	5.377	3.677	4.243	5.105	3.965	4.118	4.51	3.76	4.851	5.14	7.364	5.986	4.164	4.251	5.086
hsa-miR-378g	5.358	6.035	5.93	6.753	4.756	5.059	6.843	6.218	4.525	5.06	6.744	5.939	5.067	5.55	5.868	5.157	5.054	5.052	5.813	6.226	4.922	5.457	4.632	4.398	5.394	6.481	5.215	5.377	6.326	4.243	5.678	4.911	5.477	5.382	5.554	5.477	6.725	7.364	5.986	5.015	5.711	5.27
hsa-miR-378h	5.145	4.963	5.471	5.934	5.876	3.742	5.971	5.694	4.525	5.06	5.972	4.829	4.797	4.412	5.174	3.839	3.507	4.303	5.813	5.124	4.922	5.457	4.131	3.778	4.249	6.481	4.891	5.655	5.485	4.243	5.105	4.168	5.053	4.51	4.995	5.189	5.14	7.364	5.986	4.336	4.81	5.086
hsa-miR-378i	3.905	4.351	3.84	5.388	4.756	3.742	4.514	3.438	4.525	5.06	3.543	2.739	4.45	4.412	3.87	3.405	3.507	4.303	5.813	5.124	4.922	5.457	3.978	3.778	3.222	6.481	3.018	5.377	5.418	4.243	5.105	3.965	4.118	4.51	3.76	4.851	5.14	7.364	5.986	4.164	4.251	5.086
hsa-miR-378j	3.905	4.351	3.004	5.388	4.756	3.742	4.514	3.293	4.525	5.06	3.543	2.739	4.45	4.412	3.87	3.405	3.507	4.303	5.813	5.124	4.922	5.457	3.004	3.778	2.394	6.481	3.018	5.377	3.677	4.243	5.105	3.965	4.118	4.51	4.535	4.851	5.14	7.364	5.986	4.164	4.251	5.086
hsa-miR-3177-3p	3.905	4.351	3.004	5.388	4.756	3.742	4.514	4.575	4.525	5.06	3.543	2.739	4.45	4.412	3.87	3.405	3.507	4.303	5.813	5.124	5.087	5.457	3.004	3.778	2.394	6.481	4.332	5.377	3.677	4.962	5.105	3.965	4.118	4.748	3.76	4.851	5.14	7.364	5.986	4.164	5.122	5.086
hsa-miR-4766-5p	4.9	4.351	4.3	5.388	5.723	3.742	4.514	4.208	4.525	5.06	4.31	2.739	4.45	4.412	3.87	4.761	3.507	4.303	5.813	5.124	5.28	5.457	4.13	4.075	2.394	6.481	4.787	5.935	3.677	4.243	5.105	3.965	4.118	4.51	3.76	4.851	5.14	7.364	5.986	5.353	4.251	5.086
hsa-miR-1296-5p	4.931	4.351	3.004	5.388	4.756	3.742	4.514	3.293	4.525	5.06	3.543	2.739	4.45	4.412	3.87	3.405	3.507	4.303	5.813	5.124	4.922	5.457	3.004	3.778	2.394	6.481	3.018	5.377	4.961	4.243	5.105	3.965	4.118	4.51	3.76	4.851	5.14	7.364	5.986	4.164	4.251	5.086
hsa-miR-92a-1-5p	5.54	4.688	4.836	5.581	5.718	4.328	4.514	4.208	4.525	5.06	3.543	4.116	4.45	4.412	5.566	4.644	5.069	4.303	6.553	5.917	6.516	5.457	5.1	5.716	3.872	6.481	3.806	5.377	3.677	5.584	5.105	3.965	4.118	4.51	3.76	4.851	5.14	7.364	5.986	4.164	4.251	5.086
hsa-miR-1296-3p	3.905	4.351	3.004	5.388	4.756	3.742	4.911	4.599	4.525	5.06	3.543	2.844	4.45	4.412	3.87	3.405	3.507	4.303	5.813	5.124	4.922	5.457	3.004	3.778	2.394	6.481	3.018	5.377	3.677	4.243	5.105	3.965	4.118	4.51	3.76	4.851	5.14	7.364	5.986	4.164	4.251	5.086
hsa-miR-3713	3.905	4.351	3.775	5.388	4.756	3.742	4.514	3.293	4.525	5.06	4.168	2.739	4.45	4.412	3.87	3.405	3.507	4.303	5.813	5.124	4.922	5.457	3.004	3.778	2.681	6.481	3.721	5.377	3.677	4.243	5.105	3.965	4.118	4.51	3.76	4.851	5.14	7.364	5.986	4.164	4.251	5.086
hsa-miR-3714	3.905	4.351	3.004	5.388	4.756	3.742	4.514	3.293	4.525	5.06	4.429	2.739	4.45	5.325	3.87	3.405	3.507	4.303	5.813	5.124	4.922	5.457	3.004	3.778	2.394	6.481	4.218	5.377	3.677	4.48	5.105	3.965	5.094	4.51	5.684	4.851	5.14	7.364	5.986	4.338	4.251	5.086
hsa-miR-1908-3p	8.157	8.412	8.437	8.627	9.467	8.636	8.078	8.473	8.25	8.653	8.361	9.106	7.986	8.947	9.121	8.423	9.536	8.204	9.44	9.117	9.294	8.968	8.639	8.575	8.192	9.229	8.293	8.901	8.603	8.872	7.906	7.421	7.396	6.812	7.371	7.655	7.604	7.917	9.252	8.66	7.711	7.617
hsa-miR-4766-3p	3.905	4.351	5.019	5.388	5.211	5.692	5.701	5.652	6.416	7.307	3.543	3.973	5.144	4.412	6.155	6.18	6.892	5.08	6.988	5.963	6.714	5.457	7.39	5.144	4.5	8.538	5.19	6.501	5.949	6.185	5.105	3.965	4.118	4.51	3.76	6.104	5.14	7.364	6.476	6.493	4.251	5.086
hsa-miR-1908-5p	3.905	4.351	3.723	5.827	5.6	3.742	4.514	3.293	5.591	5.06	4.253	4.259	4.45	4.412	4.285	3.914	4.965	4.303	5.813	5.803	5.738	5.457	3.307	3.778	2.394	6.481	4.248	5.377	3.859	4.243	5.105	3.965	4.118	4.51	3.76	4.851	5.14	7.364	5.986	6.039	4.251	5.086
hsa-miR-3646	4.841	4.473	5.159	5.388	5.153	5.32	5.726	5.033	4.908	5.06	5.702	4.845	4.45	4.412	3.87	4.67	4.845	4.303	5.813	6.245	6.232	5.457	5.504	3.778	4.413	6.481	4.64	6.535	5.367	5.197	5.419	5.764	5.826	4.51	6.229	6.361	7.298	7.364	5.986	6.697	5.372	5.264
hsa-miR-3648	3.905	4.351	4.773	5.388	4.756	3.742	4.514	4.073	4.788	5.06	4.301	3.212	5.364	4.921	3.87	3.405	4.293	4.303	5.813	5.969	4.922	5.457	4.327	4.999	2.394	6.481	3.018	5.936	4.788	4.243	5.105	3.965	4.118	4.51	4.147	5.957	5.343	7.364	5.986	5.649	4.251	5.086
hsa-miR-3649	5.158	5.542	6.442	5.967	6.28	6.598	5.946	6.136	7.278	7.318	6.467	6.896	5.966	6.3	6.783	5.568	7.157	6.544	6.956	7.354	7.835	7.38	7.426	7.136	6.427	7.836	6.565	7.382	6.779	7.119	6.079	5.049	6.622	5.432	4.124	7.367	6.836	7.364	7.387	7.438	6.361	7.345
hsa-miR-876-3p	3.905	4.351	3.004	5.388	4.756	3.742	4.514	3.293	4.525	5.179	4.546	3.272	4.45	4.656	3.87	3.405	3.507	4.303	5.813	5.748	5.442	5.457	5.059	3.778	2.988	6.481	3.018	5.667	3.677	5.603	5.105	3.965	4.118	4.51	3.76	4.851	5.14	7.364	5.986	4.164	4.251	5.086
hsa-miR-3654	3.905	4.351	3.004	5.388	4.756	4.896	4.514	5.359	4.839	5.06	3.543	2.874	4.45	5.752	3.87	3.405	3.876	4.303	5.813	5.124	6.272	5.457	3.262	4.374	3.641	6.481	4.133	6.078	5.939	5.116	5.105	4.441	4.118	4.841	4.669	4.851	6.195	7.364	5.986	4.164	4.39	5.086
hsa-miR-3655	3.905	4.351	3.876	5.388	4.756	3.742	4.514	3.293	4.525	5.06	4.736	3.369	4.979	5.149	3.87	3.405	3.507	4.303	5.813	6.16	6.634	5.457	5.397	3.778	3.078	6.682	3.018	5.377	5.173	4.243	5.658	4.497	4.248	4.705	5.597	4.851	6.537	7.364	5.986	6.006	4.251	5.086
hsa-miR-3656	3.905	4.351	3.004	5.388	4.756	4.609	4.514	3.293	4.525	5.06	4.747	3.626	4.45	4.412	4.218	3.405	3.659	4.303	5.813	5.498	6.074	5.457	3.004	3.778	4.064	6.481	4.584	5.377	5.559	4.557	5.52	3.965	4.118	4.51	3.76	4.851	5.265	7.364	5.986	7.219	4.251	5.79
hsa-miR-3657	3.905	4.351	4.02	5.388	5.002	3.742	4.514	3.422	4.525	5.06	3.942	2.739	4.45	4.412	3.87	3.405	3.507	4.303	5.813	5.124	4.922	5.457	3.004	3.778	2.394	6.481	4.168	5.377	3.785	4.243	5.105	3.965	4.717	4.51	3.76	5.373	6.467	7.364	5.986	4.164	4.251	5.086
hsa-miR-3658	5.986	5.659	5.891	5.643	6.224	3.742	5.998	5.02	5.871	5.06	6.029	5.79	5.537	5.88	6.007	5.54	6.439	6.104	5.813	6.764	6.269	5.457	5.941	4.772	5.719	6.481	6.183	6.004	6.027	6.349	6.083	6.411	5.177	5.791	6.529	6.673	7.348	7.364	6.114	6.263	6.071	6.561
hsa-miR-3659	5.769	4.992	6.415	5.951	4.756	4.635	6.035	5.007	5.877	5.06	5.578	5.136	5.974	5.006	6.133	5.294	5.978	5.332	6.047	6.66	6.951	5.457	5.868	5.8	5.336	6.481	5.832	5.377	6.078	4.83	5.105	3.965	4.577	4.51	3.76	5.236	5.14	7.364	5.986	5.606	5.21	5.086
hsa-miR-876-5p	3.905	4.351	6.129	5.388	4.756	3.742	4.514	3.293	5.686	5.06	4.942	3.59	4.45	4.412	4.409	4.753	3.507	4.303	5.813	5.124	5.275	5.457	4.467	3.778	3.556	6.481	3.018	5.71	4.507	4.41	5.105	3.965	4.118	4.51	3.944	4.851	6.125	7.364	5.986	4.901	4.573	5.086
hsa-miR-3650	4.405	4.351	4.803	5.388	4.756	4.703	5.113	4.975	6.094	5.06	5.725	4.599	4.45	5.237	4.712	4.644	4.808	4.303	5.813	6.007	6.679	5.457	5.504	3.778	5.077	6.481	4.795	6.474	6.507	5.976	5.596	3.965	4.77	4.51	5.033	4.851	6.666	7.364	5.986	5.971	5.732	5.086
hsa-miR-3651	3.905	4.351	3.843	5.388	4.756	4.41	5.1	4.148	6.15	5.06	5.673	3.066	4.45	4.412	4.174	3.405	3.507	4.303	5.813	5.124	5.941	5.457	4.4	5.474	4.073	6.481	4.513	6.12	5.582	5.963	5.475	3.965	4.302	4.51	4.409	4.851	5.626	7.364	5.986	5.396	4.539	5.086
hsa-miR-3652	3.905	4.351	4.478	5.388	4.756	3.742	5.788	3.293	4.525	5.06	4.618	3.863	5.18	4.412	3.87	3.405	3.507	4.303	5.813	5.124	5.631	5.457	5.301	4.761	4.477	6.481	3.791	5.725	3.791	4.243	5.105	4.769	4.224	4.51	4.97	6.28	6.302	7.595	5.986	4.842	4.251	5.086
hsa-miR-3665	4.005	4.351	4.491	5.388	5.239	3.742	4.514	3.293	4.525	5.06	3.543	2.739	4.45	4.412	3.87	3.405	3.507	4.303	5.813	5.314	4.922	5.457	3.004	3.778	2.524	6.481	3.018	5.377	3.677	4.243	5.105	3.965	4.118	4.51	3.76	4.851	6.422	7.364	5.986	4.164	4.251	5.086
hsa-miR-3666	3.905	4.351	4.369	5.388	5.489	3.742	4.932	3.693	4.525	5.413	3.543	3.918	4.45	4.412	3.87	3.405	3.507	4.303	5.813	6.669	5.148	5.457	4.528	4.809	3.237	6.481	3.28	6.01	3.677	4.243	5.105	3.965	4.118	4.51	4.681	4.851	5.14	7.364	5.986	4.164	4.251	5.086
hsa-miR-3668	3.905	4.351	3.385	5.388	4.756	3.742	4.514	3.293	4.525	5.06	4.474	3.597	4.45	4.412	3.87	3.405	3.507	4.303	5.813	5.626	5.547	5.457	3.004	3.778	2.394	6.481	3.018	5.655	3.677	4.243	5.105	3.965	4.118	4.51	3.917	4.851	6.428	7.364	5.986	4.164	4.251	5.086
hsa-miR-3660	10.803	10.071	10.315	10.989	12.032	10.161	10.472	10.418	11.008	11.435	10.484	9.292	10.99	10.872	11.114	10.372	10.865	10.08	11.565	11.823	12.085	11.581	10.849	10.863	9.976	12	10.22	11.453	10.706	11.06	10.051	8.959	8.833	9.385	9.635	10.846	10.923	11.986	11.085	10.926	8.323	10.549
hsa-miR-3661	3.905	4.351	3.693	5.388	4.756	3.742	4.754	3.293	4.525	5.06	4.76	2.992	4.45	4.412	3.87	3.405	3.507	4.303	5.813	5.124	5.653	5.457	3.004	3.908	2.394	6.481	3.018	5.687	5.712	4.243	5.105	3.965	4.118	4.51	3.944	4.851	5.882	7.364	5.986	5.197	4.251	5.086
hsa-miR-6783-3p	3.905	4.526	3.004	6.168	4.756	3.742	4.514	3.293	4.525	5.06	3.543	3.615	4.45	4.412	3.87	3.405	5.13	4.303	5.813	5.124	4.922	5.457	3.004	3.778	2.394	6.481	4.315	5.377	3.899	4.243	5.105	3.965	4.118	4.51	3.76	4.851	5.14	7.364	5.986	4.164	4.251	5.086
hsa-miR-3662	3.905	4.351	3.004	5.388	4.756	3.742	4.514	4.649	4.525	5.06	4.282	2.739	4.45	4.412	4.38	3.405	4.426	4.303	5.813	5.124	4.922	5.457	3.119	3.778	3.121	6.481	3.077	5.377	4.805	4.243	5.105	3.965	4.118	4.51	3.76	6.305	5.14	7.364	5.986	6.136	4.251	5.086
hsa-miR-3670	6.651	6.299	6.731	7.3	7.416	6.196	6.491	6.599	6.365	7.052	6.917	6.428	6.646	7.697	5.845	6.057	6.737	6.682	6.881	7.892	7.769	7.824	6.493	5.863	5.998	7.112	6.59	7.126	6.672	7.216	7.402	6.782	6.939	6.432	7.43	7.759	8.035	8.717	7.846	8.515	6.612	7.626
hsa-miR-3671	3.905	4.351	3.572	5.388	4.756	3.742	4.514	3.293	4.525	5.06	4.475	2.739	4.45	4.412	3.87	3.405	3.616	4.303	5.813	5.124	4.922	5.457	3.004	3.778	2.394	6.481	3.018	5.377	3.8	4.566	5.105	3.965	4.118	4.51	3.76	4.851	5.14	7.364	5.986	4.164	4.251	5.086
hsa-miR-3672	3.905	4.351	4.563	5.388	5.225	3.742	4.514	3.293	4.525	5.06	3.884	2.739	4.45	4.412	3.87	3.405	3.507	4.303	5.813	5.124	6.079	5.457	3.004	3.778	2.394	6.481	3.018	5.377	3.677	4.243	5.105	3.965	4.118	4.51	3.76	4.851	5.14	7.364	5.986	4.164	4.251	5.086
hsa-miR-3674	3.905	4.351	4.194	5.388	4.756	3.742	4.514	3.917	4.525	5.06	4.668	2.739	4.45	4.412	3.87	3.405	3.507	4.303	5.813	5.124	5.689	5.457	3.004	3.778	2.906	6.481	3.932	5.377	3.779	4.243	5.105	3.965	4.118	4.51	3.76	4.851	5.14	7.364	5.986	4.164	4.251	5.086
hsa-miR-3609	4.237	4.467	4.464	5.388	4.756	4.12	5.463	3.559	4.525	5.06	4.741	3.64	4.792	4.583	5.166	3.839	5.219	4.303	5.813	6.148	5.419	5.457	4.938	5.151	3.618	6.481	4.922	5.377	3.677	5.278	5.105	4.811	4.982	5.332	3.76	5.799	6.285	7.364	5.986	6.216	4.251	5.086
hsa-miR-3610	3.905	4.351	3.004	5.388	4.756	3.742	4.514	3.293	4.525	5.06	3.543	2.739	4.45	4.412	3.87	3.405	3.507	4.303	5.813	5.124	4.922	5.457	3.004	3.778	2.645	6.481	3.018	5.377	3.677	4.243	5.105	3.965	4.118	4.51	3.76	4.851	5.14	7.364	5.986	4.164	4.251	5.086
hsa-miR-3611	4.778	4.351	4.938	5.388	5.253	4.039	4.995	5.061	4.525	5.06	5.438	4.809	4.45	4.965	4.386	3.405	5.267	5.49	5.813	5.124	4.922	5.457	3.004	3.778	4.434	6.481	4.793	5.377	3.677	5.09	5.105	3.965	4.118	4.51	5.047	4.851	6.179	7.364	5.986	6.105	4.816	5.086
hsa-miR-3612	3.905	4.351	4.276	5.388	4.756	4.595	4.514	3.293	4.525	5.06	3.867	3.102	4.45	4.412	3.87	3.405	3.507	4.448	5.813	5.124	5.767	5.457	3.004	3.778	3.406	6.481	4.958	5.377	3.677	4.243	5.105	3.965	4.118	4.51	4.38	4.851	5.585	7.364	5.986	4.405	4.251	5.086
hsa-miR-6783-5p	3.905	4.351	3.004	6.289	5.704	3.742	4.514	3.293	5.347	5.06	3.543	4.615	4.45	4.412	3.87	4.122	4.413	4.303	5.813	5.124	4.922	5.457	3.004	3.778	2.394	6.481	5.334	5.377	3.677	4.243	5.105	3.965	4.844	4.51	4.997	6.328	6.682	7.364	5.986	5.918	4.251	5.086
hsa-miR-3615	6.682	6.648	6.418	6.834	6.882	6.445	6.754	6.289	6.492	5.907	6.411	6.492	5.98	6.907	6.536	6.222	6.037	6.527	6.778	6.923	7.388	7.092	6.621	5.993	6.191	6.966	6.533	7.001	6.582	7.165	5.388	6.075	6.557	6.681	6.135	6.683	7.577	7.767	7.089	6.684	6.499	5.086
hsa-miR-3618	3.905	4.351	4.168	5.388	4.756	3.742	4.514	4.014	4.525	5.06	3.543	3.514	4.45	4.412	3.87	3.405	3.507	4.303	5.813	5.124	4.922	5.457	3.004	3.778	3.306	6.481	3.633	5.377	4.397	4.243	5.105	3.965	4.118	4.51	3.76	4.851	5.14	7.364	5.986	5.136	4.251	5.086
hsa-miR-3621	3.905	4.351	5.188	5.813	4.756	3.742	4.514	3.293	4.525	5.06	3.543	2.739	4.45	4.412	3.87	3.405	4.267	4.303	5.813	5.124	4.922	5.457	3.004	3.778	3.27	6.481	3.018	5.377	4.65	4.243	5.105	3.965	4.118	4.51	3.76	4.851	5.364	7.364	5.986	5.294	4.251	5.241
hsa-miR-495-5p	3.905	4.351	3.004	5.388	5.057	3.742	4.514	3.293	4.525	5.06	3.543	2.739	4.45	4.412	3.87	3.405	3.507	4.303	5.813	5.124	4.922	5.457	3.004	3.778	2.394	6.481	3.523	5.377	3.677	4.243	5.105	3.965	4.429	5.365	3.76	4.851	5.813	7.989	5.986	4.354	6.052	5.086
hsa-miR-495-3p	7.806	7.98	7.634	7.891	7.439	7.593	7.79	6.964	7.103	7.231	6.591	7.553	7.301	6.725	7.212	7.075	7.502	7.345	7.092	6.94	7.662	6.336	8.061	6.814	7.471	7.582	8.018	7.296	7.847	7.796	8.567	8.965	8.321	8.557	8.326	8.654	9.088	9.573	8.519	7.789	9.628	9.257
hsa-miR-3687	3.905	4.351	3.417	5.388	5.265	3.742	4.514	4.099	4.525	5.06	4.78	2.739	4.45	4.412	3.87	3.405	3.507	4.303	5.813	5.124	6.06	5.457	3.004	3.778	2.394	6.481	4.89	5.643	3.873	5.153	5.105	3.965	4.118	4.51	3.994	4.851	5.14	7.364	5.986	5.865	4.251	5.086
hsa-miR-3683	5.62	5.476	5.915	5.778	5.055	5.312	5.301	4.969	4.837	5.06	6.185	5.814	5.771	5.653	4.84	4.828	5.081	5.777	5.813	5.124	5.909	6.056	4.369	6.454	5.364	6.481	6.113	6.347	4.215	4.758	5.512	4.835	4.288	4.51	5.399	5.253	5.99	7.364	5.986	6.37	6.41	5.086
hsa-miR-3684	8.786	8.129	8.883	8.173	9.027	8.436	8.745	8.898	9.433	9.254	9.208	8.279	9.449	9.714	9.81	8.7	8.862	9.223	9.268	8.696	9.375	9.715	9.297	9.197	8.715	9.643	9.128	8.922	9.035	8.992	8.629	5.973	8.832	8.933	7.654	5.749	7.082	7.364	7.377	8.875	7.625	6.415
hsa-miR-3685	5.594	5.942	5.452	6.754	4.968	5.456	4.991	5.499	4.525	5.16	6.021	5.974	5.878	4.412	5.226	4.981	5.443	5.341	6.057	5.124	5.807	5.457	5.54	3.778	4.892	6.821	5.116	6.097	5.168	5.589	5.105	5.988	4.864	5.882	6.57	5.989	6.287	7.364	5.986	6.93	5.769	5.633
hsa-miR-3686	3.905	4.351	3.004	5.388	4.756	3.742	4.91	3.293	5.597	5.412	3.543	2.739	4.45	4.412	4.329	3.405	3.507	4.49	5.813	5.124	5.684	6.901	3.004	4.277	2.394	6.481	5.017	5.619	3.677	4.243	5.105	3.965	4.118	4.51	3.76	4.851	5.14	7.364	5.986	6.133	4.251	5.086
hsa-miR-6758-3p	7.785	7.924	7.897	8.528	8.24	7.518	7.478	7.554	7.999	7.544	7.554	7.424	7.941	8.404	8.2	7.925	8.134	7.87	8.313	8.516	8.661	8.308	7.752	7.942	7.703	8.324	7.879	7.991	7.737	8.213	8.288	7.415	8.026	8.14	7.874	8.186	8.369	9.489	8.316	8.366	8.053	8.192
hsa-miR-3690	10.833	11.14	10.578	11.214	10.535	10.442	10.754	10.552	10.334	10.442	10.675	10.524	10.128	10.226	10.255	10.398	10.368	10.574	10.382	10.361	10.572	10.432	10.294	10.536	10.296	10.715	10.226	10.265	10.197	10.694	10.61	10.798	10.267	10.471	10.623	11.06	11.552	11.476	10.956	10.658	11.194	10.933
hsa-miR-6758-5p	12.992	13.469	12.963	13.622	13.04	13.46	13.702	13.516	12.993	13.126	13.25	13.183	12.874	12.923	12.838	13.001	12.928	13.285	13.597	12.976	13.277	12.945	13.232	13.347	13.117	13.923	12.966	13.207	13.215	13.765	12.948	13.45	12.944	12.891	12.979	13.78	14.311	13.939	14.391	13.076	13.786	13.669
hsa-miR-499b-5p	3.905	4.351	3.004	5.388	5.388	3.918	5.204	3.456	4.525	5.06	3.543	3.168	4.45	4.412	3.87	3.405	5.379	4.303	5.813	5.124	4.922	5.457	3.004	3.778	2.394	6.481	3.018	5.377	3.677	4.243	5.105	3.965	4.118	4.684	3.76	4.851	5.14	7.364	5.986	4.164	4.251	5.086
hsa-miR-548j-5p	7.656	7.627	8.727	8.864	8.668	8.641	8.468	8.318	9.049	10.169	6.973	8.198	8.706	8.426	8.87	8.206	9.647	7.137	8.865	9.547	10.246	8.741	8.953	8.74	8.868	9.673	8.829	9.267	8.856	9.001	7.968	7.886	6.495	6.327	7.48	9.052	7.601	7.364	9.231	8.195	5.16	8.326
hsa-miR-499b-3p	10.887	11.558	10.572	11.454	10.92	10.95	10.572	10.594	10.337	10.725	10.822	11.122	10.687	10.671	10.323	10.912	11.148	10.909	10.688	10.936	10.766	10.494	10.682	10.693	10.32	10.871	10.603	10.605	10.122	10.8	10.812	10.886	10.366	10.484	11.026	11.045	10.891	10.767	10.584	10.54	10.998	10.759
hsa-miR-548j-3p	3.905	4.351	3.004	5.388	4.756	3.742	4.514	3.293	4.525	5.06	3.543	2.739	4.45	4.412	3.87	3.405	3.507	4.303	5.813	5.124	4.922	5.457	3.004	3.778	2.394	6.481	3.018	5.377	3.677	4.243	5.105	3.965	4.118	4.51	4.885	4.851	5.14	7.364	5.986	5.079	4.251	5.086
hsa-miR-671-3p	3.905	4.351	3.672	5.388	4.756	3.742	4.514	3.926	4.525	5.06	3.543	3.034	4.45	4.412	3.87	3.405	3.507	4.303	5.813	5.124	4.922	5.457	3.004	3.778	3.576	6.481	3.018	5.377	3.677	4.243	5.105	3.965	4.118	4.51	3.76	4.851	5.14	7.364	5.986	4.164	4.251	5.086
hsa-miR-671-5p	6.946	6.822	6.704	7.445	7.012	6.71	6.574	6.645	6.419	5.771	6.807	6.755	6.251	6.88	6.437	7.3	7.078	6.412	7.27	6.144	6.532	6.676	6.702	6.323	6.267	7.079	6.457	6.507	6.635	7.131	5.782	6.891	6.876	6.141	7.162	7.616	7.964	7.364	7.533	7.535	7.845	7.68
hsa-miR-3912-5p	6.038	5.101	5.873	6.834	4.756	3.742	5.667	4.615	4.525	5.06	4.188	5.013	4.45	5.531	4.423	5.36	4.804	4.667	5.813	5.124	4.922	5.457	5.196	3.924	4.577	6.481	4.794	5.377	5.238	5.563	5.105	3.965	4.301	4.51	3.76	4.851	5.14	7.364	5.986	4.972	4.251	5.086
hsa-miR-3912-3p	3.905	4.351	3.004	5.388	4.756	3.742	5.189	3.293	4.525	5.06	3.543	2.739	4.45	4.412	4.219	3.405	3.507	4.303	5.813	5.124	4.922	5.457	3.656	3.778	2.394	6.481	3.018	5.377	3.677	4.243	5.105	3.965	4.118	4.51	5.749	4.851	5.14	7.364	5.986	4.561	4.251	5.086
hsa-miR-550a-5p	3.905	4.351	3.004	5.388	4.756	3.742	4.514	3.75	4.525	5.06	3.543	2.739	4.45	4.412	3.87	3.405	3.507	4.303	5.813	5.124	4.922	5.457	3.004	3.778	2.394	6.481	4.048	5.377	3.677	4.243	5.105	3.965	4.118	4.51	3.76	7.312	5.14	7.364	5.986	4.164	4.251	5.086
hsa-miR-363-5p	3.905	4.351	3.934	5.388	5.957	3.911	6.956	4.545	5.708	5.06	3.543	3.947	4.45	4.412	5.101	3.405	4.287	4.303	5.813	6.589	6.054	5.457	6.125	3.778	3.586	6.481	5.941	5.887	4.718	4.666	5.105	3.965	4.118	4.51	3.76	5.333	5.884	7.364	5.986	6.104	4.251	5.086
hsa-miR-363-3p	5.622	5.526	5.726	5.792	5.197	4.827	5.748	5.232	5.346	6.043	6.117	5.595	4.738	5.41	4.954	4.496	5.335	4.467	5.813	5.124	4.922	5.457	5.252	4.695	5.308	6.481	4.217	5.377	5.614	5.319	5.105	4.11	4.118	4.51	5.117	4.851	5.14	7.364	5.986	5.65	5.616	5.086
hsa-miR-6817-3p	3.905	4.351	3.004	5.388	4.756	3.742	4.514	3.293	4.525	5.06	3.543	3.36	4.45	4.412	3.87	3.405	3.507	4.303	5.813	5.124	4.922	5.457	3.004	3.778	2.394	6.481	3.018	5.377	3.677	4.243	5.105	3.965	4.118	4.51	3.76	4.851	5.14	7.364	5.986	4.164	4.251	5.086
hsa-miR-135a-5p	7.359	7.453	7.245	7.499	7.843	7.047	7.965	7.516	6.963	7.451	7.514	7.604	7.362	7.737	7.685	7.16	7.173	7.21	7.632	7.623	7.439	8.098	7.029	7.377	7.032	7.998	7.206	8.009	7.443	7.748	7.606	7.003	7.693	7.918	7.478	7.348	8.105	9.604	7.85	8.228	8.494	7.148
hsa-miR-135a-3p	3.905	4.351	3.425	5.388	4.756	4.858	4.733	6.01	4.525	5.06	3.543	4.124	4.45	4.412	5.321	4.957	3.507	4.303	5.813	5.124	4.922	5.457	3.004	3.778	5.014	6.481	3.791	5.377	3.677	4.243	5.105	3.965	4.118	5.028	3.76	4.851	6.28	7.364	5.986	4.164	4.251	5.086
hsa-miR-6842-3p	3.905	4.351	3.004	5.388	4.756	3.742	4.514	3.293	4.525	5.06	3.543	2.739	4.45	4.412	3.87	3.405	3.507	4.303	5.813	5.124	4.922	5.457	3.004	3.778	2.394	6.481	4.113	5.377	3.677	4.243	5.105	3.965	4.118	4.51	3.918	4.851	5.14	7.364	5.986	4.164	4.251	5.086
hsa-miR-6842-5p	4.021	4.809	4.842	5.826	4.756	4.452	4.705	5.085	4.649	5.06	4.269	5.53	4.45	4.412	5.108	3.752	4.841	4.303	5.813	5.418	4.922	5.457	5.324	3.778	5.084	6.481	4.952	5.377	3.677	5.721	5.445	5.554	5.212	5.055	5.109	5.263	6.615	7.364	5.986	4.49	5.722	5.563
hsa-miR-550a-3p	3.905	4.351	3.004	5.388	4.756	3.742	4.514	3.992	4.525	5.06	3.543	2.739	4.45	4.412	3.87	3.405	3.507	4.303	5.813	5.764	4.922	5.457	3.004	3.778	2.394	6.481	4.226	5.377	3.677	4.647	5.105	3.965	4.118	4.51	4.701	6.929	5.14	7.364	5.986	4.426	4.251	5.086
hsa-miR-6817-5p	3.905	4.351	3.004	5.388	4.756	3.742	4.514	3.293	4.525	8.444	3.543	3.505	4.45	4.412	3.87	3.405	3.996	4.303	5.813	5.236	4.922	5.457	3.004	3.778	2.394	6.481	3.372	5.377	3.677	4.243	5.105	3.965	4.118	4.51	3.76	4.851	5.259	7.364	5.986	5.582	4.251	5.086
hsa-miR-4687-3p	12.145	12.327	11.607	12.311	11.801	11.87	11.899	11.783	11.627	11.665	11.925	11.678	11.461	11.503	11.304	11.749	11.516	11.957	11.903	11.654	11.727	11.713	11.649	11.724	11.7	11.619	11.532	11.609	11.405	11.804	11.836	12.052	11.404	11.695	11.836	11.847	12.017	12.057	12.001	11.526	11.892	12.103
hsa-miR-6730-5p	3.905	4.819	3.004	5.388	4.756	3.742	4.514	3.293	4.525	5.06	3.543	2.739	4.45	4.412	3.87	3.405	4.49	4.303	5.813	5.124	4.922	5.457	3.004	3.778	2.394	6.481	4.359	5.377	3.677	4.243	5.105	3.965	4.118	4.51	3.76	4.851	5.14	7.364	5.986	4.164	4.251	5.086
hsa-miR-4687-5p	3.905	4.351	3.004	5.388	4.756	3.742	4.514	3.293	4.525	5.06	3.543	2.739	4.45	4.412	3.87	3.405	3.507	4.303	5.813	5.124	4.922	5.457	4.227	3.778	2.852	6.481	3.018	5.377	3.677	5.643	5.105	3.965	4.118	4.51	4.192	4.851	5.14	7.364	5.986	4.164	4.251	5.086
hsa-miR-6730-3p	3.905	4.351	3.004	5.388	4.756	3.742	4.514	3.293	4.525	5.06	3.543	2.739	4.45	4.412	3.87	3.405	3.507	4.303	5.813	5.124	4.922	5.457	3.004	3.778	2.394	6.481	3.018	5.377	3.677	4.243	5.105	3.965	4.118	4.51	3.76	4.851	5.14	7.364	5.986	4.164	4.251	5.086
hsa-miR-7851-3p	3.905	4.351	3.004	5.388	4.756	4.542	4.514	3.293	4.525	5.06	3.543	2.739	4.45	4.412	3.87	3.405	3.507	4.303	5.813	5.124	4.922	5.457	4.797	3.778	2.394	6.481	3.018	5.377	3.677	4.243	5.105	3.965	4.118	4.51	3.76	4.851	5.14	7.364	5.986	4.164	4.251	5.086
hsa-miR-203b-3p	3.905	4.351	3.004	5.388	4.756	3.742	4.514	3.293	4.525	5.06	3.543	3.031	4.45	4.412	3.87	3.405	3.507	4.303	5.813	5.124	4.922	5.457	3.004	3.778	2.394	6.481	3.463	5.377	3.677	5.109	5.105	3.965	4.118	4.51	3.76	4.851	5.14	7.364	5.986	4.164	4.251	5.086
hsa-miR-6778-3p	3.905	4.351	3.004	5.388	4.756	3.742	4.514	3.293	4.525	5.06	3.543	2.739	4.45	4.412	3.87	3.405	3.507	4.303	5.813	5.124	4.922	5.457	3.004	3.778	2.394	6.481	3.424	5.377	3.677	4.243	5.105	3.965	4.118	4.51	3.76	4.851	5.14	7.364	5.986	4.164	4.251	5.086
hsa-miR-6778-5p	9.805	10.169	9.539	10.156	9.971	9.52	10.457	10.372	9.301	9.982	9.486	10.336	8.999	9.175	9.444	9.917	10.077	9.864	10.414	9.493	10.21	10.153	10.427	10.256	9.542	11.029	9.093	9.956	9.816	11.102	9.77	10.481	9.623	8.992	9.276	10.931	11.624	10.74	12.235	10.909	10.855	10.907
hsa-miR-3157-3p	5.314	5.887	5.141	6.105	4.756	5.501	6.032	5.744	4.525	5.412	4.855	5.707	5.286	5.005	4.763	5.696	6.195	4.758	5.813	6.328	5.902	5.457	6.184	3.778	5.249	6.481	5.274	6.766	5.569	6.396	7.205	7.824	6.031	7.009	7.527	7.787	5.14	7.6	5.986	5.528	6.45	7.698
hsa-miR-3157-5p	3.905	4.351	3.004	5.388	4.756	3.742	4.746	3.293	4.525	5.06	3.543	2.739	4.45	4.412	3.87	3.405	3.507	4.303	5.813	5.124	4.922	5.457	4.818	3.778	2.394	6.481	3.018	5.377	3.677	4.388	5.105	3.965	4.118	4.51	3.76	4.851	5.14	7.364	5.986	4.164	4.251	5.895
hsa-miR-338-5p	12.799	13.078	12.939	13.221	12.361	13.25	13.566	13.318	13.106	12.976	12.8	12.954	13.588	13.013	13.521	13.257	12.721	13.477	12.186	12.201	12.424	12.203	13.099	12.959	13.534	12.83	13.359	12.566	13.163	13.204	12.724	13.249	13.243	13.27	12.828	13.489	13.918	13.11	13.232	12.678	13.47	13.119
hsa-miR-338-3p	4.435	4.351	3.593	5.388	4.756	3.742	4.514	3.492	4.525	5.06	3.543	2.739	4.45	4.412	3.87	3.405	3.637	4.303	5.813	5.124	4.922	5.457	3.004	3.778	2.394	6.481	3.018	5.377	4.72	4.243	5.105	3.965	4.118	4.51	3.76	4.851	5.14	7.364	5.986	4.164	4.251	5.086
hsa-miR-520g-3p	5.569	5.917	5.222	6.373	5.278	3.742	5.174	5.274	5.262	5.61	5.432	5.344	5.134	4.412	4.864	4.737	4.552	4.303	5.813	5.908	6.001	5.457	5.788	4.398	4.872	6.481	5.552	5.377	4.719	5.387	5.105	5.66	6.899	5.261	5.658	4.851	5.989	7.364	5.986	6.566	5.218	5.086
hsa-miR-20b-3p	6.533	7.555	6.23	7.198	6.888	6.775	5.928	6.32	5.934	5.166	6.774	6.967	6.317	6.02	6.68	6.887	6.899	5.858	6.599	6.138	6.822	5.457	6.586	5.982	5.584	6.481	6.414	6.484	4.764	6.091	7.076	7.588	6.806	6.377	7.29	7.518	6.522	7.364	6.477	6.918	6.927	7.77
hsa-miR-20b-5p	3.905	4.351	3.004	5.388	4.756	3.742	4.514	4.897	4.525	5.06	4.478	3.92	4.45	4.412	3.994	3.405	4.395	4.303	5.813	5.846	4.922	5.457	3.004	3.778	2.394	6.481	3.018	5.377	4.695	4.479	5.105	4.162	4.118	4.51	5.439	5.951	5.14	7.364	5.986	5.426	4.251	5.086
hsa-miR-520g-5p	3.905	4.351	3.004	5.388	4.756	3.742	4.514	3.293	4.525	5.06	3.543	2.854	4.45	4.412	3.87	3.405	3.507	4.303	5.813	5.289	4.922	5.457	3.004	3.778	2.394	6.481	3.094	5.377	3.677	4.243	5.105	3.965	4.118	4.51	3.76	4.851	5.14	7.364	5.986	4.922	4.251	5.086
hsa-miR-517c-3p	3.905	4.351	3.004	6.145	4.756	3.742	4.514	3.293	4.525	5.06	3.543	2.739	4.45	4.412	3.87	3.405	3.507	4.303	5.813	5.124	4.922	5.457	3.004	3.778	2.394	6.481	3.018	5.377	3.677	4.243	5.105	4.728	5.234	4.51	3.76	4.851	5.14	7.364	5.986	4.164	4.251	5.086
hsa-miR-4746-3p	3.905	4.351	3.274	5.388	4.756	3.742	5.228	3.293	4.525	5.06	3.543	2.956	4.45	4.412	3.87	3.405	3.507	4.303	5.813	5.124	4.922	5.457	3.004	3.778	3.017	6.481	3.407	5.377	3.677	4.243	5.105	3.965	4.118	4.51	3.76	4.851	5.14	7.364	5.986	4.164	4.251	6.392
hsa-miR-4746-5p	3.905	4.351	3.897	5.388	4.756	3.742	4.514	3.293	4.525	5.06	3.543	2.739	4.45	4.412	3.87	3.405	3.507	4.303	5.813	5.124	4.922	5.457	3.004	3.778	2.394	6.481	4.385	5.377	3.677	4.243	5.105	3.965	4.118	4.51	3.76	4.851	5.14	7.364	5.986	4.164	4.251	5.086
hsa-miR-203b-5p	3.905	4.351	3.004	5.388	4.756	3.742	4.514	3.293	4.525	5.06	3.543	3.175	4.45	4.412	3.87	3.405	3.507	4.303	5.813	5.124	4.922	5.457	3.004	3.778	2.394	6.481	3.018	5.377	3.677	4.243	5.105	3.965	4.118	4.51	3.76	4.851	5.14	7.364	5.986	4.164	4.251	5.086
hsa-miR-7161-5p	3.905	4.351	3.285	5.388	4.756	3.742	4.514	4.868	4.525	5.06	3.543	4.206	4.45	4.412	3.87	3.405	4.693	4.303	5.813	5.124	4.922	5.457	4.095	3.778	3.958	6.481	3.018	5.377	3.677	4.243	5.105	3.965	4.118	4.51	3.76	4.851	5.14	7.364	5.986	4.164	4.251	5.086
hsa-miR-7161-3p	3.905	4.351	3.232	5.388	4.756	3.742	4.514	4.675	4.525	5.06	3.543	3.491	4.45	4.412	4.545	4.154	4.979	4.303	5.813	5.124	5.236	5.457	4.06	3.778	4.096	6.481	4.305	5.377	3.677	4.243	5.105	4.935	4.922	4.51	3.76	4.851	5.14	7.364	5.986	4.664	4.251	5.086
hsa-miR-3689d	3.905	4.351	3.984	5.388	4.756	3.742	4.514	3.293	4.525	5.06	5.393	2.739	4.45	4.412	3.87	3.405	3.507	4.303	5.813	5.124	4.922	5.457	3.004	3.778	2.394	6.481	3.018	5.377	3.677	4.243	5.105	3.965	4.118	4.51	3.76	4.851	6.105	7.364	5.986	5.132	4.251	5.086
hsa-miR-3689f	3.905	4.351	3.004	5.388	4.756	3.742	4.514	3.293	4.525	5.06	3.543	2.739	4.45	4.412	3.87	3.405	3.507	4.303	5.813	5.124	4.922	5.457	3.004	3.778	2.394	6.481	3.495	5.512	3.677	4.243	5.105	3.965	4.118	4.51	4.728	4.851	5.14	7.364	5.986	4.164	4.251	5.086
hsa-miR-302a-3p	4.331	4.351	4.332	5.388	4.756	4.615	4.514	3.454	4.525	5.06	3.543	2.739	4.45	4.412	3.87	3.869	3.507	4.303	5.813	5.857	4.922	5.457	3.004	4.595	2.394	6.481	3.018	5.377	5.15	4.356	5.105	3.965	4.118	4.51	3.76	4.851	5.14	7.364	5.986	4.164	4.686	5.086
hsa-miR-6514-5p	3.905	4.351	4.055	5.551	4.756	3.742	4.713	3.293	4.525	5.06	3.543	2.976	4.45	4.412	3.87	3.405	3.507	4.303	5.813	5.124	4.922	5.457	3.004	3.778	2.394	6.481	3.018	5.377	3.677	4.243	5.105	3.965	4.118	4.51	3.76	4.851	5.14	7.364	5.986	4.164	4.251	5.086
hsa-miR-302a-5p	4.802	4.351	5.238	5.388	6.088	5.736	4.514	4.545	5.895	5.06	5.093	4.823	5.203	6.472	5.637	4.881	5.367	4.872	6.238	7.068	6.124	6.019	5.399	4.518	4.134	6.481	3.018	6.342	4.75	6.176	5.105	4.808	4.118	4.51	5.57	4.851	5.14	7.364	5.986	6.543	4.963	5.086
hsa-miR-6514-3p	3.905	4.351	3.256	5.388	4.756	3.742	4.514	3.293	4.525	5.06	3.842	2.739	4.45	4.412	3.87	3.405	3.507	4.303	5.813	5.124	4.922	5.457	3.004	3.778	3.144	6.481	4.135	5.377	3.677	4.243	5.105	3.965	4.118	4.51	4.217	4.851	5.14	7.364	5.986	4.164	4.251	5.086
hsa-miR-500b-3p	3.905	4.351	3.004	5.388	4.756	3.742	4.514	3.293	4.525	5.06	3.543	2.739	4.45	4.412	3.87	3.405	3.507	4.303	5.813	5.124	4.922	5.457	3.004	3.778	2.394	6.481	3.018	5.377	3.677	4.243	5.105	3.965	4.118	4.51	3.76	4.851	5.14	7.364	5.986	4.164	4.251	5.086
hsa-miR-6837-3p	4.305	4.351	4.242	5.666	4.756	3.742	4.514	3.934	4.525	5.06	3.543	5.331	4.45	4.412	4.028	3.405	4.85	4.303	5.813	5.124	6.121	5.457	3.492	3.778	4.44	6.481	4.404	5.377	3.677	4.665	5.105	4.442	5.91	4.51	5.8	4.851	6.406	7.364	5.986	6.277	4.251	5.086
hsa-miR-500b-5p	3.905	4.351	3.004	5.388	4.756	3.742	4.514	3.293	4.525	5.06	3.543	2.739	4.45	4.412	3.87	3.405	3.507	4.303	5.813	5.124	4.922	5.457	3.004	3.778	2.394	6.481	3.018	5.377	3.677	4.243	5.105	3.965	4.118	4.51	3.76	4.851	5.14	7.364	5.986	4.164	4.251	5.086
hsa-miR-6862-5p	3.905	4.351	3.004	5.388	4.756	3.742	4.514	4.362	4.525	5.209	3.543	2.739	4.45	4.412	3.87	3.405	3.507	4.303	5.813	5.124	4.922	5.457	3.004	3.778	2.394	6.481	3.572	5.377	3.677	4.243	5.105	3.965	4.118	4.51	3.76	4.851	5.14	7.364	5.986	4.164	4.251	5.086
hsa-miR-6862-3p	3.905	5.074	3.004	5.388	4.756	3.742	4.514	3.293	4.525	5.06	3.648	4.648	4.45	4.412	3.87	3.405	3.697	4.303	5.813	5.124	4.922	5.457	3.004	3.778	3.664	6.481	5.851	5.377	3.677	4.243	5.105	3.965	4.245	4.51	5.289	5.351	5.14	7.364	6.115	5.402	5.013	5.086
hsa-miR-6837-5p	3.905	4.351	3.004	5.388	4.756	3.742	4.514	3.293	4.525	5.06	3.543	3.667	4.45	4.412	3.87	3.405	3.946	4.303	5.813	5.124	4.922	5.457	3.004	3.778	2.394	6.481	3.54	5.377	3.677	4.243	5.105	3.965	4.118	4.51	5.174	4.851	6.072	7.364	5.986	4.164	4.251	5.086
hsa-miR-5006-5p	3.905	4.351	3.004	5.388	4.756	3.742	4.514	3.293	4.525	5.06	3.543	2.739	4.45	4.412	3.87	3.405	3.507	4.303	5.813	5.124	4.922	5.457	3.824	3.778	2.394	6.481	3.843	5.377	3.677	4.243	5.105	3.965	4.118	4.51	3.76	4.851	5.325	7.364	5.986	4.487	4.251	5.086
hsa-miR-5006-3p	3.905	4.351	3.004	5.388	4.756	3.742	4.514	3.293	4.525	5.06	3.543	2.739	4.45	4.412	3.87	3.405	3.507	4.303	5.813	5.124	4.922	5.457	3.004	3.778	2.394	6.481	3.018	5.377	3.677	4.243	5.105	3.965	4.118	4.51	3.76	4.851	5.14	7.364	5.986	4.164	4.251	5.086
hsa-miR-376a-2-5p	6.212	6.123	6.134	6.982	7.303	6.655	6.85	5.543	6.326	6.854	6.588	6.396	6.213	6.745	6.659	6.095	6.722	6.123	7.141	7.187	7.564	7.199	6.059	6.622	6.206	7.585	6.732	7.515	6.817	7.346	7.422	7.177	6.924	7.733	7.287	7.353	8.199	8.589	8.879	7.722	7.993	8.419
hsa-miR-377-5p	4.337	4.351	3.837	5.388	4.756	3.742	4.514	3.293	4.525	5.06	3.543	2.739	4.45	4.412	3.87	3.405	3.507	4.303	5.813	5.124	4.922	5.457	3.004	3.778	2.394	6.481	3.018	5.377	4.292	4.243	5.105	3.965	4.118	4.51	3.76	4.851	5.14	7.364	5.986	4.164	4.251	5.086
hsa-miR-6500-5p	3.905	4.54	3.113	5.388	4.756	3.742	4.514	3.293	4.525	5.06	4.444	3.392	4.45	4.412	3.87	3.405	3.507	4.303	5.813	5.553	4.922	5.457	3.004	3.778	3.792	7.309	4.523	5.377	3.677	4.243	5.105	3.965	4.118	4.51	3.76	4.851	5.14	7.364	5.986	5.37	4.251	5.086
hsa-miR-4482-5p	3.905	4.351	3.004	5.388	4.756	3.742	4.514	3.293	4.999	5.06	3.543	2.739	4.45	4.412	3.87	3.405	3.507	4.303	5.813	6.381	4.922	5.457	3.004	3.778	2.394	6.481	3.018	5.377	5.52	4.243	5.105	3.965	4.118	4.51	4.91	4.851	5.14	7.364	5.986	4.164	4.251	5.086
hsa-miR-377-3p	4.397	4.351	3.004	5.388	4.756	3.742	4.514	3.293	4.525	5.06	3.543	2.739	4.45	4.412	3.87	3.405	3.507	4.303	5.813	5.124	4.922	5.457	3.004	3.778	2.394	6.481	3.018	5.377	3.86	4.243	5.105	3.965	4.118	4.51	3.76	4.851	5.14	7.364	5.986	4.508	4.251	5.086
hsa-miR-4482-3p	3.905	4.351	3.004	5.388	5.19	3.742	4.514	3.481	4.525	5.06	3.543	2.739	4.45	4.412	3.87	3.405	3.507	4.303	5.813	5.302	4.922	5.457	3.004	3.778	2.394	6.481	3.018	5.377	3.677	4.243	5.105	3.965	4.118	4.51	3.76	4.851	5.14	7.364	5.986	4.164	4.251	5.086
hsa-miR-6803-3p	3.905	4.351	3.004	5.388	4.756	3.742	4.514	3.293	4.525	5.06	3.543	3.528	4.45	4.412	4.165	3.405	4.575	4.303	5.813	5.124	4.922	5.457	3.004	3.778	2.394	6.481	3.943	5.377	3.677	4.243	5.105	3.965	5.181	4.51	4.229	4.851	5.14	7.364	5.986	5.285	4.251	5.086
hsa-miR-6500-3p	3.905	4.351	3.186	5.388	4.756	3.742	4.514	4.174	4.525	5.06	3.543	3.186	4.45	4.412	3.87	3.405	4.095	4.303	5.813	5.955	4.922	5.457	3.004	3.778	2.394	6.481	5.692	5.377	3.677	4.243	5.105	3.965	4.118	4.908	3.76	4.851	6.059	7.79	5.986	5.895	4.251	7.233
hsa-miR-22-5p	3.905	4.351	3.004	5.388	4.756	4.952	5.724	5.624	4.848	5.06	3.543	3.497	4.45	4.412	4.475	3.405	3.507	4.303	5.813	6.608	4.922	5.457	3.004	3.778	2.394	6.481	3.018	6.051	NaN	4.243	5.105	3.965	4.118	4.51	3.76	4.851	5.14	7.668	5.986	4.164	4.251	5.086
hsa-miR-22-3p	3.905	4.351	3.004	5.388	4.756	3.742	4.514	3.293	4.525	5.06	3.543	2.739	4.45	4.412	3.87	3.405	3.507	4.303	5.813	5.921	4.922	5.457	3.004	3.778	2.394	6.481	3.018	5.377	5.401	4.243	5.105	3.965	4.339	4.51	3.76	4.851	5.788	7.364	5.986	4.164	4.251	5.086
hsa-miR-6803-5p	3.905	4.351	3.004	5.388	4.756	3.742	4.514	3.293	4.525	5.06	3.543	3.228	4.45	4.412	3.87	3.405	3.507	4.303	5.813	5.124	5.332	5.457	3.735	3.778	2.394	6.481	3.018	5.377	3.677	4.243	5.428	3.965	4.38	4.51	5.874	4.851	5.14	7.364	5.986	4.861	4.251	5.32
hsa-miR-6876-5p	3.905	4.351	3.004	5.388	4.756	3.742	4.514	3.293	4.525	5.06	3.543	2.739	4.45	4.412	3.87	3.405	3.507	4.303	5.813	5.124	4.922	5.457	3.004	3.778	2.394	6.481	3.018	5.377	3.677	4.243	5.105	3.965	4.118	4.51	3.76	4.851	5.14	7.364	5.986	4.646	4.251	5.086
hsa-miR-6876-3p	3.905	5.519	4.884	5.388	4.756	4.829	5.035	5.647	5.293	5.06	5.261	5.672	4.778	4.412	4.619	5.319	4.11	4.303	5.813	5.124	5.746	5.457	4.986	3.778	5.517	6.481	4.553	5.377	3.677	5.185	5.105	5.19	5.426	5.907	6.112	5.395	6.354	7.364	5.986	6.105	5.906	6.28
hsa-miR-95-3p	4.253	5.275	3.549	5.388	4.756	3.742	4.514	4.912	4.525	5.06	3.799	4.899	4.45	4.412	4.055	3.984	3.507	4.303	5.813	5.124	5.339	5.457	4.728	3.778	5.043	6.481	3.018	5.377	3.677	4.243	5.105	4.128	4.745	4.51	3.76	4.851	5.14	7.364	5.986	4.164	4.251	5.086
hsa-miR-95-5p	3.905	4.351	3.004	5.388	4.756	3.742	4.514	3.293	4.525	5.06	3.543	2.739	4.45	4.412	3.87	3.405	3.507	4.303	5.813	5.124	4.922	5.457	3.004	3.778	2.394	6.481	3.018	5.377	3.677	4.243	5.105	3.965	4.118	4.51	3.76	4.851	5.14	7.364	5.986	4.164	4.251	5.086
hsa-miR-664b-5p	3.905	5.651	3.004	5.388	5.412	3.742	4.514	3.293	4.525	5.06	3.543	3.603	4.45	4.412	3.87	3.405	4.395	4.303	5.813	5.124	4.922	5.457	3.824	3.778	3.381	6.481	4.196	5.377	3.677	4.243	5.105	3.965	4.118	4.51	4.171	4.851	5.14	7.364	5.986	5.842	4.251	5.51
hsa-miR-664b-3p	5.82	6.172	5.909	5.832	4.756	5.353	5.985	5.544	5.808	5.423	6.105	6.527	4.955	5.244	5.871	6.031	5.686	5.549	6.033	5.124	5.449	5.457	5.574	5.56	5.802	6.625	6.136	6.199	5.96	6.091	5.105	4.582	6.098	5.544	6.282	5.683	6.42	7.364	6.238	7.201	5.837	7.009
hsa-miR-509-3p	3.905	4.351	3.004	5.388	4.756	3.742	4.514	3.624	4.525	5.06	3.543	2.739	4.671	4.412	3.87	3.405	3.507	4.303	5.813	5.124	4.922	5.457	3.004	3.778	2.394	6.481	4.366	5.377	3.677	4.243	5.105	3.965	4.118	4.51	3.76	4.851	5.14	7.364	5.986	4.164	4.251	5.086
hsa-miR-509-5p	3.905	4.351	3.004	5.388	4.756	3.742	4.514	3.293	4.525	5.06	3.543	2.739	4.45	4.412	3.87	3.405	3.507	4.303	5.813	5.124	4.922	5.457	3.004	3.778	2.394	6.481	3.322	7.473	3.677	4.243	5.105	3.965	4.118	4.51	3.889	4.851	5.14	7.364	5.986	4.264	4.251	5.086
hsa-miR-519d-3p	3.905	6.188	3.362	5.971	4.756	3.742	4.514	3.293	4.525	6.365	4.615	3.494	4.45	4.412	5.207	3.884	5.449	4.487	5.813	5.124	5.931	5.457	5.272	4.06	3.922	6.481	5.575	5.377	3.677	4.881	5.582	5.312	4.118	4.51	4.319	6.031	5.73	7.364	5.986	5.983	4.251	5.086
hsa-miR-519d-5p	3.905	5.819	3.004	5.388	4.756	3.742	4.514	3.708	4.525	5.47	3.543	2.739	4.45	4.412	3.87	3.405	4.456	4.303	5.813	5.949	6.16	5.457	4.848	4.273	3.243	6.481	4.903	5.377	3.677	4.243	6.422	3.965	4.393	4.51	4.475	4.851	5.14	7.364	5.986	5.384	4.251	5.086
hsa-miR-5571-5p	7.112	7.352	6.736	7.703	7.559	6.682	7.255	7.234	6.916	7.301	6.811	7.249	5.914	6.142	6.578	6.996	7.337	6.377	7.428	7.398	7.459	6.052	6.436	6.843	6.354	7.561	6.509	6.733	6.264	7.171	7.381	7.362	6.249	6.626	6.607	8.387	6.603	7.364	7.874	6.961	7.436	6.994
hsa-miR-5571-3p	3.905	4.351	3.004	5.388	4.756	3.742	4.514	4.122	4.525	5.06	3.543	2.739	4.45	4.412	3.87	3.405	3.507	4.303	5.813	5.124	4.922	5.457	3.49	3.778	2.394	6.481	3.018	5.377	3.677	4.243	5.105	3.965	4.118	4.51	3.76	4.851	5.14	7.364	5.986	4.164	4.251	5.086
hsa-miR-4786-3p	4.329	4.351	4.698	5.807	4.756	3.742	4.514	3.293	4.525	5.06	4.873	2.739	4.45	4.672	3.87	3.405	4.352	4.303	5.813	5.124	6.706	6.727	5.09	4.84	3.356	6.481	3.931	5.502	4.427	5.142	5.105	3.965	5.235	4.51	3.76	5.368	5.14	7.364	5.986	5.547	4.251	6.245
hsa-miR-548av-3p	3.905	6.713	5.458	5.388	4.756	3.742	6.584	4.178	4.525	5.06	3.543	5.483	5.368	4.412	5.224	3.405	6.109	4.303	5.813	5.124	5.778	5.457	4.916	3.778	6.049	6.481	3.018	5.377	3.677	4.345	5.105	4.603	4.118	4.51	3.76	6.773	5.14	7.364	6.512	6.304	6.092	5.086
hsa-miR-4713-3p	4.967	5.21	5.055	5.388	5.512	5.015	5.525	5.353	6.258	5.06	4.255	4.569	4.45	4.412	3.87	4.836	3.678	4.303	5.813	5.124	6.32	5.457	4.911	3.908	5.394	6.481	3.633	5.377	4.115	4.566	5.105	4.899	4.28	5.059	3.76	4.851	6.076	7.364	5.986	5.816	5.733	5.475
hsa-miR-548av-5p	3.905	4.351	3.004	5.388	4.756	3.742	4.514	4.558	4.525	5.06	3.543	2.739	4.45	4.412	3.87	3.405	3.985	4.303	5.813	5.124	4.922	5.457	3.004	3.778	2.394	6.481	4.331	5.377	3.677	4.243	5.105	3.965	4.118	4.51	3.76	4.851	5.14	7.364	5.986	4.164	4.251	5.086
hsa-miR-301a-3p	3.905	4.351	4.765	5.388	4.756	3.742	4.514	4.756	4.525	5.06	3.855	3.778	4.45	4.412	4.534	4.196	5.027	4.303	5.813	5.124	4.922	5.457	3.004	3.778	2.686	6.481	3.018	5.377	3.677	4.528	5.105	3.965	4.118	4.51	3.76	4.851	5.14	7.364	5.986	4.164	4.251	5.086
hsa-miR-4713-5p	3.905	5.333	3.004	6.617	4.756	4.459	4.514	3.293	4.525	5.06	4.199	4.097	4.45	4.412	3.87	4.018	4.53	4.303	5.813	6.398	4.922	5.457	5.213	3.778	3.49	6.481	3.018	6.179	4.067	5.916	5.105	3.965	4.118	4.51	3.76	5.227	5.14	7.364	5.986	4.798	4.251	5.086
hsa-miR-4659b-3p	3.905	4.351	3.004	5.388	4.756	3.742	4.514	3.293	4.525	5.06	3.543	3.24	4.45	4.412	3.87	3.405	3.507	4.303	5.813	5.124	4.922	5.457	4.052	3.778	2.394	6.481	3.018	5.377	3.677	5.231	5.105	3.965	4.118	4.51	3.76	4.851	5.14	7.364	5.986	4.164	4.251	5.086
hsa-miR-6511a-3p	3.905	6.351	5.644	6.317	4.756	4.967	4.514	4.628	4.525	5.06	5.078	5.168	4.45	4.412	3.87	5.009	4.408	4.593	5.813	5.534	4.922	5.457	4.335	4.95	4.049	6.481	4.521	5.377	5.509	5.524	5.105	4.897	4.348	4.51	4.475	4.851	5.14	7.364	5.986	5.619	4.251	5.086
hsa-miR-6811-3p	5.255	6.564	5.196	6.944	6.722	5.93	6.214	5.661	5.772	6.16	5.841	6.601	5.722	6.282	6.593	6.474	7.101	6.032	6.709	7.05	6.981	6.603	5.954	6.003	4.98	6.481	6.496	5.931	5.832	6.711	6.742	6.147	6.388	5.179	6.256	6.637	6.805	7.364	6.254	7.668	5.815	5.564
hsa-miR-301a-5p	3.905	4.351	3.004	5.388	4.756	3.742	5.165	5.58	4.525	5.06	4.507	3.961	4.45	4.657	3.87	3.405	3.507	4.303	5.813	6.559	5.305	5.457	3.866	4.343	2.394	6.481	3.018	6.525	3.677	4.243	5.105	4.609	4.118	4.51	4.636	4.851	5.14	7.364	5.986	6.425	4.251	5.086
hsa-miR-6511a-5p	3.905	5.341	4.361	5.388	4.756	3.742	4.514	3.293	4.525	5.06	3.543	3.69	4.45	4.412	3.87	3.405	3.507	4.303	5.813	5.124	4.922	5.457	3.004	3.778	2.394	6.481	3.018	5.377	3.677	4.243	5.105	3.965	4.118	4.51	3.76	4.851	5.14	7.364	5.986	4.164	4.251	5.086
hsa-miR-6811-5p	3.905	4.351	3.004	5.388	4.756	3.742	4.514	3.293	4.525	5.06	3.543	3.061	4.45	4.412	3.87	3.405	3.507	4.303	5.813	5.124	4.922	5.457	3.004	3.778	2.394	6.481	3.018	5.377	3.677	4.243	5.105	3.965	4.118	4.51	3.76	4.851	5.14	7.364	5.986	4.164	4.251	5.086
hsa-miR-6859-5p	3.905	4.351	3.004	5.388	4.756	3.742	4.514	3.293	4.525	5.06	3.543	2.739	4.45	4.412	3.87	3.405	3.507	4.303	5.813	5.124	4.922	5.457	3.004	3.778	2.394	6.481	3.018	5.377	3.677	4.243	5.105	3.965	4.118	4.51	3.76	4.851	5.14	7.364	5.986	4.164	4.251	5.086
hsa-miR-4786-5p	6.386	6.065	6.135	7.147	7.992	7.461	6.78	6.414	7.52	7.097	5.932	5.456	5.552	6.012	6.342	5.811	6.623	6.184	5.996	5.124	9.339	7.451	7.336	7.267	7.015	9.831	7.145	8.04	7.037	7.625	6.806	6.136	6.309	4.51	6.291	8.362	6.109	7.364	7.664	7.741	4.73	8.799
hsa-miR-6859-3p	3.905	4.351	3.004	5.388	4.756	3.742	4.514	3.293	4.525	5.06	3.543	2.739	4.45	4.412	3.87	3.405	3.507	4.303	5.813	5.124	4.922	5.457	3.004	3.778	2.394	6.481	3.018	5.377	3.677	4.243	5.105	3.965	4.118	4.51	3.76	4.851	5.14	7.364	5.986	6.978	4.251	5.086
hsa-miR-4659b-5p	3.905	4.351	3.004	5.388	4.756	4.291	4.514	3.293	5.579	5.06	3.543	2.739	4.45	4.412	3.87	3.405	3.507	4.303	5.813	5.556	4.922	5.457	5.121	3.778	2.394	6.481	3.459	5.377	4.711	4.243	5.105	5.207	4.118	4.51	3.76	4.851	5.14	7.364	5.986	4.164	4.251	5.086
hsa-miR-6884-5p	3.905	4.351	3.004	5.388	4.756	3.742	4.514	3.674	4.525	5.06	3.543	2.739	4.45	4.412	3.87	3.405	3.507	4.303	5.813	5.124	6.122	5.457	3.004	3.778	2.394	6.481	3.018	5.377	4.457	4.243	5.491	3.965	4.118	4.51	3.76	4.851	5.14	7.364	5.986	5.521	4.251	5.086
hsa-miR-6884-3p	3.905	4.351	3.189	5.388	5.041	3.742	4.514	4.584	4.525	5.06	3.543	3.19	4.45	4.527	4.815	3.405	3.507	4.6	6.359	6.593	5.839	5.457	4.538	4.399	3.39	6.481	3.018	5.377	5.2	4.489	6.208	4.363	5.048	4.51	5.285	5.079	6.196	7.364	5.986	5.604	5.516	5.086
hsa-miR-548aa	3.905	4.798	3.004	5.388	4.756	5.118	4.514	3.293	4.525	5.06	3.543	2.739	4.45	4.412	3.87	3.405	3.507	4.303	5.813	5.124	4.922	5.457	3.004	3.778	2.394	6.481	3.018	5.377	3.677	4.243	5.105	3.965	4.118	4.51	3.76	4.851	5.14	7.364	5.986	4.164	4.251	5.086
hsa-let-7g-3p	3.905	4.351	3.289	5.388	4.756	3.742	5.468	4.217	5.624	5.06	3.543	2.739	4.45	4.412	3.87	3.405	3.507	4.303	5.813	5.124	4.922	5.457	3.004	3.778	2.6	6.481	3.018	5.377	5.492	5.097	5.105	3.965	4.118	4.51	3.76	4.851	5.772	7.364	5.986	4.164	4.251	5.086
hsa-miR-449c-3p	3.905	4.351	3.004	5.388	4.756	3.742	4.514	3.293	4.525	5.06	3.543	2.739	4.45	4.412	3.87	3.405	3.507	4.303	5.813	5.124	4.922	5.457	5.067	3.778	2.394	6.481	3.018	5.377	3.677	4.243	5.105	3.965	4.118	4.51	3.76	4.851	5.14	7.364	5.986	4.164	4.251	5.086
hsa-miR-449c-5p	3.905	4.351	3.004	5.388	4.756	3.742	5.239	3.293	4.525	5.06	3.885	2.739	4.45	4.412	3.87	3.405	3.507	4.303	5.813	5.124	4.922	5.457	3.004	3.778	2.394	6.481	3.018	5.377	3.677	4.243	5.105	3.965	4.118	4.51	3.76	4.851	5.14	7.364	5.986	4.164	4.251	5.086
hsa-miR-548c-3p	3.905	4.351	3.004	5.388	4.756	3.742	4.514	3.293	4.525	5.06	3.543	2.739	4.45	4.412	3.87	3.405	3.507	4.303	5.813	5.124	4.922	5.457	3.004	3.778	2.394	6.481	3.018	5.377	3.677	4.243	5.105	3.965	4.118	4.51	3.76	4.851	5.14	7.364	5.986	4.164	4.251	5.086
hsa-miR-219b-3p	4.394	4.351	3.004	5.388	4.756	3.742	5.198	3.56	4.525	5.06	3.543	2.739	4.45	4.412	3.87	3.405	3.507	4.303	5.813	5.124	4.922	5.457	3.004	3.778	2.394	6.481	3.018	5.377	3.677	4.243	5.105	3.965	4.118	4.51	3.76	4.851	5.14	7.364	5.986	4.164	4.251	5.086
hsa-miR-219b-5p	4.644	4.351	3.004	5.388	4.756	5.01	4.615	5.404	5.27	5.06	3.543	3.095	4.45	4.412	3.87	3.405	3.507	4.303	5.813	5.987	5.156	5.457	3.004	4.049	3.48	6.481	3.018	5.377	4.596	4.243	5.105	3.965	4.899	4.51	4.78	4.851	5.14	7.364	5.986	4.987	4.251	5.086
hsa-miR-582-3p	3.905	4.351	3.004	5.388	4.756	3.742	4.514	3.293	4.525	5.06	3.543	2.739	4.45	4.412	3.87	3.405	3.507	4.303	5.813	5.124	4.922	5.457	3.004	3.778	2.394	6.481	3.018	5.377	3.677	4.243	5.105	3.965	4.118	4.51	3.76	4.851	5.14	7.364	5.986	4.164	4.251	5.086
hsa-miR-582-5p	3.905	4.351	3.004	5.388	4.756	3.742	4.514	3.293	4.525	5.06	3.543	2.739	4.45	4.412	3.87	3.405	3.507	4.303	5.813	5.124	4.922	5.457	3.004	3.778	2.394	6.481	3.018	5.377	3.677	4.243	5.105	3.965	4.118	4.51	3.76	4.851	5.14	7.364	5.986	4.164	4.251	5.086
hsa-miR-25-5p	3.905	4.351	3.004	5.388	4.756	3.742	4.514	3.293	5.422	5.06	3.543	2.739	4.45	4.412	4.142	3.405	3.507	4.303	5.813	5.124	5.445	5.457	3.004	4.866	2.394	6.481	3.018	5.377	3.677	4.62	5.105	3.965	4.118	4.51	3.76	4.851	5.14	7.364	5.986	4.164	4.251	5.086
hsa-miR-25-3p	3.905	5.75	3.766	5.388	6.13	3.742	4.766	4.443	4.525	5.642	5.373	5.654	4.45	4.412	4.534	3.405	4.011	4.303	5.813	5.124	4.922	5.457	3.004	3.778	2.394	6.481	4.437	5.377	3.677	5.044	7.677	7.457	7.652	7.457	8.269	4.851	7.485	8.29	5.986	5.372	7.905	6.746
hsa-miR-616-5p	3.905	4.351	3.004	5.388	4.756	3.742	4.514	3.293	4.84	5.06	3.543	2.739	4.45	4.412	3.87	3.405	3.507	4.303	5.813	5.124	4.922	5.457	3.004	3.778	2.394	6.481	3.018	5.377	3.677	4.243	5.105	3.965	4.118	4.51	3.76	4.851	5.14	7.364	5.986	4.164	4.251	5.086
hsa-miR-616-3p	3.905	4.351	3.004	5.388	4.756	3.742	9.423	3.293	4.525	5.06	3.543	2.739	4.45	4.412	3.87	3.405	3.507	4.303	5.813	5.124	4.922	5.457	3.004	3.778	2.394	6.481	3.018	5.377	3.677	4.243	5.105	3.965	4.118	4.51	3.76	4.851	5.14	7.364	5.986	4.164	4.251	5.086
hsa-miR-129-2-3p	4.543	4.351	3.004	5.388	4.756	3.742	4.73	5.028	4.525	5.06	4.438	3.21	4.45	4.412	3.87	3.405	3.507	4.303	5.813	5.124	4.922	5.457	3.004	4.424	2.394	6.481	4.046	5.717	5.378	4.243	5.105	3.965	4.118	4.51	4.703	5.36	6.979	7.505	5.986	6.182	4.622	5.086
hsa-miR-26a-1-3p	3.905	4.351	3.004	5.388	4.756	3.742	4.514	3.293	4.525	5.06	3.543	2.739	4.45	4.412	3.87	3.405	3.507	4.303	5.813	5.662	4.922	5.457	3.004	3.778	2.394	6.481	4.225	5.742	3.677	4.243	5.491	4.806	4.118	4.51	3.76	5.365	5.14	7.364	5.986	4.872	4.251	5.907
hsa-miR-98-5p	3.905	4.576	3.77	5.388	6.538	4.466	4.514	5.026	4.952	5.06	3.543	4.353	4.45	4.412	3.87	4.851	4.962	4.303	5.813	5.124	5.465	5.457	5.041	3.778	4.519	6.481	3.077	5.377	3.677	5.116	5.105	4.906	4.118	4.51	3.76	4.851	6.022	7.364	5.986	4.164	4.732	5.715
hsa-miR-98-3p	3.905	4.351	3.004	5.388	4.756	3.742	4.514	3.293	4.525	5.06	3.543	2.739	4.45	4.412	3.87	3.405	3.507	4.303	5.813	5.124	4.922	5.457	3.004	3.778	2.394	6.481	3.018	5.377	3.677	4.243	5.105	3.965	4.118	4.51	3.76	4.851	5.14	7.364	5.986	4.164	4.251	5.086
hsa-let-7g-5p	3.905	4.351	3.004	5.388	4.756	3.742	4.87	3.845	4.525	5.06	4.225	2.739	4.45	4.412	3.87	3.405	3.507	4.303	5.813	5.124	4.922	5.457	3.004	3.778	3.42	6.481	3.408	5.377	4.285	4.243	5.105	3.965	4.118	4.51	3.76	4.851	5.14	7.364	5.986	4.435	4.251	5.086
hsa-miR-30c-5p	7.135	6.506	6.653	6.521	5.305	6.628	6.869	6.356	6.517	6.122	6.354	6.697	6.937	6.353	7.139	7.39	6.452	6.762	6.629	6.52	6.647	6.234	6.76	5.834	6.851	6.481	6.465	6.86	6.463	7.054	7.147	7.128	6.957	7.134	6.812	6.888	7.054	7.56	7.972	7.176	7.603	7.115
hsa-miR-6727-5p	3.905	4.351	3.004	5.699	5.088	3.742	4.514	3.293	4.525	5.06	3.543	2.739	4.45	4.412	3.87	3.405	3.507	4.768	5.813	5.124	4.922	5.457	3.004	3.778	3.734	6.481	3.018	5.377	3.677	4.243	5.515	3.965	4.118	4.51	3.76	4.851	5.14	7.566	5.986	5.344	4.251	5.581
hsa-miR-6752-3p	6.903	7.464	6.721	7.727	7.804	6.569	6.593	6.749	7.252	6.963	6.875	6.708	7.088	7.636	7.309	7.092	7.357	6.76	7.68	7.643	7.856	7.403	7.128	6.33	6.473	8.062	7.321	7.742	6.784	7.3	7.049	6.967	6.628	5.961	7.477	7.259	6.914	7.364	7.543	7.774	5.917	7.017
hsa-miR-6752-5p	3.905	4.915	3.004	5.388	4.756	3.742	4.514	3.293	4.525	5.06	3.543	2.739	4.45	4.412	3.87	3.405	3.507	4.303	5.813	5.124	4.922	5.457	3.004	3.778	2.394	6.481	4.507	5.377	3.677	4.243	5.105	3.965	4.118	4.51	3.76	4.851	5.14	7.364	5.986	4.164	4.251	5.086
hsa-miR-3691-5p	8.396	8.321	8.49	8.75	9.38	8.053	8.184	8.164	8.191	8.655	8.375	9.08	8.245	9.137	9.131	8.326	9.67	8.581	9.46	9.248	9.404	9.175	8.551	8.578	8.1	9.155	8.623	8.924	8.486	8.979	8.278	7.884	8.638	8.454	8.377	8.253	8.964	10.187	9.498	9.328	9.664	8.639
hsa-miR-3691-3p	4.11	4.351	4.34	5.388	4.756	3.742	4.514	3.293	4.525	5.06	5.519	2.739	4.45	4.412	3.87	3.405	3.507	4.303	5.813	5.124	5.184	5.457	3.004	3.778	2.394	6.481	3.018	5.377	4.751	4.243	5.105	3.965	4.118	4.51	3.76	4.851	5.932	7.364	5.986	4.164	4.251	5.086
hsa-miR-5585-5p	3.905	4.351	3.004	5.388	5.298	4.112	4.514	4.996	4.525	5.06	3.543	2.739	4.45	4.412	3.87	3.405	3.507	4.303	5.813	5.124	5.148	5.457	3.004	3.778	2.394	6.481	3.018	5.377	3.677	4.243	5.519	4.065	4.118	4.51	3.76	4.851	5.14	7.364	5.986	4.164	4.251	5.086
hsa-miR-6727-3p	3.905	4.351	3.004	5.905	4.756	3.742	4.514	4.404	4.525	5.06	3.543	3.016	4.715	4.412	3.87	3.405	4.169	4.303	5.813	5.124	4.922	5.457	3.004	3.778	2.394	6.481	3.018	5.377	5.199	4.243	5.105	3.965	4.118	4.51	3.76	4.851	5.14	7.364	5.986	7.132	4.251	5.086
hsa-miR-181d-3p	7.601	7.523	7.453	8.034	8.152	7.749	7.774	7.485	7.85	7.684	7.558	7.276	7.537	7.759	7.743	7.426	7.413	7.326	7.996	8.159	8.887	8.861	7.799	8.265	7.161	7.195	7.359	7.891	8.043	7.741	7.926	7.316	7.43	7.129	7.155	7.641	7.965	8.869	8.173	8.452	7.285	7.254
hsa-miR-5585-3p	5.172	4.506	4.71	5.801	7.724	6.554	4.514	6.935	6.743	6.813	3.543	2.739	4.45	4.412	4.063	3.892	3.689	4.303	5.813	6.114	7.769	8.127	7.464	6.378	5.919	9.028	5.128	6.973	6.921	4.868	7.332	5.637	4.118	4.51	3.76	7.866	5.14	7.364	7.301	5.792	4.251	7.171
hsa-miR-181d-5p	6.501	6.034	6.166	7.474	7.609	6.887	6.987	7.034	7.031	7.247	5.699	5.168	6.37	6.226	6.354	5.959	6.343	5.021	6.659	7.432	9.296	9.056	7.687	8.512	6.658	8.036	7.496	7.827	7.613	7.133	8.628	6.545	5.503	4.51	6.237	7.975	7.416	8.518	8.21	7.791	6.123	7.027
hsa-miR-4640-3p	5.713	5.137	5.221	5.614	5.615	6.199	5.287	5.804	5.349	5.06	5.061	5.46	5.306	5.207	5.632	5.663	6.124	5.273	5.813	5.685	5.607	5.457	5.858	4.518	5.689	6.481	4.274	6.617	5.126	6.243	5.105	6.065	4.586	5.658	4.994	6.206	5.14	7.364	5.986	4.164	4.353	5.086
hsa-miR-4640-5p	3.905	4.351	3.004	5.388	4.756	6.171	5.019	3.293	4.797	5.06	3.705	3.928	4.45	4.998	3.87	4.535	4.401	4.303	5.813	6.206	4.922	5.457	4.591	3.778	3.14	6.481	4.86	5.377	4.938	4.243	5.746	5.034	4.229	4.51	5.041	4.851	5.14	7.364	6.193	5.966	4.847	5.241
hsa-miR-939-3p	3.905	4.351	3.004	5.388	4.756	3.742	4.514	3.293	4.525	5.06	3.543	2.966	4.45	4.412	3.87	3.405	3.507	4.303	5.813	5.124	5.108	5.457	4.622	3.778	2.394	6.481	3.018	5.377	3.677	4.243	5.105	3.965	4.118	4.51	3.76	4.851	5.14	7.364	5.986	4.164	4.251	5.086
hsa-miR-939-5p	3.905	4.351	3.004	5.388	4.756	3.742	4.514	3.293	4.525	5.06	3.543	2.739	4.45	4.412	3.87	3.405	3.507	4.303	5.813	5.124	4.922	5.457	3.004	3.778	2.394	6.481	3.018	5.377	3.677	4.243	5.105	3.965	4.118	4.51	3.76	4.851	5.14	7.364	5.986	4.164	4.251	5.086
hsa-miR-4536-5p	4.146	4.351	3.004	5.388	4.756	3.742	4.514	4.76	4.525	5.06	3.543	2.739	4.45	4.412	3.87	3.405	3.507	4.303	5.813	5.691	4.922	5.457	3.004	3.778	2.394	6.481	3.018	5.377	3.677	4.243	5.105	3.965	4.118	4.51	3.76	5.169	5.14	7.364	5.986	4.164	4.251	5.086
hsa-miR-4536-3p	3.905	4.351	3.004	5.388	5.357	3.742	5.59	4.09	4.525	5.06	3.543	2.739	4.45	4.412	3.87	3.405	3.507	4.303	5.813	5.923	4.922	5.457	3.293	3.778	2.584	6.481	5.137	5.377	5.613	4.723	5.105	3.965	4.118	4.51	3.76	4.851	5.14	7.364	5.986	4.164	5.083	5.56
hsa-miR-3607-3p	3.905	4.351	3.853	5.488	5.123	3.742	4.514	3.293	4.525	5.06	4.894	3.207	4.45	4.412	3.87	3.405	3.507	4.468	5.813	5.124	4.922	5.457	3.004	3.778	3.477	6.481	4.608	5.377	4.151	4.243	5.105	3.965	4.118	4.51	3.76	4.851	5.14	7.364	5.986	4.164	4.251	5.086
hsa-miR-4634	6.321	7.624	6.595	7.887	7.015	6.982	6.729	6.388	6.87	7.281	7.209	7.264	5.852	6.838	6.29	6.971	7.57	6.755	7.746	7.903	7.715	6.937	6.796	6.705	6.301	6.844	5.86	7.119	6.282	6.932	7.569	7.034	6.501	5.987	7.361	6.992	6.86	7.364	7.376	7.652	5.955	5.983
hsa-miR-4636	8.534	9.262	7.872	8.963	8.283	7.868	7.597	7.867	7.775	7.95	8.137	8.635	7.57	7.778	7.318	8.341	8.545	8.181	8.041	8.542	8.384	8.215	8.175	7.903	7.577	7.323	7.766	8.404	7.458	8.34	8.782	8.928	8.137	8.246	9.021	8.459	8.575	8.426	8.794	8.562	9.02	8.813
hsa-miR-4635	3.905	4.351	3.004	5.388	4.756	3.742	4.514	3.293	5.05	5.06	3.543	2.739	4.45	4.412	3.87	3.405	3.507	4.303	5.813	5.614	4.922	5.457	3.004	3.778	2.394	6.481	3.018	5.377	3.677	4.243	5.105	3.965	4.118	4.51	3.76	4.851	5.14	7.364	5.986	4.164	4.251	5.086
hsa-miR-4637	3.905	4.351	3.004	5.388	4.756	3.742	4.514	3.293	4.525	5.06	3.543	2.739	4.45	4.412	3.87	3.405	3.507	4.303	5.813	5.124	4.922	5.457	3.004	3.778	2.394	6.481	3.018	5.377	3.677	4.243	5.105	3.965	4.118	4.51	3.76	4.851	5.14	7.364	5.986	4.164	4.251	5.086
hsa-miR-4644	3.905	4.978	3.004	5.388	4.756	3.742	4.514	4.334	4.525	5.06	3.543	3.745	4.45	4.412	3.87	3.405	3.507	4.303	5.813	5.124	5.535	5.457	4.386	3.778	2.394	6.481	3.37	5.377	3.677	4.243	5.105	4.152	4.118	4.51	3.76	4.851	5.14	7.364	5.986	4.164	4.251	5.086
hsa-miR-4647	3.905	4.351	3.004	5.388	4.756	3.742	4.514	3.293	4.525	5.293	3.543	2.739	4.45	4.412	3.87	3.405	3.507	4.303	5.813	5.124	4.922	5.457	3.411	3.778	2.394	6.481	3.018	5.377	3.677	4.574	5.105	3.965	4.118	4.51	3.76	8.741	5.14	7.364	5.986	4.164	4.251	5.086
hsa-miR-4648	3.905	4.351	3.004	5.388	4.756	4.446	4.514	3.805	4.525	5.06	4.179	2.739	4.45	4.412	4.619	3.405	4.096	4.303	5.813	5.124	4.922	5.457	3.554	3.778	2.394	6.481	3.018	5.377	3.677	4.243	5.63	3.965	4.118	4.51	3.76	4.851	5.14	7.364	5.986	4.164	4.251	5.086
hsa-miR-4641	3.905	4.351	3.004	5.388	4.756	3.742	4.514	3.293	4.525	5.06	3.543	2.739	4.45	4.412	3.87	3.405	3.507	4.303	5.813	5.124	4.922	5.457	3.004	3.778	2.394	6.481	3.018	5.377	3.677	4.243	5.105	3.965	4.118	4.51	3.76	4.851	5.14	7.364	5.986	4.164	4.251	5.086
hsa-miR-4643	3.905	4.351	3.004	5.388	4.756	3.742	4.514	3.293	5.348	5.06	3.543	2.739	4.45	4.412	3.87	3.405	3.507	4.303	5.813	5.83	4.922	5.457	3.004	3.778	2.394	6.481	3.018	5.377	3.677	4.243	5.105	3.965	4.118	4.51	3.76	4.851	5.14	7.364	5.986	4.164	4.251	5.086
hsa-miR-4642	3.905	4.351	3.004	5.388	4.756	3.742	4.514	3.293	4.525	5.06	3.543	2.739	4.45	4.412	3.87	3.405	3.507	4.303	5.813	5.124	4.922	5.457	3.004	3.778	2.394	6.481	3.018	5.377	5.413	4.243	5.105	3.965	4.118	4.51	3.76	4.851	5.14	7.364	5.986	4.164	4.251	5.086
hsa-miR-3607-5p	3.905	4.351	3.962	5.388	4.756	5.039	4.878	3.293	4.525	5.06	4.061	3.574	4.45	4.412	3.87	3.405	3.507	5.137	5.813	5.124	4.922	5.457	3.004	3.778	2.736	6.855	3.226	5.377	3.677	4.243	5.105	3.965	4.118	4.51	3.76	4.851	5.928	7.364	5.986	4.164	4.251	5.086
hsa-miR-4692	3.905	4.351	3.004	5.388	5.033	3.742	4.514	3.293	4.525	5.06	3.543	2.739	4.45	4.412	3.87	3.405	3.507	4.303	5.813	5.124	4.922	5.457	3.004	3.778	2.394	6.481	3.018	5.377	3.677	4.243	5.105	3.965	4.118	4.51	3.76	4.851	5.14	7.364	5.986	4.164	4.251	5.086
hsa-miR-4696	3.905	4.351	3.004	5.388	4.756	3.742	4.514	3.293	5.757	5.06	3.914	2.739	4.45	4.412	3.87	3.405	3.507	4.303	5.813	5.124	4.922	5.457	4.351	3.778	2.553	6.481	3.018	6.12	3.677	4.243	5.105	3.965	4.118	4.51	5.704	5.241	5.14	7.364	5.986	4.164	4.251	5.808
hsa-miR-4698	3.905	4.351	3.004	5.388	4.756	3.742	4.514	3.293	4.525	5.06	3.543	2.739	4.45	4.412	3.87	3.405	3.507	4.303	5.813	5.124	4.922	5.457	3.004	3.778	2.394	6.481	3.018	5.377	3.677	4.243	5.105	3.965	4.118	4.51	3.76	4.851	5.14	7.364	5.986	4.164	4.251	5.086
hsa-miR-4656	3.905	5.861	3.004	5.388	4.756	3.742	4.813	4.103	4.867	5.06	3.543	3.975	4.45	4.412	3.87	3.847	3.507	4.303	5.813	5.124	4.922	5.457	3.004	3.778	3.312	6.481	3.018	5.377	5.26	4.243	5.105	3.965	4.118	4.51	3.76	4.851	5.14	7.364	5.986	4.164	4.351	5.086
hsa-miR-4658	3.905	5.343	3.004	5.388	4.756	3.742	4.514	3.293	5.022	5.06	3.543	3.348	4.45	4.412	3.87	3.405	4.438	4.303	5.813	5.124	4.922	5.457	3.004	3.778	2.394	6.481	3.018	5.377	3.677	4.243	5.105	3.965	4.118	4.51	3.76	4.851	5.14	7.364	5.986	4.164	4.251	5.086
hsa-miR-4657	9.633	9.594	9.353	9.518	9.185	8.792	9.404	9.283	9.111	9.361	9.436	9.363	8.887	9.284	8.978	9.313	9.245	9.096	9.129	9.243	9.247	9.472	9.177	9.03	8.986	9.158	8.987	9.11	9.262	9.234	9.011	9.036	8.82	8.927	8.667	9.176	9.371	9.187	9.225	8.785	9.272	8.927
hsa-miR-4651	3.905	4.767	3.004	5.388	4.756	3.742	5.052	3.293	5.642	5.06	4.59	4.5	4.45	4.412	3.87	4.925	3.507	4.303	5.813	5.347	4.922	5.457	3.004	3.778	3.5	6.481	3.018	5.377	3.677	4.243	5.105	6.211	4.118	4.51	5.602	5.851	5.14	7.364	5.986	4.164	5.616	5.086
hsa-miR-4654	9.64	9.756	9	9.814	9.818	9.373	9.202	9.432	9.038	9.431	9.671	9.344	8.933	9.117	8.968	9.524	9.43	9.059	9.386	9.551	9.621	9.248	9.242	9.291	9.047	9.379	9.069	9.303	9.242	9.299	9.905	9.764	8.8	9.334	9.577	9.925	9.621	9.629	9.605	9.436	9.23	9.57
hsa-miR-4669	10.207	10.691	9.388	10.367	10.243	9.953	10.499	9.756	9.534	9.749	10.224	9.863	9.024	9.857	9.362	9.438	9.507	10.28	10.447	9.96	10.327	10.104	10.487	9.973	9.458	10.469	8.985	10.174	9.726	10.915	10.127	10.721	9.84	9.906	10.078	10.451	10.607	11.203	11.221	10.289	10.96	11.389
hsa-miR-4660	3.905	5.068	3.004	5.388	4.756	3.742	4.514	3.293	4.99	5.06	3.543	2.739	4.45	4.412	3.87	3.405	3.507	4.303	5.813	5.124	4.922	5.457	3.004	3.778	2.394	6.481	3.018	5.377	3.677	4.243	5.105	3.965	4.118	4.51	3.76	4.851	5.14	7.364	5.986	4.164	4.251	5.086
hsa-miR-4663	5.443	6.17	5.493	5.388	5.647	3.742	5.376	4.867	4.525	5.568	5.598	5.167	4.45	4.412	4.92	5.062	4.206	4.303	5.813	5.124	6.104	5.457	5.65	3.778	5.275	6.481	6.283	6.459	5.643	4.61	5.105	4.441	4.118	4.51	4.034	4.851	5.14	7.364	5.986	5.705	5.134	5.562
hsa-miR-4678	3.905	4.351	3.004	5.388	4.756	3.742	4.806	3.293	4.525	5.06	3.543	3.031	4.45	4.412	3.87	3.405	3.507	4.303	5.813	5.124	4.922	5.457	3.004	3.778	2.394	6.481	3.018	5.549	3.677	4.797	5.105	3.965	4.118	4.51	3.76	4.851	5.14	7.364	5.986	4.164	4.251	5.086
hsa-miR-4679	8.88	8.638	8.537	8.862	8.639	8.357	8.164	8.346	8.703	8.704	8.636	8.015	8.597	8.643	8.832	8.491	8.353	8.119	8.659	7.993	8.984	8.877	8.844	7.928	8.178	8.833	8.084	8.343	8.192	8.359	8.374	8.078	7.955	8.544	7.985	7.736	6.872	7.995	8.479	8.336	7.711	7.789
hsa-miR-4672	4.698	4.351	3.004	5.388	4.756	3.742	6.076	5.403	5.074	5.298	5.978	5.002	4.45	5.1	5.016	5.136	4.369	4.717	5.813	5.667	4.922	5.457	5.04	3.778	4.756	6.481	5.606	5.672	5.417	4.845	5.105	5.726	4.384	4.51	4.814	4.961	5.14	7.364	5.986	4.164	6.006	7.458
hsa-miR-4674	3.905	4.351	3.004	5.388	4.756	3.742	4.514	3.603	4.525	5.06	3.543	2.739	4.45	4.412	3.87	3.405	3.507	4.303	5.813	5.124	4.922	5.457	3.004	3.778	2.626	6.481	3.018	5.377	4.714	5.22	5.105	3.965	4.118	4.51	6.523	4.851	5.14	7.364	6.814	4.164	4.251	5.934
hsa-miR-4673	3.905	4.351	3.004	5.388	4.756	3.742	4.514	3.293	4.525	5.06	3.543	2.901	4.45	4.412	3.87	3.405	3.507	4.303	5.813	5.124	4.922	5.457	4.603	3.778	2.394	6.481	3.018	5.377	3.677	4.418	5.105	3.965	4.118	4.51	6.125	4.851	5.14	7.364	5.986	4.164	4.251	5.086
hsa-miR-4675	3.905	4.351	3.801	5.388	4.756	4.704	5.21	3.57	4.525	5.06	4.149	3.649	4.45	4.638	3.87	3.405	3.507	4.303	5.813	5.574	4.922	5.457	3.769	3.778	3.927	6.481	3.018	5.377	3.677	5.495	5.105	3.965	4.118	4.51	3.76	5.697	5.14	7.364	5.986	4.164	4.251	5.733
hsa-miR-4689	3.905	4.351	3.004	5.388	5.094	4.52	5.617	3.927	4.525	5.06	4.973	2.739	4.45	5.285	4.505	3.562	3.507	4.303	5.813	5.124	4.922	5.457	3.111	3.778	4.264	6.481	3.977	5.377	3.677	5.117	5.105	3.965	4.118	4.51	3.76	4.851	5.14	7.364	5.986	4.164	4.251	5.086
hsa-miR-4688	3.905	4.351	3.004	5.388	4.756	3.742	4.514	3.293	4.525	5.06	3.543	2.739	4.45	4.412	3.87	3.405	3.507	4.303	5.813	5.124	4.922	5.457	3.004	3.778	2.394	6.481	3.018	5.377	3.677	4.243	5.105	3.965	4.118	4.51	3.76	4.851	5.14	7.364	5.986	4.164	4.251	5.086
hsa-miR-4681	3.905	4.351	3.004	5.388	4.756	3.742	4.514	3.932	4.898	5.06	3.543	2.739	4.45	4.412	3.87	3.405	3.507	4.303	5.813	5.124	4.922	5.457	3.004	3.778	2.394	6.481	3.095	6.742	3.677	5.323	5.105	3.965	4.118	4.51	6.753	4.851	5.14	7.364	5.986	4.164	4.251	5.086
hsa-miR-4683	8.975	8.701	8.429	8.624	8.176	8.279	8.512	8.359	8.436	8.435	8.374	8.207	8.509	8.216	8.486	8.64	7.999	8.358	8.391	8.447	8.504	8.347	8.837	8.179	8.78	8.139	8.83	8.585	8.192	8.414	8.424	8.744	8.032	8.625	8.498	8.521	8.196	8.829	8.672	8.287	8.718	9.02
hsa-miR-4682	5.871	4.351	4.746	5.388	5.827	5.739	5.758	5.87	6.324	5.893	5.923	5.428	5.464	5.642	5.853	5.452	5.042	4.782	6.52	6.301	5.871	6.586	5.434	5.546	5.611	6.481	5.401	6.452	6.075	6.487	5.322	5.735	4.805	5.831	6.225	6.49	5.706	7.364	6.247	6.205	6.551	7.329
hsa-miR-4686	3.905	4.351	3.004	5.388	5.519	3.742	4.514	3.293	4.525	5.06	3.543	2.739	4.45	4.412	3.87	3.405	3.507	4.303	5.813	5.124	4.922	5.457	4.362	3.778	2.394	6.481	3.018	5.377	3.677	4.243	5.105	3.965	4.118	4.51	3.76	4.851	5.14	7.364	5.986	4.164	4.251	5.086
hsa-miR-4502	3.905	4.351	3.004	5.388	4.756	3.742	4.514	3.293	4.525	5.06	3.543	2.739	4.45	4.412	3.87	3.405	3.507	4.303	5.813	5.124	4.922	5.457	3.004	3.778	2.394	6.481	3.018	5.377	5.125	4.243	5.105	3.965	4.118	4.51	3.76	4.851	5.14	7.364	5.986	4.164	4.251	5.086
hsa-miR-4501	3.905	4.351	3.004	5.388	4.756	3.742	4.514	3.293	4.525	5.06	3.543	2.739	4.45	4.412	3.87	3.405	3.507	4.303	5.813	5.124	4.922	5.457	3.004	3.778	2.394	6.481	8.055	5.377	3.677	4.243	5.105	3.965	4.118	4.51	3.76	4.851	5.14	7.364	5.986	4.164	4.251	5.086
hsa-miR-4504	3.905	4.351	3.004	5.388	4.756	3.742	4.514	3.293	4.525	5.06	3.543	2.739	4.45	4.412	3.87	3.405	3.507	4.303	5.813	5.124	4.922	5.457	3.004	3.778	2.394	6.481	3.018	5.377	3.677	4.243	5.105	3.965	4.118	4.51	3.76	4.851	5.14	7.364	5.986	4.164	4.251	5.086
hsa-miR-4503	3.905	4.351	3.004	5.388	4.756	4.514	4.663	5.01	4.525	5.06	4.83	4.883	4.45	4.412	3.87	5.012	3.616	4.303	5.813	6.07	5.39	5.457	3.004	3.778	4.303	6.481	3.018	5.377	4.349	4.243	5.105	4.354	4.118	4.51	3.76	4.851	5.14	7.364	5.986	4.796	5.164	5.086
hsa-miR-4506	3.905	4.351	3.004	5.388	4.756	3.742	4.514	3.293	4.525	5.06	3.543	2.739	4.45	4.412	3.87	3.405	3.507	4.303	5.813	5.124	4.922	5.457	3.004	3.778	2.394	6.481	3.018	5.377	3.677	4.243	5.105	3.965	4.118	4.51	3.76	4.851	5.14	7.364	5.986	4.164	4.251	5.086
hsa-miR-4505	5.547	5.939	4.557	5.5	6.661	5.362	5.574	5.106	5.409	5.06	5.921	6.249	5.493	6.23	5.114	6.315	5.856	5.741	5.813	6.448	6.541	6.563	5.665	3.974	4.096	6.481	5.54	6.496	4.216	6.829	6.689	7.029	6.805	5.864	6.584	5.793	7.341	7.364	6.161	6.639	7.137	7.109
hsa-miR-4508	3.905	4.351	3.358	5.388	4.756	3.742	4.514	3.293	4.525	5.06	3.543	3.422	4.45	4.412	3.87	3.405	5.096	4.303	5.813	5.124	4.922	5.457	3.004	3.778	2.394	6.481	3.118	5.377	3.677	4.243	5.105	3.965	4.118	4.51	3.76	4.851	5.14	7.364	5.986	4.164	4.251	5.086
hsa-miR-4507	3.905	4.351	3.004	5.388	5.491	3.742	4.514	3.293	4.525	5.06	3.543	2.739	4.45	4.412	3.87	3.405	3.507	4.303	5.813	5.124	4.922	5.457	3.004	3.778	2.394	6.481	3.018	5.377	3.677	4.243	5.105	3.965	4.118	4.51	3.76	4.851	5.14	7.364	5.986	4.164	4.251	5.086
hsa-miR-4509	3.905	4.351	4.382	5.388	4.756	3.742	4.514	4.535	4.525	5.06	3.926	4.399	4.45	4.412	3.87	3.571	4.767	4.303	5.813	5.124	5.894	5.457	3.891	3.778	3.854	6.481	5.298	5.377	3.677	5.421	5.105	5.978	4.118	4.51	5.696	4.851	6.09	7.364	5.986	6.102	4.251	5.086
hsa-miR-4500	8.08	8.789	7.85	8.598	8.805	8.355	8.201	8.228	8.235	8.604	8.384	8.381	7.472	8.16	8.034	8.556	8.536	7.704	8.529	8.347	8.499	8.029	7.982	8.144	7.938	8.054	7.601	7.971	7.526	8.208	8.402	8.505	7.43	7.675	8.06	8.433	8.311	7.78	8.601	8.098	7.854	8.184
hsa-miR-4513	6.508	4.351	3.004	5.388	6.768	4.944	4.514	4.857	5.361	5.06	3.543	2.739	4.45	4.412	4.195	3.405	4.395	4.303	5.813	5.124	4.922	5.457	3.004	3.778	2.394	6.481	3.018	5.377	3.677	4.961	5.105	3.965	4.118	4.51	3.76	4.851	5.14	7.364	5.986	4.164	4.251	5.086
hsa-miR-4512	3.905	4.351	3.004	5.388	5.61	3.742	4.514	4.798	4.525	5.06	4.18	3.725	4.45	4.412	3.87	3.405	3.507	4.303	5.813	5.124	5.25	5.457	3.004	3.778	2.632	6.481	3.018	6.047	3.677	4.243	5.105	3.965	4.118	4.51	3.76	4.851	5.14	7.364	5.986	4.164	4.251	5.086
hsa-miR-4515	5.307	4.719	4.858	5.388	5.589	5.444	4.713	4.885	5.643	9.091	5.347	5.482	5.587	5.193	4.97	5.258	5.505	4.303	5.813	5.783	6.205	5.457	4.987	3.778	4.971	6.481	5.084	6.076	4.269	5.179	6.114	6.047	5.204	5.703	5.535	6.514	5.14	7.364	7.224	7.187	6.362	5.39
hsa-miR-4514	3.905	4.351	3.004	5.388	4.756	3.742	4.514	3.811	4.525	5.06	3.543	2.739	4.45	4.412	3.87	3.405	3.507	4.303	5.813	5.685	4.922	5.457	3.004	3.778	2.394	6.481	3.018	5.377	3.677	4.243	5.105	3.965	4.118	4.51	3.76	4.851	5.14	7.364	5.986	4.164	4.251	5.086
hsa-miR-4517	3.905	4.351	3.004	5.388	4.756	3.742	4.514	3.293	4.525	5.06	3.543	2.739	4.45	4.412	3.87	3.405	3.507	4.303	5.813	5.124	5.567	5.457	3.004	3.778	2.394	6.481	3.018	5.377	3.677	4.243	5.105	3.965	4.118	4.51	3.76	4.851	5.14	7.364	5.986	4.164	4.251	5.086
hsa-miR-4516	6.748	8.179	6.87	8.031	7.925	7.033	6.62	7.309	6.493	7.314	7.524	7.585	6.411	6.604	5.8	7.075	7.727	6.79	6.913	8.001	7.206	6.348	6.452	5.987	6.114	6.481	6.658	6.786	6.13	7.272	8.154	8.187	7.489	7.412	7.961	7.969	7.593	7.722	7.485	7.498	7.338	7.9
hsa-miR-4519	5.942	6.648	6.271	6.339	5.841	5.9	5.407	6.13	5.9	5.986	6.497	6.343	5.11	6.076	6.012	6.265	5.456	5.453	6.231	6.056	6.627	5.457	5.92	3.778	5.88	6.481	5.917	6.74	5.656	5.361	6.571	6.464	5.915	6.287	6.746	6.034	6.371	7.364	7.229	5.879	6.602	6.358
hsa-miR-4518	3.905	4.351	3.004	5.388	4.756	4.521	4.514	3.293	4.525	5.06	3.543	3.097	4.45	4.412	3.87	4.154	4.104	4.303	5.813	5.691	5.628	5.457	4.458	3.778	2.394	6.481	3.072	5.377	3.677	4.243	5.105	3.965	4.118	4.51	3.76	4.851	5.14	7.364	5.986	4.164	4.251	5.086
hsa-miR-4511	3.905	4.564	3.147	5.388	4.756	5.033	4.514	3.293	4.525	5.06	3.543	4.817	4.45	4.617	3.87	4.26	4.998	4.303	5.813	5.315	4.922	5.457	3.705	3.778	2.394	6.481	3.018	5.377	3.677	5.045	5.869	3.965	5.336	5.767	3.892	4.851	5.14	7.364	5.986	5.246	5.567	5.086
hsa-miR-4510	3.905	4.351	3.004	5.388	4.756	3.742	4.514	3.293	4.525	5.06	3.543	2.853	4.45	4.412	3.87	3.405	3.507	4.303	5.813	5.734	4.922	5.457	3.004	3.778	2.394	6.481	3.018	5.377	3.677	4.243	5.105	3.965	4.118	4.51	3.76	4.851	5.14	7.364	5.986	4.164	4.251	5.086
hsa-miR-4523	3.905	4.351	4.123	5.388	4.756	3.742	4.514	3.72	5.082	5.06	3.543	3.035	4.45	4.559	5.025	3.405	4.786	4.303	5.813	6.729	5.086	5.457	4.593	3.778	3.596	6.481	3.243	5.377	3.677	4.243	5.105	4.092	4.118	4.51	4.544	4.851	5.14	7.364	5.986	5.416	5.027	5.086
hsa-miR-4526	3.905	4.351	3.004	5.388	4.756	3.742	4.514	3.293	4.525	5.06	3.543	3.502	4.45	4.412	3.87	3.405	3.507	4.303	5.813	5.265	4.922	5.457	3.639	3.778	2.394	6.481	3.018	6.068	3.677	4.707	5.105	3.965	4.118	4.51	3.76	4.851	5.14	7.364	5.986	4.164	4.251	5.086
hsa-miR-4525	3.905	4.351	3.004	5.388	4.756	4.646	4.514	3.624	5.693	5.06	3.543	2.739	4.45	4.412	3.87	3.405	3.668	4.303	5.813	5.439	4.922	5.457	3.004	3.778	3.73	6.481	3.018	6.517	3.677	4.898	5.105	3.965	4.118	4.51	3.76	4.851	5.14	7.364	6.227	4.164	4.251	5.328
hsa-miR-4528	3.905	4.351	3.004	5.388	4.756	3.742	4.514	4.528	4.525	5.06	3.543	2.739	4.45	4.412	3.87	3.405	4.149	4.303	5.813	5.698	4.922	5.457	4.645	3.778	2.394	6.481	3.893	5.859	3.978	4.243	5.105	3.965	4.118	4.51	3.76	4.851	6.797	7.364	5.986	4.164	4.251	5.086
hsa-miR-4527	3.905	4.351	3.004	5.388	4.756	3.742	4.514	3.293	4.525	5.06	4.189	3.013	4.45	4.412	3.87	3.405	4.141	4.303	5.813	5.362	4.922	5.457	4.603	3.778	3.096	6.481	4.048	6.174	3.677	4.243	5.105	3.965	4.118	4.51	3.76	4.851	5.14	7.364	5.986	4.164	4.251	5.086
hsa-miR-451a	3.905	4.351	3.004	5.388	4.756	3.742	4.514	3.293	4.525	5.06	3.543	2.739	4.45	4.412	3.87	3.405	4.601	4.303	5.813	5.124	4.922	5.457	3.004	3.778	2.394	6.481	3.018	5.377	3.677	4.243	5.105	3.965	4.118	4.51	3.76	4.851	5.14	7.364	5.986	4.164	4.251	5.086
hsa-miR-4522	3.905	4.351	4.077	5.388	4.756	3.742	4.514	4.971	5.148	5.216	4.955	2.739	4.45	4.412	3.87	3.405	3.507	4.303	5.813	5.375	4.922	5.457	3.004	3.778	2.394	6.481	3.018	5.377	3.677	4.243	5.105	3.965	4.118	4.51	4.678	5.777	5.14	7.364	5.986	4.164	4.251	5.086
hsa-miR-4521	3.905	4.351	4.143	5.388	4.756	4.402	4.514	4.48	5.084	5.06	5.145	2.739	4.683	4.412	3.87	3.405	3.507	4.303	5.813	5.569	5.147	5.457	3.886	3.778	2.394	6.481	3.018	5.377	3.677	4.243	5.105	3.965	4.118	4.51	3.76	4.851	6.563	7.364	5.986	4.59	4.251	5.086
hsa-miR-4535	3.905	4.351	3.004	5.388	4.756	3.742	4.514	3.293	4.525	5.06	3.543	3.145	4.45	4.412	3.87	3.405	3.507	4.303	5.813	6.375	4.922	5.457	4.731	3.778	2.394	6.481	3.018	5.497	3.677	4.243	5.105	3.965	4.118	4.51	3.76	4.851	5.14	7.364	5.986	4.164	4.251	5.086
hsa-miR-4534	3.905	4.351	3.004	5.388	4.756	3.742	4.514	3.293	4.525	5.06	3.543	2.739	4.45	4.412	3.87	3.405	3.507	4.303	5.813	5.124	4.922	5.457	3.004	3.778	2.394	6.481	3.018	5.377	3.677	4.243	5.105	3.965	4.118	4.51	3.76	4.851	5.14	7.364	5.986	4.164	4.251	5.23
hsa-miR-4537	3.905	4.351	3.004	5.388	4.756	3.742	4.514	4.736	5.349	5.06	3.543	2.739	4.45	4.412	3.87	3.405	3.507	4.303	5.813	5.547	4.922	5.457	3.004	3.778	2.394	6.481	3.697	5.377	3.677	4.243	5.105	3.965	4.118	4.51	5.034	4.851	5.14	7.364	5.986	4.164	4.251	5.086
hsa-miR-4539	3.905	4.351	3.004	5.388	4.756	3.742	4.514	3.293	4.525	5.06	3.543	2.739	4.45	4.412	3.87	3.405	3.507	4.303	5.813	5.124	5.178	5.457	3.004	3.778	2.394	6.481	3.018	5.377	3.677	4.243	5.105	3.965	4.118	4.51	3.76	4.851	5.14	7.364	5.986	4.164	4.251	5.086
hsa-miR-4538	11.646	11.975	11.075	12.111	11.731	11.737	12.024	11.559	11.477	11.702	11.785	11.852	11.476	11.54	11.444	11.952	11.831	11.774	11.642	11.806	11.66	11.537	11.565	11.586	11.561	11.659	11.617	11.6	11.578	11.797	12.214	12.474	11.925	12.193	12.398	12.311	12.42	12.021	11.948	11.982	12.388	12.188
hsa-miR-451b	5.651	5.87	6.315	5.66	5.418	6.385	5.652	5.763	6.135	6.04	5.029	5.572	5.413	4.979	5.324	5.502	6.329	4.303	5.813	6.071	6.575	5.457	6.018	4.686	5.786	6.481	5.951	6.375	5.159	5.785	5.667	5.65	4.837	5.927	5.772	4.851	6.077	7.364	6.526	5.841	4.992	5.086
hsa-miR-4531	3.905	4.351	3.004	5.388	4.756	3.742	4.514	3.293	4.525	5.06	3.543	2.739	4.45	4.412	3.87	3.405	3.507	4.303	5.813	5.782	4.922	5.457	3.004	3.778	2.394	6.481	3.018	5.377	3.677	4.243	5.105	3.965	4.118	4.51	3.76	4.851	5.14	7.364	5.986	4.164	4.251	5.086
hsa-miR-4530	3.905	4.351	3.004	5.388	4.756	3.742	4.514	3.293	4.525	5.06	3.543	2.739	4.45	4.412	3.87	3.405	3.507	4.303	5.813	5.124	4.922	5.457	3.81	3.778	2.394	6.481	4.61	5.905	3.677	4.243	5.105	3.965	4.118	4.51	3.76	4.851	5.14	7.364	5.986	4.164	4.251	5.086
hsa-miR-4533	3.905	4.351	3.004	5.388	4.756	3.742	4.514	5.617	4.525	5.06	3.543	2.739	4.45	4.412	3.87	3.405	3.507	4.303	5.813	5.368	4.922	5.457	4.78	3.778	2.813	6.481	3.018	5.377	3.677	4.243	5.105	3.965	4.118	4.51	4.251	4.851	5.14	7.364	5.986	4.164	4.251	5.086
hsa-miR-4532	3.905	4.351	3.004	5.388	4.756	3.742	4.514	3.293	4.525	5.06	3.543	2.739	4.45	4.412	3.87	3.405	3.507	4.303	5.813	5.41	4.922	5.457	3.004	3.778	2.394	6.481	3.018	5.377	3.677	4.243	5.105	3.965	4.118	4.51	3.76	4.851	5.14	7.364	5.986	4.164	4.251	5.086
hsa-miR-4540	3.905	4.351	3.004	5.388	4.756	3.742	4.514	3.293	4.525	5.06	3.543	2.924	4.45	4.412	3.87	3.405	3.507	4.303	5.813	5.124	4.922	5.457	3.004	3.778	2.394	6.481	3.018	5.377	3.677	4.243	5.105	3.965	4.118	4.51	3.76	4.851	5.14	7.364	5.986	4.164	4.251	5.086
hsa-miR-675-5p	7.927	8.578	7.825	8.519	8.297	7.912	7.885	7.944	7.603	7.575	8.238	8.526	7.696	8.07	7.555	8.144	8.289	7.992	8.236	8.434	8.168	8.072	7.848	7.403	7.528	8.773	8.087	8.092	7.756	8.291	7.543	8.009	8.305	7.092	7.78	8.646	8.77	8.455	8.189	8.155	8.434	8.162
hsa-miR-4490	3.905	4.351	3.004	5.388	4.756	3.742	4.809	3.293	4.525	5.06	3.543	2.739	4.45	4.412	3.87	3.405	3.507	4.303	5.813	5.528	4.922	5.457	3.004	3.778	2.394	6.481	3.018	5.377	5.565	4.243	5.105	3.965	4.118	4.51	3.76	4.851	5.14	7.364	5.986	4.164	4.251	5.086
hsa-miR-4492	3.905	4.351	3.004	5.388	4.756	3.742	4.514	4.519	4.525	5.06	3.543	2.739	4.45	4.412	4.439	3.405	3.507	4.303	5.813	5.124	4.922	5.457	3.004	3.778	2.394	6.481	3.018	5.377	5.378	4.243	5.105	3.965	4.118	4.51	4.389	4.851	5.14	7.364	5.986	4.782	4.251	5.086
hsa-miR-4491	3.905	5.779	5.876	5.388	5.507	3.742	6.007	5.457	4.896	5.791	3.543	5.916	4.752	4.412	3.87	4.277	5.738	4.303	5.813	6.765	5.318	5.457	4.997	3.778	6.101	6.481	4.637	5.377	3.677	5.28	5.105	6.125	4.118	4.51	3.76	6.459	5.14	7.364	6.206	4.873	5.821	5.516
hsa-miR-4494	3.905	4.351	3.004	5.388	4.756	3.742	4.514	3.293	4.525	5.628	3.543	2.739	4.45	4.412	3.87	3.405	3.507	4.303	5.813	5.124	4.922	5.457	3.004	3.778	2.394	6.481	3.018	5.377	3.677	4.243	5.105	3.965	4.118	4.51	3.76	4.851	5.14	7.364	5.986	4.164	4.251	5.086
hsa-miR-4493	3.905	4.351	3.004	5.388	4.756	3.742	4.514	4.473	4.525	5.06	3.543	2.739	4.45	4.412	3.87	3.405	3.507	4.303	5.813	5.449	4.922	5.457	3.004	3.778	2.394	6.481	3.018	5.377	4.975	4.243	5.105	4.153	4.118	4.51	3.76	4.851	5.14	7.364	5.986	4.164	4.251	5.086
hsa-miR-4496	4.47	4.351	3.004	5.388	4.756	3.742	4.514	3.293	4.525	5.06	3.543	2.739	4.45	4.412	3.87	3.405	4.293	4.303	5.813	5.124	4.922	5.457	3.004	4.389	2.394	6.481	3.425	5.656	3.677	5.419	5.212	5.216	4.256	4.51	4.782	4.851	5.47	7.567	5.986	4.845	4.251	5.086
hsa-miR-4495	6.797	6.064	6.248	7.105	7.232	5.55	5.59	6.639	5.505	5.846	4.428	4.389	6.615	6.34	6.82	6.254	6.647	4.838	7.185	7.547	7.809	6.366	6.243	6.47	5.737	6.977	4.814	7.405	6.681	6.755	6.081	5.211	4.118	4.51	3.76	6.166	5.14	7.364	6.474	6.114	4.251	5.653
hsa-miR-4498	3.905	4.351	3.004	5.388	4.756	3.742	4.514	4.883	4.525	5.06	3.543	2.739	4.45	4.412	3.87	3.405	3.507	4.303	5.813	5.124	4.922	5.457	3.004	3.778	2.394	6.481	3.018	5.377	3.677	4.243	5.105	3.965	4.118	4.51	3.76	4.851	5.14	7.364	5.986	4.164	4.251	5.086
hsa-miR-4497	3.905	4.351	3.004	5.388	4.756	3.742	4.514	3.931	4.525	5.06	3.543	2.739	4.45	4.412	3.87	3.405	3.507	4.303	5.813	5.527	4.922	5.457	3.004	3.778	2.394	6.481	3.018	5.377	3.677	4.243	5.105	3.965	4.118	4.51	3.76	4.851	5.761	7.364	5.986	4.164	4.251	5.086
hsa-miR-4499	3.905	4.351	3.004	5.388	4.756	3.742	4.514	3.502	4.525	5.06	3.543	2.739	4.45	4.412	3.87	3.405	3.507	4.303	5.813	5.124	4.922	5.457	3.004	3.778	2.394	6.481	3.018	5.377	3.677	4.243	5.105	3.965	4.118	4.51	3.76	4.851	5.14	7.364	5.986	4.164	4.251	5.086
hsa-miR-449a	5.456	4.351	4.708	5.388	5.008	4.789	4.817	5.322	4.525	5.06	3.543	4.241	4.45	4.412	4.762	3.884	4.034	4.303	5.813	6.393	4.922	5.457	4.336	3.778	4.158	6.481	3.018	5.377	3.677	4.835	5.105	4.878	4.118	4.51	3.76	4.851	5.14	7.364	5.986	4.164	4.251	5.086
hsa-miR-675-3p	3.905	4.351	3.004	5.388	4.756	3.742	4.514	3.293	4.525	5.06	3.543	2.739	4.45	4.412	3.87	3.405	4.987	4.303	5.813	5.124	4.922	5.457	3.281	3.778	3.122	6.481	5.571	5.377	4.048	4.243	5.105	3.965	5.022	4.51	4.576	5.262	5.14	7.364	5.986	4.164	4.251	5.086
hsa-miR-4693-3p	3.905	4.351	4.276	5.388	4.756	3.742	4.514	3.495	5.032	5.06	4.088	4.865	4.45	4.412	4.428	4.608	3.507	4.303	5.813	5.124	5.985	5.457	5.449	3.778	4.018	6.481	3.018	5.377	3.677	4.243	5.105	3.965	4.118	4.51	3.76	4.851	5.14	7.364	5.986	5.21	4.889	5.086
hsa-miR-6747-5p	10.786	11.231	10.659	11.479	10.365	11.143	11.181	10.874	10.497	10.715	10.843	10.926	10.691	10.501	10.397	10.786	10.624	10.892	10.197	10.094	10.302	10.176	10.836	10.85	10.96	10.824	10.871	10.383	10.477	11.024	10.408	10.972	10.365	10.215	10.611	11.159	11.844	10.958	11.641	10.438	10.94	10.497
hsa-miR-200a-5p	4.06	4.351	3.604	5.388	4.89	3.742	4.939	5.001	4.952	5.06	3.543	4.895	4.45	5.97	3.87	4.712	4.541	4.303	5.813	6.808	5.133	5.846	3.004	3.778	4.013	6.481	3.018	5.939	4.502	5.245	5.105	5.436	5.177	5.116	3.76	4.851	5.92	7.364	5.986	6.292	5.928	5.658
hsa-miR-4693-5p	4.609	5.076	4.445	5.388	6.643	5.133	6.247	6.056	6.355	5.712	4.444	6.472	5.628	5.741	5.472	5.995	5.856	5.823	6.065	6.781	6.885	7.729	6.573	4.279	5.162	6.61	3.018	5.736	5.671	7.035	5.105	6.691	5.258	5.665	5.932	6.222	6.949	7.364	8.512	6.993	6.445	6.384
hsa-miR-200a-3p	3.905	4.351	3.004	5.388	4.756	3.742	4.514	4.157	4.525	5.06	3.543	2.975	4.45	4.412	4.367	3.405	3.507	4.303	5.813	5.249	4.922	5.457	3.004	3.778	2.394	6.481	3.018	5.377	3.677	4.243	5.105	3.965	4.118	5.554	3.76	4.851	5.14	7.364	5.986	4.164	4.251	5.086
hsa-miR-6772-5p	3.905	5.445	3.004	5.876	4.756	3.742	4.514	3.293	4.525	5.06	3.543	2.739	4.45	4.412	3.87	3.405	3.507	4.303	5.813	5.124	4.922	5.457	3.004	3.778	2.394	6.481	3.942	5.377	3.677	4.243	5.105	3.965	4.118	4.51	3.76	4.851	5.14	7.364	5.986	4.164	4.251	5.086
hsa-miR-6772-3p	3.905	5.329	3.004	5.388	4.756	3.742	4.514	3.293	4.525	5.06	3.543	2.739	4.45	4.412	3.87	3.405	3.507	4.303	5.813	5.124	4.922	5.457	3.004	3.778	2.394	6.481	4.585	5.377	3.677	4.243	5.105	3.965	4.118	4.51	3.76	4.851	5.14	7.364	5.986	4.164	4.251	5.086
hsa-miR-4668-3p	3.905	4.351	3.681	5.388	5.086	5.424	5.61	4.252	4.525	5.06	3.882	3.975	4.45	4.412	3.87	3.405	4.073	4.303	5.813	5.917	5.378	5.962	5.112	4.737	4.308	6.481	3.279	5.822	5.15	6.218	5.927	4.083	4.118	4.51	4.156	5.405	5.14	7.364	6.726	4.164	4.251	6.556
hsa-miR-2681-5p	3.905	4.351	3.004	5.388	4.756	3.742	4.514	3.293	4.525	5.06	3.543	2.739	4.45	4.412	3.87	3.405	3.507	4.303	5.813	5.124	5.641	5.457	3.004	3.778	2.394	6.481	3.018	5.377	3.677	4.243	5.105	3.965	4.118	4.51	3.76	4.851	5.14	7.364	5.986	4.164	4.251	5.086
hsa-miR-4668-5p	3.905	4.351	3.004	5.388	4.756	3.742	4.514	3.293	4.525	5.06	3.543	2.739	4.45	4.412	3.87	3.405	3.507	4.303	5.813	5.124	4.922	5.457	4.364	3.778	2.394	6.481	3.018	5.377	3.677	4.243	5.105	3.965	4.118	4.51	3.76	4.851	5.14	7.364	5.986	4.164	4.251	5.558
hsa-miR-4458	5.748	6.403	5.628	6.437	5.969	5.538	5.617	5.517	4.525	5.06	6.001	6.062	5.055	5.561	4.116	6.126	5.726	4.303	5.813	6.304	7.066	5.457	5.062	3.778	4.57	6.481	5.536	6.434	6.548	6.192	6.596	7.906	6.158	6.614	7.005	6.932	7.295	8.104	6.708	7.87	6.586	8.317
hsa-miR-4457	3.905	4.351	3.004	5.388	4.756	3.954	4.514	4.73	5.147	5.06	3.543	2.739	4.45	4.412	3.87	3.598	3.507	4.303	5.813	6.379	4.922	5.457	3.004	3.778	2.394	6.481	3.018	5.377	4.986	4.243	5.305	3.965	4.118	4.51	4.518	4.851	6.037	7.364	5.986	4.164	4.251	5.086
hsa-miR-4459	3.905	4.351	3.004	5.388	6.081	3.742	4.514	4.758	4.525	5.06	3.543	2.739	4.45	4.412	3.87	3.405	4.351	4.303	5.813	6.464	4.922	5.457	3.879	4.596	2.394	6.481	3.018	6.058	3.677	4.243	5.105	4.449	4.118	4.51	3.76	4.851	5.14	7.364	6.087	4.164	4.251	5.821
hsa-miR-2681-3p	3.905	4.351	3.004	5.388	4.756	3.742	4.514	3.765	4.525	5.06	3.543	2.739	4.45	4.412	3.87	3.405	3.507	4.303	5.813	6.094	5.044	5.457	3.004	3.778	2.394	6.481	3.018	5.377	3.677	4.243	5.105	3.965	4.118	4.51	3.76	4.851	5.14	7.364	5.986	4.164	4.251	5.086
hsa-miR-6831-3p	3.905	4.491	3.235	5.388	4.756	3.742	4.514	3.293	5.148	5.06	4.468	4.109	4.45	4.412	3.87	4.178	5.062	4.303	5.813	5.124	4.922	5.457	4.789	4.929	4.342	6.481	4.179	5.377	3.677	4.243	5.573	4.256	5.245	4.51	5.48	4.851	6.453	7.364	5.986	5.848	4.251	5.866
hsa-miR-4450	3.905	4.351	3.004	5.388	4.756	3.742	4.514	3.621	4.525	5.06	3.543	2.739	4.45	4.412	4.172	3.405	3.507	4.303	5.813	5.124	4.922	5.457	3.004	3.778	2.394	6.481	3.018	5.377	3.677	4.243	5.105	3.965	4.118	4.51	3.76	4.851	5.14	7.364	5.986	4.164	4.251	5.086
hsa-miR-4452	3.905	4.351	3.004	5.388	4.756	3.742	4.514	3.293	4.525	5.06	3.543	2.739	4.45	4.412	3.87	3.405	3.507	4.303	5.813	5.905	4.922	5.457	3.004	3.778	2.394	6.481	3.185	5.377	3.677	4.243	5.105	3.965	4.118	4.51	4.023	4.851	5.14	7.364	5.986	4.164	4.251	5.086
hsa-miR-4451	3.905	4.351	3.004	5.388	4.756	3.742	4.514	3.664	4.525	5.06	3.543	2.739	4.45	4.412	3.87	3.405	3.507	4.303	5.813	5.124	4.922	5.457	3.978	3.778	2.394	6.481	3.018	5.377	3.677	4.243	5.105	4.455	4.118	4.51	3.76	4.851	5.14	7.364	5.986	4.164	4.251	5.086
hsa-miR-4454	4.58	4.605	4.979	5.388	4.756	4.219	5.425	5.037	5.929	5.06	5.073	4.616	5.232	4.412	5.167	4.437	4.102	4.303	5.813	5.124	4.922	5.457	5	3.778	4.152	6.797	3.869	5.377	4.03	4.906	5.842	5.18	5.287	5.677	4.925	5.27	5.14	7.364	6.57	6.132	4.976	5.224
hsa-miR-4453	8.34	8.873	8.481	8.673	8.562	8.491	8.53	8.662	8.513	8.474	8.644	8.765	8.16	8.468	8.331	8.337	8.256	8.319	8.577	8.452	8.338	7.906	8.439	8.219	8.224	8.418	8.569	8.633	8.775	8.661	8.014	8.601	8.619	8.181	8.121	8.268	8.878	7.364	8.344	8.371	8.717	7.414
hsa-miR-4456	3.905	4.351	3.494	5.532	5.558	5.009	4.722	5.012	5.098	5.06	4.948	4.34	4.45	4.412	5.174	5.352	4.233	4.303	5.813	5.124	5.576	5.457	4.199	3.778	3.179	6.481	3.018	5.377	3.677	4.243	5.558	3.965	4.893	4.51	3.76	5.321	5.14	7.364	5.986	4.164	4.251	5.086
hsa-miR-4455	8.102	8.624	7.65	8.683	7.8	7.262	8.052	7.595	7.721	7.669	8.04	8.243	7.184	7.857	7.406	8.157	7.703	7.796	8.04	8.219	8.188	7.599	7.756	7.6	7.149	8.182	7.629	8.143	7.514	8.398	8.008	8.59	7.739	7.953	8.03	8.408	9.173	8.902	9.009	8.211	8.497	7.951
hsa-miR-4469	3.905	4.351	3.004	5.388	4.756	3.742	4.514	3.293	4.525	5.06	3.543	2.739	4.45	4.412	3.87	3.405	3.507	4.303	5.813	5.124	4.922	5.457	3.004	3.778	2.394	6.481	3.018	5.377	3.677	4.243	5.105	4.316	4.118	4.51	4.11	4.851	5.14	7.364	5.986	5.565	4.251	5.086
hsa-miR-4468	3.905	4.351	3.004	5.388	4.756	3.742	4.514	3.634	4.95	5.06	3.543	2.739	4.45	4.412	3.87	3.405	3.507	4.303	5.813	5.124	4.922	5.457	3.004	3.778	2.394	6.481	3.018	5.377	3.677	4.243	5.105	3.965	4.118	4.51	3.76	4.851	5.14	7.364	5.986	4.164	4.251	5.086
hsa-miR-4461	3.905	4.351	3.004	5.388	4.756	4.436	4.514	3.812	4.525	5.06	3.543	2.739	4.45	5.032	3.87	3.405	3.507	4.303	5.813	5.124	4.922	5.457	3.244	3.778	2.394	6.481	3.018	5.377	3.677	4.243	5.105	3.965	4.118	4.51	3.76	4.954	5.14	7.364	5.986	4.164	4.251	5.343
hsa-miR-4460	4.835	4.351	4.266	5.388	5.43	3.925	4.514	4.391	5.278	5.06	3.879	4.214	4.45	4.412	4.811	3.405	4.042	4.403	5.813	6.437	5.697	5.68	4.53	3.778	2.394	6.481	3.018	6.281	4.308	4.825	5.105	3.965	5.05	4.757	4.621	5.335	5.14	7.364	5.986	6.311	4.56	5.086
hsa-miR-4463	3.905	4.351	3.888	5.388	4.756	3.742	4.514	4.997	5.219	5.06	4.522	2.869	4.45	4.883	3.87	3.405	3.507	4.303	5.813	5.124	5.531	5.457	4.2	3.778	2.394	6.481	3.018	6.492	3.677	4.683	5.105	5.203	4.118	4.51	3.942	5.311	5.267	7.364	5.986	4.164	4.435	5.932
hsa-miR-4462	3.905	4.351	3.687	5.388	4.756	3.742	5.565	3.293	5.542	5.06	4.278	2.739	4.45	4.412	3.87	3.405	3.507	4.303	5.813	5.801	5.328	5.457	3.004	3.778	2.394	6.481	3.991	5.585	3.677	4.243	5.105	3.965	4.118	4.51	3.76	4.851	5.14	7.364	5.986	4.164	4.251	5.086
hsa-miR-4465	3.905	4.351	3.004	5.388	4.756	3.742	4.514	3.802	4.525	5.06	4.848	2.739	4.45	4.412	3.87	3.405	3.507	4.303	5.813	5.124	5.038	5.457	3.004	3.778	2.573	6.481	3.018	6.152	3.677	4.822	5.105	3.965	4.118	4.85	4.346	4.851	5.14	7.364	5.986	4.164	4.251	5.186
hsa-miR-4464	3.905	4.351	3.004	5.388	4.756	3.742	4.514	3.756	4.525	6.917	3.543	2.739	4.45	4.412	3.87	3.405	5.879	4.303	5.813	5.124	5.347	5.457	5.304	3.778	2.394	6.481	3.018	5.377	4.371	4.243	5.105	5.3	4.118	4.51	3.76	6.207	5.14	7.364	5.986	4.164	4.251	5.086
hsa-miR-4467	3.905	4.351	3.004	5.388	4.756	3.742	4.514	4.621	4.525	5.06	3.543	2.739	4.45	4.412	3.87	3.405	3.507	4.303	5.813	6.07	4.922	5.457	4.132	3.778	2.394	6.481	3.018	5.377	3.677	4.243	5.105	3.965	4.118	4.51	3.76	4.851	5.14	7.774	5.986	4.164	4.251	5.086
hsa-miR-4466	3.905	4.351	3.004	5.388	4.756	3.742	4.514	5.318	4.525	5.06	4.646	3.138	4.789	4.412	3.87	3.405	3.507	4.303	5.813	6.097	5.114	5.457	4.143	3.778	2.394	6.481	3.018	5.377	3.677	5.217	5.105	3.965	4.118	4.51	3.76	4.851	5.14	7.364	5.986	4.164	4.251	5.086
hsa-miR-4479	3.905	4.351	4.491	5.388	4.756	3.742	4.514	4.073	4.525	5.06	3.543	3.657	4.45	4.412	4.246	3.405	3.507	4.303	5.813	6.046	4.922	5.457	3.535	3.778	2.394	6.481	4.323	5.377	3.677	4.243	5.105	3.965	4.118	4.714	3.76	4.851	5.14	7.364	5.986	4.164	4.251	5.086
hsa-miR-6831-5p	3.905	4.351	3.004	5.388	4.756	3.742	4.514	3.293	4.525	5.06	3.543	3.093	4.45	4.412	3.87	3.405	4.97	4.303	5.813	5.124	4.922	5.457	3.732	3.778	2.394	6.481	3.018	5.377	3.677	4.243	5.105	3.965	4.503	4.51	5.002	4.851	5.925	7.364	5.986	5.757	4.251	5.086
hsa-miR-4470	3.905	4.351	3.004	5.388	4.756	3.742	4.514	5.167	4.525	5.06	3.543	2.739	4.45	4.412	3.87	3.405	4.002	4.303	5.813	5.124	5.536	5.457	4.272	3.778	2.394	6.481	3.018	5.377	3.677	4.243	5.105	4.842	4.118	5.084	3.76	4.851	5.14	7.364	5.986	4.164	4.251	5.086
hsa-miR-4472	3.905	4.351	3.004	5.388	4.756	4.803	5.042	3.738	4.525	5.06	3.543	2.739	4.45	4.412	3.87	3.405	3.507	4.303	5.813	5.124	4.922	5.457	3.004	3.778	2.394	6.481	3.018	5.828	3.677	4.243	5.105	3.965	4.118	4.51	3.76	4.851	5.14	7.364	5.986	4.164	4.251	5.086
hsa-miR-4471	3.905	4.351	3.004	5.388	4.756	3.742	4.514	4.338	4.525	5.06	3.834	2.739	4.45	4.412	3.87	3.405	3.507	4.303	5.813	5.124	4.922	5.457	3.004	3.778	2.394	6.481	3.018	5.377	3.677	4.243	5.105	3.965	4.118	4.51	3.76	4.851	5.14	7.364	5.986	4.164	4.251	5.086
hsa-miR-4473	3.905	4.351	3.004	5.388	4.756	3.742	4.514	3.756	4.525	5.06	3.543	2.739	4.45	4.412	3.87	3.405	3.507	4.303	5.813	5.124	4.922	5.457	3.004	3.778	2.394	6.481	3.018	5.377	3.677	5.528	5.105	3.965	4.118	4.51	3.76	4.851	5.14	7.364	5.986	4.164	4.251	5.086
hsa-miR-4476	3.905	4.351	3.004	5.388	4.756	3.742	4.514	3.293	4.525	5.06	4.182	2.739	4.45	4.412	3.87	3.405	3.507	4.303	5.813	5.124	4.922	5.457	3.004	3.778	2.394	6.481	3.018	5.377	3.677	4.243	5.105	3.965	4.118	4.51	4.12	4.851	5.487	7.364	5.986	4.164	4.251	5.086
hsa-miR-4475	3.905	4.351	3.004	5.388	5.258	3.742	4.514	3.293	4.525	5.402	3.543	2.739	4.45	4.412	5.118	3.405	3.507	4.303	5.813	6.207	4.922	5.457	3.004	3.778	2.394	6.481	3.018	5.377	4.3	4.243	5.105	3.965	4.118	4.51	3.76	4.851	5.14	7.364	5.986	4.164	4.425	5.086
hsa-miR-4478	3.905	4.351	3.004	5.388	4.756	3.742	4.514	3.957	4.525	5.06	3.543	2.739	4.45	4.412	3.87	3.405	3.507	4.303	5.813	5.124	4.922	5.457	3.004	3.778	2.394	6.481	3.018	5.377	3.677	4.243	5.105	3.965	4.118	4.51	3.76	4.851	5.14	7.364	5.986	4.164	4.251	5.086
hsa-miR-4481	3.905	4.351	3.004	5.388	4.756	3.742	4.514	4.102	4.525	5.443	3.543	2.739	4.45	4.412	3.87	3.405	3.507	4.303	5.813	5.124	4.922	5.457	3.004	3.778	2.394	6.481	3.392	5.377	3.677	4.243	5.105	3.965	5.029	4.51	3.76	4.851	5.14	7.364	5.986	4.164	4.251	5.086
hsa-miR-4480	3.905	4.351	3.004	5.388	4.756	3.742	4.514	3.293	4.525	5.06	3.543	2.739	4.45	4.412	3.87	3.405	3.507	4.303	5.813	6.55	4.922	5.457	3.004	3.778	2.394	6.481	3.018	5.377	6.346	4.466	5.105	3.965	4.118	4.51	3.76	4.851	5.14	7.364	5.986	4.164	4.251	5.086
hsa-miR-4483	4.014	4.351	3.004	5.388	4.756	3.742	4.514	3.481	4.525	5.06	3.543	2.739	4.45	4.412	3.87	3.405	3.507	4.303	5.813	6.382	4.922	5.457	3.004	3.944	2.394	6.481	3.018	5.377	3.677	4.243	5.105	3.965	4.118	4.51	3.76	4.851	5.14	7.364	5.986	4.164	4.974	6.943
hsa-miR-4484	3.905	4.351	3.004	5.388	4.756	3.742	4.514	3.293	4.525	5.06	3.543	2.739	4.45	4.412	3.87	3.405	3.507	4.303	5.813	5.124	4.922	5.457	3.004	3.778	2.394	6.481	3.018	5.377	3.677	4.243	5.105	3.965	4.118	4.51	3.76	4.851	5.14	7.364	5.986	4.164	4.251	5.323
hsa-miR-4487	3.905	4.351	3.004	5.388	4.756	3.742	4.514	4.706	4.525	5.06	3.543	2.739	4.45	4.412	3.87	3.405	3.507	4.303	5.813	5.124	4.922	5.457	3.004	3.778	2.394	6.481	3.018	5.377	3.677	4.243	5.105	3.965	4.118	4.51	5.227	4.851	5.14	7.364	5.986	4.164	4.251	5.086
hsa-miR-4486	3.905	4.351	3.004	5.388	4.756	3.742	4.514	3.293	4.525	5.06	3.543	2.839	4.45	4.412	3.87	3.405	3.507	4.303	5.813	6.06	4.922	5.457	3.004	3.778	2.394	6.481	3.018	5.377	3.677	4.243	5.105	3.965	4.118	4.51	3.76	4.851	5.14	7.364	5.986	4.164	4.251	5.086
hsa-miR-4489	3.905	4.351	3.004	5.388	4.756	3.742	4.514	3.293	4.525	5.06	3.543	2.739	4.45	4.412	3.87	3.405	3.507	4.303	5.813	5.866	4.922	5.457	3.004	3.778	2.394	6.481	3.903	5.377	3.677	4.243	5.105	3.965	4.118	4.51	3.76	4.851	5.14	7.364	5.986	4.164	4.251	5.086
hsa-miR-4488	3.905	4.351	3.004	5.388	4.756	3.742	4.514	3.702	4.525	5.06	3.543	2.739	4.45	4.412	3.87	3.405	3.507	4.303	5.813	6.467	4.922	5.457	3.004	3.778	2.394	6.481	3.018	5.377	3.677	4.243	5.105	3.965	4.118	4.51	3.76	4.851	5.14	7.364	5.986	4.164	4.251	5.086
hsa-miR-4418	3.905	4.351	3.004	5.388	4.756	3.742	4.514	3.293	4.525	5.06	3.543	2.739	4.45	4.412	3.87	3.405	3.507	4.303	5.813	5.124	4.922	5.457	3.004	3.778	2.394	6.481	3.018	5.377	4.107	4.243	5.105	3.965	4.118	4.51	3.76	4.851	5.14	7.364	5.986	4.977	4.251	5.086
hsa-miR-4417	3.905	4.351	3.004	5.388	4.756	3.742	5.177	3.95	4.525	5.06	3.543	2.739	4.45	4.412	3.87	3.405	3.867	4.303	5.813	5.124	4.922	5.457	3.004	3.778	2.394	6.481	3.356	5.377	3.677	4.243	5.105	3.965	4.118	4.51	3.76	4.851	5.14	7.364	5.986	4.164	4.251	5.086
hsa-miR-6806-3p	3.905	4.351	3.004	5.388	4.756	3.742	4.514	3.293	4.525	5.06	3.543	2.739	4.45	4.412	3.87	3.405	3.507	4.303	5.813	5.124	4.922	5.457	3.004	3.778	2.394	6.481	3.018	5.377	3.677	4.243	5.105	3.965	4.331	4.51	3.76	4.851	5.14	7.364	5.986	4.164	4.251	5.086
hsa-miR-4425	3.905	4.351	3.004	5.388	4.756	3.742	4.514	3.293	4.525	5.06	3.543	2.739	4.45	4.412	3.87	3.524	3.507	4.303	5.813	5.124	4.922	5.457	3.004	3.778	2.394	6.481	3.018	5.377	3.677	5.051	5.105	3.965	4.118	4.51	3.76	4.851	5.14	7.364	5.986	4.164	4.251	5.086
hsa-miR-4424	3.905	4.351	3.004	5.388	4.756	3.742	4.514	3.293	4.525	5.06	3.543	2.739	4.45	4.412	3.87	3.405	3.507	4.303	5.813	5.907	4.922	5.457	4.173	3.778	2.394	6.481	3.651	5.377	3.677	4.243	5.105	3.965	4.118	4.51	3.76	5.386	5.14	7.364	5.986	5.139	4.251	5.086
hsa-miR-4427	3.905	4.351	3.004	5.388	4.756	3.742	4.514	4.171	4.525	5.06	3.543	2.739	4.45	4.412	3.87	3.405	3.507	4.303	5.813	5.124	4.922	5.457	3.004	3.778	2.394	6.481	3.018	5.377	3.677	4.243	5.105	3.965	4.118	4.51	3.76	4.851	5.14	7.364	5.986	4.164	4.251	5.086
hsa-miR-4426	3.905	4.351	3.004	5.388	4.756	3.742	4.514	3.293	4.525	5.06	4.375	3.435	4.45	4.412	3.87	3.405	5.645	4.303	5.813	5.124	5.383	5.457	3.004	3.778	2.394	6.481	3.018	5.377	3.677	4.243	5.105	5.756	5.002	4.51	3.76	4.851	5.14	7.364	5.986	4.786	4.251	5.086
hsa-miR-4429	3.905	4.351	3.004	5.388	4.756	3.742	5.028	3.293	4.525	5.06	5.149	4.74	4.45	5.245	3.87	4.071	3.507	4.303	5.813	5.548	4.922	5.457	3.004	3.778	2.394	6.481	3.018	5.377	3.677	5.312	6.463	6.045	6.018	6.512	6.518	4.851	5.949	8.452	5.986	6.304	6.256	5.086
hsa-miR-4428	13.234	13.278	12.851	13.309	12.87	12.976	13.227	13.077	13.14	13.169	13.317	12.687	12.91	13.262	13.066	12.963	12.77	13.15	13.147	12.927	13.214	13.284	13.138	13.165	12.768	13.174	12.828	12.635	12.665	13.229	13.236	13.269	12.711	13.131	12.944	13.252	13.394	13.021	13.213	12.62	13.247	13.02
hsa-miR-4421	3.905	4.351	3.004	5.388	4.756	3.742	4.514	3.293	4.525	5.06	3.543	2.739	4.45	5.015	4.584	3.405	3.507	4.303	5.813	5.124	4.922	5.457	3.004	3.778	2.394	6.813	3.018	5.377	3.677	4.419	5.105	3.965	4.118	4.51	3.76	5.213	5.14	7.364	5.986	4.164	4.251	5.086
hsa-miR-4420	3.905	4.351	3.004	5.388	4.756	3.742	4.514	4.148	4.525	5.06	3.543	2.739	4.45	4.412	3.87	3.405	3.507	4.303	5.813	5.124	4.922	5.457	3.004	3.778	2.394	6.481	3.018	5.377	3.677	4.243	5.105	3.965	4.118	4.51	4.49	4.851	5.14	7.364	5.986	4.164	4.251	5.086
hsa-miR-4422	3.905	4.351	3.004	5.388	4.756	3.742	4.514	5.209	4.525	5.06	3.543	2.739	4.45	4.412	3.87	3.405	3.507	4.303	5.813	5.25	4.922	5.457	3.004	3.778	2.394	6.481	3.018	5.377	3.677	4.674	5.105	3.965	4.118	4.51	4.468	5.162	5.14	7.364	5.986	4.164	4.251	5.086
hsa-miR-4435	13.485	13.664	13.116	13.802	13.109	13.326	13.668	13.452	13.163	13.341	13.325	13.062	13.01	13.194	13.09	13.238	13.084	13.357	13.394	13.177	13.348	13.151	13.424	13.525	13.399	13.657	13.233	13.242	13.145	13.464	13.164	13.567	12.893	13.123	13.099	13.672	13.886	13.645	13.722	12.969	13.739	13.449
hsa-miR-4438	3.905	4.351	3.004	5.388	4.89	3.742	4.514	3.293	4.525	5.06	3.543	2.739	4.45	4.412	3.87	3.405	3.507	4.303	5.813	5.124	5.066	5.457	3.004	3.778	2.394	6.481	3.018	5.377	3.677	4.243	5.105	3.965	4.118	4.51	3.76	4.851	5.14	7.364	5.986	4.164	4.251	5.086
hsa-miR-4437	3.905	4.351	3.004	5.388	4.756	3.742	4.514	3.293	4.525	5.06	3.543	2.739	4.45	4.412	3.87	3.405	3.507	4.303	5.813	5.124	4.922	5.457	3.004	3.778	2.394	6.481	3.018	5.377	3.677	4.243	5.105	3.965	4.118	4.51	3.76	4.851	5.14	7.364	5.986	4.164	4.251	5.086
hsa-miR-4439	3.905	4.351	3.004	5.388	4.756	3.742	4.514	3.568	4.525	5.06	3.543	2.739	4.45	4.412	3.87	3.405	3.507	4.303	5.813	5.124	5.044	5.457	3.004	3.778	2.394	6.481	3.018	5.377	3.677	4.243	5.105	3.965	4.118	4.51	3.76	4.851	5.14	7.364	5.986	4.164	4.251	5.086
hsa-miR-6806-5p	3.905	4.351	3.004	5.388	4.756	3.742	4.514	3.293	4.525	5.06	4.385	3.827	4.45	4.412	3.87	3.405	3.507	4.303	5.813	5.381	4.922	5.457	3.004	3.778	2.394	6.481	3.018	5.377	3.677	4.243	5.105	3.965	5.507	4.51	3.76	4.851	5.14	7.364	5.986	4.164	4.251	5.086
hsa-miR-4430	3.905	4.351	3.382	5.388	4.756	3.742	5.727	5.325	4.525	5.06	4.178	3.826	4.45	4.412	4.45	4.824	5.544	4.303	5.813	5.124	5.879	5.457	3.004	3.778	2.394	6.481	4.166	5.377	3.677	4.243	5.105	3.965	4.118	4.828	4.892	5.736	5.529	7.364	5.986	4.164	4.251	5.086
hsa-miR-4432	6.248	6.357	6.202	6.688	6.884	5.824	6.398	6.286	4.626	5.79	6.4	6.334	6.055	5.675	6.234	6.547	6.364	4.303	5.813	6.389	6.867	5.457	5.729	3.778	5.8	6.481	6.142	5.377	5.248	6.305	5.39	5.942	5.353	5.777	5.445	6.328	5.906	7.364	7.256	6.896	5.551	5.086
hsa-miR-6747-3p	3.905	4.351	3.004	5.588	4.756	3.852	4.514	3.803	4.525	5.06	4.138	2.739	4.45	4.412	3.87	3.405	3.507	4.303	5.813	5.124	4.922	5.457	3.004	3.778	2.394	6.481	4.872	5.377	3.677	4.243	5.105	3.965	4.426	4.51	3.76	4.851	5.14	7.364	5.986	4.601	4.251	5.086
hsa-miR-4431	3.905	4.351	3.004	5.388	4.756	3.742	4.779	3.293	4.525	5.06	3.543	2.739	4.45	4.412	3.87	3.405	3.507	4.303	5.813	5.124	4.922	5.457	3.004	3.778	2.394	6.481	3.018	5.377	3.677	4.243	5.105	4.09	4.118	4.51	3.76	4.851	5.14	7.364	5.986	4.164	4.251	5.086
hsa-miR-4434	3.905	4.351	3.004	5.388	4.756	3.742	4.514	4.164	4.525	5.06	4.947	2.739	4.45	5.32	3.87	3.405	3.507	4.303	5.813	5.124	4.922	5.457	3.004	3.778	2.394	6.481	3.018	5.377	3.677	4.243	5.105	4.58	4.118	4.51	3.76	6.257	5.444	7.364	5.986	5.084	4.251	5.086
hsa-miR-4447	3.905	4.351	3.004	5.388	4.756	3.742	4.514	3.293	4.525	5.06	3.543	2.739	4.45	4.412	3.87	3.405	3.507	4.303	5.813	5.124	4.922	5.457	3.004	3.778	2.394	6.481	3.226	5.377	3.677	4.243	5.105	3.965	4.118	4.51	4.541	4.851	5.14	7.364	5.986	4.403	4.251	5.086
hsa-miR-4449	3.905	4.351	3.004	5.388	4.756	3.742	4.514	4.335	4.525	5.06	3.859	4.299	4.976	5.086	3.994	3.985	4.673	4.303	5.813	5.657	4.922	5.457	3.95	3.778	2.678	6.481	4.832	5.377	3.677	4.243	5.105	3.965	4.118	4.51	4.317	4.851	5.52	7.364	5.986	6.075	4.251	5.086
hsa-miR-4448	3.905	4.351	3.004	5.388	4.756	3.742	4.514	3.293	4.525	5.06	3.543	2.739	4.45	4.412	3.87	3.405	4.118	4.303	5.813	5.124	4.922	5.457	3.004	3.778	2.394	6.481	3.018	5.377	3.677	4.243	5.105	3.965	5.439	4.51	3.76	5.262	5.14	7.364	5.986	4.164	4.484	6.591
hsa-miR-4441	3.905	4.351	3.279	5.616	5.376	5.667	5.293	4.821	4.525	5.06	3.543	3.476	4.895	4.412	5.051	3.892	4.871	4.303	5.813	5.124	6.182	5.457	3.004	3.778	2.394	6.481	4.455	5.377	3.677	5.426	5.105	3.965	4.634	4.51	3.76	5.142	5.14	7.364	5.986	6.266	4.251	5.086
hsa-miR-4440	3.905	4.351	3.004	5.388	4.756	3.742	4.514	3.293	4.525	5.06	3.543	2.739	4.45	4.412	4.237	3.405	3.507	4.303	5.813	5.124	4.922	5.457	3.004	3.778	2.394	6.481	3.018	5.377	3.677	4.243	5.105	3.965	4.118	4.51	3.76	4.851	5.418	7.364	5.986	5.409	4.251	5.333
hsa-miR-4443	9.134	8.943	7.954	9.15	8.322	7.906	8.687	8.198	7.923	7.966	8.152	8.411	8.329	8.711	8.333	8.737	8.676	8.308	8.768	8.797	8.573	8.264	8.677	7.985	8.063	8.608	8.524	8.28	8.038	8.359	8.205	8.859	7.607	8.143	8.031	9.067	9.249	9.107	8.618	8.34	9.944	8.796
hsa-miR-4442	5.126	5.735	4.872	5.388	5.924	5.258	4.726	5.511	4.525	5.06	5.431	5.148	5.02	5.397	5.635	4.971	4.414	4.303	5.813	5.124	6.319	5.457	5.274	3.778	4.803	6.481	4.368	6.36	4.29	4.889	5.105	5.017	5.465	4.51	5.65	5.829	5.99	7.364	5.986	6.335	5.553	5.086
hsa-miR-4444	3.905	4.351	4.446	5.388	4.756	4.67	4.514	5.38	4.525	5.06	4.872	4.997	4.45	5.332	4.235	4.716	4.634	4.665	5.813	5.628	5.932	5.457	4.147	3.778	3.8	6.481	4.315	5.377	3.677	4.243	5.351	5.371	5.015	5.012	5.93	5.127	6.825	7.364	5.986	5.382	4.756	5.086
hsa-miR-3127-5p	3.905	4.351	3.004	5.388	4.756	3.742	4.514	3.293	4.525	5.06	3.543	2.739	4.45	4.412	4.066	3.405	3.507	4.303	5.813	5.124	4.922	5.457	3.004	3.778	2.394	6.481	3.018	5.377	3.677	4.243	5.105	3.965	4.118	4.51	3.76	4.851	5.14	7.364	5.986	4.164	4.251	5.086
hsa-miR-3127-3p	3.905	4.351	3.004	5.388	4.756	3.742	4.918	3.293	4.525	5.06	3.543	2.841	4.45	5.347	3.87	3.405	3.507	4.303	5.813	5.399	4.922	5.457	3.004	3.778	2.394	6.481	3.018	5.377	3.677	4.243	5.105	3.965	4.118	4.51	3.76	4.851	5.14	7.364	5.986	4.164	4.251	5.086
hsa-miR-141-5p	3.905	4.351	3.004	5.388	4.756	3.742	4.873	3.293	4.525	5.06	3.543	2.739	4.45	4.412	3.87	3.405	4.617	4.303	5.813	5.124	4.922	5.457	3.004	3.778	2.394	6.481	3.018	5.377	3.677	4.243	5.105	3.965	4.118	4.51	3.76	4.851	5.14	7.364	5.986	4.164	4.251	5.086
hsa-miR-141-3p	5.395	4.658	4.701	5.388	5.479	3.742	4.774	4.908	5.782	5.06	6.072	5.082	4.45	4.412	3.87	3.899	5.464	4.303	5.813	5.124	5.564	5.457	4.755	3.778	4.512	6.481	4.09	5.377	4.762	4.243	5.105	3.965	4.118	4.51	4.5	4.851	6.355	7.364	5.986	5.035	4.251	5.086
hsa-miR-4330	3.905	4.351	3.004	5.388	4.756	3.742	4.514	3.293	4.525	5.06	3.543	2.739	4.45	4.412	3.87	3.405	4.484	4.303	5.813	5.124	4.922	5.457	3.004	3.778	2.394	6.481	3.018	5.377	3.677	4.243	5.105	3.965	4.118	4.51	3.76	4.851	5.14	7.364	5.986	4.164	4.251	5.086
hsa-miR-3152-5p	3.905	4.351	3.004	5.388	4.756	3.997	4.514	4.384	5.283	5.06	3.543	3.42	4.45	5.203	4.49	3.405	3.507	4.303	5.813	6.011	4.922	5.457	3.004	3.778	3.892	6.481	3.018	6.272	3.677	4.611	5.105	3.965	4.118	4.51	3.76	4.851	5.473	7.364	5.986	4.164	4.832	5.086
hsa-miR-3152-3p	4.471	4.351	3.004	5.388	4.756	3.742	4.623	5.585	4.525	5.06	3.543	3.839	4.45	5.399	3.87	3.97	4.388	4.303	5.813	5.238	5.74	5.457	4.323	3.778	4.497	6.481	3.018	6.262	5.108	5.841	5.105	4.697	4.118	4.51	3.76	5.6	5.14	7.364	5.986	4.164	4.863	6.823
hsa-miR-4304	4.478	4.351	3.979	6.067	6.402	3.742	4.692	5.839	5.082	5.06	4.776	5.576	5.326	5.866	4.896	4.974	5.733	4.649	6.172	6.731	5.845	5.457	5.518	3.778	4.298	6.481	4.513	5.969	4.879	4.387	5.393	5.208	5.277	5.665	5.375	5.209	5.603	7.364	5.986	5.81	5.588	6.237
hsa-miR-4303	3.905	4.351	3.004	5.388	4.756	3.742	4.514	3.293	4.525	5.06	3.543	3.04	4.45	4.412	3.87	3.405	3.507	4.303	5.813	5.124	4.922	5.457	3.258	3.778	2.394	6.481	4.529	5.377	3.677	4.243	5.105	4.401	4.118	4.51	3.76	4.851	5.14	7.364	5.986	4.164	4.251	5.086
hsa-miR-4306	3.905	4.351	3.997	5.388	5.073	4.239	4.514	3.591	5.389	5.06	4.328	4.043	4.45	4.939	3.87	3.405	3.986	4.303	5.813	5.124	5.286	5.457	3.004	3.778	4.205	6.481	3.018	5.377	3.677	5.469	5.568	5.021	4.948	4.51	5.349	5.104	5.14	7.364	5.986	6.08	4.828	5.839
hsa-miR-4305	3.905	4.351	3.004	5.388	4.756	3.742	4.514	3.293	4.525	5.06	3.91	2.739	4.45	4.412	3.87	3.405	3.507	4.303	5.813	5.124	4.922	5.457	3.437	3.778	2.394	6.481	5.377	5.377	3.862	4.243	5.105	3.965	4.118	4.51	3.76	4.851	5.14	7.364	5.986	4.791	4.251	5.924
hsa-miR-4308	3.905	4.351	3.004	5.657	4.756	3.742	4.514	3.293	4.525	5.06	4.461	2.739	5.4	5.668	4.025	3.405	4.966	4.303	5.813	5.124	4.922	5.457	3.104	3.778	2.394	6.481	3.018	5.617	3.677	4.243	5.105	3.965	4.118	4.51	3.76	4.851	5.14	7.364	5.986	4.164	4.251	5.086
hsa-miR-4307	3.905	4.351	3.004	5.388	4.756	3.742	5.458	4.112	4.525	5.06	3.543	3.165	5.082	4.412	3.87	3.405	3.507	4.303	5.813	6.833	5.714	5.457	3.004	3.778	2.809	6.481	3.018	5.484	3.677	4.243	5.105	3.965	4.118	4.51	4.594	5.167	5.14	7.364	5.986	4.164	4.251	5.086
hsa-miR-4309	3.905	4.351	3.004	5.388	4.756	3.742	4.514	4.092	4.525	5.06	3.543	2.739	4.45	4.412	3.87	3.505	5.538	4.303	5.813	5.667	4.922	5.457	3.004	3.778	2.394	6.481	3.018	5.377	3.677	4.243	5.105	4.32	4.118	4.51	3.76	5.883	5.14	7.364	5.986	4.164	4.251	5.249
hsa-miR-4300	8.497	9.168	8.473	9.193	8.578	8.539	9	9.034	7.859	8.621	8.326	9.182	7.683	7.852	8.033	8.632	9.084	8.489	9.196	8.017	8.895	8.618	9.023	8.967	8.019	8.956	7.47	8.637	8.425	9.531	8.531	9.101	7.992	7.507	8.063	9.456	9.659	8.742	10.626	9.348	9.179	9.052
hsa-miR-4302	3.905	4.351	3.004	5.388	4.756	3.742	4.514	3.66	4.525	5.172	3.543	3.016	4.45	4.412	3.87	3.405	3.507	4.303	5.813	5.124	4.922	5.457	3.004	3.778	3.197	6.481	3.018	5.377	3.677	4.243	5.105	3.965	4.284	4.51	3.76	4.851	5.14	7.364	6.545	6.026	4.251	5.086
hsa-miR-4301	3.905	4.351	3.004	5.388	4.756	4.529	4.514	3.293	4.525	8.441	3.543	3.303	4.45	4.412	3.87	3.405	3.507	4.303	5.813	5.124	4.922	5.457	3.004	3.778	2.394	6.481	3.589	5.377	3.677	4.243	5.105	3.965	4.118	4.926	3.76	4.851	5.14	7.364	5.986	5.181	4.251	5.086
hsa-miR-4315	5.264	5.528	4.919	6.323	4.756	3.742	5.025	5.732	4.525	5.06	4.914	5.738	4.45	4.412	5.37	5.11	4.112	4.638	5.813	5.748	6.428	5.457	5.777	3.778	4.421	6.481	5.023	5.377	5.225	5.168	5.105	5.09	5.753	4.51	5.402	6.012	5.401	7.364	5.986	4.796	5.496	5.711
hsa-miR-4314	5.703	7.036	6.12	6.923	6.589	6.204	6.281	6.161	5.648	6.06	6.263	6.592	6.274	6.035	6.079	5.731	6.48	5.912	7.382	7.381	6.631	5.776	6.007	5.43	5.378	6.641	6.523	6.653	5.443	6.501	6.753	6.592	6.385	6.097	6.74	6.535	5.639	7.364	7.27	6.927	6.385	6.092
hsa-miR-4317	4.599	5.049	4.839	6.192	6.145	4.516	4.514	5.621	4.525	5.06	4.992	4.981	4.45	4.849	5.842	4.271	5.571	4.303	5.813	6.665	4.922	5.457	5.273	3.778	3.969	6.481	3.018	5.889	5.031	5.243	5.105	5.34	5.077	4.51	4.162	4.851	5.14	7.364	5.986	5.265	5.429	5.086
hsa-miR-4316	3.905	4.735	3.775	5.388	4.756	3.742	4.721	5.081	5.075	5.06	4.275	4.843	4.45	4.512	4.829	4.178	5.081	4.303	6.046	5.124	4.922	5.457	3.004	3.778	3.155	6.481	3.664	5.879	4.078	5.424	5.105	3.965	4.615	4.51	3.76	4.851	5.283	7.364	5.986	4.164	5.567	5.086
hsa-miR-4319	3.905	4.351	3.004	5.388	4.756	3.742	4.514	4.386	4.525	5.06	3.543	2.739	4.45	4.412	3.87	3.405	3.507	4.303	5.813	6.271	4.922	5.457	3.004	3.778	2.394	6.481	3.018	5.377	3.677	4.243	5.105	3.965	4.118	4.51	3.76	4.851	5.14	7.364	5.986	4.164	4.251	5.086
hsa-miR-4318	3.905	4.351	3.004	5.388	5.096	3.742	4.514	3.293	4.525	5.06	3.543	2.739	4.45	4.412	3.87	3.405	4.313	4.303	5.813	6.38	4.922	5.457	3.004	3.778	2.394	6.481	3.018	5.377	3.677	4.243	5.105	3.965	5.252	4.51	3.76	4.851	5.14	7.364	5.986	4.164	4.251	5.086
hsa-miR-4311	4.011	4.351	3.004	5.388	4.756	3.742	4.514	3.293	4.525	5.06	3.543	2.739	4.45	4.412	3.87	3.405	3.507	4.303	5.813	6.333	4.922	5.457	3.004	3.778	3.132	6.481	3.018	5.377	3.677	4.243	5.105	3.965	4.118	4.51	3.76	5.11	5.14	7.364	5.986	5.777	4.251	5.675
hsa-miR-4310	4.906	4.351	3.004	5.388	4.756	3.742	5.042	4.771	4.525	5.06	4.604	2.739	4.45	4.412	3.87	3.405	3.507	4.303	5.813	6.734	4.922	5.457	3.004	3.778	3.91	6.481	3.018	6.173	3.677	4.861	5.105	4.34	4.118	4.51	4.179	4.851	5.14	7.364	5.986	4.164	4.251	5.086
hsa-miR-4313	3.905	4.351	3.004	5.388	5.667	4.42	5.72	4.503	5.265	5.06	4.988	5.513	4.45	4.885	4.505	4.343	5.273	4.876	5.813	7.154	4.922	6.315	3.004	3.778	3.103	6.481	3.018	5.683	4.037	4.491	6.731	5.629	6.056	6.518	6.009	5.796	6.102	8.282	6.847	6.781	6.762	5.734
hsa-miR-4312	3.905	4.351	3.004	5.388	5.319	3.742	4.514	3.293	4.525	5.06	3.543	2.869	4.45	4.412	3.87	3.405	3.766	4.303	5.813	6.374	4.922	5.875	3.388	3.778	2.394	6.481	3.018	5.377	4.971	4.243	5.105	3.965	5.184	4.51	3.76	4.962	5.14	7.364	5.986	4.562	4.251	6.036
hsa-miR-4326	3.905	4.351	4.769	5.51	4.756	5.329	4.514	3.293	4.525	6.392	3.793	5.505	4.45	4.412	4.806	3.405	5.914	4.303	5.813	5.713	6.082	5.457	5.553	4.022	4.469	6.481	6.049	5.93	4.978	5.607	5.105	3.965	4.488	4.51	3.76	6.284	5.14	7.364	5.986	4.164	4.251	5.287
hsa-miR-4325	3.905	4.351	3.004	5.388	4.756	3.742	4.514	6.001	4.525	5.06	3.543	2.739	4.45	4.412	3.87	3.405	3.507	4.303	5.813	5.124	6.099	5.457	3.004	3.778	2.394	6.481	3.018	5.377	3.905	4.243	5.105	3.965	4.118	4.51	3.76	4.851	5.14	7.364	5.986	6.28	4.251	5.086
hsa-miR-4328	3.905	4.351	3.004	5.388	4.756	3.742	4.514	3.293	4.525	5.06	3.543	3.898	4.45	4.412	3.87	3.405	3.507	4.303	5.813	6.623	4.922	5.457	4.799	3.778	2.394	6.481	3.018	5.377	3.677	4.243	5.105	3.965	4.118	4.51	3.76	4.851	5.14	7.364	5.986	4.618	4.251	5.086
hsa-miR-4327	4.72	4.351	5.121	5.388	5.517	5.44	5.73	5.324	5.929	6.993	4.985	5.993	4.996	5.116	5.969	4.789	5.995	4.5	5.813	6.876	6.671	5.566	6.501	5.847	5.164	6.481	5.895	5.886	5.506	6.851	5.105	3.965	4.118	4.69	3.76	5.908	5.14	7.364	6.197	6.561	5.137	5.086
hsa-miR-4329	6.193	6.63	5.911	6.119	7.375	6.082	6.379	6.447	6.4	6.116	6.656	6.76	6.154	6.4	6.246	6.806	7.011	6.504	6.877	7.265	7.008	6.437	6.308	6	6.02	6.481	6.796	7.046	5.958	6.557	7.548	7.057	6.549	7.083	7.953	7.066	6.931	7.364	7.333	7.475	7.125	7.678
hsa-miR-4320	3.905	4.351	3.004	5.388	5.541	3.742	4.514	3.293	4.525	5.06	3.543	4.294	4.704	4.412	3.87	3.405	3.507	4.303	5.813	5.124	5.094	5.457	3.88	3.778	2.658	6.481	3.677	5.377	5.026	5.358	5.105	5.459	5.403	4.805	4.583	5.535	5.14	7.364	5.986	4.164	4.251	5.482
hsa-miR-4322	3.905	4.351	4.509	5.388	4.756	3.742	4.514	3.293	6.607	5.347	3.543	4.195	4.45	4.412	4.136	3.405	4.377	4.303	5.813	5.124	5.678	5.457	6.022	3.778	2.394	6.481	3.555	5.377	5.248	4.243	5.105	3.965	4.118	4.51	3.76	4.851	5.14	7.364	5.986	4.164	4.251	5.086
hsa-miR-4321	3.905	4.351	3.004	5.388	4.756	3.742	4.514	3.293	4.525	5.06	3.543	2.739	4.45	4.412	3.87	3.405	3.507	4.303	5.813	5.124	4.922	5.457	3.004	3.778	2.394	6.481	3.018	5.377	3.677	4.243	5.105	3.965	4.118	4.51	3.76	4.851	5.14	7.364	5.986	4.164	4.251	5.086
hsa-miR-4324	3.905	4.351	3.004	5.388	5.298	4.08	4.514	4.173	4.895	5.06	3.543	3.365	4.45	4.412	3.87	3.405	5.499	4.303	5.813	5.976	5.575	5.457	4.016	3.778	2.394	6.481	3.893	5.377	3.677	4.784	5.105	4.591	4.118	4.51	3.76	4.851	5.14	7.364	5.986	4.164	4.251	5.086
hsa-miR-4323	3.905	4.351	3.004	5.388	4.756	3.742	4.514	3.468	4.525	5.06	3.543	2.739	4.45	4.412	3.87	3.405	3.507	4.303	5.813	5.124	4.922	5.457	3.004	3.778	2.394	6.481	3.018	5.377	3.677	4.243	5.105	3.965	4.118	4.51	3.76	4.851	5.14	7.364	5.986	4.164	4.251	5.086
hsa-miR-4290	4.673	4.74	4.909	6.407	5.033	3.742	4.802	4.616	5.454	5.06	4.007	4.88	4.45	5.989	4.911	5.104	5.909	4.556	5.813	5.615	6.13	5.457	5.316	5.042	2.801	6.481	5.371	5.377	4.89	5.123	5.798	4.286	4.842	4.51	4.877	4.851	5.14	7.364	5.986	6.526	4.251	5.086
hsa-miR-4292	3.905	4.351	3.895	5.892	4.756	3.742	4.514	4.293	4.525	5.06	3.543	3.984	4.45	4.412	4.612	3.405	3.507	4.303	5.813	5.124	4.922	5.457	3.004	3.778	2.394	6.481	4.752	5.377	3.677	4.243	5.105	4.69	5.089	4.51	3.76	4.851	5.14	7.364	5.986	4.164	4.251	5.086
hsa-miR-4291	4.364	4.351	4.636	5.388	5.601	4.432	4.514	3.919	4.525	5.06	4.863	4.625	5.612	4.412	4.298	3.405	4.478	4.303	5.813	5.124	4.922	5.457	4.549	3.778	3.337	6.481	5.35	5.377	4.258	4.243	5.105	4.993	4.715	4.666	4.712	5.966	5.14	7.364	5.986	5.166	5.384	5.086
hsa-miR-4294	3.905	4.351	3.004	5.388	4.756	3.742	4.514	3.293	4.525	5.06	3.543	2.739	4.45	4.412	3.87	3.405	3.507	4.303	5.813	5.124	4.922	5.457	3.004	3.778	2.394	6.481	3.018	5.377	3.677	4.243	5.105	3.965	4.118	4.51	3.76	4.851	5.14	7.364	5.986	4.164	4.251	5.086
hsa-miR-4293	8.122	7.971	7.685	8.403	7.293	7.24	7.852	7.689	7.204	7.494	7.526	7.52	7.522	7.156	7.803	7.619	7.438	7.503	7.035	7.382	7.159	7.217	7.291	7.543	7.279	7.175	7.199	7.728	7.313	8.139	7.144	7.55	6.971	7.558	7.275	7.784	8.118	7.84	7.993	6.86	7.232	7.298
hsa-miR-4296	7.445	7.813	7.305	7.936	7.466	7.063	7.19	6.832	7.36	7.504	7.236	8.034	6.88	7.675	6.851	6.931	7.366	7.345	7.658	7.536	7.417	7.279	6.805	6.775	6.583	6.915	7.278	7.706	7.196	7.799	6.686	7.136	7.455	6.752	6.907	7.123	7.822	7.364	7.554	7.704	7.785	5.997
hsa-miR-4295	3.905	4.351	3.004	5.388	4.756	3.742	4.514	3.293	4.525	5.06	3.806	3.039	4.45	4.412	3.87	3.405	3.507	4.303	5.813	5.124	4.922	5.457	3.004	3.778	2.394	6.481	3.553	5.377	3.677	4.243	5.706	3.965	4.118	4.51	4.557	4.851	5.14	7.364	5.986	5.341	4.251	5.086
hsa-miR-4298	3.905	4.351	3.004	5.388	4.756	3.742	4.514	3.293	4.525	8.849	3.543	2.739	4.45	4.412	3.87	3.405	4.794	4.303	5.813	5.124	4.922	5.457	3.004	3.778	2.394	6.481	3.018	5.377	3.677	4.243	5.105	3.965	4.118	4.51	3.76	4.851	5.14	7.364	5.986	4.164	4.251	5.086
hsa-miR-4297	4.762	4.351	4.645	6.111	4.984	3.742	5.473	4.983	4.525	5.06	3.543	5.11	4.647	4.412	3.87	3.816	4.529	4.303	5.813	5.124	5.927	5.457	4.79	4.068	3.687	6.481	4.312	5.377	3.677	4.243	5.105	4.38	5.832	4.51	5.49	4.984	5.14	7.364	5.986	4.938	4.503	5.086
hsa-miR-4299	3.905	4.848	4.365	5.998	4.756	5.036	4.95	3.293	4.525	5.06	4.193	4.669	4.45	4.412	5.097	3.405	4.529	4.303	5.813	5.124	4.922	5.457	3.263	3.778	3.638	6.481	3.666	5.377	4.125	4.243	5.105	4.708	4.351	4.51	4.801	4.851	5.14	7.364	5.986	5.765	4.251	5.086
hsa-miR-4259	3.905	4.351	3.004	5.388	4.756	3.742	4.514	3.293	4.525	5.06	3.543	2.739	4.45	4.412	3.87	3.405	3.507	4.303	5.813	5.124	6.24	5.457	3.004	3.778	2.394	6.481	3.018	5.377	3.677	4.243	5.105	3.965	4.118	4.51	3.76	4.851	5.14	7.364	5.986	4.164	4.251	5.086
hsa-miR-4252	4.19	4.351	3.004	5.388	4.756	3.742	4.925	4.771	4.525	5.06	3.543	3.696	4.45	4.412	3.87	3.405	3.507	4.303	5.813	5.124	4.922	5.457	3.004	3.778	2.394	6.481	3.018	5.377	3.677	4.243	5.105	3.965	4.118	4.51	3.76	4.851	5.14	7.364	5.986	4.164	4.251	5.086
hsa-miR-4251	3.905	4.351	3.004	5.388	5.737	3.742	4.73	3.293	4.525	5.06	3.543	2.739	4.45	4.412	3.87	3.405	3.507	4.303	5.813	5.124	4.922	5.457	3.004	3.778	2.394	6.481	4.058	5.377	3.677	4.243	5.105	3.965	4.118	4.51	3.76	4.851	5.14	7.364	5.986	4.164	4.251	5.086
hsa-miR-4254	3.905	4.351	3.004	5.388	6.205	4.413	4.514	3.293	4.525	5.06	3.543	3.165	4.45	4.412	4.174	3.405	3.507	4.303	5.813	5.819	5.134	5.457	3.576	3.778	2.394	6.481	5.21	5.377	4.833	4.243	5.105	3.965	4.43	4.51	3.76	5.831	5.14	7.364	6.468	4.164	4.251	5.086
hsa-miR-4253	3.905	4.351	3.004	5.388	4.756	3.742	4.514	4.104	4.525	5.06	3.543	3.589	4.45	4.412	3.87	3.405	3.638	4.303	5.813	5.124	4.922	5.457	3.473	4.654	2.394	6.481	4.176	5.377	3.677	4.243	5.105	3.965	4.118	4.51	3.76	4.851	5.14	7.364	5.986	4.164	4.251	5.086
hsa-miR-4256	3.905	4.351	3.004	5.388	4.756	3.742	4.514	3.293	4.525	5.06	3.543	3.051	4.45	4.412	3.87	3.405	3.507	4.303	5.813	5.124	4.922	5.457	3.004	3.778	2.394	6.481	3.018	5.377	4.618	4.243	5.105	3.965	4.118	4.51	3.76	4.851	5.14	7.364	5.986	4.164	4.251	5.086
hsa-miR-4255	3.905	4.351	3.004	5.388	4.756	3.742	4.514	3.293	4.525	5.06	3.543	2.739	4.45	4.412	3.87	3.405	3.507	4.303	5.813	5.124	4.922	5.457	3.004	3.778	2.394	6.481	4.432	5.377	3.677	4.243	5.105	3.965	4.118	5.12	3.76	4.951	5.14	7.364	5.986	4.164	4.251	5.086
hsa-miR-4258	3.905	4.351	3.004	5.388	4.756	3.742	5.125	3.293	4.525	5.06	3.543	3.17	4.566	4.412	3.87	3.405	3.507	4.303	5.813	5.124	4.922	5.457	3.004	3.778	2.394	6.481	3.018	5.377	3.677	4.243	5.105	3.965	4.118	4.51	3.76	4.851	5.14	7.364	5.986	4.164	4.251	5.086
hsa-miR-4257	3.905	4.351	3.004	5.388	4.756	3.866	4.514	3.293	4.525	5.06	3.543	2.739	4.45	4.412	3.87	3.405	3.627	4.303	5.813	5.124	4.922	5.457	3.004	3.778	2.394	6.481	3.018	5.377	3.677	4.243	5.105	3.965	4.118	4.51	3.76	4.851	5.14	7.364	5.986	4.164	4.251	5.086
hsa-miR-1251-3p	5.804	4.351	5.751	5.388	5.794	5.613	6.171	4.69	4.525	5.06	6.114	4.848	4.71	4.731	4.953	4.266	4.995	5.85	5.813	6.262	6.209	5.457	4.543	5.614	4.93	6.731	5.902	7.356	4.779	4.538	5.243	4.391	5.638	5.1	5.946	5.495	6.813	7.364	6.896	6.953	5.863	5.086
hsa-miR-4261	3.905	4.351	3.602	5.78	5.139	3.742	4.514	3.947	4.525	5.06	3.543	4.279	4.45	4.412	4.804	3.928	4.473	4.303	5.813	5.331	5.711	5.457	3.699	4.111	4.338	6.481	3.018	5.377	4.99	4.243	5.105	3.965	4.118	4.51	3.76	4.851	5.14	7.364	5.986	4.164	4.251	5.086
hsa-miR-4260	5.688	5.448	5.505	6.204	5.557	6.181	5.903	5.757	5.364	6.218	5.53	6.076	5.563	5.999	6.218	5.357	5.721	6.085	6.082	6.233	6.253	5.457	5.587	6.061	5.228	6.481	5.606	6.541	4.501	5.991	5.781	5.493	5.777	5.55	5.507	5.797	5.351	7.364	6.099	5.812	6.034	5.301
hsa-miR-4263	3.905	4.351	3.004	5.388	4.756	3.742	4.75	3.293	4.525	5.06	3.543	2.739	4.45	4.412	3.87	3.405	4.808	4.303	5.813	5.124	4.922	5.457	3.004	3.778	2.394	6.481	3.018	5.377	3.677	4.243	5.105	3.965	4.118	4.51	3.76	4.851	5.936	7.364	5.986	4.817	4.251	5.086
hsa-miR-4262	3.905	4.351	3.004	5.388	4.756	3.742	5.585	3.293	4.525	5.06	3.543	2.739	4.45	4.412	3.87	3.405	3.507	4.303	5.813	5.124	4.922	5.457	3.004	3.778	2.394	6.481	3.018	5.377	4.353	4.243	5.105	3.965	4.118	4.51	3.76	4.851	5.14	7.364	5.986	4.164	4.251	5.086
hsa-miR-4265	4.597	4.351	5.044	6.248	5.683	3.742	5.301	3.293	4.525	5.06	3.795	5.181	4.45	4.412	4.403	4.472	4.982	4.303	5.813	5.124	5.829	5.457	3.004	4.809	3.467	6.481	3.018	6.468	5.44	4.243	5.308	4.874	4.118	4.51	4.54	5.327	6.052	7.364	5.986	6.125	4.251	5.086
hsa-miR-4264	3.905	4.351	3.004	5.388	4.756	3.742	4.514	4.141	4.525	5.06	3.543	2.739	4.45	4.412	3.87	3.405	4.267	4.303	5.813	5.124	4.922	5.457	3.004	3.778	2.394	6.481	3.575	5.377	3.677	4.243	5.105	4.077	4.118	4.51	4.636	4.851	5.14	7.364	5.986	4.164	4.251	5.086
hsa-miR-4267	3.905	4.351	3.891	5.388	4.756	3.742	5.122	3.293	4.525	5.06	3.543	2.739	4.45	4.412	3.87	3.405	3.507	4.303	5.813	5.124	4.922	5.457	3.004	3.778	2.394	6.481	3.018	5.377	4.442	4.243	5.105	3.965	4.118	4.51	3.76	4.851	5.14	7.364	5.986	4.164	4.251	5.086
hsa-miR-4266	3.905	4.351	3.004	5.388	4.756	3.742	4.911	3.293	4.525	5.06	3.543	2.739	4.45	4.412	3.87	3.405	3.507	4.303	5.813	5.124	4.922	5.457	3.004	3.778	2.394	6.481	3.018	5.377	4.665	4.243	5.105	3.965	4.118	4.51	3.76	4.851	5.14	7.364	5.986	4.164	4.251	5.086
hsa-miR-4269	8.733	9.296	8.641	9.46	9.075	8.441	8.577	8.612	8.28	8.912	8.753	8.795	8.158	8.426	8.098	8.717	9.017	8.531	8.964	8.934	9.023	8.443	8.435	8.237	8.244	8.888	8.543	8.521	8.17	8.663	8.972	9.198	8.406	8.389	8.736	9.499	9.242	8.584	8.953	8.389	8.564	9.112
hsa-miR-4268	9.444	9.796	9.299	9.894	9.242	9.45	9.534	9.672	9.323	9.701	9.558	9.93	9.17	9.371	9.544	9.73	9.391	9.348	9.435	9.519	9.261	9.323	9.196	9.224	9.076	9.624	9.572	9.514	9.808	9.565	9.25	9.479	9.452	9.485	9.767	10.018	10.209	9.414	9.667	9.214	10.251	9.232
hsa-miR-4270	5.6	4.351	4.928	5.909	4.756	3.742	4.514	3.293	4.525	5.06	4.459	4.103	4.656	4.412	3.87	3.405	4.541	4.303	5.813	5.124	4.922	5.457	3.004	3.971	3.074	6.481	3.722	5.377	3.677	4.243	5.105	3.965	4.118	4.51	3.76	4.851	5.758	7.364	5.986	5.217	4.251	5.086
hsa-miR-4272	4.88	4.351	4.214	5.771	4.756	4.045	5.485	3.606	4.525	5.06	3.543	4.374	4.45	4.412	4.78	3.405	3.507	4.303	5.813	5.322	5.4	5.457	4.131	3.778	2.811	6.481	3.881	5.377	3.677	4.243	5.105	4.723	5.107	4.51	4.9	5.283	5.14	7.364	5.986	4.601	4.251	5.086
hsa-miR-4271	5.727	5.7	5.104	6.608	5.97	5.7	6.352	5.511	4.525	6.567	5.641	5.681	5.642	4.921	5.362	5.497	4.762	4.626	5.813	5.124	6.296	5.457	5.362	4.999	4.843	6.481	4.958	5.377	5.451	4.46	6.158	5.912	5.228	5.421	5.031	5.051	5.494	7.364	6.802	6.733	5.248	5.302
hsa-miR-4274	3.905	4.351	3.716	5.388	4.756	3.742	4.892	3.872	4.869	5.06	3.543	3.141	4.45	4.412	3.87	3.405	4.449	4.303	5.813	5.124	4.922	5.457	3.004	3.778	2.394	6.481	3.018	5.377	3.677	4.243	5.105	3.965	4.118	4.51	3.76	4.851	5.421	7.364	5.986	4.164	4.251	5.086
hsa-miR-4273	9.372	9.804	9.092	9.838	9.56	9.131	8.978	9.123	8.811	9.178	9.332	9.536	9.139	9.636	9.245	9.474	9.607	9.471	9.559	9.635	9.55	9.57	9.433	9.436	8.83	9.738	9.48	9.409	8.942	9.494	10.092	10.395	9.618	10.029	10.266	10.26	10.375	11.185	9.446	9.636	10.047	10.381
hsa-miR-4276	3.905	4.351	3.745	5.603	4.756	4.386	4.514	3.293	4.525	5.06	3.543	3.968	4.45	4.412	3.87	4.511	4.088	4.303	6.111	5.124	5.563	5.457	3.108	3.778	2.813	6.481	3.018	5.808	4.786	4.243	5.105	3.965	4.118	5.242	3.76	5.983	5.14	7.364	5.986	4.164	4.251	5.086
hsa-miR-4275	3.905	4.351	3.004	5.388	5.471	4.363	4.514	3.293	4.525	5.06	3.543	2.739	4.45	4.412	3.87	3.405	3.507	4.303	5.813	5.124	4.922	5.457	3.004	3.778	2.394	6.481	3.018	5.377	3.677	4.243	5.105	3.965	4.118	4.51	3.76	4.851	5.14	7.364	5.986	4.164	4.251	5.086
hsa-miR-4278	3.905	4.351	3.261	5.988	4.756	3.742	5.195	5.488	4.525	5.06	3.543	4.053	4.45	4.412	4.483	3.405	3.719	4.303	5.813	5.124	4.922	5.457	4.724	3.778	2.791	6.481	3.143	5.377	3.677	4.243	5.105	3.965	4.118	4.51	3.76	5.216	5.332	7.364	5.986	4.164	4.251	5.086
hsa-miR-4277	3.905	4.351	3.004	5.388	4.756	3.742	4.514	3.725	4.525	5.06	3.543	2.739	4.45	4.412	3.87	3.405	3.507	4.303	5.813	5.124	4.922	5.457	3.004	3.778	2.394	6.481	3.018	5.377	3.677	4.243	5.105	3.965	4.118	5.315	3.76	4.851	5.14	7.364	5.986	4.164	4.251	5.086
hsa-miR-4279	3.905	4.351	4.412	5.67	4.756	3.742	6.272	4.24	4.525	5.06	3.543	4.136	4.45	4.412	3.87	4.38	3.709	4.303	5.813	5.124	5.513	5.457	4.611	3.778	2.394	6.481	3.018	5.377	3.677	4.243	5.105	3.965	4.118	4.51	3.76	4.851	5.14	7.364	5.986	4.164	4.251	5.086
hsa-miR-1251-5p	7.122	6.623	6.759	6.783	7.125	6.363	6.906	6.573	6.681	6.635	7.132	6.91	6.899	6.902	6.929	6.393	6.31	6.707	6.707	7.135	6.898	7.455	6.494	6.207	6.588	6.481	6.356	6.993	6.548	5.916	6.591	6.088	6.472	7.058	6.882	6.137	7.083	7.505	6.603	7.413	7.332	6.647
hsa-miR-4281	8.723	8.714	7.956	9.342	9.803	8.504	9.052	8.492	9.066	9.646	9.646	9.496	9.002	9.639	8.667	8.226	8.35	8.661	9.417	10.022	9.604	9.87	7.745	8.844	8.063	9.45	8.827	8.933	8.379	9.287	10.619	9.511	9.277	10.082	10.097	9.984	10.614	12.16	10.239	10.447	9.511	10.669
hsa-miR-4280	3.905	4.351	3.004	5.388	4.756	3.742	4.514	3.293	4.525	5.06	3.543	3.64	4.45	4.412	3.87	3.405	3.507	4.303	5.813	5.124	4.922	5.457	3.004	3.778	2.394	6.481	3.018	5.377	3.677	4.243	5.105	3.965	4.118	4.51	3.76	4.851	5.338	7.364	5.986	4.164	4.251	5.086
hsa-miR-4283	3.905	4.351	3.004	5.388	4.756	3.742	4.514	3.293	4.525	5.06	3.543	2.739	4.45	4.412	3.87	3.405	3.507	4.303	5.813	5.124	4.922	5.457	3.004	3.778	2.394	6.481	4.027	5.377	3.677	4.243	5.105	3.965	4.118	4.51	3.76	4.851	5.14	7.364	5.986	5.133	4.251	5.086
hsa-miR-4282	3.905	4.351	3.004	5.388	4.756	3.742	4.514	3.293	4.525	5.06	3.543	2.739	4.45	4.412	3.87	3.405	3.507	4.303	5.813	5.124	4.922	5.457	3.004	3.778	2.394	6.481	3.018	5.377	3.677	4.243	5.105	3.965	4.118	4.51	3.76	4.851	5.14	7.364	5.986	4.164	4.251	5.086
hsa-miR-4285	3.905	4.351	3.004	5.388	4.756	3.742	4.514	3.293	4.525	5.06	3.543	2.739	4.45	4.412	4.252	3.405	3.507	4.303	5.813	5.124	4.922	5.457	3.004	3.778	2.394	6.481	3.018	5.377	3.677	4.243	5.105	3.965	4.118	4.51	3.76	4.851	5.14	7.364	5.986	4.908	4.251	5.086
hsa-miR-4284	3.905	4.351	3.004	5.388	4.756	3.742	4.514	3.293	4.525	5.06	3.543	2.739	4.45	4.412	3.87	3.405	3.507	4.303	5.813	5.124	4.922	5.457	3.004	3.778	2.394	6.481	3.018	5.377	3.677	4.243	5.105	3.965	4.118	4.51	3.76	4.851	5.14	7.364	5.986	4.164	4.251	5.086
hsa-miR-4287	7.236	7.402	7.081	8.148	7.692	7.022	6.991	6.926	6.506	7.308	6.975	7.06	6.571	7.691	6.985	7.305	7.578	6.857	8.161	7.46	8.129	7.469	7.46	7.232	6.368	7.777	7.018	7.892	7.208	7.308	7.151	7.069	6.698	6.729	6.833	7.649	7.194	7.803	7.593	7.62	6.236	6.715
hsa-miR-4286	5.226	4.585	6.328	6.614	6.591	7.092	5.551	6.64	6.21	7.453	4.702	5.95	6.198	6.651	7.223	6.986	7.982	5.171	8.654	7.767	7.479	6.459	7.962	6.905	6.474	8.697	5.402	7.875	7.193	7.095	6.549	5.837	5.523	4.51	4.42	5.82	5.14	7.364	10.504	8.311	5.352	5.835
hsa-miR-4289	3.905	4.351	3.004	5.388	4.756	3.742	4.514	3.293	4.525	5.06	3.543	2.739	4.45	4.412	3.87	3.405	3.507	4.303	5.813	5.124	4.922	5.457	3.004	3.778	2.394	6.481	4.322	5.377	3.677	4.243	5.105	3.965	4.118	4.51	3.76	4.851	5.14	7.364	5.986	4.164	4.251	5.086
hsa-miR-4288	3.905	4.351	3.004	5.388	4.756	3.742	4.514	3.293	4.525	5.06	3.543	4.029	4.45	4.412	3.87	3.405	4.747	4.303	5.813	5.124	4.922	5.457	3.004	3.778	2.394	6.481	3.018	5.377	3.677	4.243	5.105	4.959	4.218	4.51	4.402	4.851	5.14	7.364	5.986	4.586	4.251	5.086
hsa-miR-6786-3p	3.905	4.351	3.004	5.388	4.756	3.742	4.514	3.293	4.525	5.06	3.543	2.739	4.45	4.412	3.87	3.405	3.507	4.303	5.813	5.124	4.922	5.457	3.004	3.778	2.394	6.481	3.183	5.377	3.677	4.243	5.105	4.265	4.118	4.51	3.76	4.851	5.14	7.364	5.986	4.164	4.251	5.086
hsa-miR-6786-5p	3.905	4.351	3.004	5.388	4.756	3.742	4.514	3.293	4.525	5.06	3.543	2.739	4.45	4.412	3.87	3.405	3.507	4.303	5.813	5.124	4.922	5.457	3.004	3.778	3.121	6.481	3.018	5.377	3.677	4.243	5.523	3.965	4.118	4.51	3.76	4.851	5.14	7.364	5.986	4.164	4.251	5.086
hsa-miR-7855-5p	3.905	4.351	3.004	5.388	4.756	3.742	4.514	3.646	4.525	5.06	3.543	3.468	4.45	4.412	3.87	3.405	3.507	4.303	5.813	5.124	4.922	5.457	3.004	3.778	2.394	6.481	3.018	5.377	3.677	4.243	5.105	3.965	4.118	4.51	3.76	4.851	5.14	7.364	5.986	4.164	4.251	5.086
hsa-miR-422a	3.905	4.351	3.004	5.388	4.756	3.955	4.684	4.738	4.525	5.06	3.543	3.107	4.45	4.412	3.87	3.405	3.507	4.303	5.813	5.124	4.922	5.578	3.004	4.149	3.925	6.481	3.018	5.377	4.921	4.243	5.105	3.965	4.118	4.51	3.76	4.851	5.14	7.364	5.986	4.164	4.251	5.086
hsa-miR-34b-5p	3.905	4.351	4.209	5.388	4.756	3.742	4.514	4.095	5.631	5.06	3.543	2.739	4.45	4.412	4.037	3.405	3.814	4.303	5.813	5.124	4.922	5.457	3.004	3.778	3.152	6.481	4.405	5.377	3.677	5.21	5.105	3.965	4.118	4.51	3.76	4.851	5.827	7.364	5.986	4.27	4.251	5.254
hsa-miR-1226-5p	11.063	11.07	10.289	11.31	10.437	10.522	10.847	10.614	9.749	10.326	10.566	10.599	10.266	10.222	10.236	10.957	10.541	10.678	9.928	9.965	10.234	10.081	10.488	10.348	10.539	10.386	10.732	10.077	10.601	10.515	10.872	11.356	10.581	10.99	11.142	11.449	11.692	11.496	10.491	10.64	11.857	10.945
hsa-miR-34b-3p	5.993	6.012	5.777	5.857	4.756	4.153	5.542	5.416	5.031	5.06	5.999	5.688	5.133	4.947	5.175	4.781	5.062	5.349	5.813	5.124	5.92	5.457	5.292	3.778	5.282	6.481	4.538	5.377	5.375	4.655	5.105	5.277	5.312	4.986	3.76	6.275	6.897	7.364	5.986	6.404	5.941	5.325
hsa-miR-1226-3p	4.823	4.351	4.055	5.388	4.756	3.742	6.105	3.293	4.525	5.06	4.319	4.271	4.45	4.412	3.87	3.899	4.738	4.552	5.813	5.124	4.922	5.457	3.356	4.582	3.726	6.481	4.422	5.377	5.7	4.243	5.105	3.965	4.118	4.51	4.108	4.851	5.14	7.364	5.986	5.736	4.251	5.086
hsa-miR-3186-3p	3.905	4.351	3.587	5.388	4.756	4.539	5.788	4.765	6.607	5.06	3.543	3.162	4.45	4.412	5.108	3.405	3.507	4.303	5.813	5.124	7.689	6.03	6.159	4.418	4.247	6.481	3.018	6.371	3.677	5.938	5.105	4.931	4.118	4.51	3.934	4.851	5.14	7.364	5.986	5.286	4.251	5.086
hsa-miR-151a-3p	3.905	4.351	3.004	5.388	4.756	3.742	4.514	5.046	4.525	5.06	3.543	2.842	4.45	4.412	3.87	3.405	3.507	4.303	5.813	5.726	5.043	5.457	3.004	4.01	2.394	6.481	3.018	5.793	3.677	5.725	5.105	3.965	4.118	4.51	3.872	4.851	5.733	7.364	5.986	4.477	4.251	5.086
hsa-miR-3186-5p	9.931	10.118	9.545	9.906	9.819	9.615	9.618	9.629	9.926	9.696	9.515	9.445	9.034	9.37	9.146	9.335	9.338	9.196	9.458	9.562	10.248	10.052	9.397	9.427	9.24	10.141	8.803	9.859	9.36	9.537	9.807	9.535	9.083	9.555	9.414	9.355	9.098	9.484	9.687	9.31	9.265	9.698
hsa-miR-151a-5p	3.905	4.351	4.025	5.388	4.756	5.053	4.684	4.7	4.525	5.06	3.543	3.038	4.45	4.412	3.87	3.405	3.507	4.303	5.813	6.032	4.922	5.457	3.004	5.336	3.379	6.481	4.341	5.988	4.18	4.935	5.261	3.965	4.35	4.51	4.04	4.851	5.458	7.364	5.986	4.986	4.251	5.086
hsa-miR-4477b	3.905	4.351	3.004	5.388	4.756	3.742	4.514	3.293	4.525	5.06	3.543	2.739	4.45	4.412	3.87	3.405	4.213	4.303	5.813	5.569	4.922	5.457	3.004	3.778	2.394	6.481	3.179	5.377	3.677	4.243	5.105	3.965	4.118	4.51	3.76	4.851	5.14	7.364	5.986	4.164	4.251	5.086
hsa-miR-4477a	3.905	4.351	3.004	5.388	4.756	3.742	4.514	3.633	4.525	5.06	3.543	2.739	4.45	4.412	3.87	3.405	3.507	4.303	5.813	5.124	4.922	5.457	3.004	3.778	2.394	6.481	3.018	5.377	3.677	4.499	5.105	3.965	4.118	4.51	3.76	4.851	5.14	7.364	5.986	4.164	4.251	5.086
hsa-miR-504-3p	5.656	6.903	5.699	6.784	6.459	5.883	5.497	5.541	5.542	6.185	4.838	6.278	5.724	5.658	5.321	6.556	6.224	5.232	5.813	6.497	6.688	5.457	5.886	4.55	4.828	6.481	6.061	6.012	5.015	5.647	5.994	6.421	5.488	4.927	6.287	6.61	5.994	7.364	5.986	6.37	4.251	5.732
hsa-miR-92a-3p	3.905	4.351	3.004	5.388	4.756	3.742	4.514	3.293	4.525	5.06	3.543	3.175	4.45	4.412	3.87	3.405	3.507	4.303	5.813	5.124	4.922	5.457	3.004	3.778	2.394	6.481	4.512	5.377	3.677	4.243	5.105	3.965	4.118	4.51	3.76	4.851	5.14	7.364	5.986	4.164	4.251	5.086
hsa-miR-504-5p	8.973	9.631	9.745	9.859	9.833	9.776	9.578	9.25	9.41	10.775	8.933	9.801	9.778	9.415	9.461	9.65	10.377	9.135	9.891	10.363	10.721	10.042	9.903	9.826	9.812	10.331	9.811	10.77	9.904	10.306	10.417	10.377	8.725	8.664	10.413	10.788	9.723	10.111	10.673	10.082	8.558	10.802
hsa-miR-550a-3-5p	3.905	4.351	3.004	5.388	4.756	4.726	4.514	4.2	4.525	5.06	3.543	2.739	4.45	4.412	3.87	3.405	4.461	4.303	5.813	5.124	4.922	5.457	3.686	3.778	2.394	6.481	3.018	5.377	3.677	4.243	5.105	3.965	5.19	4.51	4.031	4.851	5.14	7.364	5.986	4.763	4.251	5.086
hsa-miR-4727-3p	3.905	4.833	5.458	6.32	4.756	4.45	6.294	5.925	4.787	6.246	5.581	4.165	4.45	5.071	4.927	5.184	5.671	4.8	6.366	5.124	5.663	5.457	5.273	5.408	4.266	7.254	5.04	5.377	3.859	6.11	5.105	3.965	4.118	4.51	3.76	4.851	5.14	7.364	7.034	5.747	4.251	5.086
hsa-miR-155-3p	3.905	4.946	5.122	5.388	4.756	4.173	5.282	5.16	4.768	5.304	3.543	5.466	4.45	4.412	5.287	4.294	4.035	4.684	5.813	5.124	6.299	5.457	3.699	3.778	3.66	6.481	4.11	5.377	3.677	4.623	5.105	6.443	6.552	6.144	5.594	4.851	7.74	7.561	5.986	6.516	7.465	5.362
hsa-miR-15a-3p	3.905	4.351	3.004	5.388	4.756	3.742	4.514	3.293	4.525	5.06	3.543	3.068	4.45	4.412	3.87	3.405	3.507	4.303	5.813	5.124	4.922	5.457	3.004	3.778	2.394	6.481	3.018	5.377	3.677	4.243	5.105	3.965	4.118	4.51	3.76	4.851	5.14	7.364	5.986	5.005	4.251	5.086
hsa-miR-155-5p	5.166	4.682	5.214	5.388	4.756	5.11	6.032	5.66	5.37	5.06	5.653	5.403	5.752	5.042	5.365	4.467	4.994	4.916	5.813	6.104	5.633	6.443	4.167	4.862	5.112	6.481	5.023	5.377	5.234	5.93	5.105	4.115	5.723	4.51	5.036	4.851	6.107	7.364	8.451	6.716	5.556	5.086
hsa-miR-4727-5p	8.215	9.158	8.172	9.206	8.154	8.201	8.182	8.178	7.569	8.331	8.371	8.701	7.697	8.047	7.593	8.386	8.913	8.788	8.146	8.371	7.996	7.541	7.835	7.464	7.489	8.571	8.279	7.887	7.198	8.803	8.057	8.742	7.653	7.62	8.446	9.015	9.002	8.406	8.091	8.278	8.05	8.687
hsa-miR-15a-5p	3.905	4.351	3.004	5.388	4.756	3.742	4.514	3.559	4.525	5.06	3.543	3.107	4.45	4.957	3.87	3.405	3.507	4.303	5.813	6.024	4.922	5.457	3.004	3.778	2.394	6.481	3.018	5.377	3.677	4.526	5.105	3.965	4.118	4.51	3.76	4.851	5.14	7.364	5.986	4.353	4.251	5.086
hsa-miR-193b-5p	4.166	4.351	3.004	5.388	4.756	3.742	4.514	4.363	4.525	5.06	3.543	2.739	4.45	4.412	3.87	3.405	3.507	4.303	5.813	5.124	5.413	5.457	3.004	3.778	2.394	6.481	3.018	5.694	3.677	4.243	5.105	3.965	4.118	4.51	3.76	4.851	5.14	7.364	5.986	4.338	4.251	5.086
hsa-miR-193b-3p	3.905	4.351	3.004	5.388	4.756	3.742	4.514	4.229	4.525	5.06	3.543	2.854	4.45	4.412	4.153	3.405	3.507	4.303	5.813	5.124	4.922	5.457	3.004	3.778	2.394	6.481	3.018	5.377	4.324	4.243	5.205	3.965	4.118	4.51	3.76	4.851	5.14	7.364	5.986	4.164	4.251	5.086
hsa-miR-6845-3p	3.905	4.351	3.004	5.388	4.756	3.742	4.514	3.47	4.525	5.06	3.543	2.739	4.45	4.412	3.87	3.405	3.507	4.303	5.813	5.124	4.922	5.457	3.004	3.778	2.394	6.481	3.018	5.377	3.677	4.243	5.105	3.965	4.118	4.51	3.76	4.851	5.14	7.364	5.986	4.164	4.251	5.086
hsa-miR-6845-5p	3.905	4.351	3.004	5.388	4.756	3.742	4.514	4.211	5.217	5.06	3.543	2.739	4.45	4.412	3.87	3.405	4.444	4.303	5.813	6.805	4.922	5.457	3.906	3.778	2.394	6.481	4.945	5.631	3.677	4.977	5.105	3.965	4.118	4.51	4.683	4.851	5.14	7.364	5.986	4.364	4.251	5.086
hsa-miR-214-3p	5.444	4.351	3.946	5.388	5.756	3.742	4.641	5.368	4.525	5.06	3.543	3.437	4.45	4.412	3.87	3.643	3.507	4.303	5.956	5.634	5.193	5.457	3.004	3.778	4.433	6.481	3.018	5.972	4.866	5.378	5.105	5.186	4.118	5.079	3.76	5.361	6.977	7.364	5.986	4.655	4.251	5.086
hsa-miR-4436b-3p	3.905	4.613	5.617	5.653	6.246	5.858	5.506	5.73	6.675	6.594	3.543	5.08	4.45	5.291	6.288	5.934	6.198	6.628	5.813	5.942	5.927	5.457	7.207	4.182	5.279	7.035	4.934	5.377	5.963	6.182	5.105	3.965	4.118	4.51	3.76	5.761	5.14	7.364	7.153	6.759	4.251	5.086
hsa-miR-214-5p	4.326	4.351	3.273	5.388	5.139	4.242	4.514	4.736	5.777	5.06	3.543	2.739	4.45	4.412	3.87	3.617	3.507	4.303	5.813	6.494	5.162	5.457	5.249	5.123	2.394	6.481	3.018	6.816	4.907	5.434	5.105	4.513	4.118	4.51	5.422	4.977	5.857	7.584	5.986	6.278	4.251	5.086
hsa-miR-4436b-5p	3.905	4.351	3.004	5.388	4.756	3.742	4.514	3.293	4.525	5.06	3.543	2.739	4.45	4.412	3.87	3.405	3.507	4.303	5.813	5.124	4.922	5.457	3.004	3.778	2.394	6.481	3.018	5.377	3.677	4.243	5.105	3.965	4.118	4.51	4.41	4.851	5.723	7.364	5.986	4.164	4.251	5.086
hsa-miR-6870-5p	7.23	9.04	8.077	9.29	9.121	8.414	8.209	8.153	7.595	8.461	8.663	8.537	7.839	8.067	6.997	8.498	8.585	8.021	8.083	8.553	8.454	7.56	7.663	8.296	7.855	8.37	8.221	8.461	7.352	8.273	9.216	9.578	8.109	8.278	9.058	9.87	8.909	8.372	8.667	8.652	8.227	9.301
hsa-miR-6870-3p	14.239	13.939	13.88	13.953	13.406	13.715	14.017	13.891	13.723	13.687	13.644	13.515	13.813	13.967	13.93	13.706	13.472	14.134	14.015	13.589	13.778	13.709	13.992	14.027	13.902	14.239	13.655	13.378	13.51	13.954	13.347	13.421	12.938	13.258	13.178	13.64	13.936	13.632	14.196	13.048	13.613	13.624
hsa-miR-181a-2-3p	5.56	5.274	5.677	6.127	6.188	5.076	6.069	5.248	5.363	5.06	5.391	5.426	4.585	4.412	5.565	4.971	4.974	4.303	5.813	6.401	5.553	5.982	5.981	5.556	4.866	6.481	3.802	5.548	4.959	4.925	5.105	3.965	5.12	4.51	4.895	4.851	5.14	7.364	6.721	5.979	5.262	5.086
hsa-miR-3689a-5p	4.722	5.102	5.013	5.388	4.756	4.777	4.514	3.919	4.525	5.06	5.548	5.048	4.45	4.697	3.87	3.405	4.376	4.801	5.813	5.805	5.246	5.457	4.43	3.778	4.545	6.481	3.692	6.488	4.343	5.413	5.105	3.965	4.118	4.51	4.232	4.851	5.14	7.364	5.986	4.516	4.251	5.086
hsa-miR-215-5p	4.622	4.351	3.331	5.388	4.756	5.297	4.514	3.674	5.232	5.387	3.543	2.739	4.45	4.847	4.644	3.405	4.949	4.303	5.813	6.478	5.398	5.457	6.526	4.775	4.115	7.842	3.018	5.852	5.006	4.594	5.105	4.163	4.118	4.51	3.76	6.019	6.261	7.364	5.986	4.631	4.251	6.584
hsa-miR-199a-5p	3.905	4.351	3.004	5.388	4.756	3.742	4.514	4.5	4.525	5.06	3.543	2.739	4.45	4.412	3.87	3.405	3.507	4.303	5.813	5.124	4.922	5.457	3.004	3.778	2.394	6.481	3.018	5.377	3.677	4.243	5.105	3.965	4.118	4.51	3.76	4.851	5.14	7.364	5.986	5.446	4.251	5.086
hsa-miR-215-3p	4.882	4.351	3.655	5.388	6.099	3.742	4.514	3.616	4.525	5.06	3.543	2.739	4.45	4.412	3.87	3.405	3.507	4.303	5.813	5.651	4.922	5.457	3.004	3.778	3.343	6.481	3.018	5.377	3.677	4.612	5.105	5.166	4.118	NaN	3.76	4.851	5.503	7.364	5.986	4.164	4.251	5.086
hsa-miR-6733-5p	3.905	4.351	3.004	5.685	4.756	3.742	4.514	3.293	4.525	5.06	3.543	2.739	4.45	4.412	3.87	3.405	3.507	4.303	5.813	5.124	4.922	5.598	3.004	3.778	2.394	6.481	3.75	5.377	3.677	4.243	5.105	3.965	4.118	4.51	3.76	4.851	5.14	7.364	5.986	4.164	4.251	5.086
hsa-miR-6865-5p	3.905	4.351	3.004	5.388	4.756	3.742	4.514	3.293	4.525	5.06	3.543	2.739	4.45	4.412	3.87	3.405	3.507	4.303	5.813	5.124	4.922	5.457	3.004	3.778	2.394	6.481	4.661	5.377	3.677	4.243	5.105	3.965	4.118	4.51	3.76	4.851	5.14	7.364	5.986	5.364	4.251	5.086
hsa-miR-6865-3p	6.84	7.566	6.934	7.795	7.71	6.453	6.934	6.495	6.837	7.46	7.73	7.547	7.024	7.392	6.94	7.668	7.285	7.047	7.865	8.025	7.848	7.252	6.7	6.594	6.255	7.283	6.94	6.822	6.756	7.557	8.316	8.523	7.831	8.075	8.119	8.16	8.788	8.812	8.325	8.155	7.791	8.366
hsa-miR-503-3p	3.905	4.351	3.004	5.388	4.756	3.742	4.514	3.293	4.525	5.06	3.543	2.739	4.45	4.412	3.87	3.405	3.822	4.303	5.813	5.124	4.922	5.457	3.004	3.778	2.394	6.481	3.018	5.377	3.677	4.243	5.105	3.965	4.118	4.51	3.76	4.851	5.14	7.364	5.986	4.164	4.251	5.086
hsa-miR-503-5p	3.905	4.351	3.004	5.388	4.756	3.742	4.514	3.293	4.525	5.06	3.543	2.739	4.45	4.412	3.87	3.405	3.507	4.303	5.813	5.124	4.922	5.457	3.004	3.778	2.394	6.481	3.018	5.377	3.677	4.243	5.105	3.965	4.118	4.51	3.76	4.851	5.14	7.364	5.986	4.164	4.251	5.086
hsa-miR-3191-5p	3.905	4.351	3.004	5.388	4.756	3.899	5.521	3.676	4.988	5.06	3.543	2.739	4.45	4.412	3.87	3.405	3.507	4.303	5.813	5.124	5.182	5.457	4.14	5.592	3.255	6.481	3.018	5.872	3.677	4.63	5.105	3.965	4.118	4.51	3.76	4.851	5.14	7.364	5.986	4.792	4.251	5.086
hsa-miR-3191-3p	3.905	4.351	3.004	5.388	4.756	3.742	5.323	3.293	4.525	5.06	3.543	2.739	4.45	4.412	3.87	3.405	3.885	4.303	5.813	5.124	5.398	5.457	4.021	3.778	2.394	6.481	3.018	5.377	3.677	5.289	5.105	3.965	4.118	4.51	3.76	4.851	5.14	7.364	5.986	4.164	4.251	5.086
hsa-miR-576-5p	3.905	4.351	3.004	5.388	4.756	3.742	4.514	3.293	4.525	5.06	3.543	2.739	4.45	4.412	3.87	3.405	3.507	4.303	5.813	5.124	4.922	5.457	3.004	3.778	2.394	6.481	3.018	5.377	3.677	4.243	5.105	3.965	4.118	4.51	3.76	4.851	5.14	7.364	5.986	4.164	4.251	5.086
hsa-miR-576-3p	3.905	4.351	3.004	5.388	4.756	3.742	4.514	3.293	4.525	5.06	3.543	2.739	4.45	4.412	3.87	3.405	3.507	4.303	5.813	5.124	4.922	5.457	3.004	3.778	2.394	6.481	3.018	5.377	3.677	4.243	5.105	3.965	4.118	4.51	3.76	4.851	5.14	7.364	5.986	4.164	4.251	5.086
hsa-miR-1285-3p	4.67	4.351	3.905	5.388	4.756	3.742	4.957	6.566	4.525	5.06	5.684	3.169	4.635	4.412	4.613	3.405	4.22	4.303	5.813	5.89	4.922	5.457	3.004	4.123	2.736	6.481	3.018	5.377	4.833	4.429	5.105	4.55	4.605	4.51	3.76	4.851	5.897	7.364	5.986	4.423	4.251	5.086
hsa-miR-1285-5p	4.934	4.351	3.543	5.388	4.936	3.742	5.509	6.683	4.987	5.06	3.823	3.747	4.45	4.412	3.87	3.405	3.507	4.303	5.813	5.721	4.922	5.457	3.004	6.582	2.394	6.481	3.018	5.377	3.677	4.739	5.105	4.334	4.434	4.51	4.802	4.851	6.451	7.364	6.362	4.164	5.13	5.695
hsa-miR-5590-5p	3.905	4.351	3.004	5.388	4.756	3.742	4.514	3.293	4.525	5.06	3.543	2.739	4.45	4.412	3.87	3.405	3.507	4.303	5.813	5.124	4.922	5.457	3.004	3.778	2.394	6.481	3.018	5.377	3.677	4.243	5.105	3.965	4.118	4.51	3.76	4.851	5.14	7.364	5.986	4.164	4.251	5.086
hsa-miR-5590-3p	3.905	4.351	3.004	5.388	4.756	3.742	4.514	3.293	4.525	5.06	3.543	2.739	4.45	4.412	3.87	3.405	3.507	4.303	5.813	5.124	4.922	5.457	3.004	3.778	2.394	6.481	3.018	5.377	3.677	4.243	5.105	3.965	4.118	4.51	3.76	4.851	5.14	7.364	5.986	4.164	4.251	5.086
hsa-miR-6890-5p	3.905	4.351	3.004	5.388	4.756	3.742	4.514	4.399	4.525	5.06	3.543	3.288	4.45	4.412	3.87	3.405	3.507	4.303	5.813	5.241	4.922	5.457	4.233	3.778	3.963	6.481	3.018	5.377	3.677	4.426	5.105	3.965	4.697	4.51	3.76	4.851	5.14	7.364	5.986	4.164	4.251	5.086
hsa-miR-6890-3p	3.905	4.351	3.004	5.388	4.756	3.742	4.514	3.293	4.525	5.06	3.543	2.739	4.45	4.412	3.87	3.405	3.507	4.303	5.813	5.124	5.521	5.457	3.004	3.778	2.394	6.481	3.018	5.377	3.677	4.243	5.105	3.965	4.118	4.51	4.408	4.851	5.14	7.364	5.986	4.164	4.251	5.086
hsa-miR-1255b-2-3p	6.797	6.256	6.27	6.692	7.49	5.021	6.393	5.947	6.048	5.984	6.762	6.252	6.188	6.664	6.233	6.21	6.521	6.693	6.954	7.062	7.496	6.643	6.424	5.944	5.073	6.847	5.298	7.197	6.176	7.13	5.259	5.292	5.19	5.747	5.642	5.877	6.907	7.364	6.708	6.825	5.685	5.086
hsa-miR-7854-3p	11.37	11.395	10.698	11.513	10.985	10.796	10.551	10.631	10.178	10.526	10.947	11.591	10.428	10.541	9.851	10.412	11.186	11.142	11.203	11.237	10.902	10.767	10.652	10.302	10.481	10.81	10.678	10.682	10.051	11.204	11.883	11.892	11.113	11.43	11.693	11.719	11.755	12.41	11.305	11.37	11.667	12.202
hsa-miR-15b-3p	4.084	4.351	3.004	5.388	4.756	3.742	4.967	4.886	5.108	5.06	4.604	3.693	4.45	5.225	4.895	4.422	5.065	4.303	5.813	5.641	5.122	5.457	4.229	4.429	2.533	6.481	3.018	5.377	5.371	4.715	5.105	3.965	4.118	4.51	3.76	4.851	5.897	7.364	5.986	4.164	4.251	5.086
hsa-miR-15b-5p	3.905	4.351	3.004	5.388	4.756	4.263	5.726	4.787	4.525	5.06	3.543	4.36	4.786	4.412	4.116	3.899	5.03	4.303	5.813	5.741	5.075	5.457	3.88	4.857	2.394	6.481	3.018	5.499	4.837	5.771	5.105	3.965	4.118	4.51	3.76	4.851	6.847	7.364	5.986	5.208	4.251	5.086
hsa-miR-660-3p	3.905	4.351	3.004	5.388	4.756	3.742	4.514	3.293	5.022	5.06	3.543	2.739	4.45	4.412	3.87	3.405	3.507	4.303	5.813	5.124	4.922	5.457	3.004	3.778	2.394	7.699	4.609	5.822	3.677	4.243	5.105	3.965	4.118	4.51	4.791	4.851	6.278	7.364	5.986	5.535	4.251	5.086
hsa-miR-660-5p	3.905	4.351	3.004	5.492	4.756	3.742	4.514	3.293	4.525	5.06	3.543	2.739	4.45	4.412	3.87	3.405	3.507	4.303	5.813	5.124	4.922	5.457	3.004	3.778	2.394	6.481	4.539	5.377	3.677	4.243	5.105	3.965	4.118	4.51	3.76	4.851	5.14	7.364	5.986	4.164	4.251	5.086
hsa-miR-767-3p	3.905	4.351	3.004	5.388	4.756	3.742	4.514	3.293	4.525	5.06	3.543	2.739	4.45	4.412	3.87	3.405	3.507	4.303	5.813	5.124	4.922	5.457	3.004	3.778	2.394	6.481	3.018	5.377	3.677	4.243	5.105	3.965	4.118	4.51	3.76	4.851	5.14	7.364	5.986	4.164	4.251	5.086
hsa-miR-767-5p	3.905	4.351	3.004	5.388	4.756	3.742	4.514	3.293	4.525	5.06	3.543	4.704	4.989	4.412	4.806	3.405	4.678	4.303	5.813	5.124	4.922	5.457	4.968	3.778	2.394	6.481	3.018	5.377	3.677	5.208	5.105	4.217	4.118	4.51	3.76	4.851	5.14	7.364	5.986	5.368	4.251	5.086
hsa-miR-6879-5p	3.905	4.351	3.004	5.388	4.756	3.742	4.514	3.293	4.525	5.06	3.543	2.739	4.45	4.412	3.87	3.405	3.507	4.303	5.813	5.124	4.922	5.457	3.004	3.778	2.394	6.481	3.018	5.377	3.677	4.243	5.105	3.965	4.118	4.51	3.76	4.851	5.14	7.364	5.986	4.164	4.251	5.086
hsa-miR-6879-3p	3.905	4.351	3.004	5.388	4.756	3.742	4.514	3.293	4.525	5.06	3.543	2.739	4.45	4.412	3.87	3.405	3.507	4.303	5.813	5.124	4.922	5.457	3.004	3.778	2.394	6.481	3.018	5.377	3.677	4.243	5.105	3.965	4.118	4.51	3.76	4.851	5.14	7.364	5.986	4.164	4.251	5.086
hsa-miR-548t-5p	4.231	4.351	3.264	5.388	4.756	4.977	4.514	4.559	4.525	5.06	3.543	3.917	4.45	4.412	3.87	3.405	3.718	4.303	5.813	5.124	5.589	5.457	3.004	3.778	3.631	6.481	3.018	5.377	7.618	4.555	5.105	4.412	4.118	4.51	3.76	4.851	5.14	7.364	5.986	5.96	4.251	5.086
hsa-miR-6503-5p	3.905	5.288	3.004	5.388	4.756	3.742	4.671	4.43	4.525	5.309	4.119	2.739	4.45	4.412	3.87	3.405	3.507	4.303	5.813	5.124	4.922	5.457	3.004	3.951	2.727	6.481	3.018	5.377	3.677	4.243	5.105	3.965	5.203	4.51	4.585	4.851	5.14	7.364	5.986	6.067	4.251	5.086
hsa-miR-6503-3p	3.905	5.252	3.004	5.388	5.875	3.919	4.514	4.292	4.525	5.06	4.961	2.925	4.45	4.412	3.87	3.405	3.507	4.303	5.813	5.647	4.922	5.457	4.865	3.778	3.884	6.481	4.537	5.377	4.342	4.243	5.105	3.965	5.35	4.51	3.76	5.041	5.14	7.364	5.986	5.212	4.251	5.086
hsa-miR-31-3p	3.905	4.351	3.004	5.388	4.756	3.742	4.514	3.293	5.363	5.06	3.543	2.739	4.45	4.412	3.87	3.405	3.507	4.303	5.813	5.124	4.922	5.457	3.004	3.778	2.394	6.481	3.018	5.377	3.677	4.243	5.105	3.965	4.118	4.51	3.76	4.851	5.14	7.364	5.986	4.164	4.251	5.086
hsa-miR-31-5p	3.905	4.351	3.15	5.388	4.756	3.742	4.514	3.293	4.734	5.06	3.543	2.739	4.45	4.412	3.87	3.405	3.507	4.303	5.813	5.124	4.922	5.457	3.004	3.778	2.394	6.481	3.018	5.74	4.883	4.708	5.105	3.965	4.118	4.51	3.76	4.851	5.14	7.364	5.986	4.164	4.251	5.086
hsa-miR-92a-2-5p	3.905	4.351	3.004	5.388	4.756	3.742	4.514	3.293	4.525	5.06	3.543	3.021	4.45	4.412	3.87	3.405	3.507	4.303	5.813	5.124	4.922	5.457	3.004	3.778	2.394	6.481	3.018	5.377	3.677	4.243	5.105	3.965	4.118	4.51	3.76	4.851	5.14	7.364	5.986	4.164	4.251	5.086
hsa-miR-7159-3p	3.905	4.351	3.004	5.388	4.756	3.742	4.514	3.293	4.525	5.06	3.543	3.979	4.45	4.412	3.87	3.543	3.507	4.303	5.813	5.124	4.922	5.457	3.004	3.778	2.394	6.481	3.018	5.377	3.677	4.243	5.105	3.965	4.118	4.51	3.76	4.851	5.14	7.364	5.986	4.164	4.251	5.086
hsa-miR-6733-3p	3.905	4.833	3.004	6.221	4.756	3.742	4.641	3.293	4.525	5.06	3.543	2.739	4.45	4.412	3.87	3.405	3.507	4.303	5.813	5.124	4.922	5.457	3.004	3.778	2.394	6.481	3.018	5.377	3.677	4.243	5.105	3.965	4.118	4.51	4.044	4.851	5.14	7.364	5.986	4.164	4.251	5.086
hsa-miR-7159-5p	5.872	6.488	6.064	6.342	5.697	5.925	6.14	6.42	6.345	6.019	5.871	6.098	6.618	6.205	6.807	6.53	6.288	5.486	6.882	7.086	6.989	6.001	6.712	5.963	6.692	6.481	6.083	6.175	6.183	5.941	5.708	6.421	6.117	6.599	6.812	6.798	6.865	7.364	6.896	7.078	6.125	6.455
hsa-miR-4801	3.905	4.351	3.004	5.388	4.756	3.742	4.514	3.293	4.525	5.06	3.884	2.739	4.45	4.412	3.87	3.405	3.507	4.303	5.813	5.124	5.095	5.457	3.004	3.778	2.394	6.481	3.018	5.377	3.677	4.243	5.105	3.965	4.118	4.51	3.76	4.851	5.14	7.364	5.986	4.164	4.251	5.086
hsa-miR-4803	3.905	4.351	3.004	5.388	4.756	3.742	4.514	3.293	4.525	5.06	3.543	2.739	4.45	4.412	3.87	3.405	3.507	4.303	5.813	5.124	5.512	5.457	3.004	3.778	2.394	6.481	3.018	5.377	3.677	4.243	5.105	3.965	4.118	4.51	3.76	4.851	5.14	7.364	5.986	4.164	4.251	5.086
hsa-miR-4734	3.905	4.351	3.004	5.388	4.756	3.742	4.514	4.038	4.525	5.06	3.543	2.739	4.45	4.412	3.87	3.405	3.507	4.303	5.813	5.124	4.922	5.457	3.004	3.778	2.394	6.481	3.018	5.377	3.677	4.243	5.105	3.965	4.118	4.51	3.76	4.851	5.14	7.364	5.986	4.164	4.251	5.086
hsa-miR-4737	3.905	4.351	3.886	5.795	4.756	3.742	4.514	3.293	4.525	5.06	5.194	2.739	4.45	4.412	3.87	3.405	3.507	4.303	5.813	5.124	4.922	5.457	3.004	3.778	2.394	7.021	3.222	5.377	3.677	4.243	5.105	3.965	4.118	4.51	3.76	4.851	5.14	7.364	5.986	4.164	4.251	5.086
hsa-miR-4736	8.59	8.688	8.272	8.865	8.317	8.239	8.383	8.034	7.784	8.031	8.301	8.528	8.019	8.353	8.37	8.446	8.643	8.442	8.239	8.231	8.52	8	8.246	8.09	7.98	8.195	8.471	8.348	8.024	8.752	7.925	7.704	7.84	7.905	8.123	8.164	8.663	9.204	8.471	8.312	8.778	8.221
hsa-miR-4739	4.11	4.351	3.004	5.388	4.756	3.742	4.514	3.293	4.525	5.06	3.543	2.739	4.45	4.412	4.985	3.405	3.507	4.303	5.813	5.124	4.922	5.457	4.619	3.778	2.394	6.481	4.759	5.377	3.677	4.243	5.105	3.965	4.348	4.51	3.76	4.851	5.14	7.364	5.986	4.164	4.251	6.754
hsa-miR-4730	3.905	4.351	3.004	5.388	4.941	3.742	4.514	3.293	4.525	5.06	3.543	2.739	4.45	4.412	3.87	3.405	3.507	4.686	5.813	5.124	4.922	5.457	3.004	3.778	2.394	6.481	3.881	5.377	3.677	4.243	5.105	3.965	4.118	4.51	3.76	4.851	5.14	7.364	5.986	4.268	4.251	5.086
hsa-miR-4744	3.905	4.351	3.004	5.388	4.756	3.742	4.514	3.293	4.736	5.06	4.026	2.739	4.45	4.412	3.87	3.405	3.507	4.303	5.813	5.124	4.922	5.457	3.004	3.778	2.394	7.039	5.259	5.377	5.29	4.243	5.105	3.965	4.118	4.51	3.76	4.851	5.14	7.364	5.986	4.164	4.251	5.086
hsa-miR-4748	4.563	4.351	4.612	5.388	4.756	3.742	5.448	3.293	4.525	5.06	4.342	4.185	4.45	4.412	3.87	3.405	3.507	4.303	5.813	5.124	4.922	5.457	3.339	3.778	3.864	6.481	5.512	5.377	3.677	4.243	5.105	3.965	5.844	4.51	3.76	4.851	5.14	7.364	5.986	4.164	4.251	5.086
hsa-miR-4741	3.905	4.351	3.004	5.388	4.756	3.742	4.514	3.293	4.525	5.06	4.226	2.739	4.45	4.412	3.87	3.405	3.507	4.303	5.813	5.124	4.922	5.457	3.004	3.778	2.394	6.481	3.018	5.377	3.677	4.243	5.105	3.965	4.118	4.51	3.76	4.851	5.14	7.364	5.986	4.164	4.251	5.086
hsa-miR-4754	3.905	4.351	4.224	5.588	4.756	3.742	4.514	3.293	4.525	5.06	4.653	3.135	4.45	4.412	3.87	3.405	3.507	4.303	5.813	5.124	4.922	5.457	3.004	3.778	3.146	6.481	4.754	5.377	3.677	4.243	5.105	3.965	5.209	4.51	3.76	4.851	5.688	7.364	5.986	4.456	4.251	5.086
hsa-miR-4759	12.999	13.298	12.797	13.491	12.866	13.021	13.273	12.897	12.718	13.026	13.051	12.823	12.57	12.549	12.578	12.992	12.892	12.848	13.21	12.976	12.975	12.956	12.781	13.11	12.771	13.527	12.926	12.773	12.734	13.252	12.937	13.168	12.558	12.872	13.094	13.392	13.533	13.5	13.407	12.806	13.228	13.428
hsa-miR-4751	4.907	4.351	4.359	5.496	4.756	3.742	4.514	4.26	6.128	5.06	5.099	4.18	5.303	4.412	4.625	4.511	5.617	4.303	5.813	6.092	4.922	6.519	4.518	3.778	3.955	6.481	6.147	5.377	5.367	4.243	5.105	4.919	4.403	4.51	4.581	4.851	7.01	7.364	5.986	6.872	4.251	5.6
hsa-miR-4752	4.932	4.351	5.314	6.044	4.756	3.742	4.91	4.415	4.525	5.06	4.982	4.188	4.45	4.412	3.87	3.405	4.254	4.303	5.813	5.569	4.922	5.457	4.294	3.778	4.498	6.481	4.661	5.377	3.677	4.243	5.105	4.448	4.118	4.51	4.085	4.851	5.14	7.364	5.986	4.39	4.251	5.086
hsa-miR-4765	3.905	4.351	5.126	5.388	4.756	7.538	5.465	5.425	5.64	7.042	3.543	2.739	5.393	4.691	6.54	5.36	7.488	4.666	7.601	6.71	6.794	5.457	8.067	5.906	4.79	9.319	7.389	7.136	6.696	4.575	5.105	4.919	4.118	4.51	4.314	6.393	5.14	7.364	6.833	5.737	4.56	5.588
hsa-miR-4767	4.968	5.054	4.508	5.54	4.756	3.742	4.514	3.293	4.525	5.06	4.551	3.144	4.45	4.412	3.87	3.405	3.507	4.303	5.813	5.124	4.922	5.457	3.004	3.778	3.109	6.481	3.018	5.377	3.677	4.243	5.105	3.965	4.118	4.51	3.76	4.851	5.14	7.364	5.986	4.164	4.251	5.086
hsa-miR-4706	3.905	4.351	3.004	5.388	4.756	3.742	4.514	3.293	4.525	5.06	3.543	3.86	4.45	4.412	3.87	3.405	3.804	4.303	5.813	5.124	4.922	5.457	3.275	3.778	2.394	6.481	4.285	5.377	3.677	4.664	5.105	3.965	4.118	4.51	3.76	4.851	5.14	7.364	5.986	4.164	4.251	5.086
hsa-miR-4705	4.587	4.957	3.612	5.388	4.756	4.561	4.514	5.103	4.525	5.06	4.452	4.414	4.45	4.412	3.87	4.085	3.758	4.303	5.813	6.359	6.518	5.457	5.349	3.778	4.409	6.481	3.018	5.377	3.677	5.134	5.105	3.965	4.118	4.51	3.76	4.851	5.14	7.364	5.986	4.164	4.251	5.086
hsa-miR-4710	3.905	5.186	4.801	5.388	5.131	4.703	5.445	4.625	4.525	5.06	5.616	4.922	4.45	4.981	4.349	4.375	3.507	4.303	5.813	5.124	5.757	5.457	5.043	3.778	4.619	6.481	3.12	5.377	3.677	4.243	5.105	3.965	4.118	4.51	3.76	4.851	5.14	7.364	5.986	4.721	4.677	5.086
hsa-miR-4719	3.905	4.351	3.458	5.388	4.756	3.742	5.279	5.09	4.525	5.06	3.543	2.739	4.45	5.032	3.87	3.405	4.019	4.807	5.813	5.718	4.922	5.457	3.004	3.778	3.02	6.481	4.332	5.827	5.47	4.4	5.105	4.747	4.118	4.51	3.76	4.851	6.308	7.364	5.986	4.164	4.251	5.086
hsa-miR-4718	3.905	4.351	3.95	5.388	4.756	4.61	4.514	4.475	4.525	5.06	4.907	3.886	4.45	5.142	3.87	3.405	4.698	4.786	5.813	6.155	4.922	5.457	3.004	5.44	2.394	6.481	4.353	6.756	5.513	5.111	5.105	3.965	4.249	4.51	3.76	4.851	6.592	7.364	5.986	5.556	4.251	5.086
hsa-miR-4721	3.905	4.351	3.004	5.388	4.756	3.742	4.514	3.556	4.525	9.349	3.543	2.739	4.45	4.412	3.87	3.405	3.507	4.303	5.813	5.124	4.922	5.457	3.004	3.778	2.394	6.481	5.128	5.377	3.677	4.243	5.105	3.965	4.118	4.51	3.76	4.851	5.14	7.364	5.986	4.164	4.251	5.086
hsa-miR-4729	3.905	4.351	3.004	5.388	4.756	3.742	4.514	3.654	4.525	5.06	3.543	2.739	4.45	4.412	3.87	3.405	3.507	4.303	5.813	5.124	4.922	5.457	3.004	3.778	2.394	6.481	3.635	5.377	4.406	4.243	5.105	3.965	4.118	4.51	3.76	4.851	5.14	7.364	5.986	4.164	4.251	5.086
hsa-miR-4779	3.905	4.351	4.554	5.388	4.756	3.742	4.514	3.293	4.525	5.06	4.598	3.152	4.45	4.412	3.971	3.405	4.794	4.303	5.813	5.124	5.362	5.457	4.626	3.778	2.394	6.481	3.018	5.377	5.191	4.243	5.105	3.965	4.118	4.51	4.335	4.851	5.14	7.364	5.986	6.166	4.251	5.086
hsa-miR-4771	3.905	4.351	3.004	5.388	4.756	3.742	4.514	3.293	4.525	5.06	3.543	2.739	4.45	4.412	3.87	3.405	3.507	4.303	5.813	5.124	4.922	5.457	3.004	3.778	2.394	6.672	5.908	5.377	3.677	4.243	5.105	3.965	4.118	4.51	3.76	4.851	5.14	7.364	5.986	5.757	4.251	5.086
hsa-miR-4770	5.026	4.351	4.112	5.388	4.756	3.742	4.514	3.505	4.525	5.06	4.058	2.739	4.45	4.412	3.87	3.405	3.507	4.303	5.813	5.124	4.922	5.457	3.004	3.778	2.394	6.481	3.018	5.377	3.677	4.243	5.105	3.965	4.118	4.51	3.76	4.851	5.14	7.364	5.986	4.164	4.251	5.086
hsa-miR-4773	5.807	4.351	4.797	5.996	5.898	3.742	4.514	4.37	5.766	5.06	3.904	4.647	5.125	4.514	5.018	4.657	5.226	5.041	5.813	6.486	5.357	6.615	5.637	4.625	4.599	6.481	4.808	5.954	5.159	4.243	5.105	5.266	4.801	4.51	4.515	4.851	5.14	7.364	6.682	5.256	6.219	5.086
hsa-miR-4775	11.245	11.752	10.997	11.721	11.28	11.467	11.869	11.412	11.069	11.434	11.561	11.198	11.009	11.166	11.035	11.075	11.238	11.707	11.748	11.178	11.769	11.442	11.482	11.642	11.214	12.36	10.97	11.479	11.243	12.419	11.279	11.988	11.216	11.493	11.503	12.13	12.72	12.729	12.989	11.728	12.331	12.621
hsa-miR-4788	6.237	5.584	5.406	6.283	5.449	3.742	5.832	5.073	4.969	5.606	5.801	5.702	5.194	6.044	5.524	5.544	5.603	5.253	6.757	6.027	6.385	6.36	4.173	5.144	5.332	6.481	5.867	5.657	5.981	6.271	5.105	4.683	5.755	4.51	5.563	4.851	6.076	7.364	5.986	6.159	5.671	5.206
hsa-miR-4780	3.905	4.351	3.004	5.388	4.756	3.742	4.514	3.293	4.525	5.06	3.693	2.739	4.45	4.412	3.87	3.405	3.507	4.303	5.813	5.124	4.922	5.457	3.004	3.778	2.394	6.481	3.052	5.377	3.677	4.243	5.105	3.965	4.118	4.51	3.76	4.851	5.14	7.364	5.986	4.164	4.251	5.086
hsa-miR-4784	4.779	5.078	3.004	5.801	5.6	3.742	4.514	4.956	4.525	5.06	3.543	4.309	4.45	4.412	3.87	4.932	5.137	4.303	5.813	5.124	6.058	5.457	3.627	3.778	3.404	6.481	4.072	5.377	3.677	4.69	5.105	3.965	4.118	4.51	4.459	4.851	5.566	7.364	5.986	4.164	4.251	5.086
hsa-miR-4785	3.905	4.513	3.004	5.388	4.756	3.742	4.514	3.293	4.525	5.06	3.543	2.739	4.45	4.412	3.87	3.405	5.129	4.303	5.813	5.124	5.3	5.457	3.004	3.778	2.394	6.481	3.589	5.377	3.677	4.243	5.105	3.965	4.118	4.51	5.924	4.851	5.14	7.364	5.986	4.164	4.251	5.086
hsa-miR-4791	5.322	4.351	3.004	5.622	4.756	3.742	4.514	3.293	4.525	5.06	3.543	2.739	4.45	4.412	3.87	3.405	3.627	4.303	5.813	5.124	6.002	5.457	3.004	3.778	2.394	6.481	4.566	5.377	4.137	4.243	5.105	3.965	4.118	4.51	3.76	4.851	5.14	7.364	5.986	4.746	4.251	5.086
hsa-miR-4792	3.905	4.351	3.004	5.388	4.756	3.742	4.514	3.293	4.525	5.06	3.543	2.739	4.45	4.412	3.87	3.405	3.507	4.303	5.813	5.124	5.177	5.457	3.004	4.232	2.394	6.481	4.964	5.377	3.677	4.243	5.105	3.965	4.118	4.51	4.878	4.851	5.14	7.364	5.986	5.332	4.251	5.086
hsa-miR-4794	4.322	4.351	3.004	5.388	4.756	3.742	4.514	3.293	4.525	5.06	4.35	2.739	4.45	4.412	3.87	3.405	3.507	4.303	5.813	5.124	5.232	5.457	3.004	3.778	2.394	6.481	3.018	5.377	3.677	6.718	5.105	3.965	4.118	4.51	3.76	4.851	5.14	7.364	5.986	4.701	4.251	5.086
hsa-miR-7111-3p	3.905	4.937	3.004	5.602	4.756	3.742	4.514	5.103	4.525	5.06	4.668	5.079	4.45	4.412	4.535	3.8	5.679	4.303	5.813	5.124	4.922	5.457	3.567	3.778	3.492	6.481	4.648	5.377	3.677	4.243	5.105	3.965	4.118	4.51	3.76	4.851	5.14	7.364	5.986	4.164	4.251	5.086
hsa-miR-7111-5p	3.905	4.351	3.004	5.388	5.448	3.742	4.514	3.293	4.525	5.06	3.543	2.739	4.45	4.412	3.87	3.405	3.507	4.303	5.813	5.124	4.922	5.457	3.004	3.778	2.394	6.481	3.018	5.377	3.677	4.243	5.105	3.965	4.118	4.51	3.76	4.851	5.14	7.364	5.986	5.01	4.251	5.086
hsa-miR-5007-5p	13.06	12.861	12.742	13.302	11.84	13.473	14.038	13.797	13.386	12.901	12.59	12.522	14.085	13.055	14.048	13.251	12.127	13.682	12.062	12.009	11.961	12.01	13.335	13.325	14.193	12.852	13.841	12.252	13.737	13.109	12.582	13.495	12.999	13.642	12.605	13.333	14.007	13.177	12.382	11.917	13.846	13.185
hsa-miR-5007-3p	3.905	4.901	3.248	5.388	5.495	3.742	4.825	3.293	4.525	5.06	3.543	3.632	4.45	4.412	3.87	3.405	3.858	4.303	5.813	5.124	4.922	5.457	4.687	3.778	3.186	6.607	3.475	5.377	4.086	4.243	5.105	4.515	4.985	4.51	4.693	6.244	5.5	7.364	5.986	4.164	4.251	7.733
hsa-miR-1271-5p	3.905	4.351	3.266	5.388	4.756	3.742	4.514	4.28	4.525	5.06	4.919	2.739	4.45	4.412	3.87	3.405	3.507	4.303	5.813	5.124	4.922	5.457	3.004	3.778	2.394	6.481	3.16	5.377	4.24	4.243	5.105	3.965	4.118	4.51	3.76	4.851	5.803	7.364	5.986	4.164	4.251	5.086
hsa-miR-1271-3p	4.28	4.351	3.787	5.388	4.756	3.742	4.514	3.293	4.525	5.06	5.079	2.739	4.45	4.412	3.87	3.405	5.351	4.303	5.813	5.124	4.922	5.457	3.004	3.778	2.756	6.481	3.018	5.377	3.677	4.243	5.105	3.965	4.118	4.51	3.76	4.851	5.14	7.364	5.986	4.164	4.251	5.086
hsa-miR-195-3p	3.905	4.351	3.004	5.388	4.756	3.742	4.514	3.293	4.525	5.06	3.543	2.739	4.45	4.412	3.87	3.405	3.507	4.303	5.813	5.834	4.922	5.457	3.004	3.778	2.394	6.481	3.018	5.377	3.677	4.365	5.105	3.965	4.118	4.51	3.76	4.851	5.14	7.364	5.986	4.164	4.251	5.086
hsa-miR-411-5p	3.905	4.351	3.004	5.388	4.756	3.742	4.514	3.734	4.525	5.06	3.543	2.739	4.45	4.412	3.87	3.405	3.507	4.303	5.813	5.124	5.029	5.457	3.004	3.778	2.394	6.481	3.018	6.03	3.677	4.243	5.105	3.965	4.118	4.51	3.948	4.851	5.14	7.364	5.986	4.164	4.251	5.086
hsa-miR-130a-3p	4.43	4.351	3.004	5.388	4.756	3.742	4.786	3.293	4.525	5.06	3.543	3.773	4.45	4.412	3.87	3.405	3.507	4.303	5.813	5.124	4.922	5.457	3.004	3.778	2.394	6.481	3.018	5.377	3.677	4.243	5.105	3.965	4.118	4.51	5.038	4.851	5.14	7.364	5.986	4.164	4.251	5.086
hsa-miR-411-3p	3.905	4.351	3.913	5.912	5.388	3.742	4.852	5.215	4.525	5.06	3.543	3.843	4.45	4.412	3.87	3.405	4.97	4.303	5.813	5.124	4.922	5.457	3.868	5.421	2.394	6.481	3.339	5.377	3.677	5.642	5.105	3.965	4.118	4.51	3.76	4.851	5.14	7.364	5.986	4.32	4.251	5.086
hsa-miR-130a-5p	3.905	4.351	3.004	5.388	4.756	3.742	5.347	4.149	4.525	5.06	3.543	3.707	4.45	4.412	3.87	3.405	3.507	4.303	5.813	5.871	4.922	5.457	3.004	3.778	3.047	6.481	3.018	5.561	5.742	4.243	5.105	3.965	4.249	4.51	3.76	4.851	5.14	7.364	5.986	4.997	4.251	5.086
hsa-miR-19a-5p	3.905	4.351	3.004	5.388	4.756	3.742	4.514	3.293	4.525	5.06	3.543	3.549	4.45	4.412	3.87	3.405	3.507	4.303	5.813	5.124	4.922	5.457	3.004	3.778	2.394	6.481	3.018	5.8	3.677	4.243	5.105	3.965	4.118	4.51	3.76	4.851	5.14	7.364	5.986	4.164	4.251	5.086
hsa-miR-195-5p	3.905	4.351	3.004	5.388	4.756	4.372	4.514	5.344	4.525	5.06	3.543	2.739	4.45	4.412	3.87	3.405	3.507	4.303	5.813	5.986	5.595	5.457	3.004	3.778	2.394	6.481	3.723	6.147	4.078	4.243	5.105	4.898	4.118	4.51	4.771	4.851	5.14	7.364	6.66	4.164	4.524	5.086
hsa-miR-19a-3p	3.905	5.402	5.113	6.138	6.127	5.728	4.514	6.143	4.525	6.309	5.546	5.695	5.299	4.983	5.268	5.866	6.282	4.726	5.813	6.644	6.808	5.457	6.098	3.778	4.845	6.481	4.753	6.741	4.895	5.644	6.279	6.129	5.619	4.51	6.546	5.747	6.517	7.364	5.986	6.266	4.251	5.086
hsa-miR-122-5p	7.035	7.063	6.741	7.576	6.476	6.706	6.898	6.925	7.017	6.878	7.252	7.11	6.38	6.769	6.865	6.77	6.926	7.163	7.315	7.86	6.901	7.047	6.762	6.617	6.42	6.481	6.322	6.754	6.715	7.24	6.88	6.822	6.654	7.451	7.03	6.889	NaN	9.388	7.636	7.881	7.267	7.208
hsa-miR-122-3p	3.905	4.351	4.326	5.388	4.756	3.742	4.514	3.621	4.525	5.06	4.547	2.739	4.45	4.412	3.87	3.405	3.507	4.303	5.813	5.124	4.922	5.457	3.004	3.778	3.179	6.481	4.314	5.377	3.677	4.243	5.105	3.965	4.118	4.51	4.665	4.851	5.14	7.364	5.986	4.164	4.251	5.086
hsa-miR-4772-5p	3.905	4.351	3.004	5.388	4.756	3.742	4.615	3.293	4.525	5.06	3.543	2.739	4.45	4.412	3.87	3.405	3.678	4.303	5.813	5.124	6.332	5.457	3.004	3.778	2.394	6.481	3.018	5.377	3.677	4.243	5.105	3.965	4.118	4.51	3.76	4.851	5.14	7.364	5.986	4.164	4.251	5.086
hsa-miR-548am-3p	3.905	4.351	3.004	5.388	4.756	3.742	4.514	3.293	4.525	5.06	3.543	2.739	4.45	4.412	3.87	3.405	3.507	4.303	5.813	5.124	4.922	5.457	3.004	3.778	2.394	6.481	3.018	5.377	3.677	4.243	5.105	3.965	4.118	4.51	3.76	4.851	5.14	7.364	5.986	5.556	4.251	5.086
hsa-miR-4747-3p	3.905	4.351	3.004	5.388	4.756	3.742	4.514	3.293	4.525	5.06	3.543	2.739	4.45	4.412	3.87	3.405	3.507	4.303	5.813	5.124	4.922	5.457	3.004	3.778	2.394	6.481	3.018	5.377	3.677	4.243	5.105	3.965	4.118	4.51	3.76	4.851	5.14	7.364	5.986	4.164	4.251	5.086
hsa-miR-4772-3p	3.905	4.351	3.004	5.388	4.756	3.742	4.863	4.628	4.525	5.06	4.878	2.739	4.45	4.412	3.87	3.405	3.507	4.303	5.813	5.124	4.922	5.457	3.004	4.397	2.394	6.481	3.018	5.377	3.677	4.243	5.105	3.965	4.118	4.51	3.76	4.851	5.14	7.364	5.986	4.164	4.251	5.086
hsa-miR-4747-5p	6.346	6.195	6.623	7.327	7.531	6.873	6.935	6.686	7.342	7.575	6.888	6.236	6.898	8.039	7.64	6.93	7.549	7.107	8.054	8.306	8.206	7.93	7.751	7.511	6.686	8.207	7.186	8.018	7.653	8.1	5.404	6.34	7.266	6.408	6.845	7.442	6.369	8.282	8.564	8.531	4.948	5.627
hsa-miR-6753-5p	3.905	4.351	3.004	5.579	4.756	3.742	4.514	3.293	4.525	5.06	3.543	2.739	4.45	4.412	3.87	3.405	3.507	4.303	5.813	5.124	4.922	5.457	3.004	3.778	2.394	6.481	3.018	5.377	3.677	4.243	5.105	3.965	4.118	4.51	4.368	4.851	5.14	7.364	5.986	4.164	4.251	5.086
hsa-miR-6728-5p	3.905	4.351	3.004	5.851	4.756	10.075	4.514	3.293	4.525	5.06	3.543	2.739	4.45	4.412	3.87	3.405	3.729	4.303	5.813	5.124	4.922	5.457	5.074	3.893	4.468	6.481	3.018	5.477	4.026	4.829	5.105	3.965	5.386	4.51	5.625	6.307	5.14	7.364	5.986	4.962	4.251	6.771
hsa-miR-6728-3p	3.905	4.351	3.004	5.94	5.437	3.742	4.514	3.293	4.525	5.06	3.767	2.739	4.45	4.412	3.87	3.405	4.352	4.303	5.813	5.124	4.922	5.457	3.004	3.778	2.691	6.481	4.447	5.377	5.069	4.368	5.105	3.965	4.118	4.51	3.76	4.851	5.14	7.364	5.986	4.164	4.251	6.004
hsa-miR-6753-3p	3.905	4.628	3.004	5.388	4.756	3.742	4.514	3.293	4.525	5.06	3.543	2.739	4.45	4.412	3.87	3.405	4.26	4.303	5.813	5.124	4.922	5.457	3.004	3.778	2.394	6.481	3.445	5.377	3.677	4.243	5.105	3.965	4.118	4.51	5.099	4.851	5.14	7.364	5.986	4.663	4.251	5.086
hsa-miR-4733-3p	3.905	4.351	3.004	5.388	4.756	3.742	4.514	3.293	4.525	5.06	3.543	2.739	4.45	4.412	3.87	3.405	3.507	4.303	5.813	5.124	4.922	5.457	3.004	3.778	2.394	6.481	4.277	5.377	3.677	4.243	5.105	3.965	4.972	4.51	3.76	4.851	5.14	7.364	5.986	4.164	4.251	5.086
hsa-miR-4733-5p	4.537	4.768	4.942	5.824	4.756	3.923	4.514	4.843	4.66	5.06	5.672	5.233	4.45	4.412	4.863	4.53	3.944	4.303	5.813	5.262	5.611	5.457	4.706	3.894	4.4	6.481	5.529	5.377	4.91	4.42	5.105	4.272	4.79	4.51	4.611	4.851	5.14	7.364	5.986	5.996	4.251	5.086
hsa-miR-4708-3p	3.905	4.351	3.19	5.388	5.203	3.742	4.514	3.293	4.746	5.06	4.382	3.513	4.642	4.412	3.87	3.816	3.877	4.303	6.075	5.124	6.202	5.457	4.343	3.778	2.394	6.481	3.018	5.377	3.677	4.354	5.105	3.965	4.118	4.51	3.76	4.851	5.14	7.364	5.986	4.164	4.251	5.086
hsa-miR-6780a-3p	3.905	4.351	3.004	5.388	4.756	3.742	4.514	3.293	4.525	5.06	3.543	2.739	4.45	4.412	3.87	3.405	3.507	4.303	5.813	5.124	4.922	5.457	3.004	3.778	2.394	6.481	3.018	5.377	3.677	4.243	5.105	3.965	4.118	4.51	3.76	4.851	5.14	7.364	5.986	4.164	4.251	5.086
hsa-miR-4708-5p	3.905	4.351	3.004	5.388	4.756	3.742	4.514	4.94	4.525	6.002	3.543	5.164	4.45	4.412	3.87	4.437	4.326	4.303	5.813	5.124	4.922	5.457	5.264	3.778	2.394	6.481	4.137	5.377	3.677	5.653	5.105	3.965	4.118	4.51	3.76	4.851	5.14	7.364	5.986	4.66	4.251	5.81
hsa-miR-6780a-5p	4.726	4.952	4.243	5.641	5.799	3.742	4.514	3.293	4.525	5.06	3.543	4.784	4.45	4.412	3.87	3.694	3.944	4.303	5.813	5.124	4.922	5.457	4.461	3.778	2.394	6.481	4.839	5.377	3.677	4.243	5.105	5.023	4.703	4.51	3.76	4.851	6.176	7.364	5.986	4.164	4.568	5.086
hsa-miR-523-3p	10.158	11.016	9.996	10.995	10.444	10.184	10.333	10.255	9.763	10.501	10.863	10.659	9.564	9.703	9.107	9.836	10.483	10.213	10.576	10.609	10.267	10.069	9.833	9.971	9.587	10.443	10.157	10.298	9.547	10.763	11.129	11.462	10.175	10.128	10.659	11.373	11.3	10.687	10.64	10.411	10.717	11.741
hsa-miR-6767-3p	3.905	4.351	3.004	5.388	4.756	3.742	5.028	3.293	4.525	5.609	3.543	2.739	4.45	4.412	3.87	3.405	3.507	4.303	5.813	5.489	4.922	5.457	3.004	3.778	2.394	6.481	3.018	5.563	3.967	4.243	5.359	3.965	4.118	4.51	4.784	4.851	5.14	7.364	5.986	5.278	4.251	5.086
hsa-miR-885-3p	4.191	4.462	3.004	5.388	5.975	3.742	4.514	3.293	5.988	5.161	4.859	4.906	4.45	5.104	5.395	4.866	5.507	5.336	5.813	5.988	6.805	6.08	5.025	4.321	4.47	6.481	4.993	6.551	3.677	6.5	5.877	5.821	6.236	5.317	5.485	5.896	6.777	7.364	6.828	7.782	5.277	6.97
hsa-miR-4649-5p	10.323	11.036	10.345	10.969	10.674	10.662	10.321	10.508	10.404	10.546	10.88	10.675	10.119	10.564	10.148	11.01	10.54	10.474	10.596	10.744	10.484	10.586	10.028	10.125	9.922	10.293	10.192	10.284	10.145	10.405	10.711	10.677	10.265	10.453	10.69	10.429	10.57	10.836	10.137	10.33	10.827	10.481
hsa-miR-885-5p	3.905	4.351	3.004	5.388	4.756	3.742	4.514	3.293	4.525	5.06	3.543	2.739	4.45	4.412	3.87	3.405	3.507	4.303	5.813	5.124	4.922	5.457	3.004	3.778	2.394	6.481	4.522	5.377	3.677	4.243	5.105	3.965	4.118	4.51	3.76	4.851	5.14	7.364	5.986	4.164	4.251	5.086
hsa-miR-4649-3p	8.632	10.094	8.896	10.134	9.447	9.455	8.908	9.063	8.399	9.178	9.885	9.617	8.274	8.52	7.572	9.21	9.552	9.191	9.096	9.293	8.935	8.451	8.296	8.597	8.267	8.201	8.059	8.916	8.124	9.065	10.058	10.125	8.934	9.232	10.165	9.624	9.46	9.59	9.248	9.472	9.607	10.013
hsa-miR-1207-5p	3.905	4.351	3.315	5.388	4.756	3.742	4.514	4.453	4.525	5.06	4.266	2.739	4.45	4.412	3.87	3.405	3.507	4.303	5.813	5.124	4.922	5.457	3.004	3.778	2.394	6.481	3.018	5.377	3.677	4.243	5.105	3.965	4.118	4.51	3.76	4.851	5.14	7.364	5.986	4.164	4.251	5.086
hsa-miR-1207-3p	3.905	4.351	3.004	5.388	4.756	3.742	4.514	3.293	4.525	5.06	4.592	2.739	4.45	4.412	3.87	3.405	3.507	4.303	5.813	5.124	4.922	5.457	3.004	3.778	2.394	6.481	3.018	5.377	3.677	4.243	5.105	3.965	4.118	4.51	3.76	4.851	5.14	7.364	5.986	4.164	4.251	5.086
hsa-miR-655-5p	3.905	4.351	3.904	6.005	4.756	3.742	4.514	3.293	4.525	5.06	4.874	3.629	4.45	4.412	3.87	3.405	3.507	4.303	5.813	5.124	4.922	5.457	3.004	3.778	3.209	6.481	3.018	5.377	4.522	4.243	5.105	3.965	4.118	4.51	3.76	4.851	5.14	7.364	5.986	4.164	4.251	5.086
hsa-miR-655-3p	3.905	4.351	3.004	5.388	4.756	3.742	4.514	3.293	4.525	5.06	3.543	2.739	4.45	4.412	3.87	3.405	3.507	4.303	5.813	5.124	4.922	5.457	3.004	3.778	2.394	6.481	3.018	5.377	3.677	4.243	5.105	3.965	4.118	4.51	3.76	4.851	5.14	7.364	5.986	4.164	4.251	5.086
hsa-miR-6851-5p	3.905	4.351	3.004	5.388	4.756	3.742	4.514	3.293	4.525	5.06	3.543	2.739	4.45	4.412	3.87	3.405	3.507	4.303	5.813	5.124	4.922	5.457	3.004	3.778	2.394	6.481	3.589	5.377	3.677	4.243	5.105	3.965	4.506	4.51	3.76	4.851	5.14	7.364	5.986	5.279	4.251	5.086
hsa-miR-6851-3p	3.905	4.351	3.004	5.388	4.756	3.742	4.514	3.293	4.525	5.06	3.543	3.571	4.45	4.412	3.87	3.405	3.507	4.303	5.813	5.124	4.922	5.457	3.004	3.778	2.394	6.481	3.427	5.377	3.677	4.243	5.105	3.965	4.118	4.51	3.76	4.851	5.864	7.364	5.986	4.164	4.251	5.086
hsa-miR-6826-3p	9.536	7.773	7.38	8.067	5.357	7.082	7.873	7.919	6.316	7.249	6.82	6.591	7.526	6.801	7.628	7.578	6.599	7.748	5.977	5.991	6.417	6.552	8.62	7.407	8.297	7.53	7.192	6.166	7.392	7.783	7.726	7.997	6.472	7.662	6.65	7.664	8.863	7.364	6.274	6.439	8.3	7.957
hsa-miR-6826-5p	7.739	7.419	8.216	8.246	7.663	8.123	8.248	8.158	8.556	8.314	7.749	7.821	8.368	8.372	8.463	8.122	8.096	7.93	8.264	8.333	8.2	8.116	8.045	8.272	8.219	8.131	8.5	7.522	8.089	8.004	8.161	8.157	8.233	8.031	8.362	8.195	8.48	8.193	7.975	9.117	7.427	7.696
hsa-miR-6767-5p	5.282	7.112	6.221	7.621	7.699	6.561	6.489	6.75	5.595	6.1	6.933	7.773	6.825	6.723	6.526	8.063	7.507	6.916	6.958	7.315	6.999	6.828	6.696	6.167	6.038	6.481	6.637	6.789	6.388	6.853	7.857	7.742	7.433	7.191	8.451	7.16	8.095	8.239	7.429	7.71	7.646	7.651
hsa-miR-6792-5p	3.905	4.351	3.004	5.388	4.756	3.742	4.514	3.293	4.525	5.06	3.543	2.739	4.45	4.412	3.87	3.405	4.332	4.303	5.813	5.124	4.922	5.457	3.004	3.778	2.394	6.481	3.018	5.377	3.677	4.243	5.105	3.965	4.118	4.51	3.76	4.851	5.14	7.364	5.986	4.164	4.251	5.086
hsa-miR-6792-3p	3.905	5.24	3.643	5.905	4.756	3.742	4.514	5.303	4.525	5.06	4.402	5.019	4.45	4.412	4.306	4.311	5.583	4.303	5.813	5.124	4.922	5.457	4.588	3.778	3.983	6.481	5.214	5.377	3.677	4.67	5.105	3.965	6.229	5.729	5.363	4.851	5.616	7.364	5.986	5.747	5.015	5.086
hsa-miR-136-5p	3.905	4.351	3.004	5.388	4.756	3.742	5.21	3.293	4.525	5.06	3.543	2.739	4.45	4.412	3.87	3.405	3.507	4.303	5.813	5.124	4.922	5.457	3.004	3.778	2.394	6.481	4.795	5.377	5.32	4.378	5.105	3.965	4.118	4.51	3.76	4.851	5.322	7.364	5.986	4.164	4.251	5.086
hsa-miR-136-3p	3.905	4.351	3.479	5.388	4.756	3.742	5.21	3.293	4.525	5.06	4.312	4.753	4.45	4.412	3.87	3.405	4.889	4.303	5.813	5.124	4.922	5.457	3.004	3.778	2.394	6.481	3.018	5.377	3.677	4.243	6.249	5.421	5.922	7.07	6.198	4.851	6.76	9.175	5.986	6.021	7.191	5.086
hsa-miR-7849-3p	7.721	6.694	7.937	6.481	7.46	7.282	7.276	7.581	7.567	7.362	6.55	7.307	8.583	7.352	8.128	7.126	7.283	7.612	7.197	7.582	7.369	7.529	8.255	7.152	8.493	6.481	8.339	7.575	8.049	7.464	6.858	6.871	7.434	7.308	7.392	6.159	5.14	7.364	6.426	7.292	7.13	6.731
hsa-miR-425-5p	3.905	4.351	3.004	5.388	4.756	3.742	4.514	3.485	4.525	5.06	3.543	2.739	4.45	4.412	3.87	3.405	3.507	4.303	5.813	5.124	4.922	5.457	3.004	3.778	2.394	6.481	3.018	5.377	3.677	4.243	5.105	3.965	4.118	4.51	3.76	4.851	5.14	7.364	5.986	4.164	4.251	5.086
hsa-miR-425-3p	3.905	4.351	3.004	5.388	4.756	3.742	4.514	4.587	4.525	5.06	3.543	2.739	4.45	4.412	3.87	3.405	3.507	4.303	5.813	5.124	4.922	5.457	3.004	3.778	2.394	6.481	3.018	5.377	3.677	4.243	5.105	3.965	4.118	4.51	3.76	4.851	5.14	7.364	5.986	4.164	4.251	5.086
hsa-miR-3940-3p	8.215	8.097	8.36	8.293	8.32	8.653	8.404	8.356	8.503	8.279	8.319	8.146	8.373	8.468	8.557	8.162	8.298	8.325	8.368	8.577	8.416	8.296	8.484	8.156	8.399	8.013	8.385	8.44	8.776	8.375	8.001	7.415	8.608	8.221	7.975	7.692	7.798	8.19	7.896	8.487	8.126	7.726
hsa-miR-3940-5p	3.905	4.351	3.004	5.388	4.756	3.742	4.514	3.293	4.525	5.06	3.543	2.739	4.45	4.412	3.87	3.405	3.507	4.303	5.813	5.124	4.922	5.457	3.004	3.778	2.394	6.481	3.396	5.377	3.677	4.243	5.105	3.965	4.118	4.51	3.76	4.851	5.14	7.364	5.986	4.51	4.251	5.086
hsa-miR-101-5p	8.068	8.363	8.027	8.383	7.727	7.517	8.182	7.824	7.527	7.822	8.136	8.556	7.843	8.274	8.213	8.07	7.874	8.472	7.901	7.931	7.779	7.752	8.09	7.631	7.634	8.675	8.292	8.1	8.114	8.417	7.553	7.945	7.43	8.128	7.865	7.91	8.789	7.774	8.834	8.149	8.968	7.807
hsa-miR-101-3p	11.353	11.63	11.029	11.628	10.759	10.752	11.595	10.993	10.476	10.997	11.127	11.568	10.906	11.174	11.095	11.507	11.568	11.836	10.983	10.986	11.045	11.09	11.602	10.868	10.998	11.879	11.406	11.15	11.191	12.217	10.839	11.528	10.664	11.146	11.256	11.971	12.553	11.758	11.972	11.132	11.858	12.101
hsa-miR-5100	3.905	4.351	3.004	5.388	5.04	3.742	4.514	8.862	4.649	5.06	3.543	2.739	4.45	4.412	4.173	4.457	3.729	4.303	5.813	5.124	4.922	5.457	4.923	5.048	3.713	6.481	3.018	5.617	3.677	4.527	5.105	3.965	4.118	4.51	4.834	6.151	5.14	7.364	5.986	4.164	4.251	5.086
hsa-miR-26a-2-3p	3.905	4.351	3.004	5.388	4.756	3.742	4.514	3.293	4.525	5.06	3.543	2.739	4.45	4.412	3.87	3.405	3.507	4.303	5.813	5.124	4.922	5.457	3.004	3.778	2.394	6.481	3.018	5.377	3.677	4.243	5.105	3.965	4.118	4.51	3.76	4.851	5.14	7.364	5.986	4.164	4.251	5.086
hsa-miR-5186	3.905	4.351	3.004	5.388	4.756	3.742	4.514	3.293	4.525	5.06	3.96	3.499	4.45	4.412	3.87	3.405	4.219	4.303	5.813	5.124	4.922	5.457	3.004	3.778	2.394	6.481	3.323	5.377	3.677	4.243	5.105	3.965	4.118	4.51	3.76	4.851	5.14	7.364	5.986	4.164	4.251	5.086
hsa-miR-5188	3.905	4.351	3.004	5.388	4.756	3.742	5.73	4.275	4.525	5.06	3.543	2.739	4.45	4.412	3.87	3.405	4.382	4.303	5.813	5.124	4.922	5.457	3.004	3.778	2.394	6.481	3.538	5.377	3.677	4.243	5.105	4.606	4.118	4.51	3.76	5.246	5.14	7.364	5.986	4.164	4.251	5.086
hsa-miR-518b	3.905	4.351	3.004	5.388	4.756	3.742	4.514	3.293	4.525	5.06	3.543	2.739	4.45	4.412	3.87	3.405	4.035	4.303	5.813	5.266	4.922	5.457	3.004	3.778	2.394	6.481	3.176	5.377	3.677	4.243	5.105	3.965	4.118	4.51	3.76	4.851	5.14	7.364	5.986	4.164	4.251	5.086
hsa-miR-5190	3.905	4.351	3.004	5.388	4.756	3.742	4.514	3.293	4.525	5.06	3.543	2.739	4.45	4.412	3.87	3.405	3.507	4.303	5.813	5.124	4.922	5.457	3.004	7.08	2.394	6.481	4.186	5.377	3.677	4.243	5.105	3.965	4.118	4.51	3.76	4.851	5.14	7.364	5.986	4.164	4.251	5.086
hsa-miR-5192	3.905	4.351	3.004	5.388	4.756	3.742	5.407	3.293	4.866	5.06	3.543	2.739	4.45	4.412	3.87	3.405	3.507	4.303	5.813	5.124	5.473	5.457	3.413	3.778	2.394	6.481	4.167	5.377	3.677	4.243	5.105	3.965	4.118	4.51	3.76	5.193	5.14	7.364	5.986	4.358	4.251	5.086
hsa-miR-5191	3.905	4.351	3.004	5.878	4.756	3.742	4.836	4.313	4.525	5.06	3.543	2.739	4.45	4.412	3.87	3.405	4.096	4.303	5.813	5.124	5.996	5.457	4.461	3.778	2.613	6.481	4.624	5.377	5.098	4.243	5.105	3.965	4.118	4.51	3.76	5.212	5.14	7.364	5.986	4.921	4.251	5.086
hsa-miR-5194	5.611	6.134	4.933	6.997	6.527	5.358	6.022	5.712	6.202	7.145	5.289	4.662	5.373	6.004	6.456	5.229	6.328	5.083	6.815	6.121	7.182	6.683	6.394	5.672	5.301	7.547	5.991	6.557	6.046	5.745	5.838	5.832	5.188	4.51	4.54	6.408	7.154	7.364	7.004	7.443	4.251	6.137
hsa-miR-5193	3.905	4.351	3.211	5.686	4.756	3.742	4.514	3.293	4.525	5.06	3.543	2.739	4.45	4.412	3.87	3.405	4.37	4.303	5.813	5.271	5.485	5.457	4.811	3.778	3.284	6.845	4.696	5.377	3.677	4.243	5.105	3.965	4.118	4.51	3.76	4.851	5.14	7.364	5.986	4.651	4.251	5.086
hsa-miR-149-5p	3.905	4.351	3.004	5.388	4.756	3.742	4.514	3.293	4.525	5.06	3.543	2.739	4.45	4.412	4.665	3.405	3.627	4.303	5.813	5.441	4.922	5.457	3.004	3.778	2.394	6.481	3.018	5.377	5.665	4.243	5.105	3.965	4.118	4.51	3.76	4.851	5.14	7.364	5.986	4.696	4.251	5.086
hsa-miR-149-3p	4.146	4.456	5.476	5.388	4.891	4.855	5.198	5.828	5.363	5.06	5.239	5.182	5.545	4.412	4.464	5.547	5.75	4.303	5.813	6.328	5.387	5.457	5.504	3.778	4.537	6.481	3.186	5.885	5.619	5.465	5.105	5.855	4.118	4.51	4.861	5.765	5.801	7.364	6.37	6.982	4.251	5.086
hsa-miR-6799-5p	6.847	8.195	6.654	7.942	7.427	6.903	6.565	6.425	4.877	6.073	6.908	7.68	6.47	6.647	5.447	8.178	7.702	7.069	6.703	7.243	7.151	5.457	6.657	5.442	6.276	6.481	5.533	7.054	5.602	7.204	6.608	7.019	6.431	5.274	6.471	6.922	7.496	7.364	5.986	6.316	6.095	6.183
hsa-miR-629-3p	3.905	4.351	3.004	5.388	4.756	3.742	4.514	3.293	5.172	5.06	3.543	2.739	4.45	4.412	3.87	4.255	3.507	4.303	5.813	5.124	4.922	5.457	4.411	3.778	2.394	6.481	3.372	5.377	3.677	5.154	5.105	3.965	4.118	4.51	3.76	4.851	5.14	7.364	5.986	4.164	4.251	5.086
hsa-miR-6799-3p	3.905	4.351	3.004	5.913	4.756	3.742	5.53	3.293	4.525	5.06	3.543	3.428	4.45	4.412	4.57	3.405	4.461	4.303	5.813	5.124	4.922	5.457	3.991	3.778	2.7	6.481	3.018	5.377	3.677	5.032	5.105	3.965	4.118	4.51	3.76	4.851	5.14	7.364	5.986	4.164	4.251	5.086
hsa-miR-5047	3.905	4.351	3.654	6.021	4.756	3.742	4.514	3.293	4.525	5.06	3.543	2.739	4.45	4.412	3.87	3.405	4.163	4.303	5.813	5.124	5.294	5.457	3.379	3.778	2.394	6.481	5.132	5.377	3.677	4.243	5.569	3.965	4.943	4.51	3.76	4.851	5.445	7.364	5.986	6.15	4.251	5.086
hsa-miR-629-5p	3.905	4.351	3.004	5.388	4.756	3.742	4.514	3.293	4.525	5.48	3.543	2.739	4.45	4.412	3.87	3.405	3.507	4.303	5.813	5.124	4.922	5.457	3.004	3.778	2.394	6.481	3.018	5.377	3.677	4.243	5.105	3.965	4.118	4.51	3.76	4.851	5.14	7.364	5.986	4.164	4.251	5.086
hsa-miR-6751-3p	9.239	9.065	8.422	9.766	10.179	8.991	9.522	8.796	9.519	9.893	10.053	9.794	9.288	10.049	9.098	8.734	8.853	9.292	9.671	10.448	10.172	10.281	8.245	9.156	8.729	9.697	9.368	9.42	8.402	9.952	10.755	9.752	9.526	10.447	10.51	10.502	11.279	12.405	10.635	11.009	9.599	11.037
hsa-miR-6751-5p	3.905	4.486	3.004	5.388	4.756	3.742	4.514	3.293	4.525	5.06	3.543	2.739	4.45	4.412	3.87	3.405	3.507	4.303	5.813	5.124	4.922	5.457	3.004	3.778	2.394	6.481	3.018	5.377	3.677	4.243	5.105	3.965	4.118	4.51	3.76	4.851	5.14	7.364	5.986	4.164	4.251	5.086
hsa-miR-654-3p	3.905	4.351	3.004	5.388	4.756	3.742	4.514	3.293	4.525	5.06	3.543	2.739	4.45	4.412	3.87	3.405	3.507	4.303	5.813	5.124	4.922	5.457	3.004	3.778	2.394	6.481	3.736	5.377	3.677	4.243	5.105	3.965	4.118	4.51	3.76	4.851	5.14	7.364	5.986	5.049	4.251	5.086
hsa-miR-654-5p	3.905	4.351	4.28	5.388	4.756	3.742	4.514	3.293	4.525	5.06	3.543	2.739	4.45	4.412	3.87	3.405	3.507	4.303	5.813	5.124	4.922	5.457	3.004	3.778	2.394	6.481	3.018	5.377	3.677	4.243	5.105	3.965	4.118	4.51	3.76	4.851	5.14	7.364	5.986	4.164	4.251	5.086
hsa-miR-5087	3.905	4.351	3.004	5.388	4.756	3.742	4.514	3.293	4.525	5.06	3.543	2.739	4.45	4.412	3.87	3.405	3.507	4.303	5.813	5.124	4.922	5.457	4.498	3.778	2.394	6.481	3.018	5.377	3.677	4.243	5.105	3.965	4.118	4.51	3.76	4.851	5.14	7.364	5.986	4.164	4.251	5.086
hsa-miR-5091	3.905	4.351	3.004	5.388	4.756	3.742	4.885	4.556	4.525	5.06	3.543	4.566	4.45	4.412	3.87	3.405	4.37	4.303	5.813	6.254	4.922	5.457	3.673	3.778	2.394	6.481	3.906	5.377	3.677	4.243	5.105	3.965	4.294	4.51	3.76	4.851	5.485	7.364	5.986	5.683	4.251	5.086
hsa-miR-5090	5.2	5.863	5.462	7.131	5.669	4.663	5.96	5.708	5.658	5.459	4.861	5.335	5.635	5.478	5.67	5.783	6.243	5.538	5.813	5.124	6.286	5.457	6.296	4.864	5.297	7.061	5.789	5.377	5.316	6.071	5.105	5.703	5.323	4.611	4.301	6.42	6.663	7.364	6.42	6.158	4.923	5.714
hsa-miR-5093	3.905	4.725	3.004	5.808	4.756	3.742	4.514	5.144	4.525	5.06	4.354	3.33	4.45	4.412	3.87	3.405	4.002	4.303	5.813	5.124	4.922	5.457	4.576	3.778	2.394	6.481	4.738	5.377	3.677	4.883	5.105	3.965	4.118	4.51	3.76	4.851	5.14	7.364	5.986	5.964	4.251	5.086
hsa-miR-5092	3.905	4.351	3.004	5.857	4.756	3.742	5.078	3.293	4.525	5.06	3.543	3.289	4.45	4.412	3.87	3.405	4.541	4.303	5.813	5.124	4.922	5.457	4.04	3.778	2.394	6.481	3.018	5.377	3.677	5.46	5.105	3.965	4.318	4.51	4.677	4.851	5.451	7.364	5.986	5.477	4.251	5.086
hsa-miR-5095	4.724	5.191	4.883	6.774	4.756	5.361	4.974	5.327	5.27	5.06	5.173	5.034	4.45	4.412	3.87	4.427	5.51	4.303	5.813	5.575	4.922	5.731	5.498	4.607	4.888	6.481	4.638	6.007	5.91	4.243	5.105	3.965	4.628	5.585	4.329	5.039	6.675	7.364	5.986	5.096	4.251	5.086
hsa-miR-5094	3.905	4.351	3.004	5.388	4.756	3.742	4.514	3.293	4.525	5.06	3.543	2.739	4.45	4.512	3.87	3.405	8.336	4.303	5.813	5.124	4.922	5.457	3.004	3.778	2.394	6.481	3.018	5.377	3.677	4.243	5.396	3.965	4.118	4.51	3.76	4.851	5.14	7.364	5.986	4.164	4.251	5.086
hsa-miR-5096	3.905	4.351	3.004	5.865	4.756	3.742	4.514	3.293	4.525	5.06	3.543	3.631	4.45	4.412	3.87	3.405	4.073	4.303	5.813	5.124	4.922	5.457	3.004	3.778	3.066	6.481	4.578	5.377	5.371	4.983	5.105	3.965	4.118	4.51	3.76	5.221	5.14	7.364	5.986	4.164	4.251	5.086
hsa-miR-6726-5p	3.905	4.351	3.113	5.547	4.756	3.742	4.774	3.293	4.525	5.06	3.88	2.739	4.45	4.412	5.156	3.405	3.507	4.303	5.813	5.124	4.922	5.457	3.004	4.621	2.394	6.481	3.124	5.377	3.883	4.243	5.105	3.965	4.118	4.51	3.76	4.851	5.14	7.364	5.986	4.164	4.251	5.086
hsa-miR-6726-3p	4.366	5.627	3.004	5.972	6.267	3.742	4.688	4.351	4.525	6.091	5.562	4.159	5.543	4.98	5.087	4.704	5.435	5.55	6.376	6.305	5.475	5.457	5.144	3.778	3.18	7.371	4.914	5.377	4.872	5.091	5.105	4.254	4.118	4.51	3.76	4.851	5.14	7.364	5.986	5.932	4.251	5.086
hsa-miR-6810-5p	3.905	4.351	3.004	5.388	4.756	3.742	4.514	3.293	5.149	5.06	3.543	2.739	4.45	4.412	3.87	3.405	3.507	4.303	5.813	5.124	4.922	5.457	3.004	4.803	2.394	6.481	4.457	5.377	3.677	4.516	5.105	3.965	4.118	4.51	3.76	4.851	5.286	7.364	5.986	4.164	4.251	5.086
hsa-miR-302d-3p	4.975	4.351	3.556	5.388	4.756	4.115	4.514	3.293	5.731	5.256	5.364	4.261	4.582	4.412	4.932	3.405	3.507	4.303	5.813	6.435	4.922	5.457	3.943	3.778	3.831	6.481	3.018	6.806	4.816	5.017	5.272	3.965	4.118	4.51	4.028	4.851	5.14	7.364	5.986	4.164	4.842	5.421
hsa-miR-7848-3p	3.905	4.351	3.004	5.388	4.756	3.742	4.514	3.293	4.525	5.06	3.543	2.739	4.45	4.412	3.87	3.405	3.507	4.303	5.813	5.124	4.922	5.457	3.337	3.778	2.394	6.481	3.018	5.377	3.677	4.243	5.105	3.965	4.118	4.51	3.76	4.851	5.14	7.364	5.986	4.164	4.251	5.086
hsa-miR-6810-3p	3.905	4.351	3.004	5.388	6.047	3.742	4.514	3.828	4.525	5.06	3.543	3.479	4.45	4.412	3.87	3.405	3.507	4.303	5.813	5.124	4.922	5.457	3.004	3.778	2.394	6.481	3.026	5.377	3.677	4.243	5.105	3.965	4.118	4.51	3.76	4.851	5.14	7.364	5.986	5.084	4.251	5.086
hsa-miR-302d-5p	4.188	4.351	3.004	5.388	4.756	3.742	4.514	3.293	4.525	5.06	3.759	4.132	4.45	4.412	5.862	3.405	3.507	4.303	5.813	5.806	5.052	5.457	4.774	3.778	3.09	6.481	3.018	6.303	3.677	5.577	5.105	3.965	4.118	4.51	4.76	4.851	5.14	7.364	5.986	4.731	5.15	6.306
hsa-miR-6883-3p	3.905	4.351	3.004	5.388	4.756	3.742	4.514	3.293	4.525	5.06	3.543	2.739	4.45	4.412	3.87	3.405	3.507	4.303	5.813	5.124	4.922	5.457	3.413	3.778	2.394	6.481	3.018	5.377	3.677	4.243	5.105	3.965	4.118	4.51	3.76	4.851	5.14	7.364	5.986	4.164	4.251	5.086
hsa-miR-4787-3p	3.905	4.461	3.93	6.375	4.756	3.847	4.878	3.293	4.525	5.06	4.895	2.739	4.45	4.731	3.87	4.025	4.558	4.303	5.813	5.124	5.554	5.457	3.431	3.778	2.394	6.481	3.018	5.377	3.677	4.243	5.209	3.965	4.232	4.51	3.76	4.851	5.14	7.364	5.986	5.752	4.251	5.086
hsa-miR-6858-5p	3.905	4.351	3.004	5.388	4.756	3.742	4.514	4.748	4.525	5.06	3.543	3.797	4.45	4.412	3.87	3.405	3.507	4.303	5.813	5.124	4.922	5.457	3.747	3.778	2.394	6.481	3.372	5.377	3.677	4.243	5.105	3.965	4.118	4.51	3.76	4.851	5.14	7.364	5.986	5.218	4.251	5.086
hsa-miR-6858-3p	3.905	4.351	3.004	5.388	4.756	3.742	4.514	3.293	4.525	5.06	3.543	2.739	4.45	4.412	3.87	3.405	3.919	4.303	5.813	5.124	4.922	5.457	3.004	3.778	2.394	6.481	3.018	5.377	3.677	4.243	5.105	3.965	4.697	4.51	3.76	4.851	5.14	7.364	5.986	4.164	4.251	5.086
hsa-miR-4787-5p	3.905	4.351	4.517	6.421	4.756	3.742	4.514	3.293	4.525	5.06	4.484	2.739	4.45	4.412	3.87	3.921	4.274	4.303	5.813	5.124	4.922	5.457	3.004	3.778	2.394	6.481	3.018	5.377	3.677	4.243	5.105	3.965	4.118	4.51	3.76	4.851	5.611	7.364	5.986	4.164	4.251	5.086
hsa-miR-6883-5p	3.905	4.351	3.004	5.388	4.856	3.742	4.514	5.397	4.525	5.06	3.543	2.739	4.45	4.412	3.87	3.405	3.507	4.303	5.813	5.124	6.846	5.457	3.004	3.778	2.394	6.481	3.018	5.377	3.677	4.243	5.105	3.965	4.118	4.51	3.76	4.851	5.14	7.364	5.986	4.164	4.251	5.086
hsa-miR-518a-3p	5.801	6.687	5.255	6.889	6.287	5.981	5.281	5.783	4.525	5.06	4.632	6.007	5.973	4.412	5.295	6.096	6.634	5.851	5.813	6.637	6.491	5.862	5.706	4.283	5.18	6.481	5.67	6.416	5.709	6.248	5.662	6.363	5.963	5.357	6.096	6.442	6.511	7.364	6.493	5.994	6.493	5.654
hsa-miR-331-5p	5.26	4.351	4.545	5.388	4.756	3.742	4.514	4.219	4.525	5.06	5.048	4.361	4.45	4.412	4.209	3.405	3.507	4.303	5.813	5.509	4.922	5.457	4.15	3.778	3.919	6.481	4.993	5.377	5.607	4.421	5.105	3.965	4.955	4.51	3.76	4.851	5.14	7.364	5.986	4.694	4.251	5.086
hsa-miR-331-3p	5.241	4.351	3.004	5.388	4.756	3.742	4.514	3.293	5.217	5.06	3.543	3.145	4.45	5.164	3.87	3.405	3.507	4.303	5.813	5.124	4.922	5.457	3.004	3.778	2.537	6.481	3.018	5.377	4.478	5.051	5.105	3.965	4.118	4.51	4.755	4.851	5.14	7.364	5.986	4.164	4.251	5.086
hsa-miR-30b-5p	3.905	4.351	4.843	5.388	4.756	3.742	4.514	4.866	4.525	5.06	3.543	3.635	4.45	4.412	3.87	3.405	3.507	4.303	5.813	5.876	4.922	5.457	3.562	4.155	2.63	6.481	3.018	5.596	3.677	5.358	5.105	4.152	4.118	4.51	3.76	5.961	5.14	7.364	5.986	4.164	4.374	5.086
hsa-miR-30b-3p	3.905	4.351	3.004	5.388	4.756	3.742	4.514	3.293	4.525	5.06	3.543	3.889	4.45	4.412	4.593	3.405	3.507	4.303	5.813	5.124	4.922	5.457	3.258	3.778	2.394	6.481	3.018	6.129	5.942	5.594	5.105	3.965	4.118	4.51	3.76	4.851	5.14	7.364	5.986	4.164	4.251	5.086
hsa-miR-548au-3p	3.905	4.351	3.004	5.388	4.756	3.742	4.514	3.293	4.525	5.06	3.543	2.739	4.45	4.412	3.87	3.405	3.507	4.303	5.813	5.124	4.922	5.457	3.004	3.778	2.394	6.481	3.018	5.377	3.677	4.243	5.105	3.965	4.118	4.51	3.76	4.851	5.14	7.364	5.986	4.164	4.251	5.086
hsa-miR-548au-5p	5.061	5.358	5.152	5.955	5.501	6.157	6.01	5.107	4.525	5.06	4.736	5.177	4.45	4.974	4.711	5.237	5.913	4.66	5.813	7.454	5.673	5.457	5.043	3.778	4.415	6.481	5.486	5.377	4.669	5.313	5.735	4.245	5.332	4.51	3.76	4.851	5.14	7.364	5.986	4.164	4.251	5.086
hsa-miR-379-3p	3.905	4.351	3.004	5.388	5.969	3.742	4.514	3.293	4.525	5.06	3.543	3.122	4.45	4.412	3.87	3.405	3.507	4.303	5.813	5.124	4.922	5.457	3.004	3.778	2.394	6.481	3.817	5.377	3.677	4.243	5.105	3.965	4.118	5.392	4.69	4.851	5.14	7.364	5.986	4.164	4.251	5.086
hsa-miR-379-5p	3.905	4.351	3.504	5.388	4.756	3.742	4.514	3.293	4.525	5.06	3.543	2.739	4.45	4.412	3.87	3.405	3.507	4.303	5.813	5.124	4.922	5.457	3.004	3.778	2.394	6.481	3.018	5.377	3.928	4.243	5.105	3.965	4.118	4.51	3.76	5.037	5.14	7.364	5.986	4.164	4.251	5.086
hsa-miR-4659a-5p	6.071	6.709	5.58	5.388	6.297	4.319	5.256	5.688	6.366	5.524	6.093	6.119	5.849	5.889	6.234	5.554	5.701	5.192	6.236	6.938	6.244	5.457	6.422	5.132	5.123	6.481	5.607	6.842	5.265	6.505	5.932	6.347	5.993	6.539	6.96	6.008	7.02	7.364	6.766	6.071	7.034	6.694
hsa-miR-4659a-3p	3.905	4.351	3.004	5.388	4.756	3.742	4.514	3.293	4.525	5.06	3.543	2.739	4.45	4.412	4.863	3.405	5.023	4.303	5.813	5.124	5.159	5.457	3.004	3.778	2.394	6.481	3.018	5.377	3.677	4.243	5.105	3.965	4.118	4.51	3.76	4.851	5.14	7.364	5.986	4.164	4.251	5.086
hsa-miR-6511b-3p	3.905	4.57	3.852	5.618	6.297	3.742	4.514	3.622	4.525	5.06	3.543	2.939	4.45	4.412	3.87	3.405	3.507	4.303	5.813	5.124	4.922	5.457	3.004	3.778	2.394	6.481	3.018	5.377	3.677	4.243	5.105	3.965	4.118	4.51	3.76	4.851	5.14	7.364	5.986	4.164	4.251	5.086
hsa-miR-6824-5p	14.173	13.118	14.147	12.976	12.765	13.977	13.948	14.43	14.097	13.942	13.271	13.353	14.598	14.666	15.407	13.91	13.249	14.472	12.983	12.614	13.375	14.356	14.925	14.655	14.794	14.195	14.811	13.138	14.36	13.848	12.671	11.886	13.463	13.591	12.747	12.266	13.33	12.151	12.731	12.102	13.291	12.184
hsa-miR-6511b-5p	3.905	4.559	3.75	5.388	4.756	3.742	4.514	3.293	4.525	5.06	3.543	2.739	4.45	4.412	3.87	3.405	3.507	4.303	5.813	5.124	4.922	5.457	3.004	3.778	2.394	6.481	5.595	5.377	4.106	4.243	5.105	3.965	4.118	4.51	3.76	4.851	5.14	7.364	5.986	4.164	4.251	5.086
hsa-miR-6824-3p	3.905	4.351	3.004	5.388	4.756	4.131	4.514	4.014	4.525	5.297	3.543	3.519	4.45	4.412	3.87	3.405	3.928	4.303	5.813	5.124	4.922	5.457	3.644	3.778	2.67	6.481	4.001	5.377	3.677	4.243	5.105	6.283	5.055	4.51	5.383	4.851	7.217	7.364	5.986	4.164	4.544	5.086
hsa-miR-6790-5p	3.905	4.351	3.004	5.388	4.756	3.742	4.514	3.293	4.525	5.06	3.543	3.693	4.45	4.412	3.87	3.405	3.627	4.303	5.813	5.124	4.922	5.457	3.004	3.778	2.394	6.481	3.018	5.377	3.677	4.243	5.105	3.965	4.118	4.51	3.76	4.851	5.14	7.364	5.986	5.469	4.251	5.086
hsa-miR-556-5p	3.905	4.351	3.004	5.388	4.756	3.742	4.514	3.293	4.525	5.06	3.543	2.739	4.45	4.412	3.87	3.405	3.507	4.303	5.813	5.124	4.922	5.457	3.004	3.778	2.394	6.481	3.018	5.377	3.677	4.243	5.105	3.965	4.118	4.51	3.76	4.851	5.14	7.364	5.986	4.164	4.251	5.086
hsa-miR-556-3p	3.905	4.351	3.004	5.388	4.756	3.742	4.514	3.293	4.525	5.06	3.543	2.739	4.45	4.412	3.87	3.405	3.507	4.303	5.813	5.616	4.922	5.457	3.004	3.778	2.394	6.481	3.018	5.377	3.677	4.243	5.105	3.965	4.118	4.51	3.76	4.851	5.14	7.364	5.986	4.164	4.251	5.086
hsa-miR-129-1-3p	4.696	4.351	4.049	5.388	4.756	5.631	5.959	3.883	5.149	5.06	4.027	3.977	4.45	4.412	3.87	3.405	4.389	4.303	5.813	5.124	5.122	5.987	4.196	4.364	2.394	6.481	3.018	6.627	5.607	5.434	5.519	4.596	4.118	4.51	4.375	4.851	6.332	7.364	5.986	4.164	4.251	6.137
hsa-miR-188-3p	3.905	4.351	3.004	5.388	4.756	4.476	4.514	3.293	4.525	5.06	3.543	3.673	4.45	4.412	3.87	3.405	3.507	4.303	5.813	5.581	5.081	5.457	3.004	3.778	2.394	6.481	3.018	5.377	3.677	4.243	5.105	3.965	4.118	4.51	3.76	4.851	5.14	7.364	5.986	5.057	4.251	5.086
hsa-miR-140-5p	11.179	11.51	10.993	11.508	11.198	11.299	11.18	11.303	11.063	11.211	11.198	11.112	10.932	11.051	10.969	10.971	11.319	11.123	11.045	11.187	11.204	11.069	11.356	11.241	10.889	11.391	11.066	11.242	11.066	11.427	11.052	10.814	10.733	10.887	10.985	11.216	11.325	11.403	11.109	10.813	11.152	10.919
hsa-miR-140-3p	4.201	4.351	4.685	5.388	4.756	3.742	5.836	4.144	4.525	5.06	4.72	4.982	4.45	4.855	4.006	4.231	3.507	4.303	5.813	5.252	5.071	5.457	3.004	3.778	3.997	6.481	3.856	5.726	4.878	4.812	5.105	4.557	4.118	4.863	4.884	4.851	5.47	7.364	5.986	5.932	4.251	5.086
hsa-miR-24-3p	3.905	4.351	3.004	5.388	4.756	4.074	4.514	3.707	4.525	5.06	3.543	3.375	4.45	6.099	4.008	3.405	3.507	4.303	5.813	5.834	4.922	5.457	5.261	3.778	2.394	6.481	3.018	5.941	3.677	4.243	5.105	3.965	4.118	4.51	3.76	4.851	5.14	7.364	5.986	4.164	4.251	5.086
hsa-miR-519e-3p	4.046	4.51	5.092	5.545	4.756	3.742	4.878	4.359	4.525	5.677	3.543	4.976	4.45	4.412	4.818	4.084	5.726	4.303	5.813	5.124	5.379	5.457	5.634	3.778	3.568	6.481	5.802	5.377	3.677	4.243	6.001	4.796	5.155	4.884	5.027	5.214	5.376	7.364	5.986	5.626	5.037	5.619
hsa-miR-519e-5p	4.632	5.773	4.72	6.021	4.756	3.742	4.514	3.293	4.525	5.06	4.639	5.121	4.45	4.781	4.436	5.252	5.625	4.303	5.813	5.124	4.922	5.457	3.004	3.778	2.394	6.481	3.992	5.377	3.677	4.89	6.195	5.323	4.346	4.51	3.76	5.774	5.14	7.364	5.986	4.556	4.251	5.086
hsa-miR-4700-5p	3.905	4.351	3.004	5.388	4.756	3.742	5.048	3.293	4.525	5.06	3.543	3.969	4.45	4.412	3.87	3.405	3.507	4.303	5.813	5.124	4.922	5.457	3.625	3.778	2.394	6.481	3.512	5.377	3.677	4.243	5.105	3.965	4.118	4.51	3.76	4.851	5.14	7.364	5.986	4.164	4.251	5.086
hsa-miR-4700-3p	3.905	4.351	3.004	5.388	4.756	3.742	4.514	3.293	4.525	5.06	3.543	2.739	4.45	4.412	3.87	3.405	3.507	4.303	5.813	5.124	4.922	5.457	3.004	3.778	2.394	6.481	3.018	5.377	3.677	4.243	5.105	3.965	4.118	4.51	3.76	4.851	5.14	7.364	5.986	4.164	4.251	5.086
hsa-let-7f-5p	3.905	4.351	3.004	5.388	4.756	3.742	5.1	3.293	4.525	5.06	4.706	3.81	4.45	4.882	3.87	3.405	3.894	4.303	5.813	5.124	4.922	5.457	3.906	5.126	4.217	6.481	3.018	5.377	3.677	4.672	5.105	3.965	4.118	4.51	3.76	4.851	5.14	7.364	5.986	4.357	4.251	5.086
hsa-miR-188-5p	3.905	4.351	3.004	5.388	4.756	3.742	4.514	3.293	4.525	5.06	3.543	2.739	4.45	4.412	3.87	3.405	3.507	4.303	5.813	5.124	4.922	5.457	3.004	3.778	2.394	6.481	3.018	5.377	3.677	4.243	5.105	3.965	4.118	4.51	3.76	4.851	5.14	7.364	5.986	5.1	4.251	5.086
hsa-miR-615-3p	11.93	11.48	11.483	11.708	10.748	11.801	12.155	11.993	11.81	11.363	11.247	11.058	12.118	11.216	12.017	11.768	10.802	11.718	10.857	10.721	10.927	10.99	11.659	11.588	12.24	10.933	11.783	10.985	11.823	11.335	11.46	12.026	11.335	11.839	11.295	11.691	11.759	11.419	11.283	10.771	11.932	11.821
hsa-miR-1915-5p	3.905	4.351	3.004	5.388	4.756	3.742	5.256	3.754	4.525	5.06	3.543	3.595	4.45	4.412	3.87	3.405	4.529	4.303	5.813	6.555	5.299	5.457	3.004	3.778	2.394	6.481	3.018	5.377	4.726	4.243	5.105	4.428	5.066	4.51	3.76	4.851	5.14	7.364	5.986	5.059	4.251	5.086
hsa-miR-548d-3p	3.905	4.351	3.004	5.388	4.756	3.742	4.514	3.293	4.525	5.06	3.543	2.739	4.45	4.412	3.87	3.405	3.507	4.303	5.813	5.124	4.922	5.457	3.004	3.778	2.394	6.481	3.031	5.377	3.677	4.714	5.105	3.965	4.118	4.51	3.76	4.851	5.14	7.364	5.986	4.586	4.251	5.086
hsa-miR-1915-3p	3.905	4.351	3.004	5.388	4.756	3.742	4.514	5.022	5.854	8.012	4.502	3.655	5.472	4.412	5.003	3.405	3.507	4.303	5.813	5.729	4.922	5.457	3.004	3.778	2.394	6.481	3.018	6.922	4.248	5.129	5.105	3.965	4.118	6.06	4.724	5.519	5.14	7.65	6.434	4.164	4.361	5.768
hsa-miR-615-5p	4.352	4.65	4.024	5.388	4.756	5.078	4.758	3.873	5.462	5.787	4.651	4.459	4.659	4.412	4.698	4.097	3.507	4.303	5.813	5.124	4.922	5.457	4.475	3.778	3.81	6.481	5.046	5.377	3.677	4.243	5.105	3.965	4.118	4.51	3.76	4.851	5.914	7.364	5.986	5.641	4.903	5.68
hsa-miR-548d-5p	7.286	7.594	6.668	7.905	7.858	6.852	7.357	7.321	7.071	7.317	7.43	7.771	6.978	7.34	7.267	7.022	7.574	7.116	7.416	7.592	7.857	7.295	7.144	6.21	6.337	8.27	7.545	7.531	7.503	7.765	7.421	7.996	8.119	7.283	7.623	7.452	8.451	7.974	8.52	7.903	8.286	7.28
hsa-miR-4753-3p	5.223	5.021	6.453	6.622	4.756	6.33	5.437	5.465	4.525	6.478	5.541	4.593	5.388	4.412	5.694	5.184	6.134	5.35	6.199	6.189	6.329	5.457	5.747	5.104	5.431	6.868	6.553	5.836	5.921	5.419	5.105	4.263	4.237	4.51	4.042	4.851	5.14	7.364	5.986	4.739	4.251	5.086
hsa-miR-4753-5p	4.634	4.619	4.733	5.388	4.756	3.742	4.701	4.594	4.525	5.06	5.003	3.713	4.45	4.412	3.87	3.405	3.507	4.634	5.813	5.124	4.922	5.457	4.059	3.778	3.361	6.481	4.661	5.377	3.677	4.243	5.105	3.965	4.118	4.51	3.76	4.851	5.14	7.364	5.986	4.524	4.251	5.086
hsa-miR-4694-5p	3.905	4.351	3.004	5.388	4.756	3.742	4.514	3.293	4.525	5.06	3.543	2.739	4.45	4.779	3.87	3.405	3.507	4.303	5.813	5.124	4.922	5.457	3.004	3.778	2.394	6.481	3.018	5.377	3.677	4.243	5.105	3.965	4.118	4.51	3.76	4.851	5.354	7.364	5.986	4.164	4.251	5.238
hsa-miR-4694-3p	3.905	4.351	3.004	5.388	4.756	3.742	4.514	3.293	4.525	5.06	3.543	2.739	4.45	4.412	3.87	3.405	3.507	4.303	5.813	5.833	5.615	5.457	3.004	3.778	2.394	6.481	3.407	5.377	3.677	4.243	5.105	3.965	4.118	4.51	3.76	4.851	5.14	7.364	5.986	4.164	4.251	5.086
hsa-miR-514b-5p	3.905	4.351	3.004	5.388	4.756	3.742	4.514	3.293	4.525	5.06	3.543	2.739	4.45	4.412	3.87	3.405	3.507	4.303	5.813	5.124	4.922	5.457	3.004	3.778	2.394	6.481	3.018	5.377	3.677	4.243	5.105	3.965	4.118	4.51	3.76	4.851	5.14	7.364	5.986	4.164	4.251	5.086
hsa-miR-3126-3p	3.905	4.351	3.004	5.388	4.756	3.742	4.514	3.293	4.525	5.06	3.543	2.739	4.45	4.87	3.87	3.405	3.507	4.303	5.813	5.124	4.922	5.457	3.004	3.778	2.394	6.481	3.018	5.377	3.677	4.243	5.105	3.965	4.118	4.51	3.76	4.851	5.14	7.364	5.986	4.164	4.251	5.086
hsa-miR-514b-3p	3.905	4.351	3.004	5.869	4.756	3.742	4.903	3.293	4.525	5.06	3.543	2.739	4.45	4.412	3.87	3.405	4.326	4.303	5.813	5.124	4.922	5.457	3.004	3.778	2.394	6.481	3.018	5.377	3.677	5.43	5.105	3.965	4.118	4.51	3.76	4.851	5.14	7.364	5.986	4.164	4.251	5.086
hsa-miR-34a-3p	5.28	5.145	5.401	6.088	4.756	6.059	5.846	5.255	4.525	5.397	5.173	4.737	4.45	5.255	5.101	5.068	5.863	4.303	5.813	5.124	5.792	5.457	5.135	4.559	4.653	6.481	4.903	5.953	5.971	5.64	5.105	4.193	4.118	4.51	4.114	5.209	5.525	7.364	5.986	4.928	4.251	5.086
hsa-miR-370-3p	3.905	5.974	4.214	5.68	4.756	3.742	4.829	4.728	4.525	5.06	5.767	3.852	4.45	4.412	4.076	4.442	4.267	4.303	5.813	5.124	4.922	5.457	3.217	3.778	3.654	6.481	4.885	5.377	3.677	4.798	5.105	3.965	4.118	4.51	3.946	4.851	6.089	7.364	5.986	6.216	4.251	5.086
hsa-miR-6819-3p	11.658	11.878	11.883	11.661	12.815	12.098	12.314	12.675	12.344	12.497	12.382	12.195	11.865	12.145	12.114	11.608	12.078	12.028	11.986	11.638	11.666	12.234	11.802	12.453	12.095	11.849	11.981	12.255	12.191	12.266	12.438	12.238	13.072	12.54	11.847	12.373	13.004	12.402	12.401	13.325	12.95	12.176
hsa-miR-345-5p	3.905	4.351	3.004	5.388	4.756	3.742	5.135	3.293	4.525	5.06	4.846	2.739	4.45	4.412	3.87	3.405	3.507	4.303	5.813	5.124	4.922	5.457	3.004	3.778	2.394	6.481	4.703	5.377	3.677	4.243	5.105	3.965	4.118	4.51	3.76	4.851	5.14	7.364	5.986	4.164	4.251	5.086
hsa-miR-345-3p	3.905	4.351	3.004	5.388	4.756	3.742	4.514	4.763	4.525	5.06	3.543	2.739	4.45	4.412	3.87	3.405	3.507	4.303	5.813	5.124	4.922	5.457	3.004	3.778	2.394	6.481	3.018	5.377	3.677	4.243	5.105	3.965	4.118	4.51	3.76	4.851	5.14	7.364	5.986	4.164	4.251	5.086
hsa-miR-6819-5p	6.907	7.214	6.561	7.741	7.571	7.026	6.616	6.468	7.078	7.515	6.692	6.806	6.758	7.573	6.966	6.839	7.274	6.832	7.86	8.019	7.867	7.827	6.866	7.084	6.102	7.551	7.121	7.429	6.688	7.297	7.849	7.542	7.185	6.883	7.461	7.942	7.979	8.403	7.708	8.339	6.954	7.979
hsa-miR-370-5p	4.648	5.098	5.299	5.672	4.756	3.742	4.514	4.657	4.525	5.06	6.038	4.533	4.45	4.412	4.991	3.405	3.507	4.714	5.813	5.124	6.398	5.457	3.206	3.998	4.226	6.481	3.018	5.562	3.677	4.904	5.105	3.965	4.118	4.51	5.424	4.851	5.531	7.364	5.986	4.164	4.251	5.086
hsa-miR-34a-5p	4.013	4.351	3.696	5.388	4.756	3.742	4.514	3.669	4.525	5.06	4.826	2.92	4.45	4.412	3.87	3.405	3.507	4.303	5.813	5.124	4.922	5.457	3.004	3.778	2.394	6.481	3.018	5.377	3.677	4.243	5.105	3.965	4.118	4.51	3.76	4.851	5.14	7.364	5.986	5.091	4.251	5.086
hsa-miR-520a-5p	3.905	4.845	3.004	5.926	4.756	3.742	4.514	3.451	4.525	5.06	3.543	4.325	4.45	4.412	4.068	3.405	4.111	4.303	5.813	5.124	4.922	5.457	3.004	3.778	2.394	6.481	5.154	5.377	3.677	4.243	5.105	3.965	4.118	4.51	5.002	4.851	5.14	7.364	5.986	6.253	4.251	5.086
hsa-miR-520a-3p	9.668	10.147	9.839	10.169	9.748	9.681	9.595	9.578	9.396	9.617	9.623	9.858	9.942	9.866	9.912	10.241	9.843	9.719	9.721	9.898	9.87	9.586	9.723	9.474	9.815	9.705	10.137	9.608	9.401	9.614	10.112	10.257	9.847	9.966	10.353	10.148	10.223	10.135	9.936	9.982	10.269	10.178
hsa-miR-5701	3.905	4.351	4.16	5.388	6.166	4.874	5.347	5.596	5.847	6.56	5.591	4.104	5.62	5.257	5.407	3.405	5.152	4.303	6.041	6.829	6.233	6.127	4.876	4.523	3.315	6.617	3.018	5.652	5.347	5.757	5.469	4.604	4.118	4.51	3.76	4.851	5.14	7.364	5.986	4.164	4.251	5.086
hsa-miR-5700	3.905	4.351	3.004	5.388	4.756	3.742	4.514	4.603	4.525	5.06	3.543	3.149	4.45	4.412	4.164	3.405	3.507	4.303	5.813	5.921	4.922	5.457	4.578	3.778	2.394	6.481	4.217	5.377	3.89	4.911	5.105	3.965	4.118	4.51	3.76	4.851	5.14	7.364	5.986	4.164	4.251	5.475
hsa-miR-5703	3.905	4.351	3.004	5.388	4.756	3.742	4.514	3.293	4.525	5.592	3.543	3.119	4.45	4.412	3.87	3.405	3.507	4.303	5.813	5.986	4.922	5.457	3.872	3.778	2.394	6.481	3.018	5.377	3.677	4.243	5.105	3.965	4.118	4.51	3.76	4.851	5.14	7.364	5.986	4.164	4.251	5.086
hsa-miR-5702	3.905	4.351	3.004	5.388	4.756	3.742	4.514	3.674	4.525	5.06	3.543	2.739	4.45	4.412	3.87	3.405	3.507	4.303	5.813	5.124	4.922	5.457	4.679	3.778	2.394	6.481	3.139	5.377	3.677	6.432	5.105	3.965	4.118	4.51	3.76	4.851	5.14	7.364	5.986	4.164	4.251	5.086
hsa-miR-5705	3.905	4.351	3.004	5.388	4.756	3.742	4.514	3.293	4.525	5.06	3.543	2.739	4.45	4.412	3.87	3.405	3.507	4.303	5.813	5.124	4.922	5.457	4.827	3.778	2.394	6.481	3.018	5.377	3.677	4.243	5.105	3.965	4.118	4.51	3.76	4.851	5.14	7.364	5.986	4.164	4.251	5.086
hsa-miR-5704	3.905	4.351	3.004	5.388	4.756	3.742	4.514	3.293	4.525	5.06	3.543	2.739	4.45	4.412	3.87	3.405	3.507	4.303	5.813	5.124	4.922	5.457	3.004	3.778	2.394	6.481	3.018	5.377	3.677	4.243	5.105	3.965	4.118	4.51	3.76	4.851	5.14	7.364	5.986	4.164	4.251	5.086
hsa-miR-5707	3.905	4.351	3.004	5.388	4.756	3.742	4.514	3.293	4.525	5.06	3.543	3.096	4.45	4.412	3.87	3.405	3.507	4.303	5.813	5.124	4.922	5.457	3.841	3.778	2.394	6.481	3.018	5.377	3.677	4.243	5.105	3.965	5.195	4.51	3.76	4.851	5.14	7.364	5.986	4.164	4.251	5.086
hsa-miR-5706	3.905	4.351	3.004	5.388	4.756	3.742	4.514	3.293	4.717	5.06	3.543	2.739	4.45	4.412	3.87	3.405	3.507	4.303	5.813	5.124	4.922	5.457	4.826	3.778	2.394	6.481	3.018	5.377	3.677	4.243	5.105	3.965	4.118	4.51	3.76	4.851	5.14	7.364	5.986	4.164	4.251	5.086
hsa-miR-5708	3.905	4.351	3.004	5.388	4.756	3.742	4.514	3.293	4.525	5.06	3.543	2.739	4.45	4.412	3.87	3.405	3.507	4.303	5.813	5.347	4.922	5.457	4.143	3.778	2.394	6.481	3.018	5.377	3.677	4.243	5.105	3.965	5.04	4.51	3.76	4.851	5.14	7.364	5.986	4.164	4.251	5.086
hsa-miR-5739	3.905	4.351	3.004	5.388	4.756	3.742	4.514	3.293	5.131	5.06	3.543	4.528	4.45	4.412	3.87	4.682	4.89	4.303	5.813	6.178	4.922	5.457	4.767	3.778	2.394	6.481	3.018	5.551	3.677	4.243	5.105	3.965	4.118	4.51	5.334	4.851	5.14	7.364	5.986	4.164	5.556	5.086
hsa-miR-29b-2-5p	3.905	4.351	4.533	5.388	4.756	3.742	4.514	4.477	4.682	5.06	3.543	3.635	4.45	4.412	4.523	4.652	4.267	4.303	5.813	5.124	4.922	5.457	3.388	3.778	2.394	6.481	3.018	5.377	3.677	4.243	5.105	4.987	4.118	4.51	3.76	4.851	5.14	7.364	5.986	4.164	4.251	5.086
hsa-miR-5787	3.905	4.351	3.004	5.388	4.756	3.742	4.514	3.293	5.455	5.06	3.543	2.739	4.98	4.412	3.87	3.405	3.507	4.303	5.813	7.043	4.922	5.457	4.227	3.778	3.328	6.481	4.539	5.377	3.677	4.243	5.105	4.281	4.118	4.51	3.76	5.106	5.14	7.364	5.986	4.164	4.251	5.086
hsa-miR-517-5p	3.905	4.351	3.004	5.388	4.756	3.742	4.514	3.293	4.525	5.06	3.543	2.739	4.45	4.412	3.87	3.405	3.507	4.303	5.813	5.124	4.922	5.457	3.004	3.778	2.394	6.481	4.002	5.377	3.677	4.243	5.105	3.965	4.118	4.51	3.76	4.851	5.14	7.364	5.986	4.164	4.251	5.086
hsa-miR-3606-5p	6.047	6.192	6.064	6.729	6.152	5.161	6.131	6.118	6.203	6.199	6.487	6.213	5.646	4.828	5.132	6.722	6.044	6.5	6.265	5.124	6.595	5.457	5.804	4.817	5.986	6.481	5.948	5.785	6.364	6.692	6.936	7.876	6.844	6.674	7.213	8.22	7.277	7.693	8.234	7.514	6.305	8.219
hsa-miR-3606-3p	3.905	4.351	3.598	5.388	4.756	3.742	4.893	3.293	4.525	5.06	4.11	3.278	4.45	4.412	3.87	3.405	3.507	4.431	5.813	5.124	4.922	5.457	3.004	3.778	2.713	6.481	3.018	5.377	4.266	4.243	5.105	3.965	4.118	4.51	3.76	4.851	5.758	7.364	5.986	4.164	4.251	5.086
hsa-miR-542-5p	3.905	4.351	3.004	5.388	4.756	3.742	4.514	5.139	4.525	5.06	3.543	2.739	4.45	7.123	3.87	3.405	3.507	4.303	5.813	6.045	4.922	5.457	3.004	3.778	2.394	6.481	3.691	5.377	3.677	4.243	5.105	3.965	4.118	4.51	3.76	4.851	5.14	7.364	5.986	4.4	4.251	5.086
hsa-miR-4728-3p	3.905	4.552	5.304	6.202	5.702	3.742	4.514	3.293	4.525	5.06	4.929	3.811	4.45	4.412	3.87	3.405	3.944	4.303	5.813	5.124	4.922	7.729	3.004	3.778	2.394	6.481	5.21	5.377	4.675	4.243	5.105	3.965	4.841	4.51	3.76	4.851	5.437	7.364	5.986	4.497	4.251	5.086
hsa-miR-542-3p	3.905	6.277	3.004	5.388	4.756	4.718	4.514	5.141	4.525	5.06	3.543	4.131	4.45	6.016	5.273	5.117	5.051	4.491	5.813	5.343	4.922	5.457	3.549	3.778	4.28	6.481	5.111	5.377	3.677	4.243	5.105	5.374	4.673	4.51	3.76	4.851	5.14	7.364	5.986	4.164	4.251	5.086
hsa-miR-4728-5p	3.905	4.351	4.852	5.388	4.756	3.742	5.087	5.027	4.525	5.06	3.543	4.518	4.45	4.412	3.87	3.711	3.507	4.303	5.813	5.124	4.922	5.457	3.156	3.778	4.098	6.481	5.492	5.377	3.677	4.243	5.105	3.965	4.118	4.51	3.76	4.851	5.588	7.364	5.986	6.512	4.251	5.086
hsa-miR-181c-3p	3.905	4.351	3.004	5.388	4.756	3.742	5.287	3.293	4.525	5.06	3.543	4.271	5.479	4.412	3.87	3.534	3.669	4.303	5.813	5.931	5.669	5.457	5.231	5.384	4.29	6.481	3.018	5.993	4.805	4.996	5.105	3.965	4.118	4.51	3.76	4.851	5.824	7.364	5.986	4.565	4.251	5.086
hsa-miR-3679-5p	8.161	8.286	8.155	8.337	8.307	7.902	8.036	7.943	7.064	8.045	8.255	8.14	7.79	7.694	7.928	8.09	8.335	8.249	8.294	8.476	8.541	8.008	7.796	7.736	7.665	8.362	7.973	8.01	7.566	8.312	8.361	8.742	7.909	7.583	8.212	8.947	8.807	8.687	8.282	7.939	8.112	8.456
hsa-miR-5689	3.905	4.351	3.004	5.388	4.756	4.693	4.514	3.462	4.525	5.06	3.543	3.886	4.45	4.412	3.87	3.405	3.507	4.303	5.813	5.124	4.922	5.457	3.004	3.778	2.394	6.481	3.018	5.377	3.677	4.243	5.105	3.965	4.118	4.51	4.25	4.851	5.14	7.364	5.986	4.164	4.251	5.086
hsa-miR-5680	3.905	4.59	3.004	5.388	4.756	3.742	4.514	3.293	4.525	5.06	3.543	3.918	4.45	4.412	3.87	3.405	4.345	4.303	5.813	6.094	4.922	5.457	3.004	3.778	2.394	6.481	3.018	5.377	3.677	4.243	5.105	3.965	4.118	4.51	3.76	4.851	5.14	7.364	5.986	4.164	4.251	5.086
hsa-miR-5682	3.905	4.351	3.004	5.388	4.756	3.742	4.514	4.167	4.525	5.06	3.543	2.739	4.45	4.412	3.87	3.405	3.507	4.303	5.813	5.124	5.025	5.457	3.004	3.778	2.394	6.481	3.018	5.377	3.677	4.243	5.105	3.965	4.118	4.51	3.76	4.851	5.14	7.364	5.986	4.164	4.251	5.086
hsa-miR-5684	3.905	4.351	3.004	5.388	4.756	3.742	4.514	3.293	4.525	5.06	3.543	2.739	4.45	4.412	3.87	3.405	3.507	4.303	5.813	5.124	4.922	5.457	3.004	3.778	2.394	6.481	3.018	5.377	3.677	4.243	5.105	3.965	4.118	4.51	3.76	4.851	5.14	7.364	5.986	4.164	4.251	5.086
hsa-miR-5683	3.905	4.351	3.004	5.388	4.756	3.742	4.514	3.293	4.525	5.06	3.543	2.739	4.45	4.412	3.87	3.405	3.507	4.303	5.813	5.124	4.922	5.457	3.004	3.778	2.394	6.481	3.018	5.377	3.677	4.243	5.105	3.965	4.118	4.51	3.76	4.851	5.14	7.364	5.986	4.164	4.251	5.086
hsa-miR-5685	3.905	4.351	3.004	5.388	4.756	3.742	4.514	3.293	4.525	5.06	3.543	2.739	4.45	4.412	3.87	3.405	3.507	4.303	5.813	5.124	4.922	5.457	3.004	3.778	2.394	6.481	3.018	5.377	3.677	4.243	5.105	3.965	4.118	4.51	3.76	4.851	5.14	7.364	5.986	4.164	4.251	5.086
hsa-miR-5688	9.094	9.588	8.7	9.513	9.414	8.876	9.36	9.233	8.767	9.153	9.318	9.004	8.514	8.786	8.804	8.89	8.927	9.131	9.239	9.109	9.161	9.183	8.481	8.993	8.707	9.006	8.457	8.935	8.964	9.391	8.816	9.065	8.985	8.752	8.607	9.106	9.926	9.475	9.37	9.158	9.358	9.391
hsa-miR-5687	3.905	4.351	3.004	5.388	4.756	3.742	4.514	3.293	5.093	5.06	3.543	2.739	4.45	4.412	3.87	3.405	3.507	4.303	5.813	5.124	4.922	5.457	3.004	3.778	2.394	6.481	4.314	5.377	3.677	4.243	5.105	3.965	4.118	4.51	3.76	4.851	5.14	7.364	5.986	4.164	4.251	5.086
hsa-miR-181c-5p	3.905	4.351	3.96	5.388	5.651	4.982	5.939	5.69	5.402	5.06	3.543	3.832	4.45	4.412	3.995	3.405	4.267	4.303	5.813	6.199	7.191	6.137	5.453	4.983	3.494	6.481	3.604	5.83	4.788	4.243	5.105	3.965	4.118	4.51	3.76	5.608	5.754	7.364	5.986	5.807	4.251	5.086
hsa-miR-5691	3.905	4.351	3.004	5.388	4.756	3.742	4.514	3.293	4.525	5.06	3.543	2.739	4.45	4.412	3.87	3.405	3.507	4.303	5.813	5.124	4.922	5.457	3.004	3.778	2.394	6.481	4.037	5.377	3.677	4.243	5.105	3.965	4.118	4.51	3.76	4.851	5.14	7.364	5.986	4.164	4.251	5.086
hsa-miR-5690	3.905	4.351	3.004	5.388	4.756	3.742	4.514	3.982	4.525	5.06	3.543	3.375	4.45	4.412	3.87	3.405	3.757	4.303	5.813	5.124	4.922	5.457	3.004	3.778	2.394	6.481	3.018	5.377	3.677	4.243	5.105	3.965	4.118	4.51	3.76	4.851	5.14	7.364	5.986	4.164	4.251	5.086
hsa-miR-5693	3.905	4.351	3.004	5.388	4.756	4.231	4.957	3.893	4.525	5.06	3.543	2.739	4.45	4.412	3.87	3.405	3.507	4.303	5.813	5.322	4.922	5.457	3.004	4.654	2.394	6.481	3.018	5.377	3.677	4.243	5.105	3.965	4.118	5.291	3.76	4.851	5.255	7.364	5.986	4.164	4.251	5.086
hsa-miR-5695	3.905	4.351	3.004	5.388	4.756	3.742	4.514	3.293	4.525	5.06	3.543	2.739	4.45	4.412	4.047	3.405	3.507	4.303	5.813	6.088	4.922	5.457	3.004	3.778	2.394	6.481	3.763	5.377	3.677	4.243	5.105	3.965	4.118	4.51	3.76	4.851	5.14	7.364	5.986	4.164	4.251	5.086
hsa-miR-5694	3.905	4.351	3.004	5.388	4.874	3.742	4.514	5.17	4.525	5.06	4.666	2.739	4.45	4.412	3.87	3.405	3.777	4.303	5.813	5.124	4.922	5.457	3.004	3.778	2.394	6.481	3.295	6.207	3.677	4.796	5.105	3.965	4.118	4.51	3.76	4.851	5.14	7.364	5.986	4.164	4.251	5.086
hsa-miR-5697	3.905	4.351	3.004	5.388	4.756	3.742	4.893	3.293	4.525	5.06	3.543	2.739	4.45	4.412	3.87	3.405	3.507	4.303	5.813	5.124	4.922	5.457	3.904	3.778	2.394	6.481	3.018	5.377	5.338	4.243	5.105	4.259	4.118	4.51	3.76	4.851	5.14	7.364	5.986	4.164	4.251	5.086
hsa-miR-5696	3.905	4.351	3.18	5.388	4.756	4.216	4.514	3.293	5.319	5.06	3.543	2.739	4.45	4.412	3.87	3.405	3.507	4.303	5.813	5.342	4.922	5.457	3.004	3.778	2.394	6.481	5.458	5.377	3.677	4.243	5.105	3.965	4.118	4.51	3.76	4.851	5.14	7.364	5.986	4.164	4.251	5.086
hsa-miR-3679-3p	3.905	4.351	4.381	5.388	4.756	3.742	4.514	3.293	4.525	5.06	4.722	2.739	4.45	4.412	3.87	3.405	3.507	4.303	5.813	5.124	5.325	5.457	3.004	3.778	3.309	6.481	3.018	5.377	5.429	5.301	5.105	3.965	4.118	4.51	3.76	4.851	6.628	7.364	5.986	4.164	4.251	5.086
hsa-miR-5698	4.043	4.351	3.004	5.388	4.756	3.742	4.514	3.293	6.078	5.06	8.624	3.393	5.514	4.412	3.87	3.405	3.507	4.303	5.813	6.096	4.922	5.457	5.139	3.778	3.37	6.481	3.018	5.64	3.677	4.243	5.105	3.965	5.9	4.51	3.76	4.851	5.14	7.364	5.986	4.164	4.569	5.086
hsa-miR-154-3p	3.905	4.351	3.004	5.388	4.756	3.742	4.514	3.293	4.525	5.06	3.543	3.592	4.45	4.412	3.87	3.405	3.507	4.303	5.813	5.124	4.922	5.457	3.004	4.135	3.662	6.481	3.018	5.377	4.3	4.243	5.105	4.768	4.118	4.51	4.106	4.851	5.14	7.364	5.986	6.077	4.251	5.086
hsa-miR-129-5p	3.905	4.351	4.071	5.388	5.991	3.742	4.514	4.393	4.525	5.06	3.543	2.739	4.45	4.412	3.87	3.405	3.507	4.303	5.813	5.397	4.922	5.457	3.004	3.778	2.394	6.481	3.018	5.377	4.677	4.243	5.105	3.965	4.118	4.51	3.76	4.851	5.14	7.364	5.986	4.164	4.251	5.086
hsa-miR-5572	3.905	4.351	3.004	5.388	4.756	3.742	4.514	3.293	4.525	5.06	3.543	2.739	4.45	4.412	3.87	3.405	3.507	4.303	5.813	5.124	4.922	5.457	3.004	3.778	2.394	6.481	3.018	5.377	3.677	4.243	5.105	3.965	4.118	4.51	3.76	4.851	5.14	7.364	5.986	4.164	4.251	5.086
hsa-miR-551a	3.905	4.351	3.004	7.293	4.756	3.742	4.514	3.293	4.525	5.06	3.543	2.739	4.45	4.412	3.87	3.405	3.507	4.303	5.813	5.741	4.922	5.457	3.004	3.778	2.394	6.481	3.018	5.377	3.677	4.243	5.105	3.965	4.118	4.51	3.76	4.851	5.14	7.364	5.986	4.164	4.251	5.086
hsa-miR-549a	3.905	4.351	3.004	5.388	4.756	4.617	4.514	3.293	5.088	5.06	3.543	2.739	4.45	4.412	3.87	5.075	3.507	4.303	5.813	5.124	4.922	5.457	3.004	3.778	2.394	6.481	3.525	5.377	6.491	4.243	5.817	3.965	4.118	4.51	3.76	4.851	5.14	7.364	5.986	4.164	4.251	5.086
hsa-miR-548l	3.905	4.351	3.004	5.388	4.756	3.742	4.514	3.293	4.525	5.06	3.543	2.739	4.45	4.412	3.87	3.405	3.507	4.303	5.813	5.124	4.922	5.457	3.004	3.778	2.394	7.657	3.055	5.377	3.677	4.243	5.105	4.36	4.118	4.51	3.76	4.851	5.14	7.364	5.986	4.839	4.251	5.086
hsa-miR-548k	3.905	4.351	3.004	5.388	4.756	3.742	4.514	3.293	4.525	5.06	3.543	2.739	4.45	4.412	3.87	3.405	3.507	4.303	5.813	5.124	5.474	5.457	3.004	3.778	2.394	6.481	4.948	5.377	3.677	4.243	5.105	5.116	4.118	4.51	3.76	4.851	5.14	7.364	5.986	6.101	4.251	5.086
hsa-miR-548n	3.905	4.351	3.004	5.388	4.756	3.742	4.514	3.293	4.525	5.06	3.543	2.739	4.45	4.412	3.87	3.405	3.971	4.303	5.813	5.124	4.922	5.457	3.004	3.778	2.394	6.481	3.018	5.377	3.677	4.243	5.105	3.965	4.118	4.51	3.76	4.851	5.14	7.364	5.986	4.164	4.251	5.086
hsa-miR-548m	3.905	4.351	3.004	5.388	4.756	3.742	4.514	3.293	4.525	5.06	3.543	2.739	4.45	4.412	3.87	3.405	3.507	4.303	5.813	5.124	4.922	5.457	3.004	3.778	2.394	6.481	3.87	5.377	3.677	4.243	5.105	3.965	4.118	4.51	4.154	4.851	5.14	7.364	5.986	6.083	4.251	5.086
hsa-miR-548p	3.905	4.351	3.004	5.388	4.93	4.162	4.514	3.293	4.525	5.449	3.543	4.538	4.45	4.412	3.87	4.22	4.419	4.303	5.813	5.124	5.316	5.457	3.004	3.778	2.394	6.481	4.904	5.377	3.677	4.243	5.105	5.49	5.134	4.51	4.164	4.851	5.49	7.364	5.986	5.166	4.251	5.086
hsa-miR-548q	3.905	4.351	3.004	5.388	4.756	3.742	4.514	3.293	4.525	5.06	3.543	2.739	4.45	4.412	3.87	3.405	3.507	4.303	5.813	5.124	4.922	5.457	3.004	3.778	2.394	6.481	3.018	5.377	3.677	4.243	5.105	3.965	4.118	4.51	3.76	4.851	5.14	7.364	5.986	4.164	4.251	5.086
hsa-miR-3934-3p	8.089	7.835	7.649	8.15	7.428	7.405	7.822	7.736	7.223	7.161	7.985	7.558	7.292	7.539	7.641	7.91	7.497	7.494	7.85	7.586	7.836	7.108	7.306	7.613	7.001	7.874	7.606	7.609	7.677	7.308	7.181	7.57	7.023	7.319	7.288	7.88	7.962	7.694	7.387	7.826	7.846	7.22
hsa-miR-548s	3.905	4.351	3.004	5.388	5.49	3.742	4.514	3.293	4.525	5.06	3.543	2.739	4.45	5.498	3.87	3.405	3.885	4.303	5.813	5.965	4.922	5.457	3.004	3.778	2.394	6.481	3.018	5.377	4.523	4.837	5.105	3.965	4.118	4.51	3.76	6.532	5.14	7.364	5.986	4.884	4.251	5.086
hsa-miR-548v	3.905	4.351	3.004	5.388	4.756	3.974	4.514	4.228	4.525	5.06	3.543	2.739	4.45	4.412	3.87	3.405	4.403	4.303	5.813	5.424	4.922	5.457	3.004	3.778	2.394	6.481	3.018	5.377	3.677	4.243	5.105	3.965	4.118	4.51	3.76	4.851	5.14	7.364	5.986	4.164	4.251	5.086
hsa-miR-548u	3.905	4.351	3.004	5.388	4.756	3.742	4.514	3.918	4.525	5.06	3.543	2.739	4.45	4.412	3.87	3.405	3.507	4.303	5.813	5.124	4.922	5.457	3.004	3.778	2.394	6.481	3.018	5.377	3.677	4.243	5.105	3.965	4.118	4.51	3.76	4.965	5.14	7.364	5.986	4.164	4.251	5.086
hsa-miR-548w	3.905	5.39	3.004	5.388	4.756	3.742	4.514	3.293	4.749	5.06	3.543	2.739	4.45	4.412	3.87	3.405	3.507	4.303	5.813	6.144	4.922	5.457	4.115	3.778	2.394	6.481	3.018	5.377	3.677	4.243	5.105	3.965	4.118	4.51	3.76	4.851	5.14	7.364	5.986	4.164	4.251	5.086
hsa-miR-548y	3.905	4.351	3.004	5.388	4.756	4.95	4.514	3.293	4.525	7.469	3.543	2.739	4.45	4.412	3.87	3.405	3.507	4.303	5.813	5.124	4.922	5.457	3.004	3.778	2.394	6.481	3.018	5.377	3.677	4.594	5.105	3.965	4.118	4.51	3.76	4.851	5.14	7.364	5.986	5.703	4.251	5.086
hsa-miR-3934-5p	3.905	4.705	4.799	5.806	4.756	3.742	4.514	3.293	4.525	5.06	3.543	3.759	4.45	4.412	3.87	3.405	4.111	4.303	5.813	5.124	4.922	5.457	3.004	3.778	3.698	6.481	3.541	5.377	3.879	4.243	5.968	3.965	4.118	4.51	3.86	4.851	5.14	7.364	5.986	4.578	4.251	5.086
hsa-miR-548i	3.905	4.351	3.004	5.388	4.756	3.932	4.514	3.418	4.525	5.418	3.543	4.07	5.235	4.569	3.87	3.405	5.818	4.303	5.813	5.124	6.088	5.457	3.004	3.778	2.394	6.481	3.992	5.377	3.677	5.508	5.105	3.965	4.118	4.51	4.91	4.851	5.569	7.364	5.986	5.093	4.251	5.086
hsa-miR-527	4.139	5.453	3.458	5.878	4.756	5.211	4.514	5.09	4.525	5.06	3.88	3.689	4.862	4.412	3.87	3.405	3.813	4.303	5.813	6.1	4.922	5.457	4.777	3.778	2.394	6.481	4.585	5.647	3.677	4.243	5.105	3.965	4.118	4.51	3.76	4.851	5.14	7.364	5.986	4.465	4.905	5.086
hsa-miR-154-5p	12.487	13.054	12.913	12.884	12.532	12.795	12.933	12.852	12.684	12.413	12.73	12.882	12.261	12.658	12.395	12.237	12.284	12.279	12.678	12.391	12.554	12.222	12.659	12.546	12.502	12.413	12.586	12.294	12.235	12.988	12.787	13.137	13.049	12.468	12.679	13.247	13.191	12.993	12.716	12.776	12.974	12.826
hsa-miR-544b	3.905	4.351	3.004	5.388	4.756	3.742	4.514	3.293	4.525	5.06	3.543	2.739	4.45	4.412	3.87	3.405	3.507	4.303	5.813	5.124	4.922	5.457	3.004	3.778	2.394	6.481	3.018	5.377	3.677	4.243	5.105	3.965	4.118	4.51	3.76	4.851	5.14	7.364	5.986	4.164	4.251	5.086
hsa-miR-544a	3.905	4.351	3.004	5.388	4.756	3.742	4.514	4.224	4.525	5.06	3.543	2.739	4.45	4.412	3.87	3.405	3.507	4.303	5.813	5.124	4.922	5.457	3.004	3.778	2.394	6.481	3.018	5.377	3.677	4.243	5.105	3.965	4.118	4.51	3.76	4.851	5.14	7.364	5.986	4.164	4.251	5.086
hsa-miR-4714-3p	3.905	4.351	3.004	5.388	4.756	3.742	4.514	4.878	4.525	5.06	3.77	3.105	4.913	4.412	3.87	3.405	3.507	4.303	5.813	6.136	4.922	5.457	3.004	4.782	2.394	7.053	4.561	5.621	3.677	4.889	5.105	3.965	4.118	4.51	3.76	4.851	5.14	7.364	5.986	6.16	4.251	6.489
hsa-miR-4714-5p	3.905	4.351	3.004	5.388	4.756	3.742	4.514	3.293	5.005	5.06	3.543	2.739	4.45	4.412	3.985	3.405	3.507	4.303	5.813	5.417	4.922	5.457	3.004	3.778	2.394	6.481	4.74	5.377	3.677	4.243	5.105	3.965	4.118	4.51	3.76	4.851	5.14	7.364	5.986	4.164	4.251	5.086
hsa-miR-3126-5p	3.905	4.351	3.004	5.388	4.756	3.742	4.514	3.293	4.525	5.06	3.543	2.739	4.45	4.412	3.87	3.405	3.507	4.303	5.813	5.47	4.922	5.457	3.004	3.778	2.394	6.481	3.018	5.923	3.677	4.243	5.105	3.965	4.118	4.51	3.76	4.851	5.14	7.364	5.986	4.164	4.251	5.086
hsa-miR-3151-3p	3.905	4.351	3.004	5.388	4.756	4.395	4.514	3.293	4.525	5.06	4.349	3.102	4.45	4.811	3.87	3.405	3.507	4.303	5.813	5.124	5.161	5.457	4.586	3.778	4.422	6.481	3.018	6.447	3.677	5.665	5.105	3.965	4.118	4.51	3.76	4.851	5.14	7.364	5.986	4.164	4.251	5.991
hsa-miR-3151-5p	3.905	4.351	4.837	5.388	4.756	5.089	6.125	4.861	6.389	5.06	4.627	4.219	4.45	5.886	5.094	5.012	4.616	4.303	5.813	6.068	6.095	5.457	5.369	4.585	5.082	6.481	4.275	6.09	6.362	6.23	5.595	5.468	4.118	4.51	4.376	6.09	5.14	7.364	6.225	4.164	5.119	5.086
hsa-miR-1225-5p	6.473	6.42	6.453	7.275	5.757	5.858	6.053	5.777	5.9	5.443	6.232	6.302	4.938	5.698	5.49	6.413	6.451	6.274	5.813	5.934	5.856	5.457	6.001	5.111	5.667	6.481	5.802	5.537	5.966	6.5	5.105	5.572	5.947	4.51	5.819	6.142	6.885	7.364	5.986	5.986	5.828	5.086
hsa-miR-1225-3p	4.591	4.351	5.455	5.388	4.756	3.742	5.634	4.999	5.665	5.06	5.666	4.617	4.45	5.243	3.87	4.643	4.881	4.755	5.813	5.258	5.94	5.457	4.856	5.376	4.381	6.481	5.144	5.377	4.758	4.912	5.105	3.965	4.366	6.134	3.76	4.851	5.293	7.364	5.986	5.733	4.251	5.086
hsa-miR-1250-3p	3.905	4.351	3.004	5.388	4.756	3.742	4.514	3.293	4.525	5.06	4.84	2.739	4.64	4.412	3.87	3.405	3.507	4.303	5.813	5.124	6.003	5.457	5.031	3.778	2.586	6.481	3.018	5.866	3.677	4.243	5.105	3.965	4.118	4.51	5.151	4.851	5.14	7.364	5.986	4.164	4.251	5.086
hsa-miR-520e	7.445	8.327	7.162	8.275	7.211	6.907	7.801	7.239	7.301	7.914	7.42	7.032	6.851	6.855	6.811	7.08	7.173	7.773	7.595	7.479	7.742	6.588	7.123	6.822	6.912	8.497	7.382	7.203	5.136	7.982	7.862	8.028	7.722	7.422	7.709	7.972	9.068	8.378	8.827	8.083	8.046	8.481
hsa-miR-520h	3.905	5.86	4.285	5.696	4.756	3.742	5.242	3.293	4.525	5.06	3.543	4.28	4.87	4.412	3.87	4.052	3.507	4.516	5.813	5.124	6.325	5.457	3.004	3.778	2.989	6.92	4.719	5.377	3.677	4.429	5.105	3.965	4.677	4.51	4.302	4.851	5.14	7.364	5.986	5.284	4.251	5.086
hsa-miR-1250-5p	4.525	4.351	4.522	5.388	5.616	3.742	4.957	5.278	4.525	5.06	4.326	3.543	4.45	4.412	4.705	4.196	4.519	4.303	6.072	5.793	6.349	6.36	4.592	4.341	4.248	6.581	3.018	6.043	5.569	4.243	5.64	3.965	4.118	4.51	4.958	5.804	5.802	7.364	5.986	4.164	4.251	5.086
hsa-miR-1298-3p	3.905	4.351	3.004	5.388	4.891	4.362	4.974	3.873	4.525	5.06	3.543	2.739	4.45	4.412	3.87	3.405	3.507	4.303	5.813	5.124	4.922	5.457	3.004	4.108	2.394	6.481	3.018	5.377	5.056	4.243	5.105	3.965	4.118	4.51	4.13	4.851	5.14	7.364	5.986	4.164	4.251	5.086
hsa-miR-6785-3p	3.905	4.351	3.004	5.388	4.756	4.993	4.514	3.293	4.525	5.06	3.543	2.739	4.45	4.412	3.87	3.405	3.507	4.303	5.813	5.124	4.922	5.457	3.004	3.778	2.394	6.481	3.018	5.377	3.677	4.243	5.105	3.965	4.118	4.51	3.76	4.851	5.14	7.364	5.986	4.164	4.251	5.086
hsa-miR-6785-5p	3.905	4.351	3.004	5.388	4.756	3.742	4.514	3.293	4.525	5.06	3.543	2.739	4.45	4.412	3.87	3.405	3.507	4.303	5.813	5.124	4.922	5.457	3.004	3.778	2.394	6.481	4.66	5.377	3.677	4.243	5.105	3.965	4.118	4.51	3.76	4.851	5.14	7.364	5.986	4.164	4.251	5.086
hsa-miR-1298-5p	3.905	4.351	3.735	5.388	4.756	3.742	5.189	4.459	4.525	5.06	5.002	2.739	4.45	4.412	3.87	3.405	3.507	4.303	5.813	5.124	4.922	5.457	3.004	4.839	2.394	6.481	3.018	5.835	3.851	4.243	5.105	3.965	4.118	4.51	3.76	4.851	5.14	7.364	5.986	4.164	4.251	5.086
hsa-miR-4680-3p	3.905	4.351	3.004	5.388	4.756	3.742	4.514	3.648	5.32	5.06	3.543	2.939	4.45	4.412	3.87	3.405	3.507	4.303	5.813	5.124	4.922	5.457	3.004	3.778	2.394	6.481	3.018	5.377	3.677	4.369	5.105	3.965	4.118	4.51	3.76	4.851	5.14	7.364	5.986	4.164	4.251	5.086
hsa-miR-4680-5p	3.905	4.351	3.004	5.388	4.756	3.742	4.833	3.293	4.525	5.06	3.543	2.739	4.45	4.412	3.87	3.405	3.507	4.303	5.813	5.124	4.922	5.457	3.71	3.778	2.394	6.481	3.018	5.377	3.677	4.243	5.105	3.965	4.118	4.51	4.864	4.851	5.14	7.364	5.986	4.164	4.251	5.086
hsa-miR-4655-5p	3.905	5.434	3.004	5.388	4.756	3.742	4.514	3.293	5.172	5.06	3.543	2.739	4.45	4.412	3.87	3.405	3.507	4.303	5.813	5.124	4.922	5.457	3.004	3.778	2.394	6.481	3.018	5.377	3.677	4.243	5.105	3.965	4.118	4.51	3.76	4.851	5.14	7.364	5.986	4.164	4.251	5.086
hsa-miR-520b	3.905	4.351	3.004	5.388	4.756	3.742	4.514	3.293	4.525	5.06	3.543	3.765	4.45	4.412	3.87	3.405	3.507	4.303	5.813	5.124	4.922	5.457	3.004	3.778	2.394	6.481	3.018	5.377	3.677	4.243	5.105	3.965	4.118	4.51	3.76	4.851	5.623	7.364	5.986	4.164	4.251	5.086
hsa-miR-708-3p	3.905	4.351	3.004	5.388	4.756	3.742	4.514	3.293	4.525	5.06	3.543	4.186	4.45	4.412	3.87	4.511	5.307	4.303	5.813	5.314	4.922	5.457	3.305	3.778	2.394	6.481	4.091	5.377	3.677	4.243	5.105	3.965	4.118	4.51	4.479	5.99	7.271	7.364	5.986	4.164	4.251	5.086
hsa-miR-708-5p	3.905	4.351	3.004	5.388	4.756	3.742	4.514	3.293	4.525	5.06	3.543	2.739	4.45	4.412	3.87	3.405	3.507	4.303	5.813	5.124	4.922	5.457	3.004	3.778	2.394	6.481	3.018	5.377	3.677	4.243	5.105	3.965	4.118	4.51	3.76	4.851	5.14	7.364	5.986	4.164	4.251	5.086
hsa-miR-4655-3p	3.905	6.026	4.283	5.388	5.719	5.068	4.514	4.673	4.525	5.06	5.004	5.125	4.887	4.412	4.68	4.391	4.714	4.303	5.813	5.124	4.922	5.457	3.887	3.778	4.56	6.481	3.573	5.764	5.187	5.135	5.105	5.675	5.392	5.286	5.356	5.751	5.14	7.364	5.986	4.164	4.945	5.086
hsa-miR-6516-5p	3.905	4.582	4.278	5.994	4.756	3.742	4.514	3.293	4.525	5.06	3.734	3.964	4.45	4.412	3.87	3.405	3.507	4.303	5.813	5.124	4.922	5.457	3.004	3.778	2.394	6.481	3.018	5.377	4.009	4.243	5.105	3.965	4.118	4.51	3.76	4.851	5.14	7.364	5.986	4.164	4.251	5.086
hsa-miR-6516-3p	3.905	4.351	4.431	5.498	4.756	3.742	4.514	3.293	4.525	5.06	3.543	2.739	4.45	4.412	3.87	3.405	3.507	4.303	5.813	5.124	4.922	5.457	3.004	3.778	2.394	6.481	3.018	5.377	3.677	4.243	5.105	3.965	4.339	4.51	3.76	4.851	5.14	7.364	5.986	4.164	4.251	5.086
hsa-miR-4436a	11.062	11.533	11.192	11.708	11.935	12.132	12.469	12.316	12.11	12.47	12.364	12.356	11.729	12.255	12.287	11.981	11.793	12.151	11.829	11.627	11.923	11.878	11.704	11.961	11.708	12.416	12.251	12.272	12.232	12.143	12.142	12.183	12.156	12.372	12.359	11.965	12.702	12.449	12.662	11.941	12.556	11.975
hsa-miR-6732-5p	4.97	5.138	4.136	6.443	4.756	3.742	4.514	3.293	4.525	5.06	5.014	3.701	4.45	4.412	3.87	4.097	3.507	4.303	5.813	5.124	4.922	5.457	3.004	3.778	2.394	6.481	3.018	5.377	3.825	4.243	5.105	3.965	4.118	4.51	3.76	4.851	5.14	7.364	5.986	4.164	4.251	5.086
hsa-miR-6732-3p	3.905	4.351	3.004	5.388	4.756	3.742	4.514	3.293	4.525	5.06	3.543	2.739	4.45	4.412	3.87	3.405	3.507	4.303	5.813	5.124	4.922	5.457	3.004	3.778	2.394	6.481	3.018	5.377	3.677	4.243	5.105	3.965	4.118	4.51	3.76	4.851	5.14	7.364	5.986	4.164	4.251	5.086
hsa-miR-193a-3p	5.792	6.319	4.395	6.085	6.027	5.735	6.24	5.855	4.941	6.785	6.454	6.649	6.049	6.799	6.009	7.17	6.221	6.197	7.361	7.498	6.863	6.688	5.747	5.837	5.233	6.481	6.606	7.044	6.323	6.974	7.221	7.092	7.32	6.89	7.188	6.815	7.44	8.313	7.036	7.424	7.351	7.22
hsa-miR-4768-5p	3.905	4.508	3.004	5.388	4.756	3.742	4.514	3.293	4.525	5.06	3.543	2.739	4.45	4.412	3.87	3.405	3.507	5.341	5.813	5.124	5.335	5.457	3.004	3.778	2.394	6.481	3.833	5.377	3.677	4.243	5.105	3.965	4.118	4.51	3.76	4.851	5.14	7.364	5.986	4.164	4.251	5.086
hsa-miR-365a-3p	3.905	4.351	4.921	5.388	4.857	3.742	4.943	3.293	4.525	5.06	4.072	2.739	4.45	4.412	3.87	3.405	4.184	4.303	5.813	5.124	6.098	5.457	3.004	3.778	2.394	6.481	3.018	5.377	4.366	4.243	5.105	3.965	5.845	4.51	7.468	4.851	5.14	7.364	5.986	4.543	4.251	5.086
hsa-miR-4768-3p	9.909	9.883	9.969	9.897	10.028	9.625	9.778	9.737	9.713	9.671	9.837	9.903	9.989	9.979	9.909	10.02	10.076	9.991	10.091	10.04	10.038	9.987	9.89	9.9	9.97	10.282	10.173	9.934	9.868	9.967	9.766	9.697	9.716	9.646	9.609	9.936	9.639	9.947	9.692	10.001	9.687	9.724
hsa-miR-4720-3p	3.905	4.351	3.004	5.388	4.756	3.742	4.514	4.278	4.525	5.06	4.492	2.739	4.45	4.412	3.87	3.405	3.507	4.303	5.813	5.733	4.922	5.457	3.004	3.778	2.394	6.481	3.592	5.377	3.677	4.243	5.105	3.965	4.118	4.647	4.035	4.851	5.14	7.364	5.986	4.164	4.251	7.31
hsa-miR-4720-5p	3.905	4.351	4.565	5.388	4.756	3.742	4.514	4.885	4.525	5.06	4.039	4.077	4.45	4.412	3.87	3.405	3.507	4.844	5.813	5.124	4.922	5.457	3.004	3.778	3.888	6.481	3.018	5.377	3.677	4.243	5.105	3.965	4.118	4.51	3.969	5.761	5.14	7.364	5.986	4.358	4.251	6.09
hsa-miR-4793-3p	3.905	4.351	3.004	5.738	4.934	3.742	4.514	3.293	4.525	5.06	3.543	2.739	4.45	4.412	3.87	3.405	5.723	4.303	5.813	5.124	6.333	5.457	3.481	4.264	2.394	6.481	4.91	5.65	3.677	4.243	5.537	3.965	4.118	4.51	3.76	4.851	5.14	7.364	5.986	5.853	4.251	6.596
hsa-miR-193a-5p	3.905	4.351	3.004	5.388	4.756	3.742	4.817	4.228	4.525	5.06	3.543	3.57	4.45	4.551	3.87	3.405	3.638	4.303	5.813	6.167	4.922	5.457	3.004	3.778	2.394	6.481	3.562	5.637	4.357	5.328	5.105	3.965	4.118	4.51	3.76	4.851	5.14	7.364	5.986	4.164	4.493	5.086
hsa-miR-4793-5p	3.905	4.351	3.004	5.996	4.756	3.742	4.514	3.293	4.525	5.06	3.543	2.739	4.45	4.412	3.87	4.051	3.507	4.303	5.813	5.124	5.86	5.457	3.887	3.778	2.394	6.481	3.916	5.377	3.677	4.243	5.105	3.965	4.516	4.51	4.554	4.851	5.14	7.364	5.986	7.065	4.251	5.542
hsa-miR-99b-3p	4.371	5.481	4.917	5.388	4.756	5.159	4.514	3.293	4.525	5.06	5.294	5.323	4.45	4.412	3.87	3.405	4.42	4.303	5.813	5.124	5.479	5.457	5.198	3.778	4.786	6.481	3.018	5.377	3.677	4.956	5.105	5.048	4.118	4.51	3.76	4.851	5.73	7.364	5.986	4.878	5.222	5.086
hsa-miR-3190-3p	3.905	4.351	3.004	5.388	4.756	3.742	4.654	3.293	4.997	5.06	3.543	3.322	4.45	4.412	3.87	3.405	3.507	4.303	5.813	5.124	5.729	5.457	4.125	3.778	2.394	6.481	3.018	5.377	3.677	4.243	5.105	3.965	4.118	4.51	3.76	4.851	5.14	7.364	5.986	4.164	4.251	5.086
hsa-miR-194-5p	3.905	4.351	3.004	5.388	4.756	3.742	4.844	3.293	4.99	5.06	3.543	2.994	4.45	4.412	3.87	3.405	3.507	4.303	5.813	6.11	4.922	5.457	3.004	3.778	2.394	6.481	3.018	6.15	3.677	4.243	5.105	3.965	4.118	5.311	3.76	4.851	5.14	7.364	5.986	4.164	4.251	5.086
hsa-miR-502-3p	3.905	4.452	3.004	5.78	4.756	3.742	4.514	3.293	4.525	5.06	3.543	2.739	4.45	4.412	3.87	3.405	3.507	4.303	5.813	5.124	4.922	5.457	3.004	3.778	2.394	6.481	3.102	5.377	3.677	4.243	5.105	3.965	4.118	4.51	3.76	4.851	5.14	7.364	5.986	4.164	4.251	5.086
hsa-miR-502-5p	3.905	4.351	3.004	5.388	4.756	3.742	4.514	3.293	4.525	5.06	3.543	2.739	4.45	4.412	3.87	3.405	3.507	4.303	5.813	5.124	4.922	5.457	3.004	3.778	2.394	6.481	5.18	5.377	3.677	4.243	5.105	3.965	4.118	4.51	3.76	4.851	5.14	7.364	5.986	4.164	4.251	5.086
hsa-miR-3190-5p	3.905	4.351	3.004	5.388	4.756	3.742	4.514	3.293	4.525	5.06	4.369	2.739	4.45	4.412	4.298	3.405	3.507	4.303	5.813	5.124	5.774	5.457	4.117	3.778	2.394	6.481	3.018	5.499	4.132	4.243	5.105	6.417	4.118	4.51	3.76	5.012	5.14	7.364	5.986	4.164	4.251	5.086
hsa-miR-4695-5p	3.905	4.351	3.004	5.388	4.756	3.742	4.514	4.182	4.525	5.06	3.543	2.855	4.45	4.412	3.87	3.405	3.507	4.303	5.813	5.124	5.108	5.457	5.075	3.778	2.394	6.481	3.279	5.858	3.677	4.243	5.105	5.045	4.118	4.51	5.006	4.851	5.14	7.364	5.986	4.164	4.592	5.086
hsa-miR-7158-3p	7.341	7.429	6.371	7.346	7.6	6.216	6.919	6.957	6.47	6.934	7.271	7.014	6.819	7.678	7.07	7.249	7.156	7.263	7.75	7.834	7.896	7.658	7.218	6.363	6.552	7.102	6.858	7.488	6.887	7.476	7.754	7.174	7.59	7.503	7.273	7.179	8.178	8.61	7.428	7.938	7.331	7.452
hsa-miR-4695-3p	3.905	4.351	3.004	5.388	4.756	4.665	4.514	3.293	4.525	5.06	3.543	2.739	4.45	4.412	3.87	3.405	3.507	4.303	5.813	5.124	4.922	5.457	3.004	3.778	2.394	6.481	3.018	5.377	3.677	4.243	5.105	3.965	4.118	4.51	3.76	4.851	5.14	7.364	5.986	4.164	4.251	5.729
hsa-miR-7158-5p	3.905	4.351	3.004	5.388	4.756	3.742	4.514	3.293	4.525	5.06	3.543	3.456	4.45	4.412	3.87	3.405	4.213	4.303	5.813	5.124	4.922	5.457	3.004	3.778	2.394	6.481	3.018	5.377	3.677	4.243	5.105	3.965	4.118	4.51	3.76	4.851	5.14	7.364	5.986	4.164	4.251	5.086
hsa-miR-514a-5p	3.905	4.351	3.004	5.763	4.756	3.742	4.641	3.293	4.525	5.06	3.543	2.739	4.45	4.412	4.096	3.405	3.507	4.303	5.813	5.124	4.922	5.457	3.004	3.778	2.668	6.481	3.929	5.377	3.677	4.243	5.105	4.288	4.118	4.51	4.873	4.851	5.14	7.364	5.986	5.198	4.251	5.086
hsa-miR-514a-3p	3.905	4.351	3.004	5.388	4.756	3.742	5.44	4.992	4.525	5.06	3.793	2.739	4.45	4.412	4.603	3.405	4.042	4.303	5.813	5.124	4.922	5.457	3.651	4.556	2.394	6.481	5.326	5.377	3.677	4.243	5.105	4.296	4.118	4.51	3.76	4.851	5.14	7.364	5.986	5.567	4.251	5.086
hsa-miR-194-3p	3.905	4.351	3.004	5.388	4.756	3.742	4.514	3.293	5.225	5.06	3.543	2.739	4.45	5.031	3.87	3.405	3.507	4.303	5.813	5.975	4.922	5.457	3.004	3.778	2.394	6.481	4.593	5.377	3.677	4.243	5.105	3.965	4.118	4.51	3.76	4.851	5.14	7.364	5.986	4.164	4.251	5.086
hsa-miR-7110-5p	10.318	10.892	9.956	11.192	10.758	10.375	9.962	10.244	9.658	10.584	10.684	10.547	9.634	9.842	8.941	10.604	10.322	9.854	9.979	10.261	10.025	9.905	9.607	10.202	9.802	9.799	9.701	10.095	9.301	10.043	10.992	11.182	10.094	10.183	11.104	11.194	10.637	10.552	10.59	10.485	10.266	10.946
hsa-miR-6771-3p	3.905	4.351	3.004	5.388	4.756	3.742	4.514	3.293	4.525	5.06	3.543	2.906	4.45	4.412	3.87	3.405	3.507	4.303	5.813	5.124	4.922	5.457	3.004	3.778	2.394	6.481	4.867	5.377	3.677	4.243	5.463	3.965	4.118	4.51	3.76	4.851	5.14	7.364	5.986	4.935	4.251	5.086
hsa-miR-6771-5p	3.905	5.84	3.226	5.388	4.756	3.742	4.514	3.293	4.525	5.06	3.543	4.75	4.45	4.412	3.87	3.405	3.507	4.303	5.813	5.124	5.26	5.457	3.518	3.778	2.394	6.481	3.896	5.377	3.677	4.243	5.105	3.965	4.118	4.51	3.76	4.851	6.346	7.364	5.986	6.035	4.518	5.086
hsa-miR-7110-3p	3.905	4.351	3.004	5.388	4.756	3.742	4.514	3.293	4.525	5.06	3.543	2.739	4.45	4.412	3.87	3.405	3.507	4.303	5.813	5.124	4.922	5.457	3.004	3.778	2.394	6.481	3.018	5.377	3.677	4.243	5.105	3.965	4.118	4.51	3.76	4.851	5.14	7.364	5.986	4.164	4.251	5.086
hsa-miR-483-5p	8.232	7.983	8.081	8.497	8.037	8.35	8.26	8.005	8.398	8.413	8.217	7.653	8.59	8.42	8.652	8.005	7.866	8.213	8.206	8.571	8.579	8.521	8.256	8.351	8.465	8.711	8.664	8.364	8.55	8.737	8.41	7.778	8.262	7.985	8.27	8.362	9.044	8.99	8.645	9.42	7.401	8.09
hsa-miR-6746-3p	4.205	4.351	4.191	5.388	4.756	4.391	4.514	3.293	4.525	5.06	3.543	2.739	4.45	4.412	3.87	3.405	3.507	4.303	5.813	5.124	4.922	5.457	3.004	3.778	3.008	6.481	5.027	5.377	3.677	4.243	5.105	3.965	4.118	4.51	3.76	4.851	5.14	7.364	5.986	4.164	4.251	5.086
hsa-miR-6746-5p	4.782	4.351	3.004	5.388	4.756	3.742	4.514	3.293	4.525	5.06	3.981	2.739	4.45	4.412	3.87	3.405	3.507	4.303	5.813	5.124	4.922	5.457	3.004	3.778	2.394	6.481	3.203	5.377	3.677	4.243	5.105	3.965	4.118	4.51	3.76	4.851	5.14	7.364	5.986	5.888	4.251	5.086
hsa-miR-410-5p	3.905	4.351	3.004	5.388	4.756	3.742	4.514	4.121	4.525	5.06	3.543	3.078	4.45	4.412	3.87	3.405	3.507	4.303	5.813	5.124	4.922	5.457	3.004	3.778	2.394	6.481	3.018	5.377	3.677	4.243	5.105	3.965	4.118	4.51	3.76	4.851	5.14	7.364	5.986	4.164	4.251	5.086
hsa-miR-6878-5p	3.905	4.794	3.485	5.388	4.756	3.742	4.514	4.526	4.525	5.06	3.543	5.489	4.947	4.594	3.87	3.405	5.441	4.303	5.813	5.339	4.922	5.457	5.547	3.778	4.511	6.481	5.269	5.377	3.677	4.895	5.467	3.965	4.882	5.451	5.343	4.851	6.184	7.364	5.986	5.323	4.558	5.658
hsa-miR-410-3p	3.905	4.351	3.633	5.504	4.756	3.742	4.514	3.899	4.525	5.06	3.543	4.4	4.45	4.412	4.64	3.405	4.095	4.303	5.813	5.124	4.922	5.457	3.549	5.516	2.394	6.481	3.018	5.377	4.3	4.243	5.105	4.08	4.118	4.51	3.76	4.851	5.14	7.364	5.986	4.29	4.251	5.086
hsa-miR-483-3p	5.522	5.289	5.319	6.663	4.756	3.742	5.656	5.081	4.525	5.06	5.837	5.286	4.45	4.412	5.304	5.579	5.505	5.325	5.813	5.124	5.703	5.457	4.977	3.778	4.899	6.481	5.22	5.625	4.16	5.509	5.105	3.965	5.338	4.51	5.549	4.851	5.14	7.364	5.986	5.898	4.784	5.279
hsa-miR-6878-3p	3.905	4.351	3.004	5.388	4.756	3.742	4.514	3.293	4.525	5.06	3.543	2.739	4.45	4.412	3.87	3.405	3.507	4.303	5.813	5.124	4.922	5.457	3.004	3.778	2.394	6.481	3.018	5.377	3.677	4.243	5.105	3.965	4.118	4.51	5.025	4.851	5.14	7.364	5.986	5.221	4.251	5.086
hsa-miR-103a-3p	3.905	4.351	3.529	5.388	4.756	3.975	4.514	5.03	4.525	5.06	4.03	3.068	4.45	4.412	3.87	3.405	3.937	4.303	6.302	5.124	4.922	5.457	3.004	3.778	2.744	6.481	4.239	5.377	3.677	4.243	5.105	3.965	4.118	4.51	3.76	4.851	5.14	7.364	5.986	4.754	4.251	5.086
hsa-miR-7853-5p	3.905	4.351	3.004	5.388	4.756	3.742	4.514	3.293	4.525	5.06	3.543	2.739	4.45	4.412	3.87	3.405	3.507	4.303	5.813	5.124	4.922	5.457	3.004	3.778	2.394	6.481	3.018	5.377	3.677	4.243	5.105	3.965	4.118	4.51	3.76	4.851	5.14	7.364	5.986	4.164	4.251	5.086
hsa-miR-766-3p	3.905	4.351	3.004	5.388	4.756	3.742	4.514	3.293	4.525	5.06	3.543	2.739	4.45	4.412	3.87	3.405	5.05	4.303	5.813	5.56	4.922	5.457	3.004	3.778	2.394	6.481	3.018	5.596	3.677	6.45	5.105	3.965	4.118	4.51	3.76	4.851	5.14	7.364	5.986	4.164	4.251	5.086
hsa-miR-5591-5p	3.905	4.351	3.004	5.388	4.756	3.742	4.514	3.293	4.525	5.06	3.543	2.739	4.45	4.412	3.87	3.405	3.507	4.303	5.813	5.124	4.922	5.457	3.004	3.778	2.394	6.481	3.018	5.377	3.677	4.243	5.105	3.965	4.118	4.51	3.76	4.851	5.14	7.364	5.986	4.164	4.251	5.086
hsa-miR-5591-3p	3.905	4.351	3.004	5.388	4.756	3.742	4.514	4.469	4.525	5.06	3.543	2.739	4.45	4.412	3.87	3.405	3.507	4.303	5.813	5.124	4.922	5.457	3.004	3.778	2.394	6.481	3.018	5.377	3.677	4.243	5.105	3.965	4.118	4.51	3.76	4.851	5.14	7.364	5.986	4.164	4.251	5.086
hsa-miR-4419b	3.905	4.351	3.004	5.388	4.756	3.742	4.514	3.293	4.525	5.06	3.543	2.739	4.45	4.412	3.87	3.405	3.507	4.303	5.813	5.124	4.922	5.457	3.004	3.778	2.394	6.481	3.018	5.377	3.892	4.243	5.105	3.965	4.118	4.51	3.76	4.851	5.14	7.364	5.986	4.164	4.251	5.086
hsa-miR-4419a	4.188	4.351	4.081	5.717	4.858	4.396	4.514	5.472	4.525	5.571	5.302	4.508	4.45	4.561	4.106	4.622	5.247	4.303	5.813	5.677	4.922	5.457	4.386	3.778	4.245	6.481	4.632	5.63	3.677	4.48	5.105	4.549	4.522	4.51	5.035	5.66	5.14	7.364	5.986	5.814	4.555	5.086
hsa-miR-6805-3p	3.905	4.351	3.004	5.532	4.756	3.742	4.782	4.258	4.525	5.06	4.518	4.088	4.45	4.412	3.87	3.744	5.604	4.303	5.813	5.369	4.922	6.012	6.544	3.778	3.905	6.481	5.083	5.377	5.118	5.141	5.472	5.232	4.737	4.51	4.486	5.354	5.611	7.364	5.986	5.894	4.251	5.869
hsa-miR-6805-5p	3.905	4.351	3.004	5.388	4.756	3.742	4.514	3.293	4.525	5.06	3.543	3.077	4.45	4.412	3.87	3.405	3.507	4.303	5.813	5.124	4.922	5.457	3.004	3.778	2.394	6.481	4.595	5.377	3.677	4.243	5.788	3.965	4.118	4.51	6.347	4.851	5.14	7.364	5.986	4.636	4.251	5.086
hsa-miR-1343-3p	3.905	4.351	3.004	5.388	4.756	3.742	4.514	3.4	4.525	5.06	4.763	2.739	4.45	4.412	3.87	3.405	4.191	4.303	5.813	5.124	4.922	5.457	3.004	3.778	3.16	6.481	3.018	5.377	5.783	4.243	5.105	3.965	4.81	4.51	3.76	4.851	5.14	7.364	5.986	4.164	4.251	5.086
hsa-miR-6830-5p	3.905	4.351	3.004	5.388	4.756	3.742	4.514	3.293	4.525	5.06	3.649	3.656	4.45	4.412	3.87	3.405	5.496	4.303	5.813	5.124	5.257	5.457	4.214	3.778	2.963	6.481	5.044	5.377	3.677	4.243	5.105	3.965	5.795	4.51	4.707	4.851	6.372	7.364	5.986	4.164	4.251	5.086
hsa-miR-1343-5p	10.462	10.523	10.064	10.601	10.193	10.043	10.255	10.22	10.149	10.209	10.382	10.413	10.117	10.182	10.263	10.295	10.041	10.443	10.1	10.139	10.26	10.426	10.386	10.172	10.175	10.386	10.176	10.318	10.085	10.341	11.027	11.014	10.54	10.926	10.969	10.791	10.903	10.675	10.562	10.423	10.559	10.92
hsa-miR-99b-5p	11.399	11.614	11.337	11.42	11.221	11.44	10.888	11.131	11.172	11.256	11.327	11.273	10.953	11.116	10.952	10.988	11.029	11.119	10.902	11.119	11.145	11.258	11.216	11.698	11.114	10.882	10.692	11.24	11.039	11.097	11.295	10.913	11.179	11.366	11.484	10.88	10.545	10.653	10.992	11.106	11.056	10.846
hsa-miR-6830-3p	3.905	5.118	4.052	5.388	4.756	3.742	4.514	3.872	4.525	5.06	3.543	4.685	4.45	4.412	3.87	3.405	4.118	4.303	5.813	5.124	4.922	5.457	4	3.778	4.17	6.481	4.208	5.377	3.677	4.722	5.105	3.965	4.118	4.51	3.76	5.06	5.247	7.364	5.986	4.164	4.251	5.086
hsa-miR-3591-3p	3.905	4.351	3.341	5.388	4.756	3.742	4.514	3.293	4.525	5.06	3.767	2.739	4.45	4.412	3.87	3.405	3.507	4.303	5.813	5.124	4.922	5.457	3.004	3.778	2.394	6.481	3.018	5.377	3.677	4.243	5.105	3.965	4.118	4.51	3.76	4.851	5.14	7.364	5.986	4.164	4.251	5.086
hsa-miR-3591-5p	9.053	9.377	9.325	9.688	9.434	9.251	9.317	9.346	9.533	9.614	9.475	9.568	9.091	9.501	9.534	9.535	9.325	9.457	9.352	9.384	9.462	9.485	9.084	9.212	8.987	9.767	9.589	9.532	9.498	9.665	9.176	9.198	9.681	9.657	9.765	9.634	10.127	11.038	9.859	9.904	10.223	9.554
hsa-miR-6766-3p	3.905	4.351	3.004	5.388	5.024	3.742	4.514	4.089	4.525	5.06	3.543	2.739	4.45	4.412	3.87	3.405	4.786	4.303	5.813	5.336	4.922	5.457	4.364	3.778	2.394	6.481	3.319	5.377	3.677	4.243	5.105	3.965	4.118	4.51	3.76	4.851	5.14	7.364	5.986	5.579	4.251	5.086
hsa-miR-3145-3p	11.14	11.546	10.649	11.867	10.6	11.47	12.308	11.745	11.311	11.307	11.513	11.541	10.789	10.877	11.335	11.031	10.834	11.392	10.312	9.904	10.972	11.093	11.271	11.682	11.422	11.652	10.652	11.538	11.669	11.875	11.123	12.066	11.263	11.469	11.315	11.84	13.11	12.339	13.021	11.169	12.897	12.173
hsa-miR-6766-5p	3.905	4.351	3.004	5.388	4.756	4.4	5.68	3.293	4.525	5.455	3.543	2.739	4.973	4.412	3.87	3.405	3.507	4.303	5.813	5.124	4.922	5.457	3.004	3.778	2.394	6.481	3.018	5.377	3.677	4.243	5.105	3.965	4.118	4.51	3.76	4.851	5.14	7.364	5.986	4.84	4.251	5.086
hsa-miR-3145-5p	3.905	4.351	3.48	5.388	4.756	3.742	4.514	3.293	4.525	5.06	3.543	2.739	4.45	4.412	3.87	3.405	3.507	4.303	5.813	5.124	4.922	5.457	3.004	3.778	2.394	6.481	3.018	5.377	3.677	4.243	5.105	3.965	4.118	4.51	3.76	4.851	5.14	7.364	5.986	4.164	4.251	5.086
hsa-miR-4709-3p	12.145	12.261	12.517	12.459	13.889	12.712	12.401	12.632	12.682	13.002	12.105	13.319	12.238	13.104	13.474	12.514	13.98	12.623	13.916	13.338	13.824	13.487	12.845	13.041	12.466	13.33	12.253	13.173	12.712	13.257	11.686	11.608	11.432	10.745	11.378	12.036	11.223	11.858	14.087	12.791	12.183	12.583
hsa-miR-766-5p	3.905	4.351	3.004	5.388	4.756	3.742	4.514	3.293	4.525	5.06	3.543	2.739	4.45	4.412	3.87	3.405	3.507	4.303	5.813	5.488	5.12	5.457	3.004	3.778	2.394	6.481	3.018	5.377	3.677	4.243	5.105	3.965	4.118	4.51	3.76	5.197	5.14	7.364	5.986	4.164	4.251	5.086
hsa-miR-4709-5p	6.67	7.245	6.412	7.532	7.832	6.931	7.108	6.705	7.425	7.575	6.962	6.943	6.296	7.561	7.154	7.166	7.108	6.662	7.73	7.571	8.057	7.965	6.971	6.904	6.44	6.983	6.683	7.333	6.975	7.395	6.891	6.505	6.788	6.955	7.288	6.542	5.817	7.364	7.579	7.469	6.5	7.154
hsa-miR-516a-5p	5.768	5.784	5.652	6.049	5.147	4.427	5.485	4.795	5.962	NaN	7.219	5.982	5.259	5.194	6.041	5.402	5.866	5.126	5.813	5.124	5.122	5.457	5.223	3.778	4.846	6.481	5.613	5.631	3.677	5.131	5.105	5.451	5.878	4.698	5.458	5.151	5.73	7.364	5.986	5.882	6.014	5.086
hsa-miR-6791-5p	3.905	4.73	3.809	5.961	4.756	4.485	4.514	4.362	4.525	5.06	3.543	4.12	4.45	4.412	3.87	4.19	4.525	4.303	5.813	5.124	6.226	5.457	4.83	3.778	3.572	6.481	3.018	5.377	3.677	4.243	5.661	4.566	4.779	4.863	5.409	4.851	5.14	7.364	6.523	6.197	4.561	5.086
hsa-miR-6791-3p	6.25	6.981	7.085	7.868	7.567	6.593	5.879	6.784	6.794	7	6.704	7.199	6.61	6.255	6.648	7.573	7.521	6.321	7.664	7.874	7.948	10.617	7.047	7.092	6.642	7.099	7.124	7.323	6.656	7.369	7.341	7.508	6.676	6.766	6.912	8.089	7.089	7.79	7.604	7.576	6.49	7.107
hsa-miR-561-3p	3.905	4.351	3.004	5.388	4.756	3.742	4.514	4.384	4.525	5.06	3.543	3.377	4.45	4.412	3.87	3.405	3.507	4.303	5.813	5.807	4.922	5.457	3.004	3.778	2.394	6.481	4.369	5.377	3.677	4.243	5.105	3.965	4.118	4.51	3.76	4.851	5.14	7.364	5.986	4.164	4.251	5.086
hsa-miR-561-5p	3.905	4.351	3.004	5.388	4.756	3.845	4.514	3.293	4.525	5.06	3.543	2.739	4.45	4.412	3.87	3.405	3.507	4.303	5.813	5.124	4.922	5.457	3.004	3.778	2.76	6.481	3.737	5.377	3.677	4.934	5.105	3.965	4.118	4.51	3.76	4.851	5.14	7.364	5.986	4.164	4.251	5.086
hsa-miR-4445-3p	6.273	6.163	6.272	7.099	7.043	5.578	6.266	6.033	6.246	6.299	6.289	6.058	6.08	6.597	6.541	6.431	6.83	6.266	7.024	7.25	7.419	6.33	6.326	6.368	5.41	6.944	5.731	6.137	6.331	6.136	7.034	6.634	6.715	6.435	6.098	6.569	7.227	7.647	5.986	6.955	6.128	5.961
hsa-miR-4445-5p	4.266	4.95	4.917	5.388	4.756	3.742	5.268	5.502	4.525	5.06	5.203	4.73	4.45	5.321	3.87	4.254	3.507	4.303	5.813	5.878	5.627	5.457	3.004	3.778	3.55	6.481	3.282	5.377	3.848	4.243	5.105	5.389	4.485	4.51	3.76	4.851	5.14	7.364	5.986	5.87	4.251	5.086
hsa-miR-6502-5p	3.905	6.79	3.721	5.388	5.88	3.742	4.514	3.293	4.525	5.778	4.6	4.275	4.45	4.412	3.87	3.76	3.507	4.303	5.813	5.124	4.922	5.457	3.004	3.778	3.518	6.481	4.731	5.377	4.884	4.243	5.105	3.965	4.118	4.51	3.76	4.851	6.461	7.364	5.986	5.563	4.251	5.086
hsa-miR-5586-5p	3.905	4.351	3.004	5.388	4.756	3.742	4.514	3.293	4.525	5.06	3.543	2.972	4.45	4.412	3.87	3.405	3.507	4.303	5.813	5.124	4.922	5.457	3.004	3.778	2.394	6.481	3.018	5.377	3.677	4.243	5.105	3.965	4.118	4.51	3.76	4.851	5.14	7.364	5.986	4.164	4.251	5.086
hsa-miR-6502-3p	3.905	4.351	3.679	5.388	5.761	3.742	5.576	3.515	4.525	5.645	3.543	4.109	4.45	4.412	3.87	3.405	3.507	4.847	6.28	5.124	4.922	5.457	3.004	3.778	2.394	6.481	4.892	5.377	4.558	4.243	5.105	3.965	4.958	4.51	3.898	4.851	5.14	7.364	5.986	5.672	4.251	5.086
hsa-miR-6825-3p	4.734	5.324	4.96	5.723	5.155	5.042	4.885	5.243	5.299	6.135	4.314	5.252	4.564	4.412	4.731	4.166	5.88	5.147	5.813	5.573	4.922	5.457	5.776	3.778	4.47	6.481	5.684	5.377	4.564	4.929	5.105	4.822	5.703	4.51	5.297	5.554	6.494	7.364	5.986	6.153	5.248	5.086
hsa-miR-6825-5p	3.905	4.351	3.004	5.388	4.756	3.742	4.514	3.293	4.525	5.06	4.071	2.739	4.45	4.412	3.87	3.405	3.937	4.303	5.813	5.124	4.922	5.457	3.004	3.778	2.394	6.481	4.422	5.377	3.677	4.243	5.105	3.965	4.118	4.51	4.548	4.851	6.962	7.364	5.986	4.442	4.251	5.086
hsa-miR-24-2-5p	4.302	4.351	3.004	5.388	4.756	4.181	4.91	4.643	4.525	5.06	3.543	2.739	4.45	4.412	3.87	3.405	3.507	4.303	5.813	6.875	4.922	5.457	3.004	3.778	2.394	6.481	3.018	5.935	3.677	4.243	5.105	5.07	4.118	4.51	3.76	4.851	5.14	7.364	5.986	4.164	4.251	5.086
hsa-miR-497-5p	11.125	11.418	10.42	11.588	10.882	10.919	11.49	11.056	10.753	10.951	10.936	11.069	11.137	10.994	11.21	11.469	11.168	11.228	10.744	10.754	10.939	10.875	11.133	10.928	11.187	11.268	11.359	10.979	10.99	11.386	11.455	12.192	11.213	11.618	11.52	12.208	12.824	12.316	11.837	11.276	12.669	11.954
hsa-miR-6850-5p	3.905	4.351	3.004	5.388	4.756	3.742	4.514	3.293	4.525	5.06	3.543	3.452	4.45	4.412	3.87	3.405	3.507	4.303	5.813	5.272	4.922	5.457	4.119	3.778	2.394	6.481	3.428	5.377	3.677	4.243	5.105	3.965	4.118	4.51	4.265	4.851	5.14	7.364	5.986	4.164	4.251	5.086
hsa-miR-6850-3p	3.905	4.351	3.004	5.388	4.756	3.742	4.514	3.293	4.525	5.06	3.543	2.739	4.45	4.412	3.87	3.405	3.507	4.303	5.813	6.053	4.922	5.457	3.004	3.778	2.394	6.481	5.116	5.377	3.677	4.243	5.105	3.965	4.118	4.51	3.76	4.851	5.14	7.364	5.986	4.164	4.251	5.086
hsa-miR-5586-3p	3.905	4.351	3.004	5.388	4.756	3.742	4.514	3.293	4.525	5.06	3.543	2.739	4.45	4.412	3.87	3.405	4.472	4.303	5.813	5.124	4.922	5.457	3.004	3.778	2.394	6.481	3.018	5.377	3.677	4.243	5.105	3.965	4.118	4.51	3.76	4.851	5.14	7.364	5.986	4.164	4.251	5.086
hsa-miR-497-3p	3.905	4.351	3.004	5.388	4.756	3.742	6.493	3.293	4.525	5.06	3.543	2.739	4.45	4.412	5.109	3.405	3.507	4.303	5.813	5.124	4.922	5.457	3.92	3.778	2.394	6.481	5.01	5.377	3.677	5.07	5.105	3.965	4.118	4.51	4.162	5.594	5.14	7.364	5.986	4.826	4.251	5.086
hsa-miR-1304-5p	3.905	4.351	3.004	5.388	4.756	3.742	4.514	3.293	4.525	5.06	4.607	2.739	4.45	4.412	3.87	3.405	3.507	4.303	5.813	5.124	4.922	5.457	3.004	3.778	2.394	6.481	3.018	5.377	3.677	4.243	5.105	4.606	4.118	4.51	3.76	4.851	5.14	7.364	5.986	4.164	4.251	5.086
hsa-miR-516b-3p	3.905	4.351	3.004	5.388	4.756	3.742	9.808	3.293	4.525	10.23	3.543	2.739	4.45	4.412	3.87	3.405	4.066	4.303	5.813	5.124	4.922	5.457	3.004	3.778	2.394	6.481	4.747	5.377	3.677	4.243	5.351	3.965	4.399	4.51	4.278	4.851	5.14	7.364	5.986	4.164	4.251	5.086
hsa-miR-219a-5p	3.905	4.351	3.004	5.388	4.756	3.742	4.514	3.692	4.525	5.06	3.543	3.074	4.45	4.412	3.97	3.405	3.507	4.303	5.813	5.993	4.922	5.457	3.004	3.778	2.394	6.481	3.018	5.377	4.326	4.243	5.105	3.965	4.118	4.51	3.76	4.851	5.14	7.364	5.986	4.164	4.251	5.086
hsa-miR-424-5p	3.905	4.351	3.004	5.535	4.756	3.742	4.9	3.293	4.525	5.06	3.543	3.859	4.45	4.56	3.87	3.405	3.507	4.303	5.813	5.124	5.124	5.457	3.004	3.778	2.394	6.481	3.018	5.377	3.677	4.243	5.105	3.965	4.118	4.51	3.76	4.851	5.14	7.364	5.986	4.164	4.251	5.086
hsa-miR-1304-3p	6.21	5.803	5.996	6.31	7.39	5.764	6.702	6.259	5.693	5.06	6.832	6.671	5.597	6.856	6.46	6.408	6.711	6.185	6.427	6.782	7.229	5.895	6.361	6.153	5.599	7.542	5.899	6.864	6.651	6.432	6.981	6.556	6.632	5.914	7.14	6.852	7.54	7.701	7.498	7.416	6.55	5.086
hsa-miR-424-3p	8.154	8.549	8.842	9.422	9.27	8.799	9.212	9.119	9.473	10.449	8.694	8.998	8.752	8.845	8.678	8.398	9.221	7.805	9.347	9.858	10.247	9.09	8.977	9.206	9.093	9.895	8.859	9.719	9.016	9.544	9.276	9.584	8.492	8.973	9.127	9.856	9.758	9.177	9.462	9.347	8.07	10.054
hsa-miR-3664-5p	3.905	4.351	3.97	5.388	4.756	3.742	4.514	3.293	4.525	5.06	3.771	2.739	4.45	4.412	3.87	3.405	3.507	4.303	5.813	5.124	4.922	5.457	3.004	3.778	2.394	6.481	3.018	5.905	3.677	4.243	5.105	3.965	4.118	4.51	4.847	4.851	5.473	7.364	5.986	4.164	4.251	5.086
hsa-miR-668-5p	5.409	6.094	6.309	6.833	4.756	4.691	4.514	5.49	4.525	5.06	5.733	5.91	4.45	4.412	4.857	5.615	5.878	5.389	5.813	5.124	5.509	5.457	3.39	3.778	5.314	6.481	4.504	5.675	5.079	5.652	5.105	5.896	5.253	5.098	5.281	6.511	6.099	7.364	5.986	6.49	5.765	5.086
hsa-miR-668-3p	4.16	4.748	5.343	6.184	4.756	3.742	4.514	5.14	4.525	5.06	5.376	5.728	4.45	4.412	4.787	4.511	5.601	4.303	5.813	5.124	4.922	5.457	5.326	3.778	4.759	6.481	4.024	5.377	5.195	5.485	5.105	4.862	4.611	4.51	3.76	5.992	5.14	7.855	5.986	6.369	5.251	5.086
hsa-miR-3664-3p	5.717	5.974	6.143	5.815	6.588	5.83	6.005	6.252	4.962	5.897	6.565	6.323	5.554	6.415	6.157	5.914	5.976	6.1	5.813	6.927	6.383	5.771	5.729	5.537	5.827	6.481	6.354	6.298	5.906	6.209	5.105	5.084	5.68	5.611	6.355	5.817	5.796	7.364	5.986	5.925	6.598	5.086
hsa-miR-6839-3p	3.905	4.351	3.004	5.588	4.756	3.742	4.514	3.802	4.525	5.06	3.833	4.657	4.45	4.412	4.692	3.405	5.352	4.303	5.813	5.124	4.922	5.457	4.373	3.778	4.22	6.481	3.018	5.377	3.677	4.243	5.105	4.141	4.118	4.51	5.572	4.851	5.302	7.364	5.986	4.164	4.251	5.086
hsa-miR-5008-5p	3.905	4.736	3.896	6.347	4.756	3.742	4.514	3.293	4.525	5.06	3.543	4.484	4.45	4.412	4.636	4.525	5.145	4.599	5.813	5.124	5.838	5.457	4.754	3.778	2.394	6.481	3.955	5.377	3.677	4.243	5.105	3.965	4.118	4.51	3.76	4.851	6.175	7.364	5.986	4.627	4.251	5.086
hsa-miR-6839-5p	3.905	4.351	3.004	5.388	4.756	3.742	4.514	3.293	4.525	5.06	3.543	2.739	4.45	4.412	3.87	3.405	5.612	4.303	5.813	5.124	4.922	5.457	4.084	3.778	2.394	6.481	3.018	5.377	3.677	4.243	5.105	3.965	5.122	4.51	3.76	4.851	5.14	7.364	5.986	4.164	4.251	5.086
hsa-miR-5008-3p	3.905	4.526	3.413	5.388	4.756	3.742	4.514	3.293	4.525	5.06	3.543	4.317	4.45	5.707	4.913	4.078	3.507	4.658	5.813	6.275	5.264	5.457	4.954	3.778	2.394	6.481	3.018	5.377	5.03	4.656	5.491	4.643	5.969	4.51	5.461	4.851	5.14	7.364	5.986	5.729	4.251	5.611
hsa-miR-6864-5p	3.905	4.351	3.004	5.388	4.756	3.742	4.514	3.293	4.525	5.06	3.543	2.739	4.45	4.412	3.87	3.405	3.507	4.303	5.813	5.124	4.922	5.457	3.004	3.778	2.394	6.481	3.222	5.377	3.677	4.243	5.105	4.281	4.118	4.51	3.76	4.851	5.14	7.364	5.986	5.633	4.251	5.086
hsa-miR-6864-3p	6.609	6.861	6.21	7.181	8.323	6.555	5.671	6.386	6.179	7.574	6.726	7.412	6.571	6.445	6.523	8.737	6.939	6.542	7.049	7.817	7.061	5.457	6.107	6.586	6.207	6.481	6.671	7.002	6.657	7.064	6.596	7.37	6.928	6.658	7.975	7.355	7.66	7.515	7.377	7.079	7.365	7.639
hsa-miR-1273h-5p	3.905	4.351	4.47	5.388	4.756	4.292	4.514	4.013	4.525	5.06	4.307	2.892	4.45	4.829	3.87	3.405	4.693	4.303	5.813	5.124	5.253	5.457	3.004	3.778	2.394	6.481	3.018	5.377	3.677	4.243	5.105	3.965	4.118	4.51	4.648	4.851	5.14	7.364	5.986	4.164	4.251	5.086
hsa-miR-4661-5p	3.905	4.621	3.004	5.388	4.756	3.742	4.514	3.293	4.525	5.06	3.543	2.739	4.45	4.412	3.87	3.405	3.507	4.303	5.813	5.764	4.922	5.457	3.004	3.778	2.394	6.481	3.018	5.377	5.183	4.243	5.105	3.965	4.118	4.51	3.76	4.851	5.14	7.364	5.986	4.164	4.251	5.086
hsa-miR-4661-3p	3.905	4.671	3.004	5.388	4.756	3.742	4.514	3.293	4.525	5.06	3.543	2.739	4.45	4.412	3.87	3.405	3.689	4.303	5.813	5.95	4.922	5.457	3.004	3.778	2.394	6.481	3.018	5.377	3.677	4.243	5.105	3.965	4.118	4.51	3.76	4.851	5.14	7.364	5.986	4.164	4.251	5.086
hsa-miR-1273h-3p	3.905	4.351	4.033	5.388	4.756	3.742	4.514	3.293	4.525	5.06	4.906	2.739	4.45	4.412	3.87	3.405	3.507	4.303	5.813	5.124	5.813	5.457	3.004	3.778	2.394	6.481	3.018	5.377	3.677	4.243	5.105	3.965	4.118	4.51	3.76	4.851	6.216	7.364	5.986	4.164	4.251	5.086
hsa-miR-522-3p	3.905	4.811	3.004	5.388	4.756	3.742	4.514	3.894	4.525	5.06	3.543	2.739	4.45	4.412	3.87	3.405	3.876	4.303	5.813	5.124	4.922	5.457	3.004	3.778	2.394	6.481	4.879	5.377	3.677	4.243	5.105	3.965	4.118	4.51	3.76	4.851	5.14	7.364	5.986	4.164	4.251	5.086
hsa-miR-644a	3.905	4.351	3.004	5.388	4.756	5.353	4.514	3.633	4.525	5.06	4.61	2.739	4.45	4.412	3.87	3.405	3.507	4.303	5.813	5.337	4.922	5.457	3.997	3.778	2.394	6.481	3.018	5.377	3.677	4.243	5.105	3.965	4.118	4.51	3.76	4.851	5.14	7.364	5.986	4.164	4.251	6.528
hsa-miR-329-3p	4.664	4.351	3.54	5.388	4.756	3.742	5.293	5.007	5.242	5.06	4.73	2.739	4.45	4.412	3.87	3.405	5.046	4.303	5.813	6.609	4.922	5.457	3.004	3.778	2.702	6.481	4.489	5.377	3.677	4.243	5.105	3.965	4.566	4.51	4.379	4.851	5.14	7.364	5.986	4.876	4.251	5.086
hsa-miR-642b-5p	3.905	4.351	3.004	5.388	4.756	3.742	4.514	4.65	5.63	5.738	3.543	2.739	4.45	4.412	3.87	3.405	3.507	4.303	5.813	5.124	5.452	5.457	4.337	3.778	2.394	6.481	3.018	5.377	3.677	4.243	5.105	3.965	4.118	4.51	3.76	4.851	5.14	7.364	5.986	4.164	4.251	5.086
hsa-miR-329-5p	4.048	4.351	3.226	5.388	4.756	3.742	4.878	3.882	5.591	5.06	4.084	2.739	4.45	4.412	3.87	3.405	3.507	4.303	5.813	5.626	4.922	5.457	3.004	3.778	2.394	6.481	3.018	5.377	3.677	4.243	5.105	3.965	4.118	4.51	3.76	4.851	5.14	7.364	5.986	4.164	4.251	5.086
hsa-miR-4749-3p	3.905	4.351	3.924	5.531	4.756	3.742	4.514	3.293	4.525	5.06	3.692	2.739	4.45	4.412	3.87	3.405	3.507	4.303	5.813	5.124	4.922	5.457	3.004	3.778	2.394	6.481	3.097	5.377	3.677	4.243	5.105	3.965	4.118	4.51	3.76	4.851	5.14	7.364	5.986	4.164	4.251	5.086
hsa-miR-4749-5p	3.905	4.351	4.043	5.388	4.756	3.742	4.514	3.293	4.525	5.06	3.543	2.739	4.45	4.412	3.87	3.405	3.507	4.303	5.813	5.124	4.922	5.457	3.004	3.778	2.394	6.481	3.018	5.377	5.046	4.243	5.105	3.965	4.118	4.51	3.76	4.851	5.14	7.364	5.986	4.164	4.251	5.086
hsa-miR-4774-5p	5.75	6.044	5.66	7.177	6.365	5.733	4.953	4.928	5.178	5.06	5.788	5.367	5.668	5.208	5.741	6.036	6.189	5.555	5.813	6.036	6.065	5.457	5.639	5.605	5.792	6.809	6.044	5.523	6.875	6.394	5.832	5.23	5.574	5.129	5.374	5.345	5.555	7.364	6.45	6.494	5.28	6.429
hsa-miR-4701-5p	9.858	10.172	9.306	10.082	9.505	8.91	9.163	8.819	8.756	8.909	9.437	9.479	8.577	8.746	7.951	8.839	9.195	9.448	9.883	9.434	9.465	9.223	9.301	8.444	8.561	9.015	8.888	9.197	8.639	9.587	9.75	10.147	8.994	9.201	9.717	9.969	9.724	9.87	9.415	9.378	9.512	10.098
hsa-miR-4774-3p	7.485	7.78	7.172	7.936	7.63	6.787	7.127	6.751	7.346	6.301	7.448	7.752	6.982	7.302	7.389	7.85	7.656	7.503	7.56	7.868	7.637	7.659	7.275	6.851	6.75	8.143	6.91	7.698	6.989	8.087	6.966	7.721	7.028	7.388	7.591	7.94	8.519	7.464	8.824	8.02	8.075	8.088
hsa-miR-4701-3p	3.905	4.351	3.004	5.388	4.756	3.742	4.514	4.422	4.525	5.06	3.543	3.939	4.45	4.412	3.87	4.078	3.507	4.303	5.813	5.124	4.922	5.457	5.111	3.778	2.394	6.481	3.018	5.377	3.677	4.243	5.105	3.965	4.118	4.51	3.76	4.851	5.14	7.364	5.986	4.164	4.251	5.086
hsa-miR-6499-3p	3.905	4.351	3.004	5.388	4.756	3.742	4.514	3.293	4.525	5.06	3.543	2.739	4.45	4.412	3.87	3.405	3.507	4.303	5.813	5.124	5.738	5.457	3.004	3.778	2.394	6.481	3.631	5.377	3.677	4.243	5.105	3.965	4.118	4.51	3.76	4.851	5.14	7.364	5.986	4.164	4.251	5.086
hsa-miR-6499-5p	3.905	4.351	3.004	5.388	4.756	3.742	4.514	3.293	4.525	5.06	3.543	2.739	4.45	4.412	3.87	3.405	3.507	4.303	5.813	5.124	4.922	5.457	3.004	3.778	2.394	6.481	3.018	5.377	3.677	4.243	5.105	3.965	4.118	4.51	3.76	4.851	5.866	7.364	5.986	4.164	4.251	5.086
hsa-miR-4524b-5p	4.739	4.351	4.297	5.388	4.756	3.742	4.935	3.661	5.014	5.06	4.072	3.803	5.172	4.412	4.025	3.405	5.145	4.482	5.813	6.566	4.922	5.457	3.577	3.778	3.571	6.481	5.173	6.333	3.677	6.363	5.105	3.965	4.118	4.51	4.035	4.851	5.14	7.364	5.986	4.37	4.251	5.554
hsa-miR-4524b-3p	3.905	4.351	3.004	5.388	4.756	3.742	4.514	4.627	4.913	5.06	4.304	2.739	4.45	4.412	3.87	3.405	3.507	4.303	5.813	6.582	4.922	5.457	4.847	3.778	3.181	6.481	3.721	5.654	3.677	4.243	5.105	3.965	4.118	4.51	3.76	4.851	5.14	7.364	5.986	4.164	4.251	5.086
hsa-miR-6847-5p	3.905	4.351	3.004	5.388	4.756	3.742	4.514	3.293	4.525	5.252	3.543	3.641	4.45	4.412	3.87	3.405	3.507	4.303	5.813	5.124	4.922	5.457	3.004	3.778	2.394	6.481	3.018	5.377	3.677	4.243	5.105	3.965	4.245	4.51	3.76	4.851	6.048	7.364	5.986	4.164	4.251	5.086
hsa-miR-6847-3p	3.905	4.351	3.004	5.388	4.756	3.742	4.514	3.293	4.525	5.06	3.543	3.497	4.961	4.412	3.87	3.405	3.507	4.303	5.939	5.124	4.922	5.457	3.004	3.778	2.394	6.481	3.761	5.377	3.677	4.243	5.105	3.965	4.118	4.51	5.143	4.851	5.14	7.364	5.986	4.164	4.251	5.086
hsa-miR-642b-3p	3.905	4.351	3.004	5.388	4.756	3.742	4.514	3.293	4.525	5.06	3.543	2.739	4.45	4.412	3.87	3.405	3.507	4.303	5.813	5.124	5.33	5.457	4.479	3.778	2.394	6.481	3.018	5.377	3.677	4.243	5.105	3.965	4.118	4.51	3.76	4.851	5.14	7.364	5.986	4.164	4.251	5.086
hsa-miR-6872-5p	3.905	4.351	3.004	5.388	4.756	3.742	4.514	3.293	4.525	5.06	3.543	2.739	4.45	4.412	3.87	3.405	3.507	4.303	5.813	5.124	4.922	5.457	3.004	3.778	2.394	6.481	4.033	5.377	3.677	4.243	5.105	3.965	4.118	4.51	3.76	4.851	5.377	7.364	5.986	4.164	4.251	5.086
hsa-miR-6872-3p	3.905	4.351	3.004	5.388	4.756	3.742	4.514	3.293	4.525	5.06	3.543	2.739	4.45	4.412	3.87	3.405	3.507	4.303	5.813	5.124	4.922	5.457	3.004	3.778	2.394	6.481	3.075	5.377	3.677	4.243	5.105	3.965	4.118	4.51	3.76	4.851	5.14	7.364	5.986	4.164	4.251	5.086
hsa-miR-1292-5p	3.905	4.351	3.004	5.388	4.756	4.236	5.658	4.445	4.525	5.06	3.779	2.739	4.45	4.607	3.87	3.405	3.507	4.303	5.813	5.124	4.922	5.457	3.004	3.778	2.394	6.481	3.018	5.377	4.7	5.495	5.105	3.965	4.118	4.51	3.76	4.851	5.14	7.364	5.986	4.164	4.251	5.086
hsa-miR-1292-3p	3.905	4.351	3.004	5.388	4.899	3.742	4.688	4.181	4.525	5.06	3.543	2.739	4.45	4.412	3.87	3.405	3.507	4.303	5.813	5.124	4.922	5.457	3.004	3.778	2.394	6.481	3.018	5.377	3.677	4.243	5.105	3.965	4.118	4.51	3.76	4.851	5.14	7.364	5.986	4.164	4.251	5.086
hsa-miR-570-3p	3.905	4.351	3.004	5.388	4.756	3.742	4.514	3.293	4.525	5.06	3.543	2.739	4.45	4.412	3.87	3.405	3.507	4.303	5.813	5.627	4.922	5.457	4.292	3.778	2.76	6.481	3.018	5.377	3.677	4.536	5.105	3.965	4.118	4.51	3.76	4.851	5.14	7.364	5.986	4.164	4.251	5.086
hsa-miR-29a-3p	3.905	4.351	4.516	5.388	4.756	3.742	5.045	4.124	4.764	5.06	4.56	4.075	4.45	4.412	4.035	3.405	3.946	4.303	5.813	6.036	4.922	5.457	3.767	3.778	3.153	6.481	3.018	6.441	3.677	4.583	5.105	3.965	4.118	4.51	3.76	4.851	5.719	7.364	5.986	4.164	4.763	5.316
hsa-miR-545-5p	3.905	4.499	3.004	5.388	4.756	3.742	4.514	3.293	4.525	5.06	4.102	2.739	4.45	4.412	3.87	3.405	3.507	4.303	5.813	6.229	4.922	5.457	3.004	3.778	2.394	6.481	3.018	5.377	3.677	4.243	5.105	3.965	4.118	4.51	3.76	4.851	5.14	7.364	5.986	4.621	4.251	5.086
hsa-miR-29a-5p	5.109	4.351	5.852	5.388	5.718	4.092	5.078	5.621	4.525	5.06	4.006	4.146	5.822	5.96	5.719	4.005	4.3	4.303	5.813	5.77	4.922	5.457	5.506	5.159	6.133	6.481	5.818	5.377	3.968	4.243	5.105	4.59	4.118	4.51	3.76	4.851	5.14	7.364	5.986	4.867	4.251	5.086
hsa-miR-545-3p	3.905	4.351	3.004	5.388	4.756	3.742	4.514	3.293	4.525	5.06	3.543	2.739	4.45	4.412	3.87	3.405	3.507	4.303	5.813	5.124	4.922	5.457	3.004	3.778	2.394	6.481	3.018	5.377	3.677	4.243	5.105	3.965	4.118	4.51	3.76	4.851	5.14	7.364	5.986	4.164	4.251	5.086
hsa-miR-6129	3.905	4.351	3.004	5.388	4.756	3.742	4.514	3.293	4.525	5.06	3.543	2.739	4.45	4.412	3.87	3.405	3.507	4.303	5.813	5.124	4.922	5.457	3.004	3.778	2.394	6.481	3.018	5.377	3.677	4.888	5.105	3.965	4.118	4.51	3.76	4.851	5.14	7.364	5.986	4.164	4.251	5.086
hsa-miR-6124	3.905	4.351	3.004	5.388	4.756	3.742	4.514	3.869	5.074	5.06	3.543	2.739	4.45	4.412	3.87	3.405	3.507	4.303	5.813	5.124	5.798	5.457	3.71	3.778	2.508	6.481	3.018	5.377	3.677	4.243	5.105	3.965	4.118	4.51	3.76	4.851	5.14	7.364	5.986	4.164	4.251	5.086
hsa-miR-6127	5.076	4.351	3.565	5.388	4.756	4.354	4.514	3.293	4.525	5.06	5.124	4.482	4.45	4.412	3.87	3.785	3.507	4.527	5.813	5.124	5.878	5.457	4.69	3.778	4.298	6.481	3.018	5.377	3.677	4.243	5.105	4.617	4.118	4.51	3.76	4.851	6.934	7.364	5.986	4.827	5.235	6.252
hsa-miR-6128	3.905	4.351	4.878	5.388	4.756	4.141	4.514	4.121	4.525	5.06	3.543	4.306	4.45	4.412	3.87	4.025	3.507	4.303	5.813	5.124	4.922	5.457	4.843	3.778	3.793	6.481	4.124	5.377	3.677	4.243	5.105	4.855	4.58	5.489	3.76	4.851	5.14	7.364	5.986	4.164	4.832	5.086
hsa-miR-6125	3.905	4.351	3.004	5.388	4.891	3.742	4.514	3.293	4.525	5.06	3.543	2.739	4.45	4.412	3.87	3.405	3.507	4.303	5.813	5.124	4.922	5.457	3.004	3.778	2.394	6.481	4.239	6.396	3.677	4.243	5.105	3.965	4.118	4.51	3.76	4.851	5.14	7.364	5.986	4.164	4.251	5.85
hsa-miR-6126	3.905	4.351	3.215	5.388	4.756	4.24	4.514	3.293	5.741	5.06	3.768	2.739	4.45	4.412	3.87	3.405	3.507	4.303	5.813	5.124	4.922	5.457	4.353	4.016	2.394	6.481	6.267	5.54	3.975	6.039	5.105	3.965	4.118	4.51	3.76	4.851	5.14	7.364	5.986	4.164	4.251	5.666
hsa-miR-6130	3.905	4.351	8.782	5.388	4.756	3.742	4.514	3.293	4.525	5.06	3.543	3.248	4.45	4.412	3.87	3.405	3.507	4.303	5.813	5.124	4.922	5.457	3.004	3.778	2.394	6.481	3.018	5.377	3.677	4.243	5.105	3.965	4.118	4.51	3.76	4.851	5.14	7.364	5.986	4.164	4.251	5.086
hsa-miR-6131	3.905	4.351	3.004	5.388	4.756	3.742	4.514	3.293	4.525	5.06	3.543	3.734	4.45	4.412	3.87	3.405	3.507	4.303	5.813	5.124	4.922	5.457	3.004	3.778	2.394	6.481	3.018	5.377	3.677	4.243	8.002	3.965	4.118	4.51	3.76	4.851	5.14	7.364	5.986	4.164	4.251	5.086
hsa-miR-6134	4.617	4.351	4.744	5.388	6.844	3.742	5.389	5.219	5.402	5.06	4.62	4.497	4.45	4.671	5.339	4.26	4.987	4.303	5.813	6.202	4.922	5.457	5.528	3.778	4.398	6.481	4.165	5.377	3.677	5.848	5.211	4.183	4.118	4.51	3.76	6.22	5.14	7.364	5.986	5.307	5.183	5.086
hsa-miR-6132	3.905	4.351	3.196	5.388	4.756	4.437	4.514	4.528	4.525	5.222	3.543	2.739	4.45	4.412	3.87	3.405	3.507	4.303	5.813	5.558	4.922	5.457	4.156	3.778	2.394	6.481	3.018	5.377	3.677	4.575	8.076	3.965	4.472	4.51	4.528	7.384	5.14	7.364	5.986	4.164	4.251	5.086
hsa-miR-6133	3.905	4.351	3.004	5.388	4.756	3.742	4.514	3.293	4.917	5.06	3.543	2.739	4.45	4.412	3.87	3.405	3.507	4.303	5.813	5.124	4.922	5.457	3.714	3.778	2.394	6.481	3.018	5.914	3.677	4.243	5.105	3.965	4.118	4.51	3.76	4.851	5.14	7.364	5.986	4.164	4.251	5.086
hsa-miR-6165	3.905	5.005	3.879	5.388	6.254	5.159	4.514	4.402	4.779	5.269	4.46	4.848	4.45	4.66	5.277	5.902	5.493	4.303	5.813	6.337	6.118	5.457	4.925	3.778	4.316	6.481	5.269	5.999	4.662	5.857	5.323	4.075	5.881	4.97	3.76	4.851	5.14	7.364	5.986	4.164	4.665	5.086
hsa-miR-222-5p	9.623	8.453	9.371	8.501	8.9	8.79	8.992	9.325	9.661	9.453	9.335	7.757	9.667	9.748	9.99	9.106	8.475	9.202	9.024	8.377	9.549	9.323	9.755	9.309	9.4	9.412	9.479	8.735	9.22	9.09	8.411	6.786	8.118	8.901	7.587	6.264	5.14	8.057	8.603	7.724	6.979	6.769
hsa-miR-222-3p	3.905	4.351	3.004	5.388	4.756	3.742	4.514	3.748	4.525	5.06	3.543	2.739	4.45	4.412	3.87	3.405	3.507	4.303	5.813	5.124	4.922	5.457	3.004	3.778	2.394	6.481	3.018	5.377	3.677	4.243	5.105	3.965	4.118	4.51	3.76	4.851	5.14	7.364	5.986	4.164	4.251	5.086
hsa-miR-7152-3p	7.174	7.846	6.893	7.548	7.61	7.728	7.459	7.775	7.262	7.575	7.905	7.885	7.186	7.333	7.023	7.932	7.619	7.232	7.986	8.42	8.291	7.543	7.054	5.865	6.505	8.023	7.51	7.833	7.556	7.897	7.756	7.761	8.205	7.783	7.954	8.237	8.783	9.173	7.838	8.141	8.644	7.925
hsa-miR-7152-5p	3.905	4.351	3.004	5.388	4.756	3.742	4.514	3.293	4.525	5.06	3.543	3.627	4.45	4.412	3.87	3.405	4.14	4.303	5.813	5.124	4.922	5.457	5.724	3.778	2.394	6.481	3.018	5.377	3.677	4.243	5.105	3.965	4.118	4.51	3.76	4.851	5.14	7.364	5.986	4.164	4.251	5.086
hsa-miR-526a	3.905	4.351	3.004	5.523	4.756	3.742	4.514	4.919	4.525	5.06	3.543	2.739	4.45	NaN	3.87	3.405	3.507	4.303	5.813	5.347	4.922	5.457	3.004	3.778	2.394	6.481	3.493	5.377	3.677	4.243	5.105	3.965	4.118	4.51	3.76	4.851	5.14	7.364	5.986	4.164	4.251	5.086
hsa-miR-6071	3.905	4.351	3.004	5.388	4.756	3.742	4.514	3.293	5.233	5.06	3.543	2.739	4.45	4.412	3.87	3.405	3.507	4.303	5.813	5.124	4.922	5.457	4.598	3.778	2.394	6.481	3.018	5.377	3.677	4.243	5.105	4.649	4.118	4.51	3.76	4.851	5.14	7.364	5.986	4.164	4.251	5.086
hsa-miR-6072	4.477	4.351	4.945	5.388	4.756	4.944	4.514	3.527	5.368	5.434	4.266	5.076	4.775	5.238	5.204	5.029	4.485	5.328	5.813	5.124	5.775	5.457	6.111	3.778	5.237	6.481	3.53	5.377	4.433	5.806	5.238	6.277	5.536	5.34	5.157	5.59	5.14	7.364	6.096	5.892	6.193	6.08
hsa-miR-6070	3.905	4.351	3.004	5.388	4.756	4.075	4.514	3.293	4.525	5.06	3.543	2.739	4.45	4.412	3.87	3.405	3.507	4.303	5.813	5.388	4.922	5.457	4.386	3.778	2.394	6.481	3.018	5.377	3.677	4.243	5.105	3.965	4.118	4.51	3.76	4.851	5.14	7.364	5.986	4.164	4.251	5.086
hsa-miR-6075	3.905	4.351	3.004	5.388	4.756	3.742	4.514	3.293	4.525	5.06	3.543	2.739	4.45	4.412	3.87	3.405	3.507	4.303	5.813	5.124	4.922	5.457	4.408	3.778	2.394	6.481	3.018	5.377	3.677	4.243	5.105	3.965	4.118	4.51	3.76	4.851	5.14	7.364	5.986	4.164	4.251	5.086
hsa-miR-6076	3.905	4.351	3.004	5.388	4.756	3.742	4.778	3.648	4.88	5.06	3.543	3.361	4.45	4.412	3.87	3.405	5.216	4.303	5.813	6.207	5.39	5.457	5.074	3.778	2.394	6.481	4.683	5.783	3.677	4.243	5.105	3.965	4.118	4.51	3.76	4.851	5.14	7.364	5.986	4.164	4.251	5.086
hsa-miR-6073	3.905	4.351	3.004	5.388	4.756	3.742	4.514	3.293	4.525	5.811	3.543	3.458	4.45	4.412	3.87	3.405	3.507	4.303	5.813	5.124	4.922	5.457	4.618	3.778	2.394	6.481	3.018	5.377	3.677	4.243	5.105	3.965	4.118	4.51	3.76	4.851	5.14	7.364	5.986	4.164	4.251	5.086
hsa-miR-6074	3.905	4.351	3.004	5.388	4.756	3.742	4.514	3.293	5.225	5.06	3.543	2.739	4.45	4.412	3.87	3.405	3.507	4.303	5.813	5.124	4.922	5.457	3.664	3.778	2.394	6.481	3.474	5.377	3.677	4.243	5.105	3.965	4.118	4.51	3.76	4.851	5.14	7.364	5.986	4.164	4.251	5.086
hsa-miR-6079	3.905	4.351	3.004	5.388	4.756	3.742	4.514	3.293	6.083	5.06	3.543	2.739	4.45	4.412	3.87	3.405	3.507	4.303	5.952	5.124	4.922	5.457	3.49	3.778	3.855	6.481	3.018	5.377	9.654	4.243	5.105	3.965	4.118	4.51	3.76	4.851	6.192	7.364	5.986	4.164	4.251	5.086
hsa-miR-6077	3.905	4.351	3.004	5.388	4.756	3.742	4.514	3.293	4.525	5.06	3.543	2.739	4.45	4.412	4.043	3.405	3.507	4.303	5.813	5.124	4.922	5.457	3.45	3.778	2.394	6.481	3.18	5.377	3.677	4.243	5.105	3.965	4.118	4.51	3.76	4.851	5.14	7.364	5.986	4.164	4.251	5.086
hsa-miR-6078	3.905	4.351	3.004	5.388	4.756	3.742	4.514	3.293	4.525	5.06	3.543	2.739	4.45	4.412	3.87	3.405	3.507	4.303	5.813	5.124	4.922	5.457	3.422	3.778	2.394	6.481	4.256	5.377	3.677	4.243	5.105	3.965	4.118	4.51	3.76	4.851	5.14	7.364	5.986	4.164	4.251	5.086
hsa-miR-6090	3.905	4.351	3.004	5.388	4.756	3.742	4.514	3.293	4.525	5.06	3.543	2.853	4.45	4.412	3.87	3.405	3.507	4.303	5.813	6.005	4.922	5.457	3.738	3.778	2.394	6.481	3.018	5.377	3.677	4.791	5.105	3.965	4.118	4.51	3.76	4.851	5.14	7.364	5.986	4.164	4.251	5.086
hsa-miR-6082	3.905	4.351	3.004	5.388	4.756	4.904	4.514	4.238	4.525	5.06	3.543	2.739	4.45	4.412	3.87	4.178	3.507	4.303	5.813	5.444	4.922	5.457	3.004	3.778	2.394	6.481	3.018	6.192	3.677	5.312	5.105	3.965	4.118	4.51	3.76	4.851	5.14	7.364	5.986	4.164	4.251	5.674
hsa-miR-6083	3.905	4.351	3.004	5.388	4.756	4.173	4.514	3.293	5.901	5.06	3.543	2.739	4.45	4.619	4.664	3.405	3.507	4.303	5.983	6.317	4.922	5.457	4.393	3.778	2.394	6.481	3.201	6.229	6.107	5.738	5.105	3.965	4.118	4.51	4.152	4.851	5.14	7.364	5.986	4.164	4.251	5.197
hsa-miR-6080	3.905	4.351	3.004	5.388	4.756	3.966	4.514	3.293	6.119	5.06	3.543	2.739	4.45	4.412	3.977	4.116	3.507	4.303	5.813	5.124	4.922	5.457	3.152	3.778	2.394	6.481	3.018	5.377	3.677	4.243	5.105	3.965	4.118	4.51	3.76	4.851	5.842	7.364	5.986	6.752	4.251	5.086
hsa-miR-6081	3.905	4.351	3.004	8.797	4.756	5.083	4.514	3.859	6.316	5.06	3.543	2.739	4.45	4.412	3.87	3.405	3.507	4.303	5.813	6.203	4.922	5.457	3.004	3.778	2.85	6.481	3.018	5.377	3.677	4.365	5.105	3.965	4.118	5.077	3.76	4.851	5.627	7.364	5.986	4.164	4.251	5.086
hsa-miR-6086	3.905	4.351	3.004	5.388	4.756	5.541	4.514	3.293	5.493	5.06	3.543	2.739	4.45	4.412	3.87	3.405	3.507	4.303	5.813	5.124	4.922	5.457	7.903	3.778	2.394	6.481	3.929	5.729	3.677	5.561	5.105	3.965	4.118	4.51	6.208	5.028	5.14	7.364	5.986	4.164	4.251	5.086
hsa-miR-6087	3.905	4.351	3.314	5.388	5.267	4.97	6.403	3.293	7.051	5.06	3.543	2.739	4.45	4.412	3.87	3.405	3.507	4.303	5.813	5.674	4.922	5.457	4.675	3.778	2.394	6.481	3.018	5.377	4.06	4.376	5.105	3.965	4.118	4.51	3.76	4.851	5.14	7.364	5.986	4.494	4.251	5.086
hsa-miR-6084	3.905	8.112	3.004	5.388	4.756	3.742	4.514	3.293	5.173	5.06	3.543	2.739	4.45	4.412	3.87	3.405	9.381	4.303	5.813	5.124	4.922	5.457	3.004	4.768	2.845	6.481	4.385	6.482	3.677	5.039	5.105	3.965	4.118	4.51	3.76	5.35	5.14	7.364	5.986	4.164	4.251	6.788
hsa-miR-6085	3.905	4.351	3.941	5.388	4.756	3.742	4.615	3.293	5.242	9.835	3.543	2.739	4.45	5.279	4.61	4.078	3.813	4.303	5.813	5.124	4.922	5.457	5.711	3.778	3.89	6.481	3.018	5.377	4.901	5.699	5.105	3.965	4.118	4.51	3.76	4.851	5.14	7.364	5.986	4.164	4.251	5.873
hsa-miR-6088	3.905	4.351	3.004	5.388	4.756	3.742	4.514	3.293	5.602	5.06	3.543	3.042	4.45	4.412	3.87	4.496	3.894	4.303	5.813	5.124	4.922	5.457	3.147	3.778	2.496	6.481	3.018	5.377	3.677	4.388	5.105	3.965	4.118	4.51	3.76	4.851	6.492	7.364	5.986	4.164	4.251	5.086
hsa-miR-6089	3.905	4.351	3.004	5.388	4.756	3.742	4.514	3.603	4.868	5.06	3.543	2.739	4.45	4.412	3.87	3.405	3.507	4.303	5.813	5.124	4.922	5.457	3.299	3.778	2.394	6.481	3.018	5.377	3.677	4.243	5.105	3.965	4.118	4.51	3.76	4.851	5.14	7.364	5.986	4.164	4.251	5.086
hsa-miR-6068	8.738	8.509	8.617	8.436	8.071	8.287	8.204	8.347	8.43	8.297	8.08	8.086	8.269	7.99	8.61	8.558	8.099	7.966	8.139	8.484	8.256	7.926	8.506	8.009	8.373	8.3	8.287	8.137	7.986	8.056	8.156	7.755	7.772	8.217	7.801	7.88	7.021	7.364	8.137	7.669	7.722	7.391
hsa-miR-6069	3.905	4.351	3.004	5.388	4.756	3.742	4.514	3.293	5.857	5.06	3.543	2.739	4.45	4.412	3.87	3.405	3.507	4.303	5.813	5.124	4.922	5.457	4.209	3.778	2.394	6.481	3.018	5.377	3.677	4.837	5.105	3.965	4.118	4.51	3.76	4.851	5.14	7.364	5.986	4.164	4.251	5.086
hsa-miR-452-3p	4.34	5.947	4.907	5.665	4.756	4.881	5.665	5.605	4.638	5.382	5.997	5.749	5.023	5.341	5.904	5.597	5.988	4.303	5.813	6.545	6.106	5.457	5.364	4.147	5.157	6.481	5.524	6.366	4.591	4.933	5.105	5.794	5.693	5.518	5.686	5.111	5.14	7.364	6.729	5.396	5.627	5.086
hsa-miR-452-5p	3.905	4.351	3.004	5.388	4.756	3.742	4.514	5.03	4.704	5.06	3.543	2.739	4.45	4.412	3.87	3.405	5.859	4.303	5.813	5.124	4.922	5.457	3.004	3.778	2.394	6.481	4.653	5.377	3.677	4.243	5.105	4.531	4.118	4.51	3.76	4.851	5.14	7.364	5.986	4.164	4.251	5.086
hsa-miR-138-5p	8.153	8.211	8.197	8.378	8.685	7.966	8.055	7.918	8.054	8.157	8.297	8.016	8.2	8.519	8.358	8.266	8.238	8.155	8.935	8.971	8.933	8.614	8.117	8.173	7.835	8.656	7.978	8.663	8.359	8.483	8.29	7.572	8.344	8.326	8.017	8.029	8.54	9.811	8.399	8.628	8.409	8.137
hsa-miR-6788-3p	4.891	5.348	4.28	5.916	4.865	3.742	4.514	3.293	4.525	5.06	3.543	4.801	4.45	4.412	3.87	3.405	4.832	4.303	5.813	5.124	4.922	5.457	4.8	3.778	4.499	6.481	4.703	5.577	3.677	4.243	5.105	3.965	4.118	4.51	3.76	4.851	6.181	7.364	5.986	5.094	4.251	5.086
hsa-miR-6788-5p	3.905	4.351	3.004	5.388	4.756	3.742	4.514	3.293	4.525	5.06	3.543	2.739	4.45	4.412	3.87	3.405	3.507	4.303	5.813	5.124	4.922	5.457	3.004	3.778	2.394	6.481	3.018	5.377	3.677	4.243	5.105	3.965	4.118	4.51	3.76	4.851	5.14	7.364	5.986	4.164	4.251	5.086
hsa-miR-6769a-5p	3.905	4.829	3.004	5.556	4.756	3.742	4.514	3.293	4.525	5.06	3.543	3.594	4.45	4.412	3.87	3.405	3.507	4.303	5.813	5.124	4.922	5.457	3.004	3.778	2.394	6.481	3.018	5.377	3.677	4.243	5.105	3.965	4.118	4.51	3.76	4.851	5.14	7.364	5.986	4.164	4.251	5.086
hsa-miR-6740-3p	3.905	5.055	3.004	5.61	4.756	3.742	4.514	3.293	4.525	5.06	4.05	2.739	4.45	4.412	3.87	3.405	4.14	4.303	5.813	5.124	4.922	5.457	3.004	3.778	2.394	6.481	4.56	5.377	3.677	4.243	5.105	3.965	4.118	4.51	3.76	4.851	5.14	7.364	5.986	4.164	4.251	5.086
hsa-miR-6769a-3p	3.905	4.351	3.004	5.388	4.756	3.742	4.514	3.293	4.525	5.06	3.543	2.739	4.45	4.412	3.87	3.405	3.507	4.303	5.813	5.124	4.922	5.457	3.004	3.778	2.394	6.481	3.527	5.377	3.677	4.243	5.105	3.965	4.118	4.51	3.76	4.851	5.14	7.364	5.986	4.164	4.251	5.086
hsa-miR-6740-5p	3.905	5.226	3.004	5.388	4.756	3.742	4.514	3.293	4.525	5.06	3.543	2.739	4.45	4.412	3.87	3.405	4.082	4.303	5.813	5.124	4.922	5.457	3.004	3.778	2.394	6.481	4.455	5.377	3.677	4.243	5.105	3.965	4.118	4.51	3.76	4.851	5.14	7.364	5.986	4.164	4.251	5.086
hsa-miR-3160-3p	3.905	4.351	3.004	5.388	4.756	3.742	4.988	3.293	4.525	5.06	3.543	2.925	4.45	4.412	3.87	3.405	3.507	4.303	5.813	5.124	4.922	5.457	3.516	3.778	3.362	6.481	3.018	5.377	3.677	4.357	5.105	3.965	4.118	4.51	3.76	4.851	5.14	7.364	5.986	4.164	4.251	5.086
hsa-miR-1228-5p	4.814	4.351	5.045	5.388	4.756	3.742	4.514	4.483	4.525	5.06	5.088	3.173	4.45	4.412	3.87	3.405	4.737	5.402	5.813	5.124	4.922	5.457	3.004	3.778	3.569	6.481	3.018	5.377	5.108	4.243	5.105	3.965	4.118	4.51	3.76	4.851	5.14	7.364	5.986	5.867	4.251	5.086
hsa-miR-1228-3p	5.182	4.693	4.977	5.815	4.756	3.742	5.293	5.595	5.397	5.06	5.972	4.274	4.45	4.412	3.87	3.405	5.058	4.303	5.813	5.299	5.259	5.457	3.656	3.778	4.415	6.481	3.018	5.892	5.729	4.947	5.105	3.965	4.118	4.51	4.996	4.851	5.14	7.364	5.986	5.657	4.251	5.086
hsa-miR-4676-5p	3.905	4.351	3.004	5.388	4.756	3.742	4.514	3.293	4.525	5.06	3.543	2.739	4.45	4.412	3.87	3.405	3.507	4.303	5.813	5.124	4.922	5.457	3.004	3.778	2.394	6.481	3.018	5.922	3.677	4.243	5.105	3.965	4.118	4.51	3.76	4.851	5.14	7.364	5.986	4.164	4.251	5.086
hsa-miR-4676-3p	3.905	4.351	3.004	5.388	4.756	3.742	5.35	3.293	4.525	5.06	3.543	2.739	4.45	4.412	3.87	3.405	3.507	4.303	5.813	5.124	4.922	5.457	4.873	3.778	4.069	6.481	3.018	6.41	3.677	5.142	5.105	3.965	4.118	5.603	3.76	5.591	5.14	7.364	6.287	4.164	5.19	5.908
hsa-miR-6510-3p	3.905	4.351	3.667	5.388	4.756	3.742	4.514	3.293	4.525	5.06	3.543	3.032	4.45	4.412	3.87	3.405	3.507	4.303	5.813	5.124	4.922	5.457	3.004	3.778	2.394	6.481	4.6	5.377	3.677	4.243	5.105	3.965	4.118	4.51	3.76	4.851	5.14	7.364	5.986	4.164	4.251	5.086
hsa-miR-6510-5p	3.905	4.351	4.067	5.388	4.756	3.742	4.514	3.293	4.525	5.06	3.543	2.739	4.45	4.583	3.87	3.405	3.507	4.303	5.813	5.124	4.922	5.457	3.004	3.778	2.394	6.481	3.018	5.377	3.677	4.243	5.105	3.965	4.118	4.51	3.76	4.851	5.14	7.364	5.986	4.164	4.251	5.086
hsa-miR-3160-5p	4.831	4.351	3.004	5.388	4.756	3.742	4.514	3.726	4.525	5.06	3.543	2.739	4.45	4.412	3.87	3.405	3.507	4.303	5.813	5.124	4.922	5.457	3.004	3.778	2.394	6.481	3.018	6.112	3.677	4.919	5.105	3.965	4.118	5.29	3.76	4.851	5.14	7.364	5.986	4.164	4.251	6.18
hsa-miR-2355-3p	4.223	4.591	3.419	5.388	4.756	5.311	4.96	5.209	5.789	6.826	4.947	5.467	4.982	6.311	5.347	5.015	4.233	5.128	6.426	6.933	5.453	5.457	4.558	3.778	4.036	6.481	4.314	5.491	3.898	5.749	6.026	5.952	6.427	5.049	6.112	4.851	6.283	8.019	5.986	6.669	6.309	5.086
hsa-miR-2355-5p	3.905	4.351	3.004	5.388	4.907	3.742	5.248	3.293	4.525	5.06	3.543	2.739	4.45	4.412	3.87	3.405	3.507	4.303	5.813	5.912	4.922	5.457	3.004	3.778	2.394	6.481	3.018	5.377	3.677	4.243	5.105	3.965	4.118	4.51	3.76	4.851	5.14	7.364	5.986	4.164	4.251	5.086
hsa-miR-506-3p	4.659	5.045	3.895	6.175	5.981	3.742	5.537	5.354	4.525	5.06	3.543	4.929	5.559	4.412	3.87	4.305	4.932	4.303	5.813	5.37	4.922	5.457	5.266	3.778	4.008	6.481	5.258	5.377	3.677	4.243	5.105	5.281	5.038	4.51	3.76	4.851	5.14	7.364	5.986	4.164	4.251	5.086
hsa-miR-506-5p	6.057	6.322	5.684	7.175	6.684	5.781	5.736	6.146	6.058	6.11	5.689	5.994	5.594	6.602	6.521	6.554	6.404	5.926	6.524	6.831	6.996	5.708	5.387	5.93	5.046	7.677	6.527	6.262	5.844	6.583	5.105	5.11	6.281	5.724	6.339	6.153	7.057	7.364	6.606	6.658	5.391	5.086
hsa-miR-3620-3p	4.068	4.351	3.004	6.037	4.756	3.742	4.925	4.3	4.525	5.06	3.543	2.739	4.45	4.412	3.87	3.405	4.563	4.303	5.813	5.124	4.922	5.457	3.004	3.778	2.394	6.481	3.018	5.377	3.677	4.243	5.105	3.965	4.118	4.51	4.197	4.851	5.14	7.364	5.986	5.129	4.251	5.086
hsa-miR-3620-5p	3.905	4.351	4.436	5.388	4.756	3.742	4.514	3.293	4.525	5.06	3.543	2.739	4.45	4.412	3.87	3.405	3.507	4.303	5.813	5.124	4.922	5.457	3.004	3.778	2.394	7.216	3.018	5.377	3.677	4.243	5.105	3.965	4.118	4.51	3.76	4.851	5.684	7.364	5.986	4.37	4.251	5.086
hsa-miR-579-5p	3.905	4.351	3.004	5.388	4.756	3.742	4.514	3.293	4.525	5.06	3.543	2.739	4.45	4.412	3.87	3.405	3.507	4.303	5.813	5.124	4.922	5.457	3.004	3.778	2.394	6.481	3.018	5.377	3.677	4.243	5.105	3.965	4.118	4.51	3.76	4.851	5.14	7.364	5.986	4.164	4.251	5.086
hsa-miR-579-3p	3.905	4.351	3.004	5.388	5.414	3.742	4.514	3.397	4.525	5.06	3.543	2.739	4.45	4.412	3.87	3.405	3.507	4.303	5.813	5.124	4.922	5.457	3.198	3.778	2.394	6.481	3.018	5.377	3.677	4.243	5.105	3.965	4.118	4.51	3.76	4.851	5.14	7.364	5.986	4.516	4.251	5.086
hsa-miR-23b-3p	3.905	4.351	3.004	5.388	4.756	3.742	4.514	3.678	4.637	5.06	3.543	2.739	4.45	4.412	3.87	3.405	3.507	4.303	5.813	5.124	4.922	5.457	3.004	3.778	2.394	6.481	3.018	5.377	3.677	4.62	5.105	3.965	4.118	4.51	3.76	4.851	5.927	7.364	5.986	4.164	4.251	5.086
hsa-miR-23b-5p	3.905	4.351	3.004	5.388	5.008	3.742	4.666	4.617	5.518	5.06	4.307	4.488	4.45	5.727	3.87	4.116	4.307	4.303	5.813	6.669	6.116	5.457	3.004	4.399	3.863	6.481	3.018	5.595	6.333	5.547	5.105	4.336	4.118	4.51	4.754	4.851	5.14	7.364	5.986	4.54	5.154	5.086
hsa-miR-5001-5p	3.905	4.351	3.004	5.388	4.756	3.742	4.514	3.293	4.525	5.06	3.543	2.739	4.45	4.412	3.87	3.405	3.507	4.303	5.813	5.124	4.922	5.457	3.004	3.778	2.394	6.481	4.6	5.377	3.677	4.243	5.105	3.965	4.118	4.51	3.76	4.851	5.14	7.364	5.986	4.164	4.251	5.086
hsa-miR-5001-3p	5.092	5.009	4.639	6.533	5.91	3.742	4.514	5.506	4.525	5.06	5.605	4.794	4.567	5.354	5.447	5.509	5.651	4.537	5.813	5.124	5.329	5.457	5.431	3.778	4.689	6.636	5.684	5.527	5.196	5.838	6.332	4.39	5.455	5.648	5.628	6.329	5.868	7.364	6.401	5.662	5.169	5.828
hsa-miR-491-5p	3.905	4.351	3.738	5.388	5.047	3.742	4.981	3.293	4.525	5.06	3.543	2.739	4.45	4.412	3.87	3.405	3.507	4.303	5.813	5.124	5.652	5.457	3.004	3.778	2.394	6.481	5.864	5.377	3.677	4.243	5.105	3.965	4.726	4.51	3.76	4.851	5.14	7.364	5.986	4.917	4.251	5.086
hsa-miR-491-3p	3.905	4.351	3.004	5.388	4.756	3.742	4.885	3.293	4.671	5.06	3.543	3.449	4.45	4.412	3.87	3.405	4.557	4.641	5.813	5.124	4.922	5.457	3.165	3.778	2.394	6.481	3.018	5.377	4.317	4.243	5.105	3.965	4.118	4.51	3.76	4.851	5.14	7.364	5.986	4.164	4.251	5.086
hsa-miR-6735-5p	3.905	4.584	3.004	5.565	4.756	3.742	4.514	3.293	4.525	5.06	3.543	3.142	4.45	4.412	3.87	3.405	3.507	4.303	5.813	5.124	5.193	5.457	3.004	3.778	2.394	6.481	3.018	5.377	3.677	4.243	5.105	3.965	4.118	4.51	3.76	4.851	5.14	7.364	5.986	4.164	4.251	5.086
hsa-miR-6760-3p	3.905	5.111	4.74	5.938	4.756	3.742	4.514	4.317	4.525	5.06	5.723	4.732	4.45	4.412	4.131	4.608	4.95	4.303	5.813	5.124	5.112	5.457	5.229	4.017	3.694	6.481	3.018	5.377	3.677	4.821	5.105	3.965	4.283	4.51	4.968	4.851	5.14	7.364	5.986	6.356	5.041	5.086
hsa-miR-6760-5p	3.905	5.807	3.004	6.338	4.756	3.742	4.514	3.293	4.525	5.06	3.543	4.21	4.45	4.412	4.831	3.661	4.547	4.303	5.813	5.124	5.518	5.457	4.041	4.257	3.364	6.481	3.018	5.377	3.677	4.243	5.68	3.965	4.118	4.51	5.784	4.851	5.269	7.364	6.154	6.438	4.408	5.086
hsa-miR-6735-3p	4.765	4.351	4.41	5.388	4.756	3.742	4.514	3.505	4.525	5.06	3.543	2.739	4.45	4.412	3.87	3.405	4.103	4.303	5.813	5.124	4.922	5.457	3.004	3.778	2.394	6.897	5.175	5.377	3.677	4.243	5.105	3.965	4.118	4.51	3.76	4.851	5.14	7.364	5.986	5.031	4.251	5.086
hsa-miR-1180-3p	4.547	4.707	4.209	5.388	5.273	3.742	4.514	3.293	6.21	5.06	3.543	3.156	4.45	4.982	3.87	3.405	3.507	4.878	5.813	5.124	4.922	5.457	3.004	4.862	3.473	6.481	3.018	5.377	3.677	4.243	5.105	3.965	4.118	4.51	3.76	4.851	5.415	7.364	5.986	4.164	4.251	5.086
hsa-miR-1180-5p	8.452	8.633	8.934	8.924	8.53	9.245	9.299	9.159	9.408	9.436	9.19	8.846	8.748	8.992	9.614	8.631	8.364	8.703	8.114	8.035	8.515	8.368	8.743	8.985	9.124	9.131	9.164	9.033	9.389	8.628	8.614	7.895	8.684	9.293	8.742	7.927	9.271	8.379	9.449	8.693	9.003	7.915
hsa-miR-3140-3p	3.905	4.351	3.76	5.388	4.756	3.742	4.714	3.293	4.525	5.06	3.543	2.997	4.45	4.412	3.87	3.405	3.994	4.303	5.813	5.124	4.922	5.457	3.004	3.778	2.394	6.481	3.018	5.377	3.677	4.243	5.105	3.965	4.118	4.51	3.76	4.851	5.14	7.364	5.986	5.025	4.251	5.086
hsa-miR-3140-5p	5.974	5.822	5.653	5.834	6.166	5.769	5.957	5.48	5.653	5.855	5.02	5.85	5.229	5.737	6.005	5.925	6.436	5.124	6.697	7.359	7.035	6.998	6.285	4.81	5.109	6.481	5.339	6.696	6.17	6.098	5.105	5.949	5.199	5.64	5.537	4.851	5.551	7.364	7.079	5.822	4.563	5.086
hsa-miR-30e-3p	3.905	4.351	3.004	5.388	4.756	3.742	4.514	3.293	4.525	5.06	3.543	2.739	4.45	4.412	3.87	3.405	3.507	4.303	5.813	5.124	4.922	5.457	3.004	3.778	2.394	6.481	3.018	5.377	4.123	4.243	5.105	3.965	4.118	4.51	3.76	4.851	5.14	7.364	5.986	4.164	4.251	5.086
hsa-miR-6774-3p	3.905	4.351	3.004	5.388	4.756	3.742	4.514	3.293	4.525	5.06	3.543	2.739	4.45	4.412	3.87	3.405	3.507	4.303	5.813	5.124	4.922	5.457	3.004	3.778	2.394	6.481	3.018	5.377	3.677	4.243	5.105	3.965	4.118	4.51	3.76	4.851	5.14	7.364	5.986	4.164	4.251	5.086
hsa-miR-1287-3p	5.509	4.351	4.53	5.388	4.756	3.742	5.358	3.733	4.525	5.06	3.543	2.991	4.45	4.412	4.725	3.405	3.507	4.303	5.813	5.124	4.922	5.457	3.004	4.798	2.8	6.481	3.018	5.709	6.504	4.243	5.7	4.4	4.118	4.707	3.76	5.064	5.14	7.364	5.986	6.026	4.251	5.291
hsa-miR-6774-5p	3.905	4.351	3.004	5.388	4.756	3.742	4.514	3.293	4.525	5.06	3.543	2.739	4.45	4.412	3.87	3.405	3.507	4.303	5.813	5.124	4.922	5.457	3.004	3.778	2.394	6.481	3.855	5.377	3.677	4.243	5.105	3.965	4.118	4.51	3.76	4.851	5.14	7.364	5.986	4.164	4.251	5.086
hsa-miR-200c-5p	3.905	4.351	3.004	5.388	4.756	3.942	4.514	3.805	4.525	5.06	3.543	2.739	4.45	4.412	3.87	4.178	3.507	4.303	5.813	5.124	4.922	5.457	3.004	3.778	2.394	6.481	3.018	5.377	3.677	4.604	5.105	3.965	4.118	4.51	4.2	4.851	5.14	7.364	5.986	6.644	4.251	5.086
hsa-miR-1287-5p	6.08	4.351	3.673	5.388	4.756	3.742	4.998	5.7	4.525	5.06	3.744	3.996	4.45	4.964	4.29	3.405	4.097	4.303	5.813	5.124	4.922	5.457	4.895	5.436	4.456	6.481	3.018	6.294	5.931	4.243	5.105	5.152	4.118	5.048	3.76	5.043	5.879	7.364	6.416	5.024	4.251	5.632
hsa-miR-5088-5p	3.905	4.351	3.004	5.388	4.756	3.742	4.514	3.293	4.525	5.06	3.543	2.739	4.45	4.412	3.87	3.405	3.507	4.303	5.813	5.124	4.922	5.457	3.004	3.778	2.394	6.481	3.59	5.377	3.677	4.243	5.105	3.965	4.118	4.51	4.05	4.851	5.14	7.364	5.986	4.164	4.251	5.086
hsa-miR-5088-3p	6.538	7.235	5.824	7.919	5.813	5.346	6.331	4.988	5.355	6.809	7.137	6.871	6.39	6.83	6.208	6.357	6.369	6.785	6.38	6.705	6.663	6.983	5.905	5.815	5.916	6.481	6.333	6.353	4.974	6.332	8.587	7.759	8.629	9.475	8.278	6.832	9.126	11.121	7.467	8.247	8.854	8.536
hsa-miR-6749-3p	3.905	4.351	3.004	5.388	4.756	3.742	4.514	3.293	4.525	5.06	3.543	2.739	4.45	4.412	3.87	3.405	3.507	4.617	5.813	5.124	4.922	5.457	3.004	3.778	2.394	6.481	5.504	5.377	3.677	4.243	5.105	3.965	4.118	4.51	3.76	4.851	5.14	7.364	5.986	4.164	4.251	5.086
hsa-miR-200c-3p	3.905	4.351	3.287	5.388	4.756	3.742	4.514	4.805	4.525	5.06	3.917	2.739	4.45	5.514	3.87	5.294	5.162	4.303	5.813	5.909	4.922	5.457	3.004	3.778	2.394	6.481	3.018	5.377	3.677	5.931	5.105	3.965	4.473	4.51	3.76	4.851	5.14	7.364	5.986	5.36	4.251	5.086
hsa-miR-7843-3p	3.905	4.351	3.004	5.388	4.756	3.742	4.514	4.302	4.525	5.06	3.543	3.901	4.45	4.412	4.489	4.071	3.507	4.303	5.813	5.124	4.922	5.457	5.703	3.778	2.394	6.481	3.018	5.377	3.677	4.243	5.105	3.965	4.118	4.51	3.76	4.851	5.14	7.364	5.986	4.164	4.251	5.086
hsa-miR-6749-5p	5.606	6.149	5.708	6.306	6.365	4.131	5.287	5.979	6.193	5.623	5.957	5.732	4.815	5.288	5.6	5.319	6.193	6.122	5.813	5.124	5.971	5.457	5.315	4.465	5.475	6.98	6.066	5.896	5.713	4.456	5.105	4.412	5.993	4.76	6.061	4.851	7.063	7.364	5.986	6.846	5.501	5.086
hsa-miR-7843-5p	6.609	6.718	6.628	6.879	7.59	6.874	6.629	6.563	7.271	8.497	5.455	6.994	6.526	6.008	6.837	6.115	6.841	4.303	7.092	7.168	7.91	6.565	6.367	6.394	6.772	7.21	6.293	7.498	6.841	7.165	7.386	6.964	6.229	6.188	6.866	7.485	6.807	7.364	6.958	6.964	5.856	7.483
hsa-miR-30e-5p	3.905	4.351	3.004	5.388	4.756	3.742	4.514	3.293	4.525	5.06	3.543	2.739	4.45	4.412	3.87	3.405	3.507	4.303	5.813	5.124	4.922	5.457	3.757	3.778	2.394	6.481	3.018	5.377	3.894	4.243	5.105	3.965	4.118	4.51	3.76	4.851	5.14	7.364	5.986	4.164	4.251	5.086
hsa-miR-6808-3p	3.905	4.351	3.004	5.388	4.756	3.742	4.514	3.293	4.525	5.06	3.543	2.739	4.45	4.412	3.87	3.405	3.507	4.303	5.813	5.124	4.922	5.457	3.004	3.778	2.394	6.481	3.018	5.377	3.677	4.243	5.105	3.965	4.798	4.678	3.76	4.851	5.14	7.364	5.986	4.164	4.251	5.086
hsa-miR-27a-5p	3.905	4.351	3.004	5.388	4.756	3.742	4.514	3.293	4.525	5.06	3.543	2.739	4.45	4.412	3.87	3.405	3.507	4.303	5.813	5.124	4.922	5.457	3.004	3.778	2.394	6.481	3.018	5.377	3.677	4.243	5.105	3.965	4.118	4.51	3.76	4.851	5.14	7.364	5.986	4.164	4.251	5.086
hsa-miR-6844	5.018	5.709	4.982	6.316	5.657	6.728	4.662	5.044	6.32	6.24	5.675	5.1	5.345	5.675	5.784	5.773	5.924	4.303	5.813	5.672	5.623	5.609	4.864	3.955	4.461	6.481	5.812	5.899	3.677	4.681	7.215	6.875	6.247	5.642	6.562	6.524	6.734	7.364	5.986	7.088	5.853	6.951
hsa-miR-27a-3p	3.905	4.351	3.004	5.388	4.756	3.742	4.514	3.293	4.525	5.06	3.543	2.739	4.45	4.412	3.87	3.405	3.507	4.303	5.813	5.543	4.922	5.457	3.004	3.778	2.394	6.481	3.018	5.377	3.677	4.243	5.105	3.965	4.118	4.51	3.76	4.851	5.14	7.364	5.986	4.164	4.251	5.086
hsa-miR-6860	3.905	4.351	3.004	5.388	5.395	4.54	4.514	3.984	4.525	5.19	4.563	4.304	4.45	4.412	3.87	4.141	5.423	4.303	5.813	5.282	4.922	5.457	5.433	3.778	2.394	6.481	5.305	5.377	3.677	5.066	5.105	3.965	4.749	4.51	3.76	4.851	5.14	7.364	5.986	6.166	4.251	5.086
hsa-miR-6863	3.905	4.351	3.004	5.388	4.756	3.742	4.514	4.113	4.786	5.06	4.119	4.127	4.45	4.412	3.87	3.935	3.507	4.303	5.813	5.546	4.922	5.457	4.184	3.778	4.301	6.481	3.018	5.377	3.677	4.243	5.503	3.965	4.706	5.913	3.966	5.18	5.14	7.364	6.421	5.979	4.251	6.027
hsa-miR-376b-3p	3.905	4.351	3.004	5.388	4.756	3.742	4.514	3.967	4.525	5.06	3.543	4.175	4.45	4.412	3.87	3.405	4.287	4.303	5.813	5.582	4.922	5.457	4.46	3.778	3.422	6.481	3.018	5.377	6.073	4.243	5.105	3.965	4.118	4.51	3.76	4.851	5.14	7.364	5.986	4.164	4.251	5.086
hsa-miR-376b-5p	3.905	5.4	3.004	5.388	4.756	3.742	5.807	4.283	4.525	5.06	3.543	2.739	4.45	4.412	3.87	3.405	3.507	4.303	5.813	6.073	4.922	5.457	3.004	3.778	2.603	6.481	3.018	5.672	5.051	4.243	5.754	3.965	4.118	4.51	5.274	4.851	5.14	7.364	5.986	5.012	4.251	5.086
hsa-miR-6745	7.701	8.479	7.922	8.192	7.851	7.391	8.5	7.654	7.284	7.21	7.696	8.093	7.457	6.943	7.632	7.804	8.091	7.543	7.352	8.064	7.937	7.445	7.789	7.576	7.927	7.909	7.716	7.375	7.151	7.982	7.535	8.43	7.463	7.596	8.034	8.718	8.915	8.371	8.401	8.143	8.658	8.392
hsa-miR-138-1-3p	5.474	4.351	4.896	6.156	4.756	3.742	5.328	4.782	5.256	5.06	5.96	5.106	4.45	4.869	6.054	4.288	5.17	4.303	5.813	5.124	5.446	5.457	6.093	5.408	3.912	6.481	3.018	6.486	5.221	4.243	5.46	5.898	4.118	5.131	5.416	5.52	5.807	7.364	5.986	7	5.154	5.086
hsa-miR-143-5p	3.905	4.351	3.108	5.388	4.756	3.742	5.183	3.293	4.525	5.06	3.737	2.739	4.45	4.412	3.87	3.405	3.507	4.303	5.813	5.124	6.207	5.457	3.004	3.778	2.394	6.481	3.018	5.377	3.677	4.243	5.105	3.965	4.118	4.51	4.358	4.851	5.413	7.364	5.986	4.164	4.251	5.086
hsa-miR-143-3p	3.905	4.351	3.004	5.388	4.756	3.742	4.514	4.145	4.525	5.06	4.668	3.406	4.45	4.412	3.87	3.405	3.616	4.303	5.813	5.124	4.922	5.457	3.004	3.778	2.881	6.481	3.018	5.377	3.677	4.243	5.105	3.965	4.118	4.51	3.76	4.851	5.14	7.364	5.986	4.164	4.251	5.086
hsa-miR-4715-3p	4.078	4.351	3.66	5.388	4.756	3.742	5.487	3.293	5.535	5.06	3.543	2.739	4.45	5.096	4.845	3.405	3.507	4.623	5.813	6.456	4.922	5.457	3.004	3.778	2.394	6.481	5.389	5.377	4.292	4.243	5.105	3.965	4.118	4.51	3.76	4.851	5.14	7.364	5.986	6.154	4.251	5.086
hsa-miR-590-5p	5.147	4.351	5.457	5.388	4.756	4.988	5.236	4.459	6.221	5.06	5.121	5.748	4.45	4.412	5.161	4.971	5.27	4.303	5.813	5.758	5.436	5.457	5.91	4.387	3.393	6.481	4.877	5.91	3.677	4.664	5.441	6.002	4.118	4.51	3.76	6.633	5.14	7.364	5.986	4.531	4.251	5.086
hsa-miR-4715-5p	3.905	4.351	3.9	5.388	4.756	3.742	4.774	4.203	4.625	5.06	4.253	3.618	4.45	5.32	4.252	3.405	3.507	5.63	5.813	5.982	4.922	5.457	3.004	3.778	2.934	6.95	4.332	6.17	5.331	5.878	5.105	4.634	4.118	4.51	3.76	4.851	5.14	7.364	5.986	5.706	4.251	5.086
hsa-miR-4740-3p	3.905	4.722	4.824	5.639	4.756	3.742	4.514	3.293	5.314	5.06	4.765	4.14	4.45	4.412	4.236	3.405	4.198	4.303	5.813	6.041	5.388	5.457	3.93	3.778	3.703	6.481	4.844	5.377	5.163	4.243	5.105	3.965	4.118	4.51	3.76	4.851	5.14	7.364	5.986	4.164	4.251	5.086
hsa-miR-4740-5p	3.905	4.351	3.004	5.388	4.756	3.742	4.514	3.293	4.525	5.06	3.543	2.739	4.45	4.412	3.87	3.405	3.507	4.303	5.813	5.34	4.922	5.457	3.004	3.778	2.394	6.481	3.955	5.377	3.677	4.243	5.105	3.965	4.118	4.51	3.76	4.851	5.14	7.364	5.986	4.164	4.251	5.086
hsa-miR-663a	3.905	4.351	3.855	5.388	4.756	3.742	4.514	3.293	4.525	5.06	4.524	2.739	4.45	4.412	3.87	3.405	3.507	4.303	5.813	5.124	4.922	5.457	3.004	3.778	2.394	6.481	3.018	5.377	4.257	4.243	5.105	3.965	4.367	4.51	3.76	4.851	5.14	7.364	5.986	4.164	4.251	5.086
hsa-miR-663b	3.905	4.351	3.69	5.388	4.756	3.742	4.514	3.293	4.525	5.06	4.034	2.739	4.45	4.412	3.87	3.405	3.507	4.303	5.813	5.124	4.922	5.457	3.004	3.778	2.394	6.481	4.102	5.377	4.142	4.243	5.105	3.965	4.118	4.51	3.76	4.851	5.14	7.364	5.986	4.164	4.251	5.086
hsa-miR-590-3p	3.905	4.351	3.004	5.388	4.756	3.742	4.514	3.293	4.525	5.06	3.543	2.739	4.45	4.412	3.87	3.405	3.507	4.303	5.813	5.124	4.922	5.457	3.948	3.778	2.394	6.481	3.018	5.377	3.677	4.243	5.105	3.965	4.118	4.51	3.76	4.851	5.14	7.364	5.986	4.164	4.251	5.086
hsa-miR-6833-5p	4.208	4.351	4.713	6.344	5.217	4.008	4.514	3.869	4.525	5.06	5.45	5.3	4.45	5.335	5.506	4.892	5.676	4.303	5.813	5.124	5.568	5.457	4.287	4.517	2.942	6.481	4.234	5.377	4.292	4.92	6.226	4.594	4.118	4.947	5.555	4.851	5.757	7.364	5.986	5.885	4.251	6.855
hsa-miR-6808-5p	3.905	4.351	3.004	5.388	4.756	3.742	4.514	3.293	4.525	5.06	3.543	3.68	4.45	4.412	3.87	4.874	4.26	4.303	5.813	5.124	4.922	5.457	4.839	3.778	2.394	6.481	4.745	5.377	3.677	4.243	5.105	3.965	4.385	4.51	4.704	4.851	5.14	7.364	5.986	5.036	4.251	5.086
hsa-miR-6833-3p	3.905	4.351	3.004	5.388	4.756	3.742	4.514	3.293	4.525	5.06	3.543	2.739	4.45	4.412	3.87	3.405	3.507	4.303	5.813	5.124	4.922	5.457	3.004	3.778	2.394	6.481	3.018	5.377	3.677	4.243	5.105	3.965	4.118	4.51	3.76	4.851	5.14	7.364	5.986	4.164	4.251	5.086
hsa-miR-202-3p	3.905	4.351	3.004	5.388	4.756	3.742	4.514	3.293	4.525	5.06	3.543	2.739	4.45	4.412	3.87	3.405	3.507	4.303	5.813	5.124	4.922	5.457	3.004	3.778	2.394	6.481	3.018	5.377	3.677	4.243	5.105	3.965	4.118	4.51	3.76	4.851	5.14	7.364	5.986	4.752	4.251	5.086
hsa-miR-202-5p	3.905	4.351	3.004	5.388	5.002	3.742	4.514	4.163	4.525	5.06	3.543	2.739	4.45	4.412	3.87	3.405	3.507	4.303	5.813	6.289	4.922	5.457	3.004	3.778	2.394	6.481	3.018	5.377	4.861	4.243	5.105	3.965	4.118	4.51	3.76	4.851	5.14	7.364	5.986	4.164	4.251	5.086
hsa-miR-7107-3p	3.905	4.351	3.004	5.388	4.756	3.742	4.514	3.293	4.525	5.06	3.543	2.739	4.45	4.412	3.87	3.405	3.507	4.303	5.813	5.124	4.922	5.457	3.004	3.778	2.394	6.481	3.018	5.377	3.677	4.243	5.105	3.965	4.118	4.51	3.76	4.851	5.14	7.364	5.986	4.164	4.251	5.086
hsa-miR-7107-5p	3.905	4.351	3.004	5.388	4.756	3.742	4.514	3.293	4.525	5.06	3.543	2.739	4.45	4.412	3.87	3.405	3.507	4.303	5.813	5.124	4.922	5.457	3.004	3.778	2.394	6.481	3.018	5.377	3.677	4.243	5.105	3.965	4.118	4.51	3.76	4.851	5.14	7.364	5.986	4.164	4.251	5.086
hsa-miR-1537-3p	3.905	4.351	3.004	5.388	4.756	3.742	5.065	3.826	4.525	5.06	3.543	2.739	4.45	4.412	3.87	3.405	3.507	4.303	5.813	5.124	4.922	5.457	3.004	3.778	2.394	6.481	3.018	5.377	3.677	4.243	5.105	3.965	4.118	4.51	3.76	4.851	6.127	7.364	5.986	4.164	4.251	5.086
hsa-miR-1910-5p	3.905	4.351	3.004	5.388	4.756	3.742	4.65	4.614	5.891	5.06	3.543	2.932	4.45	4.412	4.113	3.405	3.507	4.303	5.813	5.986	7.036	6.202	3.004	3.778	2.394	6.481	4.575	5.377	3.677	5.439	5.432	4.699	4.118	4.51	3.915	5.58	5.14	7.364	5.986	4.164	4.251	5.508
hsa-miR-1910-3p	3.905	4.351	3.004	5.388	4.756	4.514	4.514	5.356	6.035	5.06	3.543	3.712	4.45	4.412	4.225	3.405	3.507	4.303	5.813	6.274	6.87	5.457	3.004	3.778	3.213	6.481	3.301	6.152	4.733	4.243	5.105	5.838	4.118	4.932	5.806	4.851	5.14	7.364	5.986	6.217	4.564	5.086
hsa-miR-6794-3p	3.905	5.173	4.232	5.761	4.756	3.742	4.514	4.777	4.525	5.06	4.955	5.224	4.45	4.412	3.976	3.405	4.863	4.303	5.813	5.124	4.922	5.457	3.004	3.778	4.346	6.481	3.556	5.377	4.354	4.243	5.105	5.038	4.43	4.51	4.135	4.851	5.14	7.364	5.986	5.4	4.251	5.086
hsa-miR-6794-5p	4.214	4.351	4.378	5.618	4.756	3.742	4.514	3.293	4.525	5.06	3.543	4.34	4.45	5.023	4.645	3.405	5.046	4.303	5.813	5.124	4.922	5.457	4.267	3.778	3.289	6.481	3.334	5.377	3.677	5.688	5.105	3.965	4.512	4.51	3.76	4.851	5.14	7.364	5.986	4.668	4.251	5.086
hsa-miR-6828-3p	3.905	4.351	3.004	5.388	4.756	3.742	4.514	3.293	4.525	5.06	3.543	3.567	4.45	4.412	3.87	3.405	3.688	4.303	5.813	5.124	4.922	5.457	3.004	3.778	2.394	6.481	3.678	5.377	3.677	4.243	5.105	3.965	4.118	4.51	3.76	4.851	5.14	7.364	5.986	4.164	4.251	5.086
hsa-miR-6853-5p	3.905	4.351	3.004	5.388	4.756	3.742	4.514	3.293	4.525	5.06	3.543	2.739	4.45	4.412	3.87	3.405	4.319	4.303	5.813	5.124	4.922	5.457	3.004	3.778	2.394	6.481	3.018	5.377	3.677	4.243	5.105	3.965	4.118	4.51	3.76	4.851	5.14	7.364	5.986	4.164	4.251	5.086
hsa-miR-6828-5p	3.905	5.187	3.593	5.901	4.756	3.742	4.514	3.293	4.525	5.06	3.543	5.336	4.45	4.412	3.87	3.405	5.263	4.303	5.813	5.124	4.922	5.457	3.004	3.778	2.615	6.481	3.018	5.377	3.677	4.243	5.448	5.868	5.057	4.51	5.308	4.851	5.601	7.364	5.986	4.778	4.251	5.086
[truncated: 1,033 more rows]
