# Supplementary material for: Serum micro-RNAs with mutation-targeted RNA modification: a potent cancer detection tool constructed using an optimized machine learning workflow
Source: Sci Rep. 2024 Apr 19;14:9016. doi: 10.1038/s41598-024-59480-y (PMC11031599; doi:10.1038/s41598-024-59480-y)
Supplement: Supplementary file 4 — Supplementary Information 4. [file 41598_2024_59480_MOESM4_ESM.zip › 4 GPL18941/4GPL18941/GSE59856-GPL18941.txt]

DATA	GSM1447496	GSM1447497	GSM1447498	GSM1447499	GSM1447500	GSM1447501	GSM1447502	GSM1447503	GSM1447504	GSM1447505	GSM1447506	GSM1447507	GSM1447508	GSM1447509	GSM1447510	GSM1447511	GSM1447512	GSM1447513	GSM1447514	GSM1447515	GSM1447516	GSM1447517	GSM1447518	GSM1447519	GSM1447520	GSM1447521	GSM1447522	GSM1447523	GSM1447524	GSM1447525	GSM1447526	GSM1447527	GSM1447528	GSM1447529	GSM1447530	GSM1447531	GSM1447532	GSM1447533	GSM1447534	GSM1447535	GSM1447536	GSM1447537	GSM1447538	GSM1447539	GSM1447540	GSM1447541	GSM1447542	GSM1447543	GSM1447544
hsa-miR-30a-3p	2.612	4.155	2.612	2.612	2.612	2.612	2.612	2.612	2.612	2.612	2.612	2.612	2.612	2.612	2.612	2.612	2.612	2.612	2.612	2.612	2.612	2.612	2.612	2.612	2.612	2.612	2.612	2.612	2.612	2.612	2.612	2.612	2.612	2.612	2.612	2.612	2.612	2.612	2.612	2.612	2.612	2.612	2.612	2.612	2.612	2.612	2.612	2.612	2.73
hsa-miR-30a-5p	3.344	2.612	2.612	2.612	3.058	2.798	2.987	3.65	3.177	3.062	2.612	2.612	2.612	3.124	3.719	2.674	2.612	2.612	2.612	2.612	3.393	3.92	2.612	2.612	2.909	3.087	3.61	2.612	2.612	3.299	3.436	2.612	2.612	3.409	3.467	3.361	3.55	3.092	3.498	2.612	2.612	2.612	2.612	2.612	2.612	2.612	6.107	2.612	3.27
hsa-miR-7847-3p	5.996	5.668	6.12	6.184	5.948	6.131	5.786	5.556	6.111	5.86	6.408	5.695	5.948	6.481	6.017	6.121	5.685	6.294	6.407	6.251	6.161	5.957	6.069	6.261	5.988	6.409	6.017	6.214	5.842	6.173	5.794	6.173	6.111	5.928	6.606	5.967	6.077	6.559	6.018	6.428	6.445	6.72	6.272	6.541	5.899	6.541	6.847	6.272	6.09
hsa-miR-4798-3p	2.612	2.612	2.612	2.612	2.612	2.612	2.612	2.612	2.612	2.612	2.612	2.612	2.612	2.612	2.612	2.612	2.925	2.612	2.612	2.612	2.612	2.612	2.612	2.612	2.612	2.612	2.612	2.612	2.612	2.612	2.612	2.612	2.612	2.612	2.612	2.612	2.612	2.612	2.612	2.612	2.612	2.612	2.612	2.612	2.612	2.612	2.612	2.612	2.612
hsa-miR-4798-5p	2.612	2.612	2.612	2.612	2.612	2.612	2.612	2.612	2.612	2.612	2.612	2.612	2.612	2.612	2.612	2.612	2.612	2.612	2.612	2.612	2.612	2.612	2.612	2.612	2.612	2.612	2.612	2.612	2.612	2.612	2.612	2.612	2.612	2.612	2.612	2.612	2.612	2.612	2.612	2.612	2.612	2.612	2.612	2.612	2.612	2.612	3.409	2.612	2.612
hsa-miR-3928-3p	5.227	5.557	5.966	5.43	5.722	5.033	7.705	5.841	5.998	4.678	5.437	5.731	5.786	5.408	5.086	4.717	6.215	4.376	5.347	5.264	5.712	5.516	5.533	5.461	5.549	5.581	5.58	5.413	5.541	5.093	5.987	5.598	5.371	5.796	5.909	5.508	5.63	5.163	5.833	5.661	5.64	5.181	5.17	4.997	5.814	4.979	4.703	5.871	5.137
hsa-miR-3928-5p	2.612	2.612	2.612	2.612	2.612	2.612	2.612	2.612	2.612	2.78	2.612	3.39	2.612	2.612	2.612	2.612	3.312	2.612	2.612	2.612	2.612	2.914	2.907	2.612	2.612	2.612	2.612	2.612	2.612	6.205	2.612	2.612	2.612	2.612	2.612	2.612	2.612	2.612	2.612	2.612	2.612	2.612	2.612	3.299	2.757	2.612	2.612	2.612	2.612
hsa-miR-450a-1-3p	2.612	2.612	2.612	2.612	2.612	2.612	2.612	3.216	2.612	2.612	2.612	2.658	2.612	2.612	2.612	2.794	2.612	2.612	2.612	2.612	2.612	2.612	2.612	2.612	2.612	2.612	2.612	2.612	2.612	2.612	2.612	2.612	2.612	2.612	2.612	2.612	2.612	2.612	2.612	2.612	2.612	2.612	2.612	2.612	2.612	2.612	2.612	2.612	2.612
hsa-miR-942-3p	2.612	2.612	2.612	2.612	2.612	2.612	2.612	2.612	2.612	2.612	2.612	2.612	2.612	2.612	2.612	2.612	2.612	2.612	2.612	2.612	2.612	2.612	2.612	2.612	2.612	2.612	2.612	2.612	2.612	2.612	2.612	2.612	2.612	2.612	2.612	2.612	2.612	2.612	2.612	2.612	2.612	2.612	2.612	2.612	2.612	3.463	2.612	2.612	2.612
hsa-miR-942-5p	2.612	2.612	2.612	2.612	2.612	2.612	2.612	3.092	2.612	2.612	2.612	3.903	2.73	3.034	2.683	3.365	2.704	2.834	2.612	2.612	2.612	2.612	2.612	2.612	2.612	2.612	2.612	2.612	2.612	2.612	2.612	2.612	2.612	2.612	2.612	2.612	2.612	2.612	2.612	2.612	2.612	2.612	2.612	2.612	2.612	2.612	2.612	2.612	2.612
hsa-miR-6764-3p	2.612	2.612	2.612	2.612	2.612	2.612	2.612	2.612	2.612	2.612	2.612	3.675	2.612	2.612	2.612	3.683	4.319	2.612	2.612	2.612	2.612	2.612	2.612	2.612	2.612	2.612	2.612	2.612	2.612	2.612	2.612	2.612	2.612	2.612	2.612	2.612	2.612	2.612	2.612	2.612	2.612	2.612	2.612	2.612	2.612	2.612	2.612	2.612	2.612
hsa-miR-6764-5p	2.612	2.612	2.612	2.612	2.612	2.612	2.612	2.612	2.612	2.612	2.612	3.167	2.612	2.612	2.612	2.612	2.612	2.612	2.612	2.612	2.612	2.612	2.83	2.612	2.612	2.612	2.612	2.612	2.612	2.612	2.612	2.612	2.612	2.612	2.612	2.612	2.612	2.612	2.612	2.612	2.612	2.612	2.612	2.612	2.612	2.612	2.612	2.612	2.612
hsa-let-7e-3p	2.612	2.612	2.612	2.612	2.612	2.612	2.612	2.612	2.612	2.612	2.612	2.751	2.612	2.612	2.699	2.793	2.62	2.612	2.612	2.612	2.612	2.612	2.612	2.612	2.612	2.612	2.612	2.612	2.612	2.612	2.612	2.612	3.133	2.612	2.612	2.612	2.612	2.612	2.612	2.612	2.612	2.612	2.649	2.938	2.612	2.612	2.612	2.612	2.612
hsa-let-7e-5p	2.612	2.612	2.612	3.23	2.612	2.877	3.354	2.612	2.612	2.612	2.612	2.612	2.612	3.361	3.703	2.612	2.612	2.612	2.612	2.612	2.612	3.749	2.612	2.612	3.121	2.612	3.104	2.612	2.612	2.612	2.612	3.583	2.612	2.612	2.612	3.014	2.612	2.612	2.612	2.612	2.612	2.612	2.612	2.755	2.612	2.612	4.53	2.785	2.612
hsa-miR-128-3p	2.612	2.612	2.612	2.612	3.217	2.612	3.56	3.229	2.612	2.612	2.612	2.612	2.612	2.612	2.612	2.612	2.612	2.612	2.612	2.612	4.314	3.244	2.612	2.612	2.612	2.933	2.747	2.612	2.612	2.612	2.612	2.612	2.612	2.857	3.328	2.751	2.612	3.246	2.612	2.612	2.612	2.612	2.612	2.612	2.612	2.612	2.612	2.612	2.612
hsa-miR-548at-5p	2.612	2.612	2.612	2.612	2.612	2.612	2.612	2.612	2.612	2.612	2.612	2.612	2.612	2.612	2.612	2.612	2.616	2.612	2.612	2.612	2.612	2.612	2.612	2.612	2.612	2.612	2.612	2.612	2.612	2.612	2.612	3.696	2.612	2.612	2.612	2.612	2.612	2.612	2.612	2.612	2.612	2.612	2.612	2.612	2.612	2.612	2.612	2.612	2.612
hsa-miR-548at-3p	2.612	2.612	2.612	2.612	2.612	2.612	2.612	2.612	2.612	2.612	2.612	2.612	2.612	2.612	2.612	2.612	2.641	2.612	2.612	2.612	2.612	2.612	2.612	2.612	2.612	2.612	2.612	2.612	2.612	2.612	2.612	2.612	2.612	2.612	2.612	2.612	2.612	2.612	2.612	2.612	2.612	2.612	2.612	2.612	2.612	2.612	2.612	2.612	2.612
hsa-miR-192-5p	3.709	2.612	2.612	2.612	2.612	2.612	3.023	3.732	2.612	2.657	3.03	2.612	2.612	2.612	2.84	2.612	2.612	2.612	2.612	2.612	2.612	2.709	2.612	2.612	2.875	2.989	3.363	2.612	2.612	2.612	2.612	2.612	3.043	2.612	2.612	2.612	2.612	2.612	2.612	2.612	2.612	2.612	2.752	2.612	2.612	2.612	3.43	2.612	3.017
hsa-miR-192-3p	2.612	2.612	2.612	2.612	2.612	2.612	2.612	2.612	2.612	2.612	2.612	2.721	2.949	2.612	2.612	2.648	2.612	2.612	2.612	2.612	2.612	2.805	2.612	2.612	2.612	2.612	2.612	3.771	2.612	2.612	2.612	2.612	2.612	2.612	2.612	2.612	3.747	2.612	2.612	2.612	2.612	2.612	2.612	2.791	2.612	2.612	2.612	2.612	2.612
hsa-miR-6804-5p	2.612	2.612	2.612	2.612	2.612	2.612	2.612	2.612	2.612	2.612	2.612	4.76	2.612	2.612	2.612	2.612	4.787	2.612	2.612	2.612	2.612	2.612	2.612	2.612	2.612	2.612	2.612	2.612	2.612	2.612	2.612	3.342	2.612	2.612	2.612	2.612	3.252	2.612	2.612	2.612	3.323	2.612	2.612	2.992	2.921	2.612	2.612	2.959	2.612
hsa-miR-6804-3p	4.468	4.766	4.254	4.647	4.685	4.554	4.43	4.314	4.523	4.959	4.394	5.093	4.842	4.42	4.965	5.216	5.507	5.137	3.763	4.479	4.738	4.465	4.228	4.064	4.564	4.626	4.154	4.521	4.358	3.753	4.749	3.798	4.82	4.866	4.216	4.363	4.162	4.388	4.46	2.612	4.296	4.507	4.805	4.358	5.009	3.354	3.762	4.455	4.381
hsa-miR-1224-5p	3.388	3.7	4.154	4.051	3.89	4.411	3.839	4.01	3.708	4.167	4.695	2.667	4.311	4.025	3.57	3.183	2.716	4.415	4.098	4.26	4.305	4.164	5.063	3.903	3.998	4.425	4.754	4.295	4.233	4.042	4.291	4.015	4.658	4.237	4.381	4.509	4.393	4.935	4.26	4.653	4.375	4.952	4.306	4.033	4.664	3.502	4.271	3.946	3.521
hsa-miR-1224-3p	4.791	5.342	5.02	5.278	5.17	5.292	5.285	5.025	5.131	5.235	5.249	4.523	4.985	5.216	4.62	4.131	2.682	4.96	4.846	4.894	4.749	4.68	4.669	5.093	4.866	5.335	4.62	4.952	4.906	4.936	4.99	4.513	4.854	4.81	4.425	4.59	4.507	4.738	4.831	5.016	4.743	4.91	5.039	4.734	4.96	5.209	3.68	4.363	5.157
hsa-miR-5010-3p	2.612	2.612	2.612	3.244	2.709	2.612	2.612	2.612	2.731	2.775	2.612	3.124	2.612	2.612	3.544	4.201	3.881	3.361	2.612	2.612	2.612	2.612	2.612	2.612	2.612	2.612	2.612	2.612	2.612	2.612	2.612	2.612	2.612	2.612	2.612	2.834	2.612	3.746	2.612	2.612	2.612	2.612	2.962	2.612	2.919	2.612	2.612	2.612	2.612
hsa-miR-5010-5p	5.29	6.184	5.675	6.316	6.216	5.722	5.899	5.937	5.957	5.879	5.987	6.205	6.422	5.988	4.705	6.261	5.73	5.767	5.693	6.184	5.785	6.049	5.767	6.272	6.039	6.284	5.804	6.337	6.018	6.228	6.215	6.216	6.008	5.998	5.598	6.121	6.118	5.891	5.74	5.932	5.776	5.775	5.814	6.339	6.163	5.668	5.435	6.173	5.899
hsa-miR-103a-2-5p	2.612	2.612	2.612	2.612	2.612	2.612	2.872	2.612	2.612	2.612	2.612	2.612	2.612	2.612	2.612	2.612	2.612	2.612	2.612	3.069	2.612	7.75	2.612	2.612	2.612	2.612	2.612	2.612	2.612	2.612	2.612	2.612	2.612	2.612	2.612	2.612	2.612	2.612	2.612	6.511	2.612	2.612	2.612	2.612	2.612	2.612	2.612	2.612	2.612
hsa-miR-26b-5p	2.612	2.612	2.612	2.612	2.612	2.758	3.004	2.755	2.612	2.612	2.612	2.612	2.612	2.612	2.612	2.612	2.612	2.649	2.612	2.612	2.612	3.434	2.612	3.233	2.612	2.612	2.612	2.612	2.612	2.612	2.612	2.612	2.612	2.612	2.612	2.769	2.612	2.612	2.612	2.612	2.612	2.612	2.612	2.843	2.612	2.612	2.612	2.661	2.612
hsa-miR-26b-3p	2.612	2.612	2.612	2.612	2.612	2.612	2.612	2.612	2.612	2.772	3.266	2.612	2.612	2.612	2.612	2.612	2.612	2.612	2.612	2.612	2.612	2.776	2.997	2.612	2.612	2.612	2.612	2.612	2.612	2.612	2.612	2.612	3.77	2.904	2.612	2.612	2.612	2.612	3.23	2.612	2.612	3.029	2.929	2.823	2.612	2.612	2.612	2.612	3.127
hsa-miR-6501-3p	4.567	4.164	4.825	3.814	3.865	4.015	3.916	4.589	4.465	2.715	4.352	5.057	4.523	4.549	4.135	4.918	4.663	4.669	5.467	3.933	3.634	4.064	4.499	4.051	3.545	4.1	4.076	3.649	3.478	4.33	3.418	4.315	3.844	4.064	5.063	4.669	5.031	4.814	4.216	4.319	5.305	4.537	4.755	4.494	3.509	4.06	5.473	4.86	3.498
hsa-miR-6501-5p	2.612	2.612	2.612	2.612	2.612	2.612	2.612	2.643	2.751	2.612	2.612	3.114	3.278	2.612	3.319	4.376	2.63	3.299	2.612	2.612	2.612	2.612	2.612	2.612	2.612	2.612	2.612	2.612	2.612	2.612	2.612	2.612	2.612	2.612	2.612	2.812	2.612	2.612	2.612	2.612	3.26	2.841	3.394	2.834	2.773	2.612	2.612	4.237	2.612
hsa-miR-199a-3p	2.612	2.612	2.612	2.612	2.612	2.612	2.612	2.612	2.612	2.612	2.612	3.339	2.612	2.612	2.612	3.034	3.28	3.22	2.612	2.612	2.612	2.639	2.612	2.612	2.612	2.612	2.612	2.612	2.612	2.612	2.612	2.612	2.612	2.612	2.612	2.612	2.612	2.612	2.612	2.612	2.612	2.612	2.725	2.612	2.612	2.612	2.612	2.612	2.612
hsa-miR-6765-3p	7.718	7.689	9.112	8.967	8.205	8.364	8.512	8.855	8.092	6.315	8.745	6.619	8.056	8.002	8.533	8.092	7.929	6.517	8.054	7.181	7.568	8.801	8.997	7.877	8.407	6.555	7.828	7.431	8.13	7.912	6.949	7.796	7.583	7.224	7.829	9.628	7.49	8.237	7.72	7.001	8.167	8.166	8.322	9.663	5.978	7.845	8.382	7.947	8.696
hsa-miR-6765-5p	10.72	10.968	10.721	10.231	10.916	10.546	10.868	10.721	10.771	10.309	10.194	10.822	10.271	10.427	9.959	10.546	10.036	10.589	10.675	10.231	10.77	10.677	10.631	10.589	10.589	10.589	10.076	10.72	10.631	10.271	10.77	10.387	10.771	10.427	10.589	10.546	10.769	10.42	10.722	10.671	10.721	10.629	10.427	10.077	10.968	10.677	10.586	10.677	9.812
hsa-miR-1185-5p	2.612	2.612	2.612	2.612	2.612	2.612	2.612	2.612	2.612	2.612	2.612	2.612	2.612	2.907	2.612	2.612	2.629	2.612	2.612	2.612	2.612	2.612	2.612	2.612	2.612	2.612	2.612	2.612	2.612	2.612	2.612	2.612	2.612	2.612	2.612	2.612	2.612	2.612	2.612	2.612	2.612	2.612	2.612	2.612	2.612	2.612	2.612	2.612	2.612
hsa-miR-100-5p	5.398	2.612	2.612	2.612	2.612	2.612	3.724	4.684	2.702	2.612	2.612	2.612	3.35	2.612	4.259	2.612	2.612	2.612	2.612	2.612	4.171	2.612	2.612	2.612	2.612	2.612	4.339	2.612	2.612	2.612	3.033	3.49	3.493	2.612	2.612	2.612	2.612	2.612	2.612	2.612	2.612	2.612	2.612	2.612	3.145	2.612	2.612	2.612	2.757
hsa-miR-100-3p	2.612	2.612	2.612	2.612	2.612	2.612	2.612	2.612	2.612	2.612	2.612	2.615	2.612	2.612	2.612	2.612	2.612	2.612	2.612	2.612	2.612	2.612	2.612	2.612	2.612	2.612	2.612	2.612	2.612	2.612	2.612	2.612	2.612	2.612	2.612	2.612	2.612	2.612	2.612	2.612	2.612	2.612	2.612	2.612	2.612	2.612	2.612	2.612	2.612
hsa-miR-3927-5p	2.612	2.612	2.612	2.612	2.612	2.612	2.612	2.612	2.612	2.612	2.612	2.612	2.612	2.612	2.612	2.612	2.612	2.612	2.612	2.612	2.612	2.612	2.612	2.612	2.612	2.612	2.612	2.612	2.612	2.612	2.612	2.612	2.612	2.612	2.612	2.612	2.612	2.612	2.612	2.612	2.612	2.612	2.612	2.612	2.612	2.612	2.612	2.612	2.612
hsa-miR-3927-3p	2.612	2.612	2.612	2.612	2.612	2.612	2.612	2.612	2.612	2.612	2.612	2.68	2.612	2.612	2.612	2.612	2.792	2.612	2.612	2.612	2.612	2.612	2.612	2.612	2.612	2.612	2.612	2.612	2.612	2.612	2.612	2.612	2.612	2.612	2.612	2.612	2.612	2.612	2.612	2.612	2.612	2.612	2.612	2.612	2.612	2.612	2.612	2.612	2.612
hsa-miR-6763-3p	5.283	5.484	5.747	5.516	5.385	5.453	5.5	5.54	5.278	5.341	5.615	5.081	5.335	5.229	5.169	5.236	5.64	5.25	5.155	5.446	5.263	5.363	5.476	5.216	5.264	5.299	5.703	5.383	5.229	5.229	5.606	5.203	5.112	5.408	5.649	5.124	5.326	5.002	5.469	5.205	5.235	5.22	5.197	5.137	5.356	5.106	3.883	5.236	4.831
hsa-miR-6763-5p	6.455	6.964	6.42	5.842	6.908	5.786	6.481	6.791	6.528	5.256	6.293	6.908	6.446	6.101	5.822	6.398	5.597	5.899	6.694	6.316	6.516	6.505	7.195	6.517	7.138	6.398	6.708	6.668	6.306	6.251	6.879	6.493	6.821	7.372	6.517	6.581	6.819	7.216	7.107	7.19	7.077	6.49	6.644	6.422	6.979	6.821	7.235	7.167	6.328
hsa-miR-4799-3p	2.612	2.612	2.612	2.612	2.612	2.612	2.612	2.612	2.612	2.612	2.612	2.612	2.612	2.612	2.612	2.612	3.057	2.612	2.612	2.612	2.612	2.612	2.612	2.612	2.612	2.612	2.612	2.612	2.612	2.612	2.612	2.612	2.612	2.612	2.612	2.612	2.612	2.612	2.612	2.612	2.612	2.612	2.612	2.794	2.612	2.612	2.612	2.612	2.612
hsa-miR-4799-5p	2.612	2.612	2.612	2.612	2.612	2.612	2.612	2.612	2.612	2.612	2.612	2.696	2.612	2.612	2.612	3.045	2.971	2.612	2.612	2.612	2.612	2.612	2.612	2.612	2.612	2.612	2.612	2.612	2.612	2.612	2.612	2.612	2.612	2.612	2.612	2.612	2.612	2.612	2.612	2.612	2.612	2.612	2.612	2.612	2.612	2.612	2.612	2.612	2.612
hsa-miR-6895-3p	2.612	2.612	2.612	5.453	2.97	2.612	4.122	2.612	2.849	3.008	3.508	2.612	2.752	2.886	3.013	2.612	2.612	2.612	2.612	3.737	2.612	2.612	2.612	3.441	2.612	2.612	3.05	3.554	2.612	2.612	2.612	2.612	2.612	3.831	2.612	3.093	2.612	2.612	2.612	2.612	2.612	2.612	3.171	2.706	3.227	2.612	2.612	3.204	3.254
hsa-miR-6895-5p	4.614	4.805	5.117	4.69	4.435	5.306	5.476	5.136	4.76	5.694	4.024	5.484	4.658	5.099	4.171	4.192	2.643	4.114	5.248	4.997	5.606	4.782	4.972	5.063	5.453	4.58	5.298	4.683	5.164	4.445	6.361	4.33	5.668	5.438	4.513	4.664	4.619	3.986	5.203	5.752	5.242	4.94	4.425	4.43	6.568	4.93	5.513	5.257	4.782
hsa-miR-7846-3p	3.991	4.192	5.136	5.157	4.69	4.68	4.601	5.228	4.772	4.512	5.056	3.857	4.669	4.509	4.754	5.899	4.923	5.229	5.049	5.021	4.532	4.69	4.831	4.155	4.76	4.96	4.646	4.808	4.411	4.906	4.978	4.172	4.924	4.912	5.164	4.96	5.104	5.313	4.9	4.329	5.228	4.875	5.446	5.356	4.912	6.049	4.72	5.668	4.866
hsa-miR-127-5p	2.612	2.612	2.612	2.612	2.612	2.612	2.612	2.612	2.749	2.612	2.612	2.612	2.612	2.612	2.612	2.612	2.612	2.612	2.612	2.612	2.612	2.612	2.612	2.612	2.612	2.612	2.612	2.612	2.612	3.62	2.612	2.612	2.612	2.612	2.612	2.612	2.612	2.612	2.612	2.612	2.612	2.612	2.612	2.612	2.612	2.612	2.612	2.612	2.612
hsa-miR-127-3p	2.612	2.612	2.612	2.612	2.612	2.994	2.612	2.612	2.612	2.612	2.612	2.612	2.612	2.612	2.612	2.612	2.623	2.706	2.612	2.612	2.612	2.612	2.612	2.612	2.612	2.612	2.612	2.612	2.612	2.612	2.612	2.612	2.612	2.612	2.612	2.612	2.612	2.612	2.612	2.612	2.612	2.612	2.72	2.612	2.612	2.612	2.612	2.612	2.612
hsa-miR-5579-5p	2.612	2.612	2.612	2.612	2.612	2.612	2.612	2.612	2.612	2.612	2.612	2.612	2.612	2.612	2.612	2.612	2.612	2.612	2.612	2.612	2.612	2.612	2.612	2.612	2.612	2.612	2.612	2.612	2.612	2.612	2.612	2.612	2.612	2.612	2.612	2.612	2.612	2.612	2.612	2.612	2.612	2.612	2.612	2.612	2.612	2.612	2.612	2.612	2.612
hsa-miR-5579-3p	2.612	2.612	2.612	2.612	2.612	2.612	2.612	2.612	2.612	2.612	2.612	2.612	2.612	2.612	2.612	2.612	2.612	2.612	2.612	2.612	2.612	2.612	2.612	2.612	2.612	2.612	2.612	2.612	2.612	2.612	2.612	2.612	2.612	2.612	2.612	2.612	2.612	2.612	2.612	2.612	2.612	2.612	2.612	2.612	2.612	2.612	2.612	2.612	2.612
hsa-miR-548as-5p	2.612	2.612	2.612	2.612	2.612	2.612	2.612	2.612	2.612	2.612	2.612	2.612	2.612	2.612	2.612	2.612	2.612	2.612	2.612	2.612	2.612	2.612	2.612	2.612	2.612	2.612	2.612	2.612	2.612	2.612	2.612	2.612	2.612	2.612	2.612	2.612	2.612	2.612	2.612	2.612	2.612	2.612	2.612	2.612	2.612	2.612	2.612	2.612	2.612
hsa-miR-548as-3p	2.612	2.612	2.612	2.612	2.612	2.612	2.612	2.612	2.612	2.612	2.612	2.612	2.612	2.612	2.612	2.612	2.612	2.612	2.612	2.612	2.612	2.612	2.612	2.612	2.612	2.612	2.612	2.612	2.612	2.612	2.612	2.612	2.612	2.612	5.144	2.612	2.612	2.612	2.612	2.612	2.612	2.612	2.612	2.612	2.612	2.612	2.612	2.612	2.612
hsa-let-7d-3p	2.612	3.251	2.612	2.612	2.879	2.612	2.612	2.682	3.093	3.048	3.186	2.642	2.962	2.892	3.305	2.612	3.422	2.612	2.612	2.612	3.396	2.929	2.851	2.612	3.167	2.612	3.138	2.612	3.096	3.903	3.33	2.612	3.244	3.354	3.401	3.136	2.612	2.612	3.571	2.612	2.612	2.612	2.743	3.158	2.907	3.848	2.612	3.733	3.121
hsa-let-7d-5p	5.085	3.761	4.911	4.616	4.42	5.25	4.58	4.689	4.906	4.259	4.522	2.612	3.89	4.251	5.54	4.297	2.612	4.554	4.557	3.985	3.772	5.222	4.146	4.728	5.32	3.541	5.008	4.222	5.371	5.069	3.78	5.057	4.474	4.631	4.528	5.285	4.071	4.656	4.717	4.358	4.962	2.612	3.899	5.157	3.264	2.612	3.517	5.313	4.739
hsa-miR-191-3p	2.612	2.612	2.612	2.612	2.685	3.848	3.427	2.612	2.892	2.93	3.113	2.612	2.612	2.612	2.612	2.612	2.612	2.612	2.612	2.919	2.612	3.09	2.612	2.612	2.612	3.18	2.612	2.612	2.612	2.612	2.612	2.612	3.139	3.659	2.612	2.921	2.612	2.612	2.612	2.612	2.612	3.249	2.794	2.855	2.612	2.612	2.612	2.612	2.679
hsa-miR-191-5p	5.34	5.272	5.228	5.889	5.285	6.111	5.909	5.997	5.565	6.605	6.238	5.658	5.342	5.516	7.18	5.978	5.573	5.541	5.996	6.434	NaN	5.796	5.43	5.17	5.581	5.069	5.475	5.304	5.695	6.121	4.478	5.928	4.991	5.957	6.88	6.131	4.934	4.413	5.026	4.616	5.256	5.444	6.766	6.793	5.063	5.686	4.969	5.574	7.195
hsa-miR-770-5p	2.612	2.612	2.612	2.612	2.612	3.213	2.612	2.612	2.612	2.705	2.612	2.614	2.946	2.612	2.612	2.612	2.612	2.612	2.612	3.151	2.612	2.752	2.612	3.213	2.612	2.827	2.684	2.612	2.612	2.612	2.612	2.612	2.612	2.895	2.612	2.612	2.612	2.612	2.612	2.612	2.612	2.612	2.612	2.612	2.612	3.419	2.612	2.612	2.612
hsa-miR-450a-2-3p	2.612	2.612	2.612	2.612	2.612	2.612	2.612	2.612	2.612	2.612	2.612	2.612	2.612	2.612	2.612	2.612	2.612	2.612	2.612	2.612	2.612	2.612	2.612	2.612	2.612	2.612	2.612	2.612	2.612	2.612	2.612	2.612	2.612	2.612	2.612	2.612	2.612	2.612	2.612	2.612	2.612	2.612	2.612	2.612	2.612	2.612	2.612	2.612	2.612
hsa-miR-4667-3p	3.922	4.297	3.642	4.255	4.306	4.233	3.579	3.931	4.297	4.625	3.931	2.789	4.025	4.494	4.014	2.612	2.612	3.895	2.612	4.127	4.339	3.798	3.955	4.216	4.465	4.042	3.966	4.418	4.34	4.011	5.37	4.425	3.361	4.068	4.127	3.77	3.689	5.278	4.006	4.4	3.367	3.775	3.911	3.749	4.287	4.504	2.612	2.805	3.98
hsa-miR-4667-5p	6.046	5.948	5.756	6.239	6.294	5.967	6.028	5.756	6.131	5.851	5.888	6.328	5.88	5.852	6.037	6.446	4.984	6.069	5.737	6.195	6.11	5.686	5.871	5.889	6.294	5.722	5.437	5.859	6.09	6.09	6.037	5.786	6.251	6.306	5.978	5.88	6.139	6.144	5.899	6.167	6.172	6.139	6.374	6.142	6.049	6.111	6.024	6.049	5.598
hsa-miR-5011-3p	2.612	2.612	2.612	2.612	2.612	2.612	2.612	2.612	2.612	2.612	2.612	2.675	2.612	2.612	2.664	2.663	2.615	2.633	2.612	2.612	2.612	2.612	2.612	2.612	2.612	2.612	2.612	2.612	2.612	2.612	2.612	2.612	2.612	2.612	2.612	2.612	2.612	2.612	2.612	2.612	2.612	2.612	2.612	2.612	2.612	2.612	2.612	2.612	2.612
hsa-miR-5011-5p	2.612	2.612	2.612	2.612	2.612	2.612	2.612	2.612	2.612	2.612	2.612	2.678	2.612	2.612	3.092	3.161	2.91	2.857	2.612	2.612	2.612	2.612	2.612	2.612	2.612	2.612	2.612	2.612	2.612	2.612	2.612	2.612	2.612	2.612	2.612	2.612	2.612	2.612	2.612	2.612	2.612	2.612	2.612	2.612	2.612	2.612	2.612	2.612	2.612
hsa-miR-26a-5p	5.001	3.741	4.527	4.966	4.159	4.168	3.895	4.553	4.237	3.393	5.038	2.612	3.459	3.92	5.105	2.612	2.612	4.233	4.04	3.513	3.341	5.919	4.353	4.228	5.099	3.427	4.314	3.876	4.924	4.306	2.908	4.122	4.642	3.437	3.583	5.616	2.612	3.733	3.405	2.612	4.067	3.503	3.667	4.96	2.827	2.612	2.612	3.545	4.32
hsa-miR-4707-3p	5.711	6.922	6.63	6.481	7.107	6.351	6.696	6.293	6.85	6.48	6.456	6.821	6.737	6.709	5.898	6.142	4.899	6.821	6.129	6.867	6.735	6.709	6.272	6.85	6.644	6.908	5.947	6.99	6.374	6.111	6.835	6.272	6.631	6.631	5.988	6.205	6.349	5.949	6.528	6.415	6.141	6.642	6.261	6.284	6.807	6.88	5.128	6.069	6.173
hsa-miR-4707-5p	7.032	7.433	7.614	7.021	7.75	7.63	7.152	7.194	7.447	6.849	7.401	7.342	7.829	7.372	7.462	7.181	7.462	7.239	7.339	7.298	7.297	7.659	8.002	7.735	7.813	7.492	7.844	7.718	7.048	7.282	7.629	7.689	7.735	8.056	8.205	7.75	7.672	7.759	7.796	7.7	7.401	7.415	6.752	6.568	7.093	7.224	7.874	7.298	7.138
hsa-miR-3177-5p	3.755	4.381	4.776	4.395	4.237	4.489	3.98	4.076	4.455	4.001	4.765	4.363	4.918	4.386	4.094	4.196	2.621	3.683	4.418	4.734	4.449	4.636	4.9	4.936	4.626	4.335	4.589	4.916	4.311	4.701	5.044	4.906	4.554	5.19	4.894	5.118	4.835	4.624	5.003	4.883	4.705	3.366	3.741	3.493	3.299	3.342	2.612	3.635	4.315
hsa-miR-548ar-3p	2.612	2.612	2.612	2.612	2.612	2.612	2.612	2.612	2.612	2.612	2.612	2.916	2.612	2.612	2.993	2.773	2.846	2.612	2.612	2.612	2.612	2.612	2.612	2.612	2.612	2.612	2.612	2.612	2.612	2.612	2.612	2.612	2.612	2.612	2.612	2.612	2.612	2.612	2.612	2.612	2.612	2.944	2.612	2.612	2.612	2.612	2.612	2.612	2.612
hsa-miR-548ar-5p	2.612	2.612	2.612	2.612	2.612	2.612	2.612	2.652	2.612	2.612	2.612	2.651	2.612	2.612	2.669	3.009	2.822	2.612	2.612	2.612	2.612	2.612	4.42	2.612	2.612	2.612	2.612	2.612	2.612	2.612	2.612	2.612	2.612	2.612	2.612	2.612	2.612	2.612	2.612	2.612	2.612	2.612	2.612	2.612	2.612	2.612	2.612	2.612	2.612
hsa-miR-3177-3p	3.453	3.478	3.69	3.139	3.563	3.639	2.612	3.239	3.595	3.367	2.612	3.471	4.187	3.651	3.78	3.765	3.694	4.391	2.612	2.612	3.389	3.058	2.612	3.624	3.49	3.394	3.301	3.333	3.916	3.679	3.626	4.038	3.434	3.114	2.612	4.011	3.88	3.704	2.612	2.612	4.085	4.157	3.563	3.247	3.716	3.13	2.612	3.761	2.879
hsa-miR-495-5p	2.612	2.612	2.612	2.612	2.612	2.612	2.612	2.612	2.612	2.612	2.612	2.612	2.612	2.612	2.612	2.612	2.612	2.612	2.612	3.627	2.612	2.612	2.612	2.612	2.612	2.612	2.612	2.612	2.612	2.612	2.612	2.612	2.612	2.612	2.612	2.612	2.612	2.612	2.612	2.612	2.612	2.612	2.612	2.612	2.612	4.991	2.612	2.612	2.87
hsa-miR-495-3p	2.612	2.612	2.612	2.612	2.612	2.612	2.612	2.612	2.612	2.612	2.612	2.612	2.612	2.612	2.612	2.612	2.612	2.612	4.162	2.612	2.612	2.612	2.612	2.612	2.612	2.612	2.612	2.612	2.612	2.612	4.154	2.612	2.612	2.612	2.612	2.612	5.234	2.612	2.612	2.612	2.612	2.612	2.612	2.612	2.612	2.612	2.612	2.612	2.612
hsa-miR-363-5p	2.612	2.612	2.612	3.278	3.18	2.612	2.612	2.612	2.612	3.566	2.612	2.612	2.612	3.513	3.173	2.612	2.612	2.612	2.612	2.612	2.612	2.612	2.612	2.612	2.612	2.612	4.473	3.143	2.612	2.612	2.848	2.612	2.612	2.612	2.612	2.612	2.612	2.988	2.612	2.612	2.612	2.612	2.612	2.612	2.911	3.21	2.612	2.612	2.612
hsa-miR-363-3p	2.612	2.612	2.612	2.612	2.612	2.612	2.992	2.612	2.612	2.612	2.612	3.989	2.612	2.612	4.195	4.381	2.881	2.926	2.612	2.612	2.612	2.612	2.612	2.612	2.612	2.612	2.612	2.612	2.612	2.612	2.612	2.612	2.612	2.612	2.612	2.612	2.612	2.612	2.612	2.612	2.612	3.041	2.612	2.612	2.612	2.612	2.612	2.612	2.612
hsa-miR-203b-3p	2.612	2.612	2.612	2.612	2.612	2.612	2.612	2.612	2.612	2.612	2.612	2.612	2.612	2.612	2.612	2.612	2.824	2.612	2.612	2.612	2.612	2.612	2.612	2.612	2.612	2.612	2.612	2.612	2.612	2.612	2.612	2.612	2.612	2.612	2.612	2.612	2.612	2.612	2.612	2.612	2.612	2.612	2.612	2.612	2.612	2.612	2.612	2.612	2.612
hsa-miR-517c-3p	2.612	5.616	2.612	2.612	2.612	2.612	2.612	2.612	2.612	2.612	2.612	2.612	2.612	2.612	2.612	2.612	2.612	2.612	2.612	2.612	2.612	2.612	2.612	2.612	2.612	2.612	2.612	2.612	2.612	2.612	2.612	2.612	7.766	2.612	2.612	2.612	2.612	2.612	2.612	2.612	2.612	2.612	2.612	2.612	2.612	2.612	2.612	2.612	2.612
hsa-miR-203b-5p	2.612	2.612	2.612	2.612	2.612	2.612	2.612	2.612	2.612	2.612	2.612	2.612	2.612	2.612	2.612	2.612	3.414	2.612	2.612	2.612	2.612	2.612	2.612	2.612	2.612	2.612	2.612	2.612	2.612	2.612	2.612	2.612	2.612	2.612	2.612	2.612	2.612	2.612	2.612	2.612	2.612	2.612	2.612	2.612	2.612	2.612	2.612	2.612	2.612
hsa-miR-6500-5p	2.612	2.612	2.612	2.612	2.612	2.612	2.612	2.612	2.612	2.612	2.612	2.612	2.612	2.612	2.612	2.612	2.831	2.612	2.612	2.612	2.612	2.612	2.612	2.612	2.612	2.612	2.612	2.612	2.612	2.612	2.612	2.612	2.612	2.612	2.612	2.612	2.612	2.612	2.612	2.612	2.612	2.612	2.612	2.612	2.612	2.612	2.612	2.612	2.612
hsa-miR-6803-3p	4.737	4.68	4.195	5.093	4.712	4.717	4.972	4.99	4.631	5.098	4.865	3.781	4.877	4.81	4.941	4.595	5.445	4.728	4.458	4.826	5.044	4.58	5.356	4.499	4.728	4.918	4.887	5.11	4.831	5.392	4.804	4.69	4.22	4.772	4.494	4.696	4.732	4.599	4.696	2.612	4.809	4.976	5.093	4.782	5.278	4.068	4.326	4.972	4.96
hsa-miR-6500-3p	2.612	2.612	2.612	2.612	2.612	2.612	2.612	2.612	2.612	2.612	2.612	2.612	2.612	2.612	2.612	2.946	4.362	2.612	2.612	3.655	2.612	2.612	2.612	2.612	2.612	2.612	2.612	2.612	2.612	2.612	2.612	2.612	2.612	2.612	2.612	2.612	2.612	2.612	2.612	2.612	2.612	2.612	2.666	2.612	2.612	2.612	2.612	2.612	2.76
hsa-miR-6803-5p	11.077	11.18	11.078	10.631	11.18	10.868	11.079	11.324	11.022	10.868	10.77	11.278	11.278	10.868	10.868	11.128	10.868	11.18	11.178	10.916	11.078	11.079	11.227	10.968	11.278	10.968	11.078	11.226	10.968	10.916	11.226	11.128	11.079	11.18	10.968	11.022	11.413	11.41	11.18	11.175	11.277	10.915	10.868	10.771	11.325	11.079	10.965	11.128	11.18
hsa-miR-548av-3p	2.612	2.612	2.612	2.612	2.612	2.612	2.612	2.612	2.612	2.612	2.612	2.612	2.612	2.612	2.612	2.612	2.612	2.612	2.612	2.612	2.612	2.612	5.118	2.612	2.612	2.612	2.612	2.612	2.612	2.612	4.953	2.612	2.612	2.612	2.612	2.612	2.612	2.612	2.612	2.612	2.612	2.612	2.612	2.612	2.612	2.612	2.612	2.612	2.612
hsa-miR-548av-5p	2.612	2.612	2.612	2.612	2.612	2.612	2.612	2.612	2.612	2.612	2.612	2.612	2.612	2.612	2.612	2.612	2.612	2.612	2.612	2.612	2.612	2.612	2.612	2.612	2.612	2.612	2.612	2.612	2.612	2.612	4.984	2.612	2.612	2.612	5.704	2.612	2.612	2.612	5.948	2.612	2.612	2.612	2.612	2.612	2.612	2.612	2.612	2.612	2.612
hsa-let-7g-3p	2.612	2.612	2.612	2.612	2.702	2.612	2.892	2.612	2.612	2.656	2.612	2.612	2.612	2.612	2.612	2.612	2.612	2.612	2.612	2.612	2.612	2.612	2.612	2.612	2.612	2.612	2.612	3.991	2.612	2.612	2.612	2.612	2.612	2.612	2.612	2.612	2.612	2.612	2.612	2.612	2.612	2.612	2.612	2.612	2.612	2.612	2.612	2.612	2.612
hsa-let-7g-5p	2.612	2.612	3.966	2.612	3.309	3.77	3.401	3.045	2.916	2.612	2.892	2.655	2.612	3.187	3.166	4.325	3.843	4.064	2.612	2.612	3.37	4.091	3.244	3.313	3.663	3.486	3.294	3.491	3.158	4.068	2.612	2.612	3.09	3.683	3.882	4.114	3.914	3.688	3.98	2.612	3.458	3.625	3.194	3.587	2.868	2.612	2.612	3.959	2.764
hsa-miR-30c-5p	3.255	2.612	2.612	3.151	2.652	2.612	2.612	3.433	2.926	2.612	3.353	2.612	3.051	2.612	3.08	2.87	2.63	3.114	2.612	2.612	2.612	3.405	2.612	2.612	2.612	2.612	2.749	2.612	2.612	2.612	2.612	2.612	2.612	2.612	2.612	3.247	2.612	2.612	2.612	2.612	2.612	2.612	2.879	2.612	2.612	2.612	2.612	2.612	2.612
hsa-miR-3691-5p	2.612	2.612	2.612	2.612	2.612	2.612	2.612	2.711	2.612	2.612	2.612	3.386	2.612	2.612	2.612	3.302	4.781	2.864	2.612	2.612	2.612	2.612	2.612	2.612	2.612	2.612	2.612	2.612	2.612	2.612	2.612	2.612	2.612	2.612	2.612	2.612	2.612	2.612	2.612	2.612	2.612	2.947	2.612	2.612	2.612	2.612	2.612	2.612	2.612
hsa-miR-3691-3p	2.612	2.612	2.612	2.612	2.612	2.612	2.612	2.612	2.612	2.612	2.612	2.612	2.612	2.612	2.612	2.612	2.612	2.612	4.487	2.612	2.612	2.612	2.612	2.612	2.612	2.612	2.612	2.612	2.612	2.612	2.797	2.612	2.612	2.612	2.612	2.612	2.612	2.612	2.612	2.612	2.612	2.612	2.612	2.612	2.612	2.612	2.612	2.612	2.612
hsa-miR-4640-3p	4.694	4.601	5.008	5.197	4.86	5.039	5.25	4.929	4.564	4.673	5.136	3.724	4.58	4.82	4.404	3.994	3.954	4.621	4.656	4.912	4.563	4.912	4.631	4.4	4.192	5.009	4.488	4.635	4.712	4.866	4.553	4.636	4.734	4.831	4.616	4.283	4.71	4.239	4.69	4.696	4.424	4.869	4.76	4.549	4.513	4.826	3.423	4.626	4.569
hsa-miR-4640-5p	7.538	7.861	7.371	7.312	7.93	7.583	7.477	7.614	7.845	7.462	7.253	8.038	7.75	7.356	6.992	7.705	7.539	7.659	7.538	7.417	7.963	7.813	7.78	7.463	8.038	7.766	7.629	7.843	7.861	7.209	8.055	7.477	8.002	8.187	6.979	7.63	7.945	8.141	8.149	7.959	7.568	7.567	7.689	7.021	7.845	7.54	7.294	7.508	7.583
hsa-miR-4536-5p	2.612	2.612	2.612	2.612	2.612	2.612	2.612	2.612	2.612	2.612	2.612	2.612	2.612	2.612	2.612	2.612	2.612	2.612	2.612	2.612	2.612	2.612	2.612	2.612	2.612	2.612	2.612	2.612	2.612	2.612	2.612	2.612	2.612	2.612	2.612	2.612	2.612	2.612	2.612	2.612	2.612	2.612	2.612	2.612	2.612	2.612	2.612	2.612	2.612
hsa-miR-4536-3p	2.612	2.612	2.612	2.612	2.612	2.612	2.612	2.612	2.612	2.612	2.612	2.612	2.612	2.612	2.612	2.612	2.612	2.612	2.612	2.612	2.612	2.612	2.612	2.612	2.612	2.612	2.612	2.612	2.612	2.612	2.612	2.612	2.612	3.819	2.612	2.612	2.612	2.612	2.612	2.612	2.612	2.612	2.612	2.612	2.612	2.612	2.612	2.612	2.612
hsa-miR-4668-3p	2.612	2.612	2.612	2.612	2.612	2.612	2.612	2.612	2.612	2.612	2.612	2.615	2.612	2.612	2.612	2.612	2.612	2.612	2.612	2.612	2.612	2.612	2.612	2.612	2.612	2.612	2.612	2.612	2.612	2.612	2.612	2.612	2.612	2.612	2.612	2.612	2.612	5.229	2.612	2.612	2.612	2.612	2.612	2.612	2.612	2.612	2.612	2.612	2.612
hsa-miR-4668-5p	2.612	2.612	2.612	2.612	2.612	2.612	2.612	2.612	2.612	2.612	2.612	2.612	2.612	2.612	2.612	2.612	2.612	2.612	2.612	2.612	2.612	2.612	2.612	2.612	2.612	2.612	2.612	2.612	2.612	2.612	2.612	2.612	2.612	2.612	2.612	2.612	2.612	2.612	2.612	2.612	2.612	2.612	2.612	2.612	2.612	2.612	2.612	2.612	2.612
hsa-miR-6806-3p	2.612	2.612	2.612	2.612	2.612	2.612	2.612	2.612	2.612	2.612	2.612	2.612	2.612	2.612	2.612	2.612	2.612	2.612	2.612	2.612	2.612	2.612	2.612	2.612	2.612	2.612	2.612	2.612	2.612	2.612	2.612	2.612	2.612	2.612	2.612	2.612	2.612	2.612	2.612	2.612	2.612	2.612	2.612	2.612	2.612	2.612	2.612	2.612	2.612
hsa-miR-6806-5p	6.763	6.631	7.136	7.079	6.807	6.683	6.964	7.062	6.779	6.467	7.047	7.048	6.67	6.67	7.136	7.138	7.371	6.922	6.617	7.063	6.682	6.696	6.306	6.581	6.434	6.737	7.121	6.707	6.894	7.167	6.592	6.793	6.836	6.386	7.167	6.88	6.948	6.714	6.807	6.475	6.806	6.395	6.95	6.619	6.409	6.922	7.149	6.555	6.67
hsa-miR-3152-5p	2.612	2.612	2.612	2.612	2.612	2.612	2.612	2.612	2.612	2.612	2.612	2.612	2.612	2.612	2.612	2.612	2.612	2.612	2.612	2.612	2.612	2.612	2.612	2.612	2.612	2.612	2.612	2.612	2.612	3.251	2.612	2.612	2.612	2.612	2.612	2.807	4.199	2.612	2.612	2.612	2.612	2.612	2.612	2.612	2.612	2.612	3.372	2.612	2.612
hsa-miR-3152-3p	2.612	2.612	2.612	2.612	2.612	2.612	2.612	2.612	2.612	2.612	2.612	2.612	2.612	2.612	2.612	2.612	2.759	2.612	2.612	2.612	2.935	2.612	2.612	2.612	2.612	2.612	2.612	2.612	2.612	2.612	2.612	2.612	2.612	2.612	2.612	2.612	2.612	2.612	2.612	2.612	2.612	4.521	2.612	2.612	2.612	2.612	4.818	2.855	2.612
hsa-miR-1226-5p	2.612	2.612	2.612	3.025	2.612	3.579	2.612	2.612	2.612	2.612	2.612	2.612	3.274	3.213	2.612	2.612	2.612	2.612	2.612	2.612	2.612	3.133	2.936	2.612	2.612	2.938	3.253	3.134	3.32	2.612	2.84	2.612	2.612	2.933	3.066	2.857	2.612	3.26	2.612	3.872	2.612	2.612	2.773	2.612	2.612	2.612	3.572	2.832	2.612
hsa-miR-1226-3p	3.325	2.612	2.612	3.21	3.419	3.379	2.612	2.777	3.591	3.036	2.612	2.615	2.612	2.612	2.961	2.612	2.612	2.677	2.612	2.612	3.03	3.139	2.612	2.612	2.612	3.441	3.582	2.932	3.509	2.612	2.612	2.612	2.612	2.612	2.612	2.749	3.143	2.612	3.509	2.612	2.612	3.522	2.897	3.289	3.571	3.733	2.612	3.21	2.718
hsa-miR-6870-5p	7.31	7.735	7.446	7.813	7.433	7.599	7.861	7.326	7.356	8.511	7.523	7.877	7.181	7.477	7.297	7.54	7.18	7.508	6.848	7.268	7.583	7.138	6.606	7.312	7.268	7.689	6.63	7.597	7.079	7.386	7.644	6.737	7.035	6.737	6.541	6.908	6.734	6.872	7.093	6.987	6.765	7.538	7.93	8.02	7.912	7.72	6.961	7.282	7.894
hsa-miR-6870-3p	3.002	3.357	2.612	3.267	2.882	3.631	3.27	3.05	3.35	3.792	2.612	2.612	3.267	3.261	2.674	2.612	2.612	2.721	2.612	3.471	2.612	3.27	2.827	3.419	2.943	3.357	2.838	3.131	2.612	2.612	3.59	2.612	3.087	2.612	3.058	3.001	3.165	2.612	3.309	2.612	3.686	3.318	2.612	2.931	3.371	2.612	2.612	2.612	3.587
hsa-miR-3689a-5p	2.612	2.612	2.612	2.612	2.612	2.612	2.612	2.612	2.612	2.612	2.612	2.612	2.612	2.612	2.612	2.612	3.962	2.612	2.612	2.612	2.612	2.612	2.612	2.612	2.612	2.612	2.612	2.612	2.612	2.612	2.612	2.612	2.612	2.612	2.612	2.612	2.612	2.612	2.612	2.612	2.612	2.612	2.612	2.612	2.612	2.612	2.612	2.612	2.612
hsa-miR-6503-5p	2.612	2.612	2.612	2.612	2.612	2.612	2.612	2.612	2.612	2.658	2.612	2.612	2.612	2.612	2.612	2.612	2.612	2.612	2.612	2.612	2.612	2.612	2.612	2.612	2.612	2.612	2.612	2.612	2.612	2.612	2.612	2.612	2.612	2.612	2.612	2.612	2.612	2.612	2.612	2.612	2.612	2.612	2.612	2.612	2.612	2.612	3.274	2.612	2.612
hsa-miR-6503-3p	2.612	2.612	2.612	2.612	2.704	2.892	2.612	3.019	2.612	2.674	3.129	2.612	2.956	2.81	2.702	2.653	2.612	2.612	2.612	3.357	2.979	3.105	2.612	2.612	2.612	3.051	2.872	3.221	2.612	2.612	2.953	2.612	2.612	3.635	2.612	3.069	2.612	2.612	2.612	2.612	3.074	2.612	2.822	2.783	2.612	2.612	4.161	3.309	2.825
hsa-miR-7111-3p	4.066	4.047	4.589	5.026	4.34	4.114	4.237	4.144	3.994	4.464	4.205	5.009	3.545	4.109	4.454	4.674	3.971	4.349	4.593	3.427	3.923	4.118	2.612	3.724	3.81	3.835	3.473	3.88	3.537	3.671	4.054	3.6	3.989	3.452	3.963	3.368	3.499	3.616	3.379	2.612	3.551	4.332	4.68	4.405	4.251	7.433	2.612	3.292	3.959
hsa-miR-7111-5p	6.92	7.508	7.462	7.372	7.181	7.107	7.463	7.18	7.209	7.416	7.491	7.433	7.138	7.122	6.949	7.386	7.106	7.167	7.061	6.836	7.136	7.152	7.224	7.035	7.181	7.209	6.849	7.221	6.979	7.007	7.297	6.88	7.356	7.463	6.821	7.152	7.37	7.379	7.298	7.204	7.34	7.506	7.447	7.417	7.298	7.583	7.612	7.477	7.224
hsa-miR-195-3p	2.612	3.528	2.612	2.612	3.27	3.285	3.339	3.006	2.776	2.612	2.612	2.612	2.895	2.612	2.612	2.612	2.612	2.612	2.612	2.612	2.612	2.649	2.964	2.612	2.612	2.822	2.612	2.612	3.133	3.576	2.612	2.612	3.839	2.612	3.498	2.612	3.208	3.552	3.247	2.612	2.612	3.221	2.612	2.612	2.612	2.612	2.612	2.612	2.612
hsa-miR-195-5p	2.612	2.612	2.612	2.612	2.669	2.612	2.612	2.612	2.612	2.612	2.612	2.612	2.769	2.612	2.762	2.612	2.616	2.612	2.612	2.612	2.612	2.849	2.612	2.612	2.612	3.27	2.612	2.612	3.099	2.612	2.612	2.612	2.612	2.612	3.051	2.612	2.612	2.612	2.612	2.612	2.612	2.612	2.612	2.612	2.612	2.612	2.612	2.645	2.612
hsa-miR-4772-5p	2.612	2.612	2.612	2.612	2.612	2.612	2.612	2.612	2.612	2.612	2.612	2.624	2.612	2.612	2.612	4.015	3.658	2.612	2.612	2.612	2.612	2.612	2.612	2.612	2.612	2.612	2.612	2.612	2.612	2.612	2.612	2.612	2.612	2.612	2.612	2.612	2.612	2.612	2.612	2.612	2.612	2.612	2.612	2.612	2.612	2.612	2.612	2.612	2.612
hsa-miR-4772-3p	2.612	2.612	2.612	2.612	2.612	2.749	2.612	2.612	3.023	2.612	2.612	2.612	2.612	2.612	2.612	2.612	2.612	2.612	2.612	2.612	2.612	2.612	2.612	2.612	2.612	2.612	2.612	2.612	2.612	2.612	2.612	2.612	2.612	2.612	2.612	2.612	2.612	3.083	2.612	2.612	2.612	2.612	2.612	2.612	2.612	2.612	2.612	2.612	2.612
hsa-miR-4708-3p	4.487	4.777	6.215	5.236	4.187	4.376	4.241	6.1	4.653	3.189	5.422	5.033	4.93	4.924	4.887	5.423	7.034	4.015	5.746	5.415	4.947	5.356	5.541	5.565	4.513	5.484	5.098	5.207	4.465	6.339	4.947	5.385	6.619	7.122	5.88	5.541	5.444	6.051	4.755	5.875	4.108	5.049	4.081	4.539	3.139	4.376	3.986	5.033	4.159
hsa-miR-4708-5p	4.013	4.068	2.612	3.328	4.015	4.136	3.627	2.789	3.576	4.291	3.06	2.637	4.077	3.895	3.752	2.685	5.044	3.92	2.612	2.987	3.919	3.533	3.537	3.437	4.109	4.114	3.516	3.888	3.397	3.994	3.838	3.548	4.06	4.131	2.612	3.819	4.107	3.904	3.704	2.612	3.349	3.128	3.972	3.136	4.182	3.227	2.612	3.217	4.465
hsa-miR-6767-3p	2.612	2.612	2.612	2.612	2.612	2.612	2.612	2.612	2.612	2.612	2.612	2.612	2.612	2.612	2.612	2.612	2.612	2.612	2.612	2.612	2.612	2.612	2.612	2.612	2.612	2.612	2.612	2.612	2.612	2.612	2.612	2.612	2.612	3.292	2.612	2.612	2.612	2.612	2.612	2.612	2.612	2.612	2.612	2.612	2.612	2.612	2.612	2.612	2.612
hsa-miR-6767-5p	2.612	2.612	2.612	2.612	2.612	2.612	2.612	2.612	2.612	2.612	4.568	2.612	2.612	2.612	2.612	2.612	2.612	2.612	3.718	2.612	2.612	2.612	2.612	2.612	2.612	2.612	2.612	2.612	2.612	2.612	2.612	2.612	2.612	2.612	2.612	2.612	2.612	2.612	2.612	2.612	2.612	2.612	2.612	2.612	2.612	2.612	4.427	2.612	2.612
hsa-miR-7849-3p	2.612	2.612	2.612	2.612	2.612	2.612	2.612	2.782	2.612	2.612	2.612	2.612	2.612	2.612	2.612	2.612	2.612	2.612	2.612	2.612	2.612	2.612	2.612	2.612	2.612	2.612	2.612	2.612	2.612	2.612	2.612	2.612	2.612	2.612	2.612	2.612	2.612	2.612	2.612	2.612	2.612	2.612	2.612	2.612	2.612	2.612	2.612	2.788	2.612
hsa-miR-101-5p	2.612	2.612	2.612	2.612	2.612	2.612	2.612	2.612	2.612	2.612	2.612	2.612	2.612	2.612	2.612	2.612	2.612	2.612	2.612	2.612	2.612	2.612	2.612	2.612	2.612	2.612	2.612	2.612	2.612	2.612	2.612	2.612	2.612	2.612	2.612	2.9	2.612	2.612	2.612	2.612	2.612	2.612	2.612	2.612	2.612	2.612	2.612	2.612	2.612
hsa-miR-101-3p	2.612	2.612	2.612	2.612	2.612	2.612	2.612	2.612	2.612	2.612	2.612	2.612	2.612	2.612	2.612	2.612	2.612	2.612	2.612	2.612	2.612	2.612	2.612	2.612	2.612	2.612	2.612	2.612	2.612	2.612	2.612	2.612	2.612	2.612	2.612	2.612	2.612	2.612	2.612	2.612	2.612	2.612	2.612	2.612	2.612	2.612	2.612	2.612	2.612
hsa-miR-7848-3p	2.612	2.612	2.612	2.612	2.612	2.612	2.612	2.612	2.612	2.612	3.732	2.612	2.612	2.612	2.612	2.612	2.612	2.612	2.612	2.612	2.612	2.612	2.612	2.612	2.612	2.612	2.612	2.612	2.612	2.612	2.612	2.612	2.612	2.612	2.612	2.612	2.612	2.612	2.612	2.612	2.612	2.612	2.612	2.612	2.612	2.612	4.074	2.612	2.612
hsa-miR-30b-5p	2.612	2.612	3.614	3.004	2.612	2.612	3.142	2.815	2.97	2.612	2.612	2.612	2.612	2.612	2.612	2.612	2.612	2.612	2.612	2.612	2.612	2.956	2.612	2.612	2.612	2.612	2.719	2.612	2.612	2.612	2.612	2.612	2.612	2.612	2.612	2.814	2.612	2.612	2.612	2.612	2.612	2.612	2.612	2.798	2.612	2.612	2.612	2.612	2.714
hsa-miR-30b-3p	3.149	3.671	2.612	3.02	3.552	4.1	3.233	3.638	3.814	4.538	2.612	2.794	4.127	3.502	3.25	4.395	4.108	3.937	3.996	3.928	3.374	3.556	3.852	3.217	3.878	3.627	5.105	4.013	3.233	3.924	3.772	2.612	3.521	4.34	3.873	3.757	4.098	3.459	2.612	2.612	2.612	3.641	3.793	3.639	4.127	3.324	2.612	2.612	3.635
hsa-miR-548au-3p	2.612	2.612	2.612	2.612	2.612	2.612	2.612	2.612	6.606	2.612	2.612	2.612	2.612	2.612	2.612	2.612	2.709	2.612	2.612	2.612	2.612	2.612	2.612	2.612	2.612	2.612	2.612	2.612	2.98	2.612	2.876	2.612	2.612	2.612	4.642	2.612	2.612	2.612	2.612	2.612	2.612	2.612	2.612	2.612	2.728	2.612	2.612	2.612	2.612
hsa-miR-548au-5p	2.612	2.612	2.612	2.612	2.612	2.612	2.612	2.612	2.612	2.612	2.612	2.612	2.612	2.612	2.612	2.612	2.612	2.612	8.854	5.285	2.612	2.612	2.612	2.612	2.612	2.612	2.612	2.612	4.544	2.612	3.915	2.612	2.612	4.029	2.612	2.612	5.965	2.612	2.612	2.612	2.612	2.612	2.612	2.612	2.612	2.612	3.896	2.612	3.069
hsa-let-7f-5p	3.726	3.386	2.612	3.663	3.227	3.498	3.571	3.107	2.771	2.612	2.612	2.612	3.299	2.916	3.229	2.612	2.612	2.612	2.612	2.612	2.612	4.513	3.486	2.612	3.579	2.612	3.618	2.612	2.612	2.612	2.612	2.612	2.612	2.946	2.612	4.141	2.612	2.612	2.612	2.612	3.192	2.612	2.697	2.895	2.612	2.612	3.56	2.933	2.612
hsa-miR-129-5p	2.612	2.612	2.612	2.612	2.785	2.612	2.612	2.612	2.822	2.685	2.612	2.612	2.822	2.612	2.612	2.612	2.673	2.73	2.612	2.612	2.612	2.612	2.612	2.612	2.612	2.612	2.612	2.612	2.612	2.612	2.612	2.612	2.612	2.612	2.612	2.612	2.612	2.612	2.612	2.612	2.612	2.791	2.612	2.612	2.612	2.612	2.612	2.612	2.612
hsa-miR-527	2.612	2.612	2.612	2.612	2.699	2.612	2.612	2.612	2.612	2.612	2.612	2.612	2.612	2.612	2.765	2.612	2.615	2.644	4.389	2.612	2.612	2.808	2.853	2.612	2.612	2.886	2.735	2.612	2.612	3.781	2.612	2.612	2.612	2.612	2.612	2.612	2.612	3.849	2.612	2.612	3.727	2.612	2.612	3.164	2.612	2.612	2.612	2.745	2.612
hsa-miR-3151-3p	3.747	4.372	4.399	4.554	4.358	3.873	4.883	3.748	3.942	4.375	3.847	3.155	4.1	4.46	3.936	2.943	2.612	3.802	4.502	4.283	4.385	3.937	4.159	4.415	4.136	4.196	4.09	4.213	4.177	2.612	4.394	3.647	3.865	3.92	3.423	3.886	3.601	3.995	4.114	4.376	2.612	3.961	3.513	3.861	4.315	4.136	2.612	4.815	4.297
hsa-miR-3151-5p	6.171	5.081	4.893	4.866	4.782	4.701	4.283	4.965	4.942	5.025	4.893	5.063	5.093	4.948	4.759	5.112	5.032	5.469	4.864	4.494	4.673	4.264	4.793	4.559	4.674	4.46	4.594	4.502	4.685	5.075	4.001	4.349	4.755	4.848	4.435	4.564	4.389	5.524	4.86	4.745	4.781	5.168	5.137	5.25	4.544	5.349	5.629	5.112	4.474
hsa-miR-1225-5p	6.934	8.02	6.992	6.979	7.524	7.254	7.386	7.385	7.615	8.037	6.765	7.463	7.615	7.138	6.48	7.282	6.037	7.615	7.748	6.88	7.432	7.796	7.477	7.433	7.555	7.477	7.476	7.764	7.181	6.631	7.704	7.107	7.342	8.111	6.173	7.282	7.597	7.47	7.645	7.655	7.416	6.864	7.048	6.446	7.705	7.463	6.817	6.95	8.322
hsa-miR-1225-3p	5.376	6.09	5.277	5.5	6.039	5.695	5.423	5.58	5.598	5.515	5.291	5.713	5.641	5.43	5.215	4.47	3.834	5.313	5.451	5.278	5.747	5.713	6.131	5.574	5.748	5.549	5.452	5.945	5.565	5.641	5.86	5.492	5.616	6.251	5.32	5.658	5.916	5.4	5.616	5.913	5.327	5.451	5.131	5.069	5.438	4.544	5.173	5.069	5.378
hsa-miR-708-3p	2.612	2.612	2.612	2.612	2.612	2.612	2.612	2.612	2.612	2.612	2.612	2.612	2.612	2.612	2.612	2.612	2.64	2.612	2.612	2.612	2.612	2.612	2.612	2.612	2.612	2.612	3.203	2.612	2.612	2.612	2.612	2.612	2.612	2.612	2.612	2.612	2.612	2.612	2.612	2.612	2.612	2.612	2.612	2.612	2.612	2.612	2.612	2.612	2.612
hsa-miR-708-5p	2.612	2.612	2.612	2.612	2.612	2.612	2.612	2.612	2.612	2.612	2.612	2.622	2.612	2.612	2.804	2.612	2.615	2.612	2.612	2.612	2.612	2.612	2.612	2.612	2.612	2.612	2.612	2.612	2.612	2.612	2.612	2.612	2.612	2.612	2.612	2.612	2.612	2.612	2.612	2.612	2.612	2.612	2.612	2.612	3.19	2.612	2.612	2.612	2.732
hsa-miR-194-5p	3.45	2.612	2.612	2.612	2.612	2.612	2.612	2.612	2.612	2.612	2.612	2.612	2.612	2.612	3.138	2.612	2.667	2.612	2.612	2.612	2.612	2.612	2.612	2.612	2.612	2.612	3.192	2.612	2.612	2.612	2.612	2.612	2.612	2.612	2.612	2.612	2.612	2.91	2.612	2.612	2.612	2.612	2.612	2.612	2.612	2.612	2.612	2.612	2.612
hsa-miR-194-3p	2.612	2.612	2.612	2.612	2.612	2.975	2.612	2.612	2.997	2.612	2.612	2.612	2.814	2.612	2.612	2.612	2.988	2.612	2.612	2.612	2.612	2.612	2.612	2.612	2.612	2.857	2.612	2.612	2.612	2.612	2.612	2.612	2.612	2.956	2.612	2.724	2.612	2.854	2.612	2.612	3.246	2.955	2.788	2.827	2.882	2.612	4.796	2.612	2.612
hsa-miR-7110-5p	7.15	8.47	7.688	6.836	7.72	7.463	7.829	7.812	7.78	8.469	6.656	7.983	7.583	6.446	5.813	7.983	6.35	7.524	8.128	6.631	7.704	7.447	7.735	7.983	7.674	8.02	6.791	8.242	7.107	6.683	8.283	6.821	6.979	7.447	5.833	6.683	6.72	7.409	7.705	7.442	7.462	6.905	7.342	6.908	8.225	6.683	7.309	7.569	7.356
hsa-miR-7110-3p	3.909	3.79	4.236	4.055	4.091	3.907	4.055	3.813	4.201	4.126	4.259	4.465	3.79	3.587	4.059	5.063	4.503	4.47	4.157	3.541	3.508	3.35	2.904	2.612	3.509	3.587	3.63	3.982	3.729	4.086	3.678	2.612	2.612	3.493	4.081	3.6	3.507	2.783	3.869	2.612	3.626	4.004	4.353	4.278	3.955	2.612	3.79	4.136	4.292
hsa-miR-6805-3p	7.265	8.245	7.876	7.152	7.78	7.659	7.796	7.911	7.674	7.644	7.34	7.964	7.766	7.239	6.978	8.056	7.208	7.813	8.242	7.107	7.614	7.599	7.569	7.93	7.342	7.93	7.194	8	7.254	7.021	7.749	7.195	7.167	7.477	6.593	7.035	7.193	7.319	7.477	7.248	7.719	7.279	7.463	7.063	7.239	7.035	7.521	7.254	7.021
hsa-miR-6805-5p	11.945	11.759	11.551	11.702	11.759	11.325	11.648	11.758	11.759	12.191	11.46	11.461	11.552	11.325	11.758	11.82	11.551	11.82	11.459	11.505	11.702	11.552	11.415	11.552	11.461	11.596	11.647	11.503	11.759	11.371	11.596	11.759	11.648	11.552	11.552	11.648	11.758	11.697	11.702	11.457	11.758	11.595	11.702	11.552	12.011	11.702	11.757	11.886	11.552
hsa-miR-6766-3p	5.737	6.131	5.794	6.079	5.909	5.823	6.059	6.037	5.871	6.25	6.11	5.423	5.889	6.184	5.832	5.658	5.377	6.142	5.926	6.018	5.739	5.852	5.948	6.163	5.686	5.998	5.623	5.897	5.533	5.731	5.966	5.988	5.392	5.777	5.899	5.43	5.729	5.533	5.842	5.961	5.399	6.025	5.748	5.641	5.967	5.928	6.181	5.616	5.928
hsa-miR-6766-5p	4.764	5.686	5.597	6.163	6.018	5.677	5.461	5.851	5.814	6.215	6.271	6.386	5.658	5.748	5.319	6.251	6.027	5.484	5.684	5.668	5.491	5.616	5.453	5.557	5.392	5.516	5.348	5.656	5.197	5.796	5.64	5.378	5.641	5.328	6.294	5.524	5.737	5.768	5.313	4.931	5.822	6.36	6.195	6.374	5.88	6.028	6.055	6.517	6.239
hsa-miR-4709-3p	2.612	2.612	2.612	2.612	2.612	3.001	2.612	3.141	2.612	2.612	2.612	3.651	2.612	2.612	2.655	3.254	3.466	2.612	2.612	2.612	2.612	2.612	3.423	2.612	2.9	2.612	2.729	2.612	2.612	2.612	2.612	2.612	3.121	2.612	3.187	2.612	2.612	2.612	2.612	2.612	2.612	2.612	3.075	2.989	2.612	2.612	2.612	2.938	2.612
hsa-miR-4709-5p	2.612	2.612	2.612	2.612	2.612	2.612	2.612	2.612	2.612	2.612	2.612	2.87	2.612	2.612	2.612	3.576	3.126	2.612	2.612	2.612	2.612	2.612	2.612	2.612	2.612	2.612	2.612	2.612	2.612	2.612	2.612	2.612	2.612	2.612	2.612	2.612	2.612	2.612	2.612	2.612	2.612	2.612	2.612	2.866	2.612	2.612	2.612	2.612	2.612
hsa-miR-6502-5p	2.612	2.612	3.602	2.612	2.612	2.612	2.612	2.612	2.612	2.612	2.901	2.612	2.612	2.612	2.612	4.772	2.633	2.827	2.612	2.612	2.612	2.612	2.612	2.612	2.612	2.612	2.612	2.612	2.612	2.612	2.612	2.612	2.612	2.612	2.612	2.612	2.612	2.612	2.612	2.612	2.612	2.612	2.612	2.612	2.612	5.009	2.612	2.612	2.612
hsa-miR-6502-3p	2.612	2.612	2.612	2.612	2.612	2.612	2.612	2.647	2.612	2.612	3.308	2.612	2.951	2.808	2.801	3.595	2.663	2.638	2.612	2.612	2.612	2.612	2.612	2.612	2.612	2.612	2.612	2.612	2.612	2.612	2.612	2.612	2.612	2.612	2.612	2.612	2.612	2.612	2.612	2.612	2.612	2.612	2.612	2.612	2.612	2.612	2.612	2.612	2.612
hsa-miR-497-5p	2.612	2.612	2.612	2.612	2.612	2.612	2.612	2.612	2.612	2.612	2.612	2.612	2.612	2.612	2.612	2.612	3.436	2.612	2.612	2.612	2.612	2.612	2.612	2.612	2.612	2.612	2.612	2.612	2.612	2.612	2.612	2.612	2.612	2.612	2.612	2.612	2.612	2.612	2.612	2.612	2.612	2.612	2.612	2.612	2.612	2.612	2.612	2.612	2.612
hsa-miR-497-3p	2.612	2.612	2.612	2.612	2.612	2.612	2.612	2.612	2.612	2.612	2.612	2.612	2.612	2.612	2.612	2.612	2.612	2.612	2.612	2.612	2.612	2.612	2.612	2.612	2.612	2.612	2.612	2.612	2.612	2.612	2.612	2.612	2.612	2.612	2.612	2.612	2.612	2.612	3.537	2.612	2.612	2.612	2.612	2.612	3.712	2.612	2.612	3.528	2.612
hsa-miR-668-5p	2.612	2.612	2.612	2.612	2.612	2.834	2.612	2.863	2.612	2.842	3.404	2.975	3.339	3.486	2.714	2.612	2.747	2.612	4.079	3.075	3.26	2.845	3.937	3.264	2.612	2.818	2.876	3.02	2.612	3.35	3.407	3.434	3.517	3.335	3.114	3.56	2.612	5.454	3.955	2.612	4.498	3.978	3.683	4.59	3.121	3.615	4.994	4.283	3.467
hsa-miR-668-3p	3.804	4.06	3.797	4.544	3.998	3.667	3.556	3.664	3.937	3.898	3.345	4.848	3.835	3.989	4.186	5.157	4.314	4.201	2.612	3.267	3.91	3.7	3.781	3.493	3.631	3.839	3.622	3.304	4.494	3.968	3.889	3.708	4.518	4.26	3.282	3.81	3.091	3.422	4.025	2.612	3.232	4.162	4.196	3.448	4.002	2.612	3.213	3.383	3.441
hsa-miR-4774-5p	2.612	2.612	2.612	2.612	2.612	2.612	2.612	2.612	2.612	2.612	2.612	2.612	2.612	2.612	2.612	2.612	2.612	2.612	2.612	2.612	2.612	2.612	2.612	2.612	2.612	2.612	2.612	2.612	2.612	2.612	2.612	2.612	2.612	2.612	2.612	3.545	2.612	2.612	2.612	2.612	2.612	2.612	2.612	2.612	2.612	2.612	2.612	2.612	2.612
hsa-miR-4774-3p	2.612	2.612	2.612	2.612	2.612	2.612	2.612	2.612	2.612	2.612	2.612	2.612	2.612	2.612	2.612	2.612	2.872	2.612	2.612	4.325	2.612	2.612	2.612	2.612	2.612	2.612	2.612	2.612	2.612	2.612	2.612	2.612	2.612	2.612	2.612	2.612	2.612	2.612	4.283	2.612	2.612	2.612	2.612	2.612	2.612	2.612	4.234	2.612	2.612
hsa-miR-6872-5p	2.612	2.612	2.612	2.612	2.612	2.612	2.612	2.612	2.909	2.824	2.612	2.612	2.612	2.612	2.612	2.612	2.612	2.612	2.612	2.612	2.612	2.612	2.612	2.612	2.931	2.612	3.147	2.612	2.612	2.612	2.612	2.612	2.612	2.612	2.612	2.612	2.612	2.612	2.612	2.612	2.612	2.612	3.108	3.069	2.612	2.612	2.612	2.612	2.773
hsa-miR-6872-3p	5.701	5.533	6.618	6.351	5.871	5.767	5.928	6.373	5.658	4.836	6.669	4.445	6.039	6.216	6.539	5.243	6.1	5.157	6.006	5.74	5.507	6.446	6.779	5.928	6.028	5.423	6.141	5.737	6.008	5.722	5.499	6.228	5.423	5.731	6.457	6.936	5.945	5.959	6.121	5.707	6.183	5.693	5.484	6.328	4.842	5.093	5.303	5.607	5.74
hsa-miR-1292-5p	4.995	3.749	3.931	2.612	2.87	2.864	2.907	2.769	3.806	2.829	3.547	2.989	3.907	3.43	2.869	4.122	3.273	3.127	2.612	2.612	3.242	3.183	3.174	3.911	3.072	2.892	3.042	2.612	4.224	4.172	3.006	4.22	3.412	3.749	4.395	3.882	4.309	4.074	3.7	4.292	3.477	3.767	3.302	3.478	2.946	2.612	2.612	4.805	2.612
hsa-miR-1292-3p	5.195	5.871	5.499	5.461	5.677	5.565	4.979	5.298	5.476	5.556	4.87	5.408	5.423	5.415	5.437	4.559	3.768	5.492	4.892	5.625	5.452	5.658	5.581	5.533	5.938	5.415	5.756	6.046	5.243	4.539	5.721	5.557	5.484	6.163	5.099	5.713	5.436	4.876	5.722	6.146	4.882	5.174	4.93	4.664	5.704	5.131	5.233	4.842	5.461
hsa-miR-6740-3p	3.262	2.612	2.612	3.696	2.769	2.855	2.612	2.612	2.682	3.748	2.612	3.595	2.612	2.612	2.811	3.579	4.154	2.823	2.612	2.612	2.612	2.646	2.612	2.612	2.612	2.992	3.345	2.612	2.612	2.612	2.804	2.612	2.612	3.049	2.612	2.612	2.612	2.612	2.612	2.612	2.612	2.915	3.445	2.967	3.383	2.612	2.612	2.612	3.289
hsa-miR-6740-5p	2.612	2.612	2.612	2.612	2.612	2.612	2.612	2.612	2.612	2.612	2.612	3.873	2.612	2.612	2.612	3.985	3.678	2.612	2.612	2.612	2.612	2.612	2.612	2.612	2.612	2.612	2.612	2.612	2.612	2.612	2.612	2.612	2.612	2.612	2.612	2.612	2.612	2.612	2.612	2.612	2.612	2.612	2.612	2.612	2.612	2.612	2.612	2.612	2.612
hsa-miR-1228-5p	12.355	12.54	12.077	11.946	12.54	12.077	11.946	11.819	12.54	12.924	11.647	11.946	11.946	12.302	11.46	12.011	11.504	12.302	11.595	11.648	11.946	12.011	11.552	12.077	11.946	12.077	11.371	12.136	11.886	11.415	11.885	11.552	12.011	11.596	10.677	11.596	11.701	11.456	11.648	11.699	12.077	12.301	11.886	11.648	12.54	12.356	11.322	11.946	11.702
hsa-miR-1228-3p	6.72	6.793	6.456	6.409	6.644	6.766	6.683	6.618	6.398	6.527	6.42	6.409	6.683	6.422	6.445	5.988	6.618	6.541	6.383	6.517	6.327	6.517	6.481	6.316	6.469	6.481	6.373	6.36	6.469	6.619	6.566	6.469	6.657	6.606	6.469	6.228	6.407	6.496	6.306	5.942	5.987	6.526	6.434	5.998	6.434	6.251	5.7	6.131	6.351
hsa-miR-30e-3p	2.612	2.612	2.612	2.612	2.612	2.612	2.612	2.612	2.612	2.612	3.006	2.612	2.612	2.823	2.612	2.612	2.612	2.612	2.612	2.612	2.612	2.612	2.612	2.612	2.612	2.612	2.612	2.612	2.612	2.612	2.612	2.612	2.612	2.612	2.612	2.612	2.612	2.612	2.612	2.612	2.612	2.612	2.612	2.612	2.612	2.612	2.612	2.612	2.612
hsa-miR-30e-5p	3.307	2.612	2.612	2.612	2.7	2.612	3.655	2.764	2.742	2.752	2.612	2.612	2.989	2.612	3.022	2.612	2.612	3.02	2.612	2.612	3.219	3.32	2.612	2.612	2.612	2.612	3.077	2.612	2.612	2.612	2.612	3.161	2.612	2.612	2.612	2.786	2.612	2.612	2.612	2.612	2.612	2.612	2.612	2.612	2.612	2.612	2.612	2.612	3.136
hsa-miR-6808-3p	2.612	2.612	2.612	2.612	2.612	2.612	2.612	2.612	2.612	2.612	2.612	2.612	2.612	2.612	2.612	2.612	2.612	2.612	2.612	2.612	2.612	2.612	2.612	2.612	2.612	2.612	2.612	2.612	2.612	2.612	2.612	2.612	2.612	2.612	2.612	2.612	2.612	2.612	2.612	2.612	2.612	2.612	2.612	2.612	2.612	2.612	2.612	2.612	2.612
hsa-miR-376b-3p	2.612	2.612	2.612	2.612	2.612	2.612	2.612	2.612	2.612	2.612	2.612	2.612	2.612	2.612	2.612	2.612	2.612	2.612	2.612	2.612	2.612	2.612	2.612	2.612	2.612	2.612	2.612	2.612	2.612	2.612	2.612	2.612	2.612	2.612	2.612	2.612	2.612	2.612	2.612	2.612	2.612	2.612	2.612	2.612	2.612	2.612	2.612	2.612	2.612
hsa-miR-376b-5p	2.612	2.612	2.612	2.612	2.612	2.612	2.612	2.612	2.612	2.612	2.612	2.612	2.612	2.612	2.612	2.612	2.612	2.612	2.612	2.612	2.612	2.612	2.612	2.612	2.612	2.612	2.612	2.612	2.983	2.612	2.612	2.612	2.612	2.612	2.612	2.612	2.612	2.612	2.612	2.612	2.612	2.612	2.612	2.612	2.612	4.642	2.612	2.612	2.612
hsa-miR-6808-5p	6.819	6.644	6.397	6.807	6.683	6.821	6.517	6.765	6.67	7.047	6.921	6.568	6.85	6.644	6.835	6.593	6.605	7.327	7.252	6.922	6.643	6.766	6.85	7.048	6.67	6.894	6.921	6.79	6.528	6.964	6.695	6.993	6.67	7.021	7.298	6.737	6.864	6.885	6.737	7.029	7.151	6.833	6.894	6.644	6.836	6.894	7.045	6.908	6.766
hsa-miR-1910-5p	4.989	4.942	5.182	4.942	5.063	5.087	4.985	4.635	4.826	5.334	4.223	4.224	5.257	5.009	5.117	3.745	5.468	4.985	4.036	5.151	4.911	4.871	4.966	4.948	4.912	4.831	4.83	4.946	5.051	4.772	4.83	4.376	4.979	5.292	4.653	4.575	5.142	4.688	4.626	5.04	4.615	4.732	4.788	4.055	5.285	4.325	5.31	4.196	5.106
hsa-miR-1910-3p	3.218	2.612	2.612	3.441	3.675	3.615	2.838	2.612	3.139	3.801	2.612	2.614	2.909	3.183	3.176	2.612	2.612	2.866	2.612	3.007	3.077	3.037	2.929	2.612	3.254	3.063	4.449	3.693	2.612	2.612	3.083	3.506	4.42	2.612	2.612	3.437	2.612	3.173	2.612	2.612	3.764	2.893	3.331	3.031	3.79	2.612	3.929	2.612	3.729
hsa-miR-539-5p	2.612	2.612	2.612	2.612	2.612	2.612	2.612	2.612	2.612	2.612	2.612	2.612	2.612	2.612	2.612	2.612	2.612	2.612	2.612	2.612	2.612	2.612	2.612	2.612	2.612	2.612	2.612	2.612	2.612	2.612	2.612	2.612	2.612	2.612	2.612	2.612	2.612	2.612	2.612	2.612	2.612	2.612	2.612	2.612	2.612	2.612	6.065	2.612	2.612
hsa-miR-539-3p	2.612	2.612	2.612	2.612	2.612	2.612	2.612	2.612	2.612	2.612	2.612	2.612	2.612	2.612	2.612	2.612	2.612	2.612	2.612	2.612	2.612	2.612	2.612	2.612	2.612	2.612	2.612	2.612	2.612	2.612	2.612	2.612	2.612	2.612	2.612	2.612	2.612	2.612	2.612	2.612	2.612	2.612	2.612	2.612	2.612	2.612	2.612	2.612	2.612
hsa-miR-6505-5p	2.612	2.612	2.612	2.612	2.612	2.612	2.612	2.612	2.612	2.612	2.612	2.612	2.612	2.612	2.612	2.612	2.612	2.612	2.612	2.612	2.612	2.612	2.612	2.612	2.612	2.612	2.612	2.612	2.612	2.612	2.612	2.612	2.612	2.612	2.612	2.612	2.612	2.612	2.612	2.612	2.612	2.612	2.612	2.612	2.612	2.612	2.612	2.612	2.612
hsa-miR-6505-3p	2.612	2.612	2.612	2.612	2.612	2.612	2.612	2.612	2.612	2.612	2.612	2.612	2.612	2.612	2.612	2.612	2.612	2.612	2.612	2.612	2.612	2.612	2.612	2.612	2.612	2.612	2.612	2.612	2.612	2.612	2.612	2.612	2.612	2.612	2.612	2.612	2.612	2.612	2.612	2.612	2.612	2.612	2.612	2.612	2.612	2.612	6.035	2.612	2.612
hsa-miR-340-5p	2.612	2.612	2.612	2.612	2.612	2.612	2.612	2.612	2.612	2.612	2.612	2.612	2.612	2.612	2.612	2.612	2.612	2.612	2.612	2.612	2.612	2.612	2.612	2.612	2.612	2.612	2.612	2.612	2.612	2.612	2.612	2.612	2.612	2.612	2.612	2.612	2.612	2.612	2.612	2.612	2.612	2.612	2.612	2.612	2.612	2.612	2.612	2.713	2.612
hsa-miR-340-3p	2.612	2.612	2.612	2.612	2.612	2.612	2.612	2.612	2.612	2.612	2.612	2.612	3.148	2.612	2.612	2.612	2.612	2.612	2.612	2.612	2.612	2.76	2.612	2.612	2.612	2.868	2.612	2.612	2.612	2.612	2.612	2.612	2.612	2.612	3.025	2.612	2.612	2.612	2.612	2.612	2.612	2.612	2.612	2.612	2.612	2.612	3.167	2.612	2.612
hsa-miR-6741-3p	4.327	4.395	4.09	4.706	4.264	4.616	4.47	4.167	4.051	4.781	4.899	5.516	4.297	4.755	4.305	4.86	4.454	4.805	3.542	3.899	3.894	3.687	3.346	3.933	4.02	4.095	4.005	4.253	4.095	4.554	4.117	3.409	4.109	4.136	4.086	4.073	4.102	3.571	3.655	2.612	4.103	4.323	4.739	4.669	4.642	3.571	2.612	4.674	4.717
hsa-miR-6741-5p	5.916	6.142	7.047	6.752	6.184	6.239	6.657	6.553	6.328	5.615	6.708	7.007	6.316	6.568	6.408	6.867	6.806	6.593	6.934	6.683	6.238	6.284	6.555	6.469	5.889	6.606	6.456	6.259	6.294	6.398	6.315	6.709	6.505	6.328	7.152	6.722	6.833	6.662	6.657	6.716	6.949	6.99	6.568	6.867	6.184	7.048	6.932	7.372	6.339
hsa-miR-511-5p	2.612	2.612	2.612	2.612	2.612	2.612	2.612	2.612	2.612	2.612	2.612	3.831	2.612	2.612	2.612	3.43	3.817	3.635	2.612	2.612	2.612	2.612	2.612	2.612	2.612	2.612	2.612	2.612	2.612	2.612	2.612	2.612	2.612	2.916	2.612	2.612	2.612	2.612	2.612	2.612	2.612	2.612	2.612	2.612	2.612	2.612	2.612	2.688	2.612
hsa-miR-511-3p	2.612	2.612	2.612	2.612	2.612	2.612	2.612	2.612	2.612	2.612	2.612	2.612	2.612	2.612	2.612	2.612	2.612	2.612	2.612	2.612	2.612	2.612	2.612	2.612	2.612	2.612	3.512	2.612	2.612	2.612	2.612	2.612	2.612	2.612	2.612	2.612	2.612	2.612	2.612	2.612	2.612	2.612	2.612	2.612	2.774	2.612	2.612	2.612	2.612
hsa-miR-7113-5p	2.612	2.612	2.612	2.612	2.612	2.612	2.612	2.612	2.612	2.674	2.612	2.612	2.612	2.612	2.612	2.612	2.612	2.612	2.612	2.612	2.612	2.612	2.612	2.612	2.612	2.612	2.612	2.612	2.612	2.612	2.612	2.612	2.612	2.612	2.612	2.612	2.612	2.612	2.612	2.612	3.189	2.612	2.612	2.612	2.612	2.612	3.774	2.612	2.612
hsa-miR-7113-3p	5.587	5.998	5.987	5.978	5.998	6.195	6.069	6.007	5.823	6.492	5.86	5.777	5.861	5.695	6.456	5.43	5.384	6.339	5.097	6.028	5.564	5.814	5.889	5.909	5.814	5.713	6.1	6.225	5.722	5.777	6.068	6.028	5.492	6.173	5.967	5.748	5.498	5.541	6.039	5.68	5.597	5.007	6.039	5.476	5.938	5.909	4.763	5.476	6.251
hsa-miR-509-3-5p	2.612	2.612	2.612	2.612	2.612	2.832	2.612	2.612	2.612	2.612	2.612	2.612	2.612	2.612	2.612	2.612	2.612	2.612	2.612	2.612	2.612	2.612	2.612	2.612	2.612	3.001	2.612	2.612	2.612	2.612	2.612	2.612	2.612	2.612	2.612	2.612	2.612	2.612	2.612	2.612	2.612	2.612	2.612	2.612	2.612	3.096	2.612	2.612	2.612
hsa-miR-197-5p	9.314	6.894	6.935	6.867	7.093	6.398	6.272	7.446	6.867	6.992	6.865	6.894	7.035	6.85	8.578	6.568	8.167	6.528	6.655	6.964	6.892	6.821	7.079	7.138	7.224	6.593	7.416	6.848	6.807	7.107	6.778	7.705	7.181	7.209	7.433	6.979	7.046	7.173	7.079	7.087	7.136	7.4	7.107	7.447	6.894	6.936	7.192	6.964	6.964
hsa-miR-197-3p	4.12	4.606	4.028	3.955	4.513	4.685	4.114	4.2	4.292	4.733	4.245	3.207	3.916	4.621	4.108	3.055	2.616	4.75	4.983	4.636	4.019	4.182	4.168	4.315	4.372	4.32	4.113	3.952	4.278	4.518	4.646	3.441	4.237	4.549	3.448	4.131	3.318	4.257	3.624	2.612	3.872	4.557	4.82	4.601	4.826	3.852	4.378	4.484	4.616
hsa-miR-6871-5p	3.286	2.612	2.612	2.612	3.017	2.612	2.761	2.612	3.963	3.068	2.612	2.612	3.285	3.409	3.095	2.612	2.612	2.612	3.669	3.409	3.356	3.793	3.745	2.612	3.354	3.21	3.284	3.41	3.247	2.612	2.612	2.612	3.171	3.441	2.612	3.537	2.612	3.157	3.354	2.612	4.695	4.079	4.455	3.223	3.861	2.612	4.322	4.091	3.749
hsa-miR-6871-3p	2.612	2.612	2.612	2.612	2.612	2.612	2.612	2.612	2.612	2.732	2.612	2.612	2.612	2.612	2.612	2.612	2.612	2.612	2.612	3.161	2.612	2.612	2.612	2.612	2.612	2.612	2.612	2.612	2.612	2.612	2.859	2.612	2.612	2.612	2.612	2.612	2.612	2.612	2.612	2.612	2.612	2.612	2.612	2.612	2.612	2.612	2.612	2.612	2.612
hsa-miR-367-3p	2.612	2.612	2.612	2.612	2.612	2.612	2.612	2.612	2.612	2.612	2.612	2.612	2.612	2.612	2.612	2.612	2.612	2.612	2.612	2.612	2.612	2.612	2.612	2.612	2.612	2.612	2.612	2.612	2.612	2.612	2.612	2.612	2.612	2.612	2.612	2.612	2.612	2.612	2.612	2.612	2.612	2.612	2.612	2.612	2.612	2.612	2.612	2.612	2.612
hsa-miR-367-5p	2.612	2.612	2.612	2.612	2.612	2.612	2.612	2.612	2.612	2.612	2.612	2.612	2.612	2.612	2.612	2.612	2.612	2.612	2.612	2.612	2.612	2.612	2.612	2.612	2.612	2.612	2.612	2.612	2.612	2.612	2.612	2.612	2.612	2.612	2.612	2.612	2.612	2.612	2.612	2.612	2.612	2.612	2.612	2.612	2.612	2.612	2.612	2.612	2.612
hsa-miR-30d-3p	2.612	2.612	2.612	2.612	2.612	2.612	2.612	3.12	2.612	2.612	2.612	2.612	2.612	2.612	2.612	2.612	2.612	2.612	2.612	2.612	2.612	2.612	2.612	2.612	2.612	2.612	2.612	2.612	2.612	2.612	2.612	2.612	2.612	2.612	2.612	2.612	2.612	2.612	2.612	2.612	2.612	2.612	2.612	2.612	2.612	2.612	2.612	2.612	2.612
hsa-miR-30d-5p	6.129	4.631	4.689	4.82	4.395	4.766	4.805	5.648	4.696	4.929	4.646	3.459	4.233	5.574	5.87	3.959	2.612	4.484	4.769	4.4	5.111	5.229	4.564	6.059	5.087	4.539	5.377	4.267	5.203	3.835	4.63	5.069	4.58	5.25	4.826	5.197	4.916	4.039	4.669	4.085	4.7	4.393	5.009	4.93	4.474	3.148	4.466	4.131	5.704
hsa-miR-6807-5p	5.311	5.285	5.305	5.581	5.492	5.686	5.197	4.978	5.695	5.523	6.26	4.636	5.533	5.814	5.377	4.739	4.517	5.625	5.656	5.299	5.573	5.461	5.385	6.111	5.257	5.796	5.062	5.29	5.356	5.74	5.277	5.686	5.625	4.626	5.557	5.363	5.693	5.356	5.371	5.836	5.46	6.129	5.408	5.748	5.257	5.574	6.191	5.686	5.805
hsa-miR-1227-5p	9.492	9.528	9.735	9.628	9.628	9.459	9.561	9.81	9.425	9.458	9.458	9.663	9.528	9.316	9.458	9.595	9.28	9.425	9.423	9.354	9.527	9.528	9.528	9.425	9.663	9.699	9.698	9.661	9.246	9.393	9.662	9.561	9.776	9.812	9.494	9.663	9.88	9.767	9.699	9.488	9.56	9.457	9.595	9.561	9.494	9.561	10.034	9.663	9.595
hsa-miR-1227-3p	2.612	2.612	4.375	3.968	3.671	3.541	3.471	3.173	3.244	2.991	3.512	2.617	2.879	3.331	3.116	2.612	2.612	2.612	2.612	3.822	2.925	2.926	2.946	2.612	2.612	3.98	3.212	3.245	2.612	3.696	3.327	2.612	2.612	2.612	2.612	2.712	2.612	2.96	3.556	3.889	2.612	3.1	2.655	2.891	3.164	3.749	2.612	2.818	2.812
hsa-miR-6807-3p	2.612	2.612	2.612	2.612	2.612	2.612	2.612	2.716	2.612	2.612	2.612	2.612	2.612	2.612	2.612	2.612	2.612	2.612	2.612	2.612	2.612	2.612	2.612	2.612	2.612	2.612	2.612	2.612	2.612	2.612	2.612	2.612	2.612	2.612	2.612	2.612	2.612	2.837	2.612	2.612	2.612	2.612	2.612	2.612	2.612	2.612	2.612	2.612	2.612
hsa-miR-3692-5p	2.612	2.612	2.612	2.612	2.612	2.612	2.808	2.686	2.805	2.867	2.612	4.029	2.783	3.419	2.612	4.006	5.123	3.244	2.612	2.612	2.612	2.774	2.612	2.612	2.612	2.612	3.129	2.612	3.177	2.612	2.612	2.612	2.612	2.949	2.612	2.707	2.612	2.612	2.612	2.612	2.612	3.061	2.718	2.612	2.888	2.612	3.463	2.646	2.612
hsa-miR-3692-3p	2.612	2.612	2.612	2.612	2.612	2.612	2.612	2.612	2.612	2.612	2.612	2.97	2.612	2.612	2.612	3.379	2.945	2.612	2.612	2.612	2.612	2.612	2.612	2.612	2.612	2.612	2.612	2.612	2.612	2.612	2.612	2.612	2.612	2.612	2.612	2.612	2.612	2.612	2.612	2.612	2.612	2.612	2.612	2.612	2.612	2.612	2.612	2.636	2.612
hsa-miR-376a-3p	2.612	2.612	2.612	2.612	2.612	2.612	2.612	2.612	2.612	2.612	2.612	4.006	2.612	3.335	3.923	3.679	2.865	2.612	2.612	2.612	2.612	2.612	2.612	2.612	2.612	2.612	2.612	2.612	2.612	2.612	2.612	2.612	2.612	2.612	2.612	2.612	2.612	2.612	2.612	2.612	2.612	2.612	2.612	2.612	2.612	2.612	2.612	2.612	2.612
hsa-miR-376a-5p	2.612	2.612	2.612	2.612	2.612	2.612	2.612	2.612	2.612	2.612	2.612	2.612	2.612	2.612	2.612	2.612	2.612	2.662	2.612	2.612	2.612	2.612	2.612	2.612	2.612	2.612	2.612	2.612	2.612	2.612	2.612	2.612	2.612	2.612	2.612	2.612	2.612	2.612	2.612	2.612	2.612	2.612	2.709	2.612	2.612	2.612	2.612	2.612	2.612
hsa-miR-6504-3p	2.612	2.612	2.612	2.612	2.612	2.612	2.612	2.612	2.612	2.612	2.612	2.612	2.612	2.612	2.612	2.612	2.612	2.612	2.612	2.612	2.612	2.612	2.612	2.612	2.612	2.612	2.612	2.612	2.612	2.612	2.612	2.612	2.612	2.612	2.612	2.612	2.612	2.612	2.612	2.612	2.612	2.612	2.612	2.612	2.612	2.612	2.612	2.612	2.612
hsa-miR-6504-5p	2.612	2.612	2.612	2.612	2.612	2.612	2.612	2.612	2.612	2.612	2.612	2.612	2.612	2.612	2.612	2.612	2.612	2.612	2.612	2.612	2.612	2.612	2.612	2.612	2.612	2.612	2.612	2.612	2.612	2.612	2.612	2.612	2.612	2.612	2.612	2.612	2.612	2.612	2.612	2.612	2.612	2.612	2.612	2.612	2.612	2.612	2.612	2.612	2.612
hsa-miR-6768-3p	2.612	2.612	2.612	2.612	2.612	2.612	2.612	2.612	2.612	2.612	2.612	2.612	2.612	2.612	2.612	2.612	2.612	2.612	2.612	2.612	2.612	2.612	2.941	2.612	2.612	2.612	2.612	2.612	2.612	2.612	2.612	2.612	2.612	2.612	2.612	2.612	2.612	2.612	2.612	2.612	2.612	2.612	2.612	2.612	2.612	2.612	2.612	3.017	2.612
hsa-miR-6768-5p	9.208	9.999	9.662	9.354	9.736	9.628	9.628	9.391	9.699	10.465	9.315	9.847	9.246	9.459	8.672	9.083	8.937	9.494	9.279	9.459	9.81	9.595	9.494	9.776	9.354	9.083	8.996	9.39	9.354	8.938	9.81	8.673	9.847	9.316	8.856	8.967	9.024	8.765	9.113	9.877	9.054	9.352	9.316	9.246	10.116	9.494	8.825	9.246	8.773
hsa-miR-7112-3p	2.612	2.612	2.612	2.612	2.612	2.612	2.612	2.726	2.612	2.612	2.612	2.612	2.612	2.612	2.685	2.612	2.612	2.612	2.612	2.612	2.612	2.612	2.612	2.612	2.612	2.612	2.612	2.612	2.612	2.612	2.612	2.612	2.612	2.612	2.612	2.612	2.612	2.612	2.612	2.612	2.612	2.612	2.612	2.612	2.612	2.612	2.612	2.612	2.612
hsa-miR-7112-5p	4.235	4.474	4.657	4.9	4.75	4.395	4.942	5.475	4.647	4.063	5.062	5.469	4.616	4.455	4.548	5.928	5.025	4.966	5.214	4.674	4.695	4.349	5.131	4.292	4.616	4.474	5.08	4.609	4.59	4.02	4.787	4.554	4.966	4.96	5.106	4.842	4.922	4.583	5.363	3.927	4.62	4.129	4.888	4.4	4.43	6.228	2.612	4.59	4.095
hsa-let-7i-3p	2.612	2.612	2.612	2.612	2.612	2.612	3.567	3.226	2.612	2.612	2.612	2.612	2.612	2.612	2.95	2.612	2.612	2.612	2.612	2.612	2.612	2.637	2.612	2.612	2.612	2.954	2.612	2.612	2.612	2.612	2.612	2.612	2.612	2.612	2.612	2.992	2.612	2.612	2.612	2.612	2.612	2.612	2.612	2.612	2.612	2.612	2.612	2.612	2.612
hsa-miR-510-3p	2.612	2.612	2.612	2.612	2.612	2.612	2.612	2.612	2.612	2.612	2.612	2.612	2.612	2.612	2.612	2.612	2.688	2.612	2.612	2.612	2.612	2.612	2.612	2.612	2.612	2.612	2.612	2.612	2.612	2.612	2.612	2.612	2.612	2.612	2.612	2.612	2.612	2.612	2.612	2.612	2.612	2.612	2.612	2.612	2.612	2.612	2.612	2.612	2.612
hsa-let-7i-5p	3.041	2.612	3.594	2.612	2.612	2.612	3.066	2.74	2.612	2.655	2.612	2.776	2.612	2.612	3.634	2.612	2.612	2.798	2.612	2.612	2.612	3.924	2.612	2.612	3.142	2.924	3.101	2.612	3.448	3.409	2.612	2.612	2.612	2.612	2.612	3.852	2.612	2.612	2.612	2.612	2.612	3.333	2.825	3.781	2.612	2.612	2.612	3.49	3.655
hsa-miR-510-5p	2.612	2.612	2.612	2.612	2.612	2.612	2.612	2.612	2.612	2.612	2.612	2.612	2.612	2.612	2.612	2.612	2.612	2.612	2.612	2.612	2.612	3.365	2.612	2.612	2.612	2.612	2.612	2.612	2.612	2.612	2.612	2.612	2.612	2.612	2.612	2.612	2.612	2.612	2.612	2.612	2.612	2.612	2.612	2.612	2.612	2.612	2.612	2.803	2.612
hsa-miR-342-5p	3.056	3.361	4.305	2.612	3.62	3.401	2.612	2.79	3.895	2.714	3.196	2.964	3.7	3.32	2.772	3.167	4.727	3.62	2.612	2.612	3.834	3.708	3.127	3.486	3.19	3.261	3.396	3.118	3.985	3.989	3.163	3.278	3.814	3.95	3.49	3.49	3.272	4.727	2.612	2.612	4.517	4.379	3.142	3.423	2.978	2.612	3.335	3.765	2.98
hsa-miR-342-3p	3.645	2.612	2.612	2.612	3.383	2.755	2.612	2.719	3.331	3.291	2.612	2.685	2.786	3.313	3.016	2.612	2.612	2.855	2.612	2.612	3.065	3.316	3.278	2.612	3.233	3.244	3.154	2.612	2.612	3.916	3.28	2.612	3.27	3.844	2.612	3.139	2.612	2.612	3.324	2.612	2.612	3.538	2.703	3.285	3.386	2.612	2.612	3.6	3.066
hsa-miR-210-3p	4.058	3.56	5.13	2.612	2.612	3.32	2.814	3.256	2.859	3.077	2.612	2.612	2.818	3.899	4.473	2.612	2.612	2.612	2.612	3.204	2.612	3.108	2.612	2.612	3.155	2.612	3.555	2.612	3.072	2.612	2.612	2.612	2.612	3.865	2.612	2.967	2.612	3.039	2.612	2.612	3.422	2.96	3.251	2.949	2.612	2.612	4.124	2.612	3.111
hsa-miR-210-5p	5.135	5.299	4.996	4.906	5.243	5.264	5.144	5.242	4.866	5.475	4.996	5.075	5.106	5.264	5.271	3.761	3.253	5.243	4.573	5.222	5.014	5.106	5.17	5.356	4.948	5.183	5.111	5.269	4.81	5.081	5.284	5.093	4.837	5.278	4.479	5.236	4.84	4.748	5.039	4.992	4.663	5.043	5.144	4.866	5.415	5.243	3.891	4.696	5.236
hsa-miR-548ae	2.612	2.612	2.612	2.612	2.612	2.612	2.921	2.612	2.612	2.612	2.612	2.748	2.612	2.612	2.612	2.749	2.612	2.612	2.612	2.612	2.612	2.612	2.612	2.612	2.612	2.612	2.612	2.612	2.612	2.612	2.612	2.612	2.612	2.612	2.612	2.612	2.612	2.612	2.612	2.612	2.612	2.612	2.612	2.612	2.612	2.612	2.612	2.653	2.612
hsa-miR-548ad	2.612	2.612	2.612	2.612	2.612	2.612	2.612	2.612	2.612	2.612	2.612	2.612	2.612	2.612	2.612	2.612	2.638	2.612	2.612	2.612	2.612	2.612	2.612	2.612	2.612	2.612	2.612	2.612	2.612	2.612	2.612	2.612	2.612	2.612	2.612	2.612	2.612	2.612	2.612	2.612	2.612	2.612	2.612	2.612	2.612	2.612	2.612	2.612	2.612
hsa-miR-548ac	2.612	2.612	2.612	2.612	2.612	2.612	2.612	2.612	2.612	2.612	2.612	2.629	2.612	2.612	2.612	2.612	2.615	2.612	2.612	2.612	2.612	2.612	2.612	2.612	2.612	2.612	2.612	2.612	2.612	2.612	2.612	2.612	2.612	2.612	2.612	2.612	2.612	2.612	2.612	2.612	2.612	2.612	2.612	2.612	2.612	2.612	2.612	2.612	2.612
hsa-miR-548ab	2.612	2.612	2.612	4.029	4.177	3.865	3.595	2.612	2.938	3.229	4.014	2.616	3.683	3.521	2.906	2.697	2.612	2.718	2.612	4.788	3.496	3.679	2.612	3.579	3.745	3.798	3.752	4.231	3.873	2.612	3.071	4.131	3.583	3.777	2.612	4.122	3.681	2.612	3.21	2.612	2.612	2.612	2.864	3.167	3.361	2.612	2.612	2.674	3.647
hsa-miR-548ag	2.612	2.612	2.612	2.612	2.612	2.612	2.612	3.654	2.612	2.612	2.612	3.62	2.612	2.612	2.77	2.949	2.621	3.204	2.612	2.612	2.612	2.612	2.612	2.612	2.612	2.612	2.612	2.612	2.612	2.612	2.612	2.612	2.612	2.612	2.612	2.612	2.612	2.612	2.612	2.612	2.612	2.612	2.612	2.612	2.612	2.612	2.612	2.612	2.612
hsa-miR-548al	2.612	2.612	2.612	2.612	2.612	2.612	2.612	2.612	2.612	2.612	2.612	2.612	2.612	2.612	2.612	2.612	2.612	2.612	2.612	2.612	2.612	2.612	2.612	2.612	2.612	2.612	2.612	2.612	2.612	2.612	2.612	2.612	2.612	2.612	2.612	2.612	2.612	2.612	2.612	2.612	2.612	2.612	2.612	2.612	2.612	2.612	2.612	2.612	2.612
hsa-miR-548ak	2.612	2.612	2.612	2.612	2.612	2.612	2.612	2.612	2.612	2.612	2.612	2.612	2.612	2.612	2.612	2.612	2.612	2.612	2.612	2.612	2.612	2.612	2.612	2.612	2.612	2.612	2.612	2.612	2.612	2.612	2.612	2.612	2.612	2.612	2.612	2.612	2.612	2.612	2.612	2.612	2.612	2.612	2.612	2.612	2.612	2.612	2.612	2.612	2.612
hsa-miR-548an	2.612	2.612	2.612	2.612	2.612	2.612	2.612	2.612	2.612	2.612	2.612	2.612	2.612	2.612	2.612	2.612	2.612	2.612	2.612	2.612	2.612	2.612	2.612	2.612	2.612	2.612	2.612	2.612	2.612	2.612	2.612	2.612	2.612	2.612	2.612	2.612	2.612	2.612	2.612	2.612	2.612	2.612	2.612	2.612	2.742	2.612	2.612	2.612	2.612
hsa-miR-548ax	2.612	2.612	2.612	2.612	2.612	2.612	2.612	2.612	2.612	2.612	2.612	2.681	2.612	2.612	2.612	2.702	2.641	2.612	2.612	2.612	2.612	2.612	2.612	2.612	2.612	2.612	2.612	2.612	2.612	2.612	2.612	2.612	2.612	2.612	2.612	2.612	2.612	2.612	2.612	2.612	2.612	2.612	2.612	2.612	2.612	2.612	2.612	2.612	2.612
hsa-miR-548aw	2.612	2.612	2.612	2.612	2.612	2.612	2.612	2.612	2.612	2.612	2.612	2.612	2.612	2.612	2.612	2.612	2.617	2.612	2.612	2.612	2.612	2.612	7.312	2.612	2.612	2.612	2.612	2.612	2.612	2.612	2.612	2.612	2.612	2.612	2.612	2.612	2.612	2.612	2.612	2.612	2.612	2.612	2.612	2.612	2.612	2.612	2.612	2.612	2.612
hsa-miR-548ba	2.612	2.612	2.612	2.612	2.612	2.612	2.612	2.612	2.612	2.612	2.612	2.612	2.612	2.612	2.612	2.612	2.612	2.612	2.612	2.612	2.612	2.612	2.612	2.612	2.612	2.612	2.612	2.612	2.612	2.612	2.612	2.612	2.612	2.612	2.612	2.612	2.612	2.612	2.612	2.612	2.612	2.612	2.612	2.612	2.612	2.612	2.612	2.612	2.612
hsa-miR-6507-5p	2.612	3.394	2.612	2.612	2.951	2.845	2.791	2.64	3.011	2.612	3.154	2.612	3.415	2.612	2.996	2.612	3.327	2.746	3.829	2.612	3.788	2.825	3.946	2.612	2.612	2.612	3.013	3.29	3.419	2.612	3.008	5.335	3.474	2.9	3.907	3.124	3.673	2.612	2.612	2.612	3.984	3.211	3.611	3.397	4.136	2.612	2.612	3.942	3.004
hsa-miR-6507-3p	2.612	2.612	2.612	2.612	2.612	2.978	2.612	2.612	2.612	2.612	2.612	2.612	2.761	2.612	2.612	2.612	2.615	2.612	2.612	2.612	2.612	2.612	3.274	2.612	2.612	2.612	2.612	2.612	2.612	2.612	2.612	2.612	2.612	2.612	2.612	2.612	2.612	2.612	2.612	2.612	3.138	2.612	2.612	2.612	2.612	2.612	2.612	2.701	2.612
hsa-miR-4776-3p	2.612	2.612	2.612	2.612	2.836	2.612	2.612	2.612	2.612	2.612	2.612	2.612	2.612	2.612	2.612	2.612	3.792	2.656	2.612	2.612	2.612	2.612	3.292	2.612	2.612	2.612	2.612	2.612	3.023	2.612	2.612	4.484	2.612	2.612	3.158	2.612	2.612	2.612	2.612	2.612	2.612	2.612	2.612	2.612	2.612	2.612	2.612	2.612	2.612
hsa-miR-4776-5p	3.052	2.612	2.612	3.412	3.004	2.771	2.612	3.319	4.712	3.08	3.61	2.612	2.941	2.972	2.651	2.612	2.612	2.64	2.612	2.612	3.235	3.445	3.704	3.427	3.164	3.285	3.135	3.262	2.612	2.612	2.612	3.741	2.612	2.612	3.819	3.785	3.153	4.71	3.375	2.612	4.404	4.031	3.22	3.335	3.034	3.903	2.612	4.302	3.528
hsa-miR-4662a-5p	2.612	2.612	2.612	2.612	2.612	2.612	2.612	2.612	2.612	2.612	2.612	2.667	2.612	2.612	2.612	2.612	3.993	2.612	2.612	2.612	2.612	2.612	2.612	2.612	2.612	2.612	2.612	2.612	2.612	2.612	2.612	2.612	2.612	2.612	2.612	2.612	2.612	2.612	2.612	2.612	2.612	2.612	2.612	2.612	2.612	2.612	2.612	2.612	2.612
hsa-miR-4662a-3p	2.612	2.612	2.612	2.612	2.612	2.612	2.612	2.612	2.612	2.612	2.612	2.612	2.612	2.612	2.612	2.612	3.166	2.612	2.612	2.612	2.612	2.612	2.612	2.612	2.612	2.612	2.699	2.612	2.612	2.612	2.612	2.612	2.612	2.612	2.612	2.612	2.612	2.612	2.612	2.612	2.612	2.612	2.612	2.612	2.612	2.612	2.612	2.612	2.612
hsa-miR-664a-3p	5.091	2.612	2.612	2.612	2.694	2.612	3.346	2.688	2.612	2.833	2.612	2.612	2.76	2.989	2.612	5.59	2.612	2.612	2.612	2.612	2.612	2.636	2.612	2.612	3.114	3.32	2.612	2.612	2.612	3.506	2.945	2.612	2.612	2.612	2.612	2.612	2.612	8.013	3.663	6.561	2.612	2.612	2.612	2.612	2.612	2.612	2.612	2.612	2.818
hsa-miR-664a-5p	2.612	2.612	2.612	2.612	2.612	2.612	2.612	2.612	2.612	2.612	2.612	2.612	2.612	2.612	2.612	2.612	2.612	2.612	2.612	2.612	2.612	2.612	2.612	2.612	2.612	2.612	2.612	2.612	2.612	2.612	2.612	2.612	2.612	2.612	2.612	2.612	2.612	2.612	2.612	2.612	2.612	2.612	2.612	2.612	2.612	2.612	4.731	2.612	2.612
hsa-miR-548az-3p	2.612	2.612	2.612	2.612	2.612	2.612	2.612	2.881	2.612	2.612	2.612	2.612	2.612	2.612	2.612	2.612	2.612	2.612	2.612	2.612	2.612	2.612	2.612	2.612	2.612	2.612	2.612	2.612	2.612	2.612	2.612	2.612	2.612	2.612	2.612	2.612	2.612	5.705	2.612	2.612	2.612	2.612	2.612	2.612	2.612	2.612	2.612	2.612	2.612
hsa-miR-6743-3p	4.423	4.739	4.733	4.826	4.504	4.826	4.499	4.836	4.395	5.002	4.787	4.141	4.712	4.744	4.652	4.114	2.622	4.626	4.342	5.026	4.464	4.533	4.391	4.455	4.734	5.118	4.77	4.898	4.734	4.22	5.05	4.997	4.674	5.021	4.499	4.805	4.418	4.147	4.877	4.334	4.589	4.066	4.539	4.391	4.918	3.955	3.328	4.278	5.17
hsa-miR-6743-5p	8.88	9.055	9.353	9.026	8.856	8.829	8.997	9.21	9.113	8.447	9.527	9.393	9.113	9.113	9.28	9.561	9.493	9.246	9.958	9.083	9.054	9.211	9.699	9.628	9.113	9.459	9.143	9.081	8.997	9.459	9.112	9.595	9.083	9.425	9.812	9.393	9.175	9.417	9.316	9.73	9.81	9.175	9.055	9.144	9.055	9.354	9.591	9.494	9.177
hsa-miR-548az-5p	2.612	2.612	2.612	2.612	2.612	2.612	2.612	2.612	2.612	2.612	2.612	2.691	2.612	2.612	2.612	2.612	2.733	2.612	2.612	2.612	2.612	2.612	2.612	2.612	2.612	2.612	2.612	2.612	2.612	2.612	2.612	2.612	2.612	2.612	2.612	2.612	2.612	2.612	2.612	2.612	2.612	2.612	2.612	2.612	2.612	2.612	2.612	2.612	2.612
hsa-miR-6875-5p	9.053	9.246	8.695	9.211	9.281	9.083	9.026	8.996	8.882	9.56	9.244	8.829	9.177	8.882	9.21	9.055	8.966	9.316	9.024	9.211	8.937	9.561	9.561	9.459	9.055	9.316	9.424	9.88	8.746	9.425	9.493	9.316	8.938	9.699	9.393	8.938	9.081	9.237	9.281	8.823	9.112	8.88	8.91	8.625	9.246	9.083	8.743	8.967	9.113
hsa-miR-6875-3p	3.215	3.471	3.703	3.174	3.251	3.289	4.228	NaN	3.02	3.91	3.881	4.246	3.741	3.639	3.744	2.704	3.711	2.891	2.612	3.761	3.727	3.671	4.127	2.612	3.368	3.62	3.614	3.698	2.612	3.278	4.032	2.612	2.612	3.467	3.346	3.161	2.612	2.913	3.822	2.612	3.642	2.612	3.521	3.533	3.976	4.455	2.612	3.368	3.537
hsa-miR-3156-3p	2.612	2.612	2.612	2.612	3.133	2.76	3.072	2.612	3.335	3.512	2.872	2.612	2.731	2.612	6.141	2.612	2.612	2.612	2.612	3.017	2.612	2.997	2.951	2.612	2.612	2.951	2.782	2.612	3.274	2.612	2.821	2.612	2.612	2.612	2.612	2.886	2.612	2.612	2.612	2.612	2.612	2.612	3.289	3.24	3.093	2.612	2.612	2.612	2.847
hsa-miR-3156-5p	5.482	4.127	4.635	4.564	3.873	4.415	3.011	3.923	4.45	5.483	4.214	3.23	4.59	4.912	5.648	3.043	2.969	4.601	4.403	4.9	4.39	3.835	3.95	4.554	4.177	4.47	4.695	4.83	4.297	5.057	3.91	4.799	4.489	3.647	4.739	3.571	3.373	4.971	4.311	4.564	5.169	5.421	4.883	4.696	3.998	4.717	4.198	4.445	4.894
hsa-miR-7114-3p	3.846	4.302	4.3	4.47	4.335	3.959	4.415	4.532	4.055	4.223	4.759	2.807	3.861	3.691	3.821	2.997	2.621	3.724	4.175	4.251	4.277	4.104	4.32	3.886	4.081	4.269	3.988	4.309	3.924	3.733	4.067	3.631	3.302	4.118	3.942	3.773	3.897	3.502	4.042	4.21	4.126	4.258	4.237	4.445	4.411	3.861	6.138	3.899	3.844
hsa-miR-7114-5p	6.15	6.386	6.643	6.793	6.422	6.722	6.362	6.835	6.696	6.373	6.849	6.131	6.722	6.766	6.618	6.67	6.151	6.422	6.777	6.606	6.271	6.593	6.964	6.67	6.362	6.374	6.592	6.578	6.316	6.493	6.161	6.696	5.938	6.316	6.683	6.836	6.431	6.771	6.481	6.638	7.106	6.694	6.306	6.836	6.008	6.696	6.382	6.619	6.619
hsa-miR-4474-3p	2.612	2.612	2.612	2.612	2.612	2.612	2.612	2.612	2.612	2.612	2.612	3.35	2.612	2.612	2.612	2.992	4.819	2.612	2.612	2.612	2.612	2.612	2.612	2.612	2.612	2.612	2.612	2.612	2.612	2.612	2.612	2.612	2.612	2.612	2.612	2.612	2.612	2.612	2.612	2.612	2.612	2.612	2.612	2.612	2.612	3.844	2.612	2.612	2.612
hsa-miR-4474-5p	2.612	2.612	2.612	2.612	2.612	2.612	2.612	2.612	2.612	2.612	2.612	3.482	2.612	2.612	2.612	2.814	2.728	2.612	4.609	2.612	2.612	2.612	2.612	2.612	2.612	2.612	2.612	2.612	2.612	2.612	2.612	2.612	2.612	2.612	2.612	2.612	2.612	4.374	2.612	2.612	2.612	2.612	2.612	2.612	2.612	2.612	2.612	2.612	2.612
hsa-miR-6809-3p	2.612	2.612	2.612	3.434	2.924	2.949	2.929	2.612	2.87	3.582	3.074	2.615	2.612	2.612	2.612	2.612	2.612	2.612	2.612	3.302	2.93	2.612	2.612	2.612	2.967	2.612	2.612	2.947	2.612	2.612	2.612	2.612	2.612	2.612	2.612	2.909	2.612	2.612	2.612	2.612	2.612	2.612	2.708	3.2	3.285	2.612	2.612	2.81	3.124
hsa-miR-6809-5p	2.612	2.612	2.612	2.612	2.612	2.612	2.612	2.612	2.612	2.612	2.612	2.612	2.612	2.612	2.612	2.612	2.612	2.612	2.612	2.612	2.612	5.292	2.612	2.612	2.612	2.612	2.612	2.612	2.612	2.612	2.612	2.612	2.612	2.612	2.612	2.612	2.612	2.612	2.612	2.612	2.612	2.612	2.612	2.612	2.612	2.612	2.612	2.612	2.612
hsa-miR-1229-5p	7.506	8.343	7.929	8.038	8.092	7.861	8.056	7.644	7.705	8.578	7.812	8.343	7.674	7.583	7.844	7.674	7.385	7.796	7.221	7.705	7.749	7.463	6.836	7.268	7.705	7.829	7.062	7.582	7.555	7.877	7.963	6.922	7.659	7.181	6.867	7.312	7.105	6.97	7.195	7.116	7.267	7.843	8.111	8.303	8.002	8.111	7.505	7.912	8.149
hsa-miR-1229-3p	5.019	4.782	4.503	4.912	5.057	5.051	4.871	4.605	4.782	4.923	4.705	5.32	4.831	4.777	4.493	4.575	4.996	4.685	4.688	4.554	4.483	4.59	4.766	3.79	4.405	4.61	4.469	4.775	4.755	4.363	4.705	4.264	4.159	4.793	4.918	4.504	4.846	3.96	4.564	4.01	4.31	4.694	4.766	4.564	5.069	5.039	2.612	4.509	4.664
hsa-miR-6873-5p	2.612	2.612	2.612	2.612	2.612	2.612	2.612	2.674	2.612	2.612	2.612	2.612	2.612	2.834	2.612	2.612	2.612	2.612	2.612	2.612	2.612	2.612	2.612	2.612	2.612	2.612	2.612	2.612	2.612	2.612	5.086	2.612	2.612	2.612	2.612	2.612	2.612	2.612	2.612	2.612	3.59	2.785	2.612	3.001	2.612	2.612	2.612	3.121	2.81
hsa-miR-6873-3p	2.612	2.612	2.612	2.612	2.612	2.612	2.612	2.612	2.612	2.811	2.612	2.612	2.612	2.612	2.612	2.612	2.612	2.612	2.612	2.612	2.612	2.612	2.612	2.612	2.612	2.612	2.612	2.612	2.612	2.612	2.612	2.612	2.612	2.612	2.612	2.612	2.612	2.612	2.612	2.612	2.612	2.612	2.612	2.612	2.612	5.17	2.612	2.612	2.612
hsa-miR-106a-3p	2.612	2.612	2.612	2.612	2.967	2.916	2.857	2.612	3.27	2.612	2.612	2.612	2.612	2.612	2.612	2.612	2.612	2.612	2.612	2.612	2.612	3.233	2.612	3.257	2.612	2.612	2.694	2.612	2.987	3.509	2.612	2.612	2.612	2.612	2.612	2.612	2.612	2.612	2.612	2.612	2.612	3.035	2.612	2.612	2.612	2.612	2.612	2.746	2.612
hsa-miR-106a-5p	3.787	2.612	3.958	3.354	3.533	2.836	3.802	4.254	3.151	2.671	2.996	2.612	2.612	2.612	4.503	2.693	2.612	4.894	2.612	2.612	3.301	4.979	3.77	3.667	4.241	2.612	3.813	5.001	4.002	2.612	3.16	3.517	2.612	2.612	3.663	5.021	2.612	3.053	3.368	2.612	3.166	2.612	2.662	4.006	2.612	3.486	6.775	3.437	3.942
hsa-miR-4777-5p	2.612	2.612	2.612	2.612	2.612	2.612	2.612	2.612	2.612	2.612	2.612	2.612	2.612	2.612	2.612	2.612	2.612	2.612	2.612	2.612	2.612	2.612	2.612	2.612	2.612	2.612	2.612	2.612	2.612	2.612	2.612	2.612	2.612	2.612	2.612	2.612	2.612	2.612	2.612	2.612	2.612	2.612	2.612	2.612	2.612	2.612	2.612	2.612	2.612
hsa-miR-4777-3p	2.612	2.612	2.612	2.612	2.612	2.612	2.612	2.612	2.612	2.612	3.772	2.612	2.612	2.612	2.612	2.612	2.612	2.612	5.269	2.612	2.612	2.612	2.612	2.612	2.612	2.612	2.612	2.612	2.612	2.612	2.612	2.612	2.612	2.612	2.612	2.612	2.612	2.612	2.612	2.612	2.612	2.612	2.612	2.612	2.612	2.612	3.644	2.612	2.612
hsa-miR-4645-5p	2.612	2.612	2.612	2.612	2.612	2.612	2.612	2.612	2.612	2.612	2.612	2.612	2.612	2.612	2.612	2.612	2.637	2.612	2.612	2.612	2.612	2.612	2.612	2.612	2.612	2.612	2.612	2.612	2.612	2.612	2.612	2.612	2.612	2.612	2.612	2.612	2.612	2.612	2.612	2.612	2.612	2.612	2.612	2.612	2.612	2.612	2.612	2.612	2.612
hsa-miR-369-3p	2.612	2.612	2.612	2.612	2.612	2.612	2.612	2.638	2.612	2.612	2.612	2.612	2.612	2.612	2.612	2.612	2.612	2.612	2.612	2.612	2.612	2.612	2.612	2.612	2.612	2.612	2.612	2.612	2.612	2.612	2.612	2.612	2.612	2.612	2.612	2.612	2.612	2.612	2.612	2.612	2.612	2.612	2.612	2.612	2.612	2.612	2.612	2.612	2.612
hsa-miR-369-5p	2.612	2.612	2.612	2.612	2.612	2.612	2.612	2.612	2.612	2.612	2.612	2.612	2.612	2.612	2.612	2.612	2.612	2.612	2.612	2.612	2.612	2.612	2.612	2.612	2.612	2.612	2.612	2.612	2.612	2.612	2.612	2.612	2.612	2.612	2.612	2.612	2.612	2.612	2.612	2.612	2.612	2.612	2.612	2.612	2.612	2.612	2.612	2.612	2.612
hsa-miR-4645-3p	2.612	2.612	2.612	2.612	3.025	2.612	2.612	2.612	2.612	2.612	2.612	2.612	2.612	2.612	2.612	2.612	2.612	2.612	2.612	2.612	2.612	2.612	2.612	2.612	2.612	2.612	2.612	2.612	2.612	2.612	2.612	2.612	2.612	2.612	2.612	2.612	2.612	2.612	2.612	2.612	2.612	2.612	2.612	2.612	2.612	2.612	2.612	2.612	2.612
hsa-miR-105-5p	2.612	2.612	2.612	2.612	2.612	2.612	2.612	2.612	2.612	2.612	2.612	2.612	2.612	2.612	2.612	2.612	2.612	2.612	2.612	2.612	2.612	2.612	2.612	2.612	2.612	2.612	2.612	2.612	2.612	2.612	2.612	2.612	2.612	2.612	2.612	2.612	2.612	2.612	2.612	2.612	2.612	2.612	2.612	2.612	2.612	2.612	2.612	2.72	2.612
hsa-miR-105-3p	2.612	2.612	2.612	2.612	2.612	2.612	2.612	2.612	2.612	2.612	2.612	2.612	2.612	2.612	2.612	2.612	2.677	2.612	2.612	2.612	2.612	2.612	2.612	2.612	2.612	2.612	2.612	2.612	2.612	2.612	2.612	2.612	2.612	2.612	2.612	2.612	2.612	2.612	2.612	2.612	2.612	2.612	2.612	2.612	2.612	2.612	2.612	2.612	2.612
hsa-miR-6506-5p	2.612	2.612	2.612	2.612	2.612	2.612	2.612	2.612	2.612	2.612	2.612	2.612	2.612	2.612	2.612	2.612	2.612	2.612	2.612	2.612	2.612	2.612	2.612	2.612	2.612	2.612	2.612	2.612	2.612	2.612	2.612	2.612	2.612	2.612	2.612	2.612	2.612	2.612	2.612	2.612	2.612	2.612	2.612	2.612	2.612	2.612	2.612	2.612	2.612
hsa-miR-6506-3p	2.612	2.612	2.612	2.612	2.612	2.612	2.612	2.612	2.612	2.612	2.612	2.612	2.612	2.612	2.612	2.612	2.612	2.612	2.612	2.612	2.612	2.612	2.612	2.612	2.612	2.612	2.612	2.612	2.612	2.612	2.612	2.612	2.612	2.612	2.612	2.612	2.612	2.612	2.612	2.612	2.612	2.612	2.612	2.612	2.612	2.612	2.612	2.612	2.612
hsa-miR-376c-5p	2.612	2.612	2.612	2.612	2.612	2.612	2.612	2.612	2.612	2.612	2.612	2.612	2.612	2.612	2.612	2.612	2.612	2.612	2.612	2.612	2.612	2.612	2.612	2.612	2.612	2.612	2.612	2.612	2.612	2.612	2.612	2.612	2.612	2.612	2.612	2.612	2.612	2.612	2.612	2.612	2.612	2.612	2.612	3.95	2.612	2.612	2.612	2.612	2.612
hsa-miR-376c-3p	2.612	2.612	2.612	2.612	2.612	2.612	3.075	2.709	2.612	2.612	2.612	2.612	2.612	2.612	2.612	2.612	2.612	2.612	2.612	2.612	2.612	2.612	2.612	2.612	2.612	2.612	2.612	2.612	2.612	2.612	2.612	2.612	2.612	2.612	2.612	2.612	2.612	2.612	2.612	2.612	2.612	2.612	2.612	2.612	2.612	2.612	5.405	2.612	2.612
hsa-miR-1911-5p	2.612	2.612	2.612	2.612	2.612	2.612	2.612	2.612	2.612	2.612	2.612	2.612	2.612	2.612	2.612	2.612	2.612	2.612	2.612	2.612	2.612	2.67	2.612	2.612	2.612	2.612	2.668	2.612	2.612	2.612	2.612	2.612	2.612	2.612	2.612	2.612	2.612	2.612	2.612	2.612	2.612	2.612	2.612	2.612	2.612	2.612	2.612	2.612	2.612
hsa-miR-1911-3p	2.612	2.612	2.612	2.612	2.612	2.612	2.847	2.612	2.987	2.612	2.612	2.612	2.612	2.612	2.612	2.612	2.826	2.612	2.612	2.612	2.612	2.612	2.612	2.612	2.612	2.612	2.612	2.612	2.612	2.612	2.881	2.612	2.612	2.612	2.612	2.612	2.612	2.612	2.612	2.612	2.612	2.612	2.612	2.612	2.612	2.612	2.612	2.612	2.612
hsa-miR-4646-5p	3.032	3.39	2.612	3.302	2.612	2.612	3.397	3.889	3.467	3.477	3.458	3.183	3.171	3.394	2.846	3.289	5.927	3.394	2.612	3.903	3.266	3.528	3.197	2.612	3.528	4.029	3.334	2.612	3.455	3.434	3.44	3.761	2.612	3.001	3.264	3.704	4.281	4.194	3.371	2.612	3.74	3.816	3.708	3.467	3.427	3.339	2.612	3.655	3.35
hsa-miR-4646-3p	3.897	4.435	2.612	3.765	4.192	4.484	4.086	3.674	3.716	4.61	4.409	4.664	4.595	4.136	4.01	3.907	4.085	4.658	2.612	3.681	3.594	4.081	3.567	3.375	3.56	3.976	3.36	4.098	3.737	4.68	4.245	3.733	3.994	3.624	3.415	4.02	4.272	3.639	3.675	2.612	3.481	4.502	4.69	3.998	5.003	2.612	2.612	3.869	4.011
hsa-miR-4778-5p	2.612	2.612	2.612	2.612	2.612	2.612	2.612	2.612	2.612	2.612	2.612	3.031	2.612	2.612	2.612	2.678	3.389	2.907	2.612	2.612	2.612	2.612	2.612	2.612	2.612	2.612	2.612	2.612	2.612	2.612	2.612	2.612	2.612	2.612	2.612	2.612	2.612	2.612	2.612	2.612	2.612	2.612	2.612	2.612	2.612	2.612	2.612	2.612	2.612
hsa-miR-4778-3p	2.612	2.612	2.612	2.612	2.612	2.612	2.612	2.612	2.612	2.612	2.612	2.612	2.612	2.612	2.612	2.612	2.913	2.612	2.612	2.612	2.612	2.612	2.612	2.612	2.612	2.612	2.612	2.612	2.612	2.612	2.612	2.612	2.612	2.612	2.612	2.612	3.406	2.612	2.612	2.612	2.612	2.612	2.612	2.612	2.997	2.612	3.42	2.612	2.612
hsa-miR-409-5p	2.612	2.612	2.612	2.612	2.877	2.612	2.612	2.612	2.612	2.612	2.953	2.648	2.612	2.612	2.612	2.861	2.612	2.665	2.612	2.612	2.612	2.612	2.612	2.612	2.612	2.612	2.612	2.612	2.612	2.612	2.612	2.612	2.612	2.612	2.612	2.612	2.612	2.612	2.612	2.612	2.612	2.612	2.612	2.612	2.612	2.612	2.612	2.612	2.612
hsa-miR-409-3p	2.612	2.612	2.612	2.612	2.612	3.084	3.2	2.646	3.339	2.678	3.05	2.612	2.612	2.612	2.612	2.612	2.612	2.612	2.612	2.612	3.367	2.663	2.612	2.612	2.612	2.612	2.612	2.612	2.612	2.612	2.612	2.612	2.612	2.612	2.612	2.612	2.612	2.612	2.612	2.612	2.612	2.612	2.612	2.612	2.612	2.612	3.438	2.612	2.612
hsa-miR-6742-5p	5.297	5.009	4.781	4.411	5.087	4.621	4.894	5.092	5.292	5.532	4.286	3.89	4.997	5.093	4.996	3.869	2.627	5.069	4.71	5.045	5.13	5.272	4.86	4.924	4.9	5.565	5.156	5.091	4.696	4.269	5.143	4.991	5.137	4.894	5.243	4.513	4.134	4.578	5.051	5.273	5.002	4.852	4.86	3.89	5.039	4.595	4.221	4.168	5.075
hsa-miR-548ay-5p	2.612	2.612	2.612	2.612	2.612	2.612	2.612	2.612	2.612	2.612	2.612	2.612	2.612	2.612	2.612	2.612	2.612	2.612	2.612	2.612	2.612	2.612	2.612	2.612	2.612	2.612	2.612	2.612	2.612	2.612	2.612	2.612	2.612	2.612	2.612	2.612	2.612	2.612	2.612	2.612	2.612	2.612	2.612	2.612	2.612	2.612	2.612	2.612	2.612
hsa-miR-6742-3p	3.181	3.405	2.612	2.612	3.236	3.093	3.482	3.157	2.864	3.694	2.612	2.612	3.207	3.878	2.815	2.612	2.612	2.847	2.612	3.058	3.196	3.124	2.943	2.612	3.117	3.124	2.977	2.612	3.114	2.612	3.179	2.612	3.204	2.612	3.463	3.023	2.612	2.612	3.217	2.612	2.612	2.612	3.066	2.612	3.278	2.612	3.608	2.612	3.563
hsa-miR-512-3p	2.612	2.612	2.612	3.031	2.658	2.612	2.612	2.651	2.612	2.612	2.612	3.412	2.612	2.612	2.612	2.717	2.612	3.437	2.612	2.612	2.612	2.612	2.612	2.612	2.612	2.612	2.612	2.612	2.612	2.612	2.612	2.612	2.612	2.612	2.612	2.612	2.612	2.612	2.612	2.612	2.612	2.612	2.612	2.612	2.612	2.612	2.612	2.612	2.612
hsa-miR-512-5p	2.612	2.612	2.612	2.612	2.67	2.612	2.612	2.612	2.685	2.612	2.612	2.632	2.612	2.612	2.612	2.612	2.612	2.612	2.612	2.612	2.612	2.612	2.612	2.612	2.612	3.121	2.612	2.612	2.612	2.612	2.612	2.612	2.612	2.612	2.612	2.732	2.612	2.612	2.612	2.612	2.612	2.612	2.612	2.612	2.612	2.612	2.612	2.687	2.892
hsa-miR-125b-1-3p	3.534	2.612	2.612	3.197	2.612	2.773	2.612	3.927	2.612	2.664	2.612	3.069	2.612	2.612	3.308	2.771	2.819	2.612	2.612	2.612	2.612	2.612	2.612	2.612	2.612	3.099	2.722	2.612	2.612	2.612	2.612	2.612	2.612	2.612	2.612	2.612	2.612	3.455	2.612	2.612	2.612	2.612	2.612	2.712	2.612	2.612	2.612	4.287	2.612
hsa-miR-6874-3p	2.612	2.612	2.612	2.612	2.612	2.612	2.612	2.612	2.612	2.612	2.612	2.612	2.612	2.612	2.612	2.612	3.458	2.612	2.612	2.612	2.612	2.612	2.612	2.612	2.612	2.612	2.612	2.612	2.612	2.612	2.612	2.612	2.612	2.612	2.612	2.612	2.612	2.612	2.612	2.612	2.612	2.612	2.612	2.612	2.612	2.612	2.612	2.612	2.612
hsa-miR-6874-5p	2.612	2.612	2.612	2.612	2.612	2.612	2.612	2.612	2.612	2.612	2.612	2.612	2.612	2.612	2.612	2.612	2.612	2.612	2.612	4.575	2.612	2.612	2.612	2.612	2.612	2.612	2.612	2.612	2.612	2.612	2.612	2.612	2.612	2.612	2.612	2.612	2.612	2.612	2.612	2.612	2.612	2.612	2.612	2.612	2.612	5.075	2.612	2.612	2.612
hsa-miR-548ay-3p	2.612	2.612	2.612	2.612	2.701	2.612	2.612	2.612	2.612	2.612	2.612	2.612	2.612	2.612	2.612	2.612	2.612	2.612	2.612	2.612	2.612	2.612	2.612	2.612	2.612	2.612	2.612	2.612	2.612	2.612	2.612	2.612	2.612	2.612	2.612	2.612	2.612	2.612	2.612	2.612	2.612	2.612	2.612	2.612	2.612	2.612	2.612	2.612	2.612
hsa-miR-4750-5p	5.326	4.979	5.189	5.313	5.446	4.584	4.712	5.739	5.124	4.935	4.589	5.899	5.415	4.766	5.414	5.842	5.739	5.695	5.304	5.342	5.074	4.837	5.216	4.717	5.385	5.075	5.327	4.835	4.626	4.564	4.887	4.489	5.209	5.446	4.564	5.625	5.514	5.469	5.093	5.191	5.271	5.369	5.549	5.285	5.313	4.712	5.682	5.197	5.069
hsa-miR-4750-3p	4.537	4.658	4.094	4.381	4.866	4.539	4.269	4.641	4.44	4.553	4.517	3.521	4.484	4.76	3.768	3.21	3.462	4.696	4.253	4.43	4.3	4.44	4.445	3.35	4.349	3.933	4.296	4.573	5.014	4.504	4.375	4.782	4.34	4.46	4.658	3.814	4.786	3.912	4.335	4.723	4.419	4.922	4.411	4.297	4.187	2.612	3.316	4.831	4.595
hsa-miR-1914-5p	4.194	4.211	4.24	3.998	4.311	4.509	4.201	3.353	3.998	4.522	4.028	2.727	3.92	3.848	4.236	2.653	2.628	4.038	2.612	3.839	3.566	4.255	3.737	3.777	3.92	4.15	3.422	4.218	4.616	4.325	4.191	4.068	4.073	4.518	4.353	3.765	3.905	3.364	3.517	2.612	3.492	4.045	3.955	3.445	3.423	2.612	4.119	3.753	3.556
hsa-miR-1914-3p	7.827	7.766	7.385	8.13	7.356	7.796	7.54	7.568	7.477	7.963	7.929	7.298	7.659	7.674	7.644	7.356	7.688	7.894	7.237	7.615	7.092	7.492	7.107	7.689	7.312	7.433	7.208	7.384	7.508	7.796	7.416	7.735	7.569	7.268	7.689	7.508	7.687	7.485	7.342	7.503	7.253	8	7.947	7.796	7.492	7.356	7.826	7.829	7.645
hsa-miR-3605-5p	4.204	2.612	2.612	2.612	2.612	2.612	2.612	2.612	2.705	2.612	2.612	3.537	2.612	2.612	2.612	4.233	2.769	5.4	2.612	2.612	2.612	2.612	2.612	2.612	2.612	2.612	2.612	2.612	2.612	2.612	2.612	4.335	2.612	2.612	2.612	2.612	4.78	3.342	2.612	2.612	2.612	2.612	2.612	2.715	2.612	2.612	2.612	2.722	2.612
hsa-miR-3605-3p	2.992	2.612	2.612	2.612	2.705	2.612	2.612	2.612	2.612	2.942	3.65	3.749	2.612	2.612	2.665	4.211	3.936	3.27	2.612	2.612	2.612	2.612	2.612	2.612	2.864	2.612	2.74	2.612	2.612	2.612	3.098	2.612	2.612	2.612	2.612	2.612	2.612	2.612	3.299	2.612	2.612	2.612	2.612	2.612	3.342	2.612	2.612	3.174	2.612
hsa-miR-6509-3p	2.612	2.612	2.612	2.612	2.612	2.612	2.612	2.857	2.612	2.612	2.612	4.701	2.612	2.859	2.885	3.895	2.93	3.342	2.612	2.612	2.612	2.612	2.612	2.612	2.612	2.612	2.612	2.612	2.612	2.612	2.612	2.612	2.612	2.612	2.612	2.612	2.612	2.612	2.612	2.612	2.612	3.406	2.736	2.612	2.612	2.612	2.612	3.078	2.612
hsa-miR-6509-5p	2.612	2.612	2.612	2.612	2.612	2.612	2.612	3.287	2.612	2.612	2.612	4.906	2.758	2.612	3.048	5.25	4.508	3.207	2.612	2.612	2.612	2.841	2.612	2.612	2.612	2.612	2.612	2.612	2.612	2.612	2.612	2.612	2.612	2.612	2.612	2.612	2.612	2.612	2.612	2.612	2.612	2.612	2.612	2.612	2.612	2.612	2.612	2.612	2.612
hsa-miR-106b-5p	2.612	2.612	2.612	2.612	2.612	2.888	2.612	3.821	2.612	2.612	2.612	3.213	2.9	2.612	3.582	4.584	3.715	3.95	2.612	2.612	2.612	4.127	2.612	2.612	2.866	3.02	2.682	2.612	3.552	2.612	2.612	2.612	2.612	2.612	3.781	2.954	2.612	2.612	2.612	2.612	2.612	2.612	2.612	3.563	2.612	3.541	2.612	2.636	3.757
hsa-miR-106b-3p	2.612	3.576	2.612	2.612	2.612	3.139	2.612	3.048	2.727	2.612	2.612	2.612	3.292	2.612	2.68	2.612	2.612	2.612	2.612	2.612	3.212	2.736	3.117	2.612	3.525	2.612	2.612	2.612	2.612	2.612	2.612	2.612	2.612	2.902	3.357	2.612	2.612	2.966	2.612	2.612	3.036	2.612	2.612	2.612	2.612	2.612	2.612	2.612	2.612
hsa-miR-580-3p	2.612	2.612	2.612	2.612	2.612	2.612	2.612	2.612	2.612	2.612	2.612	2.612	2.612	2.612	2.612	2.612	2.612	2.612	2.612	2.612	2.612	2.612	2.612	2.612	2.612	2.612	2.612	2.612	2.612	2.612	2.612	2.612	2.612	2.612	2.612	2.612	2.612	2.915	2.612	2.612	2.612	2.612	2.612	2.612	2.612	2.612	2.612	2.612	2.612
hsa-miR-181b-3p	2.612	2.612	2.612	2.612	2.612	2.612	2.612	2.612	2.612	2.612	2.612	2.612	2.612	2.612	2.612	2.612	2.612	2.612	2.612	2.612	2.612	2.612	2.612	2.612	2.612	2.612	2.612	2.612	2.612	2.612	2.612	2.612	2.612	2.612	2.612	2.612	2.612	2.612	2.612	2.612	2.612	2.612	2.612	2.612	2.612	2.612	3.521	2.612	2.612
hsa-miR-580-5p	2.612	2.612	2.612	3.292	2.612	2.612	2.612	2.612	2.612	2.612	2.612	2.98	2.612	2.612	2.612	3.32	2.708	2.612	2.612	2.612	2.612	2.612	2.612	2.612	2.612	2.612	2.612	2.612	2.612	2.612	2.612	2.612	2.612	2.612	2.612	2.612	2.612	2.79	2.612	2.612	4.176	2.612	2.612	2.612	2.612	2.612	2.612	2.612	2.612
hsa-miR-181b-5p	2.612	2.612	2.612	2.612	2.884	2.612	2.612	2.612	2.612	2.612	2.612	2.612	2.612	2.612	2.612	2.612	2.612	2.612	2.612	2.612	2.612	3.127	2.612	2.612	2.612	2.612	2.612	2.612	2.612	2.612	2.612	2.612	2.612	2.612	2.612	2.612	2.612	2.867	2.612	2.612	2.612	2.612	2.665	2.612	2.612	2.612	5.709	2.612	2.709
hsa-miR-212-5p	2.612	2.612	2.612	2.612	2.612	2.612	2.612	2.612	2.612	2.612	2.612	2.612	2.612	2.612	2.612	2.612	2.948	2.612	4.148	2.612	2.612	2.612	2.612	2.612	2.612	2.612	2.612	2.612	2.612	2.612	2.612	2.612	2.612	2.612	4.799	2.612	2.612	2.612	2.612	2.612	2.612	2.612	2.612	2.612	2.612	2.612	2.612	2.612	2.612
hsa-miR-212-3p	2.612	3.459	2.612	2.612	2.612	2.612	2.612	2.612	3.081	2.612	2.612	2.612	2.612	2.612	2.612	2.612	2.612	2.612	2.612	2.911	2.612	2.612	2.612	4.086	2.612	2.612	2.612	2.612	2.612	2.612	3.092	2.612	2.612	3.029	2.612	2.612	2.612	2.612	2.612	2.612	2.612	2.612	2.612	2.612	2.612	2.612	2.612	2.612	2.612
hsa-miR-1468-3p	2.612	2.612	2.612	2.612	2.612	2.612	2.612	2.612	2.612	2.612	2.612	3.848	2.612	2.612	2.612	2.612	4.439	2.612	2.612	2.612	2.612	2.612	2.612	2.612	2.612	2.612	2.612	2.612	2.612	2.612	2.612	2.612	2.612	2.612	2.612	2.612	2.612	2.612	2.612	2.612	2.612	4.629	2.612	2.612	2.612	2.612	2.612	2.612	2.612
hsa-miR-1468-5p	2.612	2.612	2.612	2.612	2.612	2.612	2.612	2.612	2.757	2.612	2.612	2.612	2.612	2.864	2.612	2.612	3.216	2.851	2.612	2.612	2.612	2.612	2.612	2.612	2.612	2.612	2.612	2.612	2.612	2.612	2.612	2.612	2.612	2.864	2.612	2.612	2.612	2.612	2.612	2.612	2.612	2.612	2.612	2.612	2.612	2.612	2.612	2.612	2.612
hsa-miR-5681a	2.612	2.612	2.612	2.612	2.612	2.612	2.612	2.612	2.612	2.612	2.612	2.612	2.612	2.612	2.612	2.612	2.612	2.612	2.612	2.612	2.612	2.612	2.612	3.7	2.612	2.612	2.612	2.612	2.612	2.612	2.612	2.612	2.612	2.612	2.612	2.612	2.612	2.612	2.612	2.612	2.612	2.612	2.612	2.612	2.612	2.612	2.612	2.612	2.612
hsa-miR-5681b	2.612	2.612	2.612	2.612	2.612	2.612	2.612	2.612	2.612	2.612	2.612	2.612	2.612	2.612	2.612	2.612	2.612	2.612	2.612	2.612	2.612	2.69	2.612	2.612	2.612	2.612	2.612	2.612	2.612	2.612	2.612	2.612	2.612	2.612	2.612	2.612	2.612	2.612	2.612	2.612	2.612	2.612	2.612	2.612	2.612	2.612	2.612	2.612	2.612
hsa-miR-5692a	2.612	2.612	2.612	2.612	2.612	2.612	2.612	2.612	2.612	2.612	2.612	2.612	2.612	2.612	2.612	2.612	2.612	2.612	2.612	2.612	2.612	2.612	2.612	2.612	2.612	2.612	2.612	2.612	3.037	2.612	2.612	2.612	2.612	2.612	2.612	2.612	2.612	2.612	2.612	2.612	2.612	2.612	2.612	2.612	2.612	2.612	2.612	2.612	2.612
hsa-miR-5692b	2.612	2.612	2.612	2.612	2.612	2.612	2.612	2.612	2.612	2.612	2.612	2.612	2.612	2.612	2.612	2.612	2.612	2.612	2.612	2.612	2.612	2.612	2.612	2.612	2.612	2.612	2.612	2.612	2.612	2.612	2.894	2.612	2.612	2.612	2.612	2.612	2.612	2.612	2.612	2.612	2.612	2.612	2.612	2.612	2.612	2.612	2.612	2.612	2.612
hsa-miR-5692c	2.612	2.612	2.612	2.612	2.612	2.612	2.612	2.612	2.612	2.612	2.612	2.633	2.612	2.612	2.612	2.612	2.612	2.612	2.612	2.612	2.612	2.612	2.612	2.612	2.612	2.612	2.612	2.612	2.612	2.612	2.612	2.612	2.612	2.612	2.612	2.612	2.612	2.612	2.612	2.612	2.612	2.612	2.612	2.612	2.612	2.612	2.612	2.612	2.612
hsa-miR-2115-5p	2.612	2.612	2.612	2.612	2.612	2.612	2.763	2.66	2.612	2.612	2.612	2.612	2.612	2.612	2.612	2.612	2.612	2.612	2.612	2.956	2.612	2.655	2.612	2.612	2.612	2.612	2.612	2.612	3.066	2.612	2.612	2.612	2.612	2.612	2.612	2.612	2.612	2.612	2.612	2.612	2.612	2.612	2.612	2.612	2.612	2.612	2.612	2.612	2.612
hsa-miR-2115-3p	2.612	2.612	2.612	2.612	2.612	2.612	2.612	2.612	2.612	2.612	2.612	2.622	2.612	2.612	2.612	2.612	2.612	2.612	2.612	2.612	2.612	2.612	2.612	2.612	2.612	2.612	2.612	2.612	2.612	2.612	2.612	2.612	2.612	2.612	2.612	2.612	2.612	2.612	2.612	2.612	2.612	2.612	2.612	2.612	2.612	3.412	2.612	2.612	2.612
hsa-miR-6877-3p	5.061	4.793	5.15	5.598	4.918	5.524	5.371	5.384	4.954	5.841	5.169	5.998	4.979	5.106	6.007	5.453	5.703	5.909	4.578	5.112	4.899	5.124	4.877	4.631	4.799	5.026	5.068	5.104	5.099	5.264	4.899	4.848	4.653	5.197	5.236	4.877	5.276	5.599	4.906	4.113	4.553	5.11	5.43	4.739	5.099	4.674	3.721	5.216	5.43
hsa-miR-515-3p	2.612	2.612	2.612	2.612	2.612	2.612	2.612	2.612	2.612	2.612	2.612	2.612	2.612	2.612	2.612	2.612	2.612	2.612	2.612	2.612	2.612	2.612	2.612	2.612	2.612	2.612	2.612	2.612	2.612	2.612	2.612	2.612	2.612	2.612	2.612	2.612	2.612	2.612	2.612	2.612	2.612	2.612	2.612	2.612	2.612	2.612	3.648	2.612	2.612
hsa-miR-515-5p	2.612	2.612	2.612	3.049	2.612	2.612	2.612	2.612	2.612	2.612	2.612	2.805	2.612	2.612	2.612	3.583	2.612	2.612	2.612	2.612	2.612	2.612	2.612	2.612	2.612	2.612	2.612	2.612	2.612	3.49	2.612	2.612	2.612	2.612	2.612	2.612	2.612	2.612	2.612	2.612	2.612	2.612	2.612	2.612	2.612	2.612	2.612	3.102	2.612
hsa-miR-3130-3p	2.612	2.612	2.612	2.612	2.612	2.612	2.612	2.612	2.612	2.612	2.612	3.292	2.612	2.789	2.836	3.072	2.612	3.844	2.612	2.612	2.612	2.612	2.612	2.612	2.612	2.612	2.612	2.612	3.093	2.612	2.612	2.612	2.612	2.612	2.612	2.612	2.612	2.612	2.612	2.612	3.411	2.612	3.158	2.861	2.73	2.612	2.612	3.029	2.612
hsa-miR-3130-5p	2.612	2.612	3.67	3.19	3.207	3.19	3.639	2.829	3.533	3.242	2.612	2.618	3.22	3.7	2.928	2.612	2.612	2.836	2.612	3.004	3.013	3.471	3.145	2.612	3.282	3.177	3.163	3.002	2.612	3.7	2.85	3.261	3.13	3.741	2.612	3.737	3.134	2.612	2.612	2.612	2.612	2.903	3.034	2.612	3.482	2.612	2.612	2.612	2.904
hsa-miR-2116-3p	4.721	4.93	4.959	4.61	4.826	4.979	4.564	4.668	4.86	4.941	4.819	3.882	4.739	4.966	4.394	2.711	3.508	4.45	4.582	4.405	4.754	4.744	4.601	4.912	4.344	4.653	4.099	4.438	4.799	4.793	4.819	4.621	4.918	4.58	4.358	3.972	5.013	4.022	4.278	4.324	4.094	4.995	4.894	4.674	4.766	4.025	3.823	3.937	4.777
hsa-miR-2116-5p	2.612	2.612	2.612	2.612	2.612	2.612	2.612	2.612	2.612	2.612	2.612	2.612	2.612	2.612	2.612	2.612	2.612	2.612	2.612	2.612	2.612	2.612	2.612	2.612	2.612	2.612	2.612	2.612	2.612	2.612	2.612	2.612	2.612	2.612	2.612	2.612	2.612	2.612	2.612	2.612	2.612	2.612	2.612	2.612	2.612	4.335	2.612	2.612	2.612
hsa-miR-6877-5p	5.72	6.67	7.006	6.709	6.722	6.836	6.722	6.26	6.683	6.361	6.75	6.936	6.644	6.657	5.927	6.752	6.592	6.936	6.552	6.908	6.806	6.528	6.867	6.446	6.657	6.766	6.433	6.777	6.85	6.434	6.735	6.184	6.779	7.167	6.631	6.752	6.848	7.159	6.606	6.6	6.553	7.019	7.063	6.821	6.821	6.779	7.323	7.093	6.568
hsa-miR-125b-2-3p	2.612	2.612	2.612	2.612	2.724	2.612	2.612	2.612	2.612	2.612	2.612	2.612	2.612	2.612	2.612	2.612	2.67	2.612	2.612	2.612	2.966	2.612	2.612	2.612	2.612	2.612	2.612	2.612	2.612	2.612	2.612	2.612	2.612	2.612	2.612	2.612	2.612	2.612	2.612	2.612	2.612	2.612	2.612	2.612	2.612	2.612	4.303	2.612	2.612
hsa-miR-6508-5p	2.612	2.612	2.612	2.612	2.962	2.98	2.612	2.612	2.612	2.774	2.612	3.204	2.612	2.612	2.612	2.612	2.626	2.612	2.612	2.612	2.612	2.612	2.612	2.612	2.612	2.612	2.612	2.612	2.612	2.612	2.612	2.612	2.612	2.612	2.612	2.612	2.612	2.612	2.612	2.612	2.612	2.612	3.009	2.612	2.612	2.612	2.612	2.612	2.612
hsa-miR-211-5p	2.612	2.612	3.949	2.612	2.823	3.292	2.612	2.95	2.612	2.691	2.612	2.612	2.612	3.368	2.612	2.612	2.612	2.612	2.612	2.612	2.612	2.612	2.612	2.612	2.612	2.612	2.612	3.064	3.316	2.612	2.811	2.612	2.612	3.139	2.612	2.612	2.612	3.302	2.612	2.612	2.612	2.612	2.661	2.612	2.612	2.612	2.612	2.612	2.612
hsa-miR-6508-3p	2.612	2.612	2.612	2.612	2.612	2.612	2.612	2.612	2.612	2.612	2.612	2.612	2.612	2.612	2.612	2.612	2.705	2.612	2.612	2.612	2.612	2.612	2.612	2.612	2.612	2.612	2.612	2.612	2.612	2.612	2.612	2.612	2.612	2.612	2.612	2.612	2.612	2.612	2.612	2.612	2.612	2.612	2.612	2.612	2.612	2.612	2.612	2.612	2.612
hsa-miR-211-3p	5.897	5.767	5.937	6.339	5.833	6.696	5.625	6.35	5.777	5.136	6.82	5.533	5.899	5.616	6.566	6.272	6.708	6.008	6.431	5.988	5.445	5.823	6.908	6.409	6.079	6.205	6.304	6.383	5.392	6.581	5.956	6.568	6.272	7.079	8.343	6.807	6.455	7.054	6.351	5.893	6.327	6.281	5.767	6.722	5.541	6.069	7.059	6.696	5.919
hsa-miR-3158-3p	2.612	2.612	2.612	2.612	2.612	2.612	2.612	2.612	2.967	2.728	2.612	2.612	2.612	2.612	2.612	2.612	2.612	2.612	2.612	2.972	2.985	2.659	2.612	2.612	2.904	2.612	2.682	2.612	2.612	2.612	2.612	3.474	2.612	2.612	2.612	2.612	2.612	3.415	2.612	2.612	2.612	2.612	2.612	2.612	2.612	2.612	2.612	2.612	2.612
hsa-miR-3158-5p	5.986	5.335	5.532	6.766	5.292	6.142	5.633	5.445	5.704	6.82	6.373	4.842	5.957	6.163	6.592	5.081	7.077	5.852	5.135	5.88	5.556	6.008	5.299	5.938	5.469	6.018	5.927	5.793	5.415	6.481	5.452	5.948	5.461	5.633	6.619	5.549	5.474	5.008	5.335	5.259	5.623	5.482	5.574	5.306	5.32	5.222	5.646	4.777	5.713
hsa-miR-2114-3p	2.612	2.612	2.612	2.612	2.612	2.612	2.612	2.612	2.612	2.612	2.612	2.612	2.612	2.612	2.612	2.612	2.612	2.612	2.612	2.612	2.612	2.612	2.612	2.612	2.612	2.612	2.612	2.612	2.612	2.612	2.612	2.612	2.612	2.612	2.612	2.612	2.612	2.612	2.612	2.612	2.612	2.612	2.612	2.612	2.612	2.612	2.612	2.675	2.612
hsa-miR-2114-5p	2.612	2.612	2.612	2.612	2.679	2.612	2.612	2.646	2.612	2.612	2.612	2.612	2.612	2.612	2.612	2.612	2.612	2.612	2.612	2.612	3.527	2.612	2.612	2.612	2.612	2.612	2.612	2.612	2.612	2.612	2.612	2.612	2.612	2.612	2.612	2.612	2.612	2.612	2.612	2.612	2.612	2.612	2.612	2.612	2.612	3.171	2.612	2.612	2.612
hsa-miR-891a-3p	2.612	2.612	2.612	2.612	2.612	2.612	2.612	2.612	2.612	2.612	2.612	2.612	2.612	2.612	2.612	2.612	2.612	2.612	2.612	2.612	2.612	2.612	2.612	2.612	2.612	2.612	2.612	2.612	2.612	2.612	2.612	2.612	2.612	2.612	2.612	2.612	2.612	2.612	2.612	2.612	2.612	3.293	2.612	2.612	2.612	2.612	2.612	2.612	2.612
hsa-miR-891a-5p	2.612	2.612	2.612	2.612	2.612	2.612	2.612	2.612	2.612	2.612	2.612	2.612	2.612	2.612	2.612	2.612	2.684	2.612	2.612	2.612	3.101	2.668	2.612	2.612	2.612	2.612	2.612	2.612	2.612	2.612	2.612	2.612	2.612	2.612	2.612	2.612	2.612	2.612	2.612	2.612	2.612	2.612	2.612	2.612	2.612	2.612	2.612	2.612	2.612
hsa-miR-181a-3p	2.612	2.612	2.612	3.102	2.612	2.612	2.612	2.612	2.612	2.612	2.612	3.244	2.612	2.612	2.918	3.023	2.681	2.612	2.612	2.612	2.612	2.612	2.612	2.612	2.612	2.612	2.612	2.612	2.612	2.612	2.612	2.612	2.612	2.612	2.612	2.612	2.612	2.612	2.612	2.612	2.612	2.612	2.612	2.612	2.612	2.612	2.612	2.773	2.612
hsa-miR-181a-5p	3.53	3.994	2.612	2.612	3.761	3.651	3.757	2.977	2.936	3.263	2.612	2.612	2.798	3.441	3.885	2.612	2.612	2.884	2.612	3.025	2.612	4.315	2.911	4.091	3.643	3.007	3.28	2.612	3.197	2.612	3.141	3.671	3.223	3.537	3.822	4.315	2.612	2.612	3.357	2.612	2.612	2.612	3.696	3.81	2.843	2.612	2.612	2.838	3.579
hsa-miR-517a-3p	2.612	2.612	2.612	2.612	2.612	2.612	2.612	5.37	2.612	2.612	3.15	2.612	2.612	2.612	2.612	2.612	2.612	2.612	2.612	2.612	2.612	2.612	2.612	2.612	2.612	2.612	2.612	2.612	2.612	2.612	2.612	2.612	3.624	2.612	2.612	2.612	2.612	2.612	2.612	2.612	2.612	2.612	2.783	2.612	2.612	2.612	2.612	2.612	2.612
hsa-miR-6744-3p	2.612	3.556	2.612	2.612	3.798	2.612	2.972	2.612	3.161	3.418	3.212	2.617	2.87	2.612	2.612	2.612	2.612	2.646	2.612	2.612	3.216	3.611	2.612	2.612	2.612	2.949	2.996	3.472	2.612	2.612	3.954	3.264	2.612	3.171	3.299	3.06	2.612	2.776	2.612	2.612	2.612	2.612	2.612	2.872	3.379	2.612	2.612	3.117	2.916
hsa-miR-6744-5p	3.863	4.241	2.612	3.227	3.365	3.89	3.827	2.612	3.063	3.27	3.752	2.612	3.467	3.142	3.086	2.612	2.612	6.152	3.867	3.282	2.612	3.194	3.459	3.2	3.124	3.299	3.496	3.629	3.506	2.612	3.535	3.62	2.612	3.066	4.064	3.651	3.488	2.903	3.204	2.612	4.08	3.926	3.151	3.802	3.419	3.663	3.204	4.81	3.445
hsa-miR-1296-5p	2.612	2.612	2.612	3.972	2.799	3.537	2.757	3.385	2.81	3.551	3.27	2.662	3.117	3.217	3.107	2.692	2.612	3.072	2.612	3.798	2.612	3.331	3.316	2.612	3.35	3.591	3.881	3.283	3.282	2.612	3.555	3.27	4.177	3.753	3.56	3.563	2.612	4.521	3.627	4.41	2.612	3.14	3.43	3.328	3.22	4.182	2.612	3.615	3.624
hsa-miR-1296-3p	2.612	3.498	2.612	4.196	3.415	3.655	2.612	4.245	3.545	4.668	3.356	3.631	3.942	3.611	3.219	2.663	3.192	3.452	2.612	3.757	3.123	3.346	3.806	3.955	3.158	6.079	3.817	3.97	3.254	2.612	3.666	3.187	2.612	3.552	2.612	3.441	3.837	4.99	2.612	2.612	3.154	3.759	3.733	4.196	3.777	3.084	2.612	4.077	3.777
hsa-miR-3157-3p	2.612	2.612	2.612	2.612	2.683	2.612	2.799	2.612	2.768	2.612	2.612	2.612	2.612	2.788	2.612	2.612	2.612	2.612	2.612	2.612	2.612	2.612	2.612	2.612	2.612	2.612	2.612	2.612	2.612	2.612	2.612	2.612	2.612	2.612	2.612	2.612	2.612	2.612	2.612	2.612	2.612	2.612	2.612	2.612	2.612	2.612	3.628	2.612	2.612
hsa-miR-3157-5p	2.612	2.612	2.612	2.612	2.612	2.612	2.612	2.612	2.612	2.612	2.612	2.612	2.612	2.612	2.612	2.612	3.602	2.612	2.612	2.612	2.612	2.612	2.612	2.612	2.612	2.612	2.712	2.612	2.612	2.612	2.612	2.612	2.612	2.612	2.612	3.19	2.612	2.612	2.612	2.612	2.612	2.612	2.612	2.612	2.612	2.612	2.612	2.612	2.612
hsa-miR-376a-2-5p	2.612	2.612	2.612	2.612	2.612	2.612	2.612	2.612	2.612	2.612	2.612	2.612	2.612	2.612	2.612	2.612	2.612	2.612	2.612	2.612	2.612	2.612	2.612	2.612	2.612	2.612	2.612	2.612	2.612	2.612	2.612	2.612	2.612	2.612	2.612	2.612	2.612	2.612	2.612	2.612	2.612	2.612	2.612	2.612	2.612	2.612	2.612	2.612	2.612
hsa-miR-6876-5p	2.612	2.612	2.612	2.612	2.612	2.612	2.612	2.612	2.612	2.782	2.612	3.264	2.612	2.612	2.867	2.612	2.869	2.612	2.612	2.612	2.612	2.745	3.087	2.612	2.612	2.972	3.054	2.612	2.612	2.612	2.846	3.213	2.612	2.855	2.612	2.612	2.612	2.612	2.612	2.612	3.129	2.612	2.81	2.612	2.707	3.563	2.612	4.22	2.612
hsa-miR-6876-3p	2.612	2.612	3.646	3.066	2.612	2.612	2.612	3.154	2.612	3.203	2.612	4.33	2.612	2.612	2.739	4.335	3.598	2.882	2.612	2.612	2.612	2.612	2.612	2.612	2.612	2.612	2.612	2.612	2.612	2.612	2.612	2.612	2.612	2.612	2.612	2.612	2.612	2.612	2.612	2.612	2.612	2.612	2.672	3.043	2.714	2.612	2.612	2.612	2.736
hsa-miR-664b-5p	2.612	2.612	2.612	2.612	2.612	2.612	2.612	2.612	2.612	2.612	2.612	2.612	2.612	2.612	2.612	2.612	2.612	2.612	2.612	2.612	2.612	2.612	2.612	2.612	2.612	2.612	2.612	2.612	2.612	2.612	2.612	2.612	2.612	2.612	2.612	2.791	2.612	2.612	2.612	2.612	2.612	2.612	2.612	2.612	2.612	2.612	4.834	2.612	2.612
hsa-miR-664b-3p	2.612	2.612	2.612	3.017	3.278	2.612	3.282	3.454	2.931	3.298	2.612	2.612	2.612	3.278	3.003	2.612	2.612	2.612	2.612	3.615	2.612	2.721	2.612	2.612	3.639	2.931	2.692	3.059	2.612	2.612	2.867	2.612	2.612	2.612	2.612	3.049	2.612	2.612	2.612	2.612	2.612	2.612	3.078	2.892	3.98	2.612	2.612	2.612	3.278
hsa-miR-582-3p	2.612	2.612	2.612	2.612	2.612	2.612	2.612	2.612	2.612	2.612	2.612	2.612	2.612	2.612	2.612	2.612	2.612	2.612	2.612	2.612	2.612	2.612	2.612	2.612	2.612	2.612	2.612	2.612	2.612	2.612	2.612	2.612	2.612	2.612	2.612	2.612	2.612	2.612	2.612	2.612	2.612	2.612	2.612	2.612	2.612	2.612	2.612	2.612	2.612
hsa-miR-582-5p	2.612	2.612	2.612	2.612	2.612	2.612	3.197	2.612	2.612	2.612	2.612	2.612	2.612	2.612	2.612	2.612	2.612	2.612	2.612	2.612	2.612	2.612	2.612	2.612	2.612	2.612	2.612	2.612	2.612	2.612	2.612	2.612	2.612	2.612	2.612	2.612	2.612	2.612	2.612	2.612	3.703	2.612	2.612	2.612	2.612	2.612	2.612	2.612	2.612
hsa-miR-26a-1-3p	2.612	2.612	2.612	2.612	2.612	2.612	2.612	2.612	2.612	2.612	2.612	2.612	2.612	2.612	2.612	2.612	2.92	2.647	2.612	2.612	2.612	2.612	2.612	2.612	2.612	2.612	2.612	2.612	2.612	2.612	2.612	2.612	2.612	2.612	2.612	2.612	2.612	2.612	2.612	2.612	2.612	2.612	2.612	2.735	2.612	2.612	2.612	2.612	2.708
hsa-miR-181d-3p	2.612	2.612	2.612	3.445	2.796	3.087	3.379	2.612	3.502	2.894	2.612	2.646	3.493	3.102	2.612	2.612	2.612	2.727	2.612	2.612	3.039	2.766	2.612	4.159	3.151	3.24	2.676	3.53	2.612	3.32	2.612	3.21	3.409	2.612	2.612	3.72	3.304	3.277	2.612	2.612	2.612	2.612	2.612	2.936	3.217	3.299	2.612	3.127	3.375
hsa-miR-181d-5p	2.612	2.612	2.612	2.612	2.612	2.612	2.612	2.612	2.612	2.612	2.612	2.615	2.612	2.612	2.612	2.612	2.786	2.612	2.612	2.612	2.612	2.612	2.612	2.612	2.612	2.612	2.612	2.612	2.612	2.612	2.612	2.612	2.612	2.612	2.612	2.612	2.612	2.612	2.612	2.612	2.612	2.612	2.612	2.612	2.612	2.612	2.612	2.612	2.612
hsa-miR-3607-3p	3.519	2.612	2.612	2.612	2.612	2.612	2.612	2.612	2.612	2.612	2.612	2.612	2.612	2.612	2.612	2.612	2.612	2.612	2.612	2.612	2.612	2.612	2.612	2.612	6.908	2.612	2.612	2.612	2.612	2.612	2.612	2.612	2.612	2.612	2.612	2.612	2.612	4.243	2.612	2.612	2.612	3.269	2.612	2.612	2.983	2.612	2.612	2.612	2.612
hsa-miR-3607-5p	2.612	2.612	2.612	2.612	2.612	2.612	2.612	2.612	2.612	2.612	2.612	2.612	2.612	2.612	2.612	2.612	2.612	2.612	2.612	2.612	2.612	2.612	2.612	2.612	2.612	2.612	2.612	2.612	2.612	2.612	2.612	2.612	2.612	2.612	2.612	2.612	2.612	2.612	2.612	2.612	2.612	2.612	2.612	2.612	2.612	2.612	3.725	2.612	2.612
hsa-miR-6747-5p	4.18	4.415	4.063	3.737	4.118	3.587	3.861	4.429	4.559	4.08	3.923	3.757	5.045	3.56	3.67	2.967	5.13	3.603	5.276	3.24	4.236	4.344	4.871	4.325	4.445	4.274	4.085	4.677	4.93	4.131	4.512	4.564	4.33	4.315	4.58	4.228	4.667	5.243	3.972	4.14	5.384	4.511	4.241	4.363	4.255	3.98	4.714	4.788	4.367
hsa-miR-6747-3p	3.293	2.612	3.555	4.766	3.063	2.938	3.635	3.52	3.102	3.396	3.47	4.595	3.32	3.452	3.504	2.612	3.411	2.98	2.612	3.671	2.612	2.663	3.814	2.612	3.043	3.158	3.277	3.044	2.612	2.612	3.501	3.455	3.445	3.278	3.552	3.397	2.612	2.612	3.455	2.612	3.163	2.612	3.111	3.576	3.23	3.2	2.612	3.427	2.857
hsa-miR-151a-3p	2.612	2.612	2.612	2.612	2.612	2.612	2.612	3.138	2.612	2.612	2.612	5.106	3.025	2.612	4.357	4.465	2.799	3.386	2.612	2.612	2.612	2.819	2.612	2.612	2.612	2.612	2.612	2.612	2.612	2.612	2.612	2.612	2.612	2.612	2.612	2.735	2.612	2.612	2.612	2.612	2.612	2.612	3.13	2.612	2.612	2.612	2.612	2.612	2.612
hsa-miR-151a-5p	3.565	2.612	3.618	3.007	3.069	2.612	2.735	2.756	3.282	2.663	2.612	2.612	2.851	2.936	3.772	2.612	2.612	2.612	2.612	2.895	2.612	3.251	3.394	3.946	4.595	2.612	3.011	2.919	3.342	3.394	2.612	3.667	3.292	2.612	2.612	4.415	2.612	2.612	2.612	2.612	2.612	3.218	4.15	4.206	2.612	2.612	3.778	2.612	3.261
hsa-miR-550a-3-5p	2.612	2.612	2.612	3.869	2.612	2.612	2.612	2.935	2.612	2.79	2.612	5.176	2.612	2.612	2.612	5.285	4.493	4.02	3.53	3.096	2.612	2.612	2.612	2.612	2.612	2.612	2.612	2.612	2.612	2.612	2.612	2.612	2.612	2.612	2.612	3.24	2.612	3.222	2.612	2.612	3.618	2.927	3.282	3.6	2.612	5.438	2.612	4.182	2.731
hsa-miR-214-3p	3.131	3.77	3.504	2.612	2.612	2.768	2.612	2.704	2.983	2.881	3.222	2.612	2.612	2.895	2.985	2.612	2.612	2.612	2.612	2.612	2.612	2.612	2.612	2.612	2.959	2.612	2.894	2.612	2.612	2.612	2.869	2.612	2.612	2.612	2.612	2.819	3.3	3.203	3.35	2.612	3.068	2.998	2.677	3.011	2.612	2.612	2.612	2.612	2.612
hsa-miR-214-5p	2.612	2.612	2.612	2.612	2.612	2.612	2.818	3.11	2.612	2.612	2.612	2.779	2.612	2.612	2.681	2.897	3.59	2.962	2.612	2.612	2.612	2.612	2.612	2.612	2.612	2.612	2.612	2.612	2.612	2.612	2.612	2.612	2.612	2.612	2.612	2.612	2.612	2.612	2.612	2.612	2.612	2.612	2.612	2.612	2.612	2.612	2.612	2.612	2.612
hsa-miR-215-5p	2.612	2.612	2.612	2.612	2.612	2.612	2.612	2.651	2.612	2.612	2.612	2.612	2.612	2.612	2.612	2.612	2.612	2.612	2.612	2.612	2.612	2.612	2.612	2.612	2.612	2.612	2.612	2.612	2.612	2.612	2.612	2.612	2.612	2.612	2.612	2.612	2.612	2.612	2.612	2.612	2.612	2.612	2.612	2.612	2.612	2.612	4.383	2.612	2.612
hsa-miR-215-3p	2.612	2.612	2.612	2.612	2.612	2.612	2.612	2.612	2.612	2.612	2.612	2.612	2.612	2.612	2.612	2.612	2.612	2.612	2.612	2.612	2.612	2.612	2.612	2.612	2.612	2.612	2.612	2.612	2.612	2.612	2.612	2.612	2.612	2.612	2.612	2.612	2.612	2.612	2.612	2.612	2.612	2.612	2.612	2.612	2.612	2.612	2.612	2.612	2.612
hsa-miR-6879-5p	7.597	7.463	7.476	7.402	7.615	8.038	7.72	7.734	7.659	7.223	7.371	7.372	8.364	7.796	7.491	7.569	7.749	7.181	7.945	7.845	7.765	8.149	8.343	8.02	8.149	7.569	8.037	7.778	7.689	7.674	8.186	7.645	7.845	8.601	7.524	8.13	8.072	8.484	8.187	7.84	8.363	8.036	7.829	7.735	8.427	7.947	8.3	8.303	7.861
hsa-miR-6879-3p	4.143	4.848	4.348	4.44	4.595	4.435	4.831	4.738	4.32	5.105	4.439	4.002	4.42	4.445	4.348	3.814	2.612	4.636	4.438	4.744	4.508	4.606	5.137	4.942	4.631	4.788	4.716	5.067	4.325	4.358	5.032	4.685	4.146	5.106	5.722	4.601	3.718	4.941	5.014	4.186	4.579	4.635	4.228	3.798	4.942	3.576	2.612	4.201	5.209
hsa-miR-31-3p	2.612	2.612	2.612	2.612	2.612	2.788	2.612	2.612	2.823	2.73	2.612	2.822	2.612	2.612	2.711	2.678	2.641	2.655	2.612	2.612	2.612	2.612	2.612	2.612	2.612	2.612	2.612	2.612	3.017	2.612	2.612	2.612	2.612	2.612	2.612	2.612	2.612	2.82	2.612	2.612	2.612	2.612	2.612	2.612	2.612	2.612	2.612	2.612	2.612
hsa-miR-31-5p	2.612	2.612	2.612	2.612	2.612	2.612	2.612	2.612	2.612	2.612	2.612	2.612	2.612	3.724	2.612	2.612	2.612	2.612	2.612	2.612	2.612	2.612	2.612	2.612	2.612	2.612	2.612	2.612	2.612	2.612	2.612	2.612	2.612	2.612	2.612	2.612	2.612	2.876	2.612	2.612	2.612	2.612	2.612	2.612	2.612	2.612	2.612	2.612	2.612
hsa-miR-1271-5p	2.612	2.612	2.612	2.612	2.612	2.612	2.612	2.612	2.612	2.612	2.612	2.612	2.612	2.612	2.612	2.612	3.104	2.612	4.244	2.612	2.612	2.612	2.612	2.612	2.612	2.612	2.612	2.612	2.612	2.612	2.612	2.612	2.612	2.612	2.612	2.612	2.612	2.612	2.612	2.612	2.612	2.612	2.612	2.612	2.612	2.612	2.612	2.612	2.692
hsa-miR-1271-3p	2.612	2.612	2.612	2.612	2.612	2.612	2.612	2.612	2.612	2.612	2.612	2.612	2.612	2.612	2.612	2.612	2.677	2.612	2.612	2.612	2.612	2.612	2.612	2.612	2.612	4.636	2.612	2.612	2.612	2.612	2.612	2.612	2.612	2.612	2.612	2.612	5.684	2.612	2.612	2.612	2.612	3.049	3.56	2.612	2.612	2.612	2.612	2.612	2.612
hsa-miR-885-3p	4.162	3.857	4.493	4.047	3.781	3.79	4.159	4.319	4.064	3.949	4.103	2.73	4.894	4.734	3.984	3.18	2.617	4.575	4.143	4.489	4.167	7.181	4.734	4.269	4.504	4.251	4.673	4.262	4.287	3.448	4.219	3.624	4.601	4.888	4.391	4.584	4.463	4.705	4.264	4.632	4.722	4.413	4.011	4.395	3.899	5.216	2.612	4.494	4.509
hsa-miR-4649-5p	11.37	10.116	10.505	11.227	10.271	10.968	10.427	10.915	10.466	10.386	11.324	10.077	10.677	10.771	11.414	10.589	11.46	11.022	10.629	10.968	10.349	10.466	10.155	10.31	9.812	10.722	10.588	10.229	10.722	11.461	10.23	10.968	10.506	10.155	11.702	10.631	10.587	10.814	10.466	10.111	10.386	10.72	11.128	11.079	9.999	10.466	11.369	10.466	10.771
hsa-miR-885-5p	4.356	3.729	2.612	2.612	3.2	3.528	2.612	3.856	3.278	3.618	3.764	2.614	3.537	3.737	3.008	2.612	2.612	2.612	2.612	3.292	3.192	2.758	2.612	2.612	3.587	3.556	3.544	3.238	2.612	2.612	3.65	3.445	3.455	3.415	2.612	2.936	2.612	2.94	2.612	2.612	2.612	2.612	2.841	2.612	3.911	2.612	3.836	2.612	3.174
hsa-miR-4649-3p	3.153	3.331	2.612	2.612	4.02	3.72	2.956	2.702	3.014	3.578	3.451	2.615	3.471	3.099	3.622	2.612	3.26	3.745	2.612	3.375	3.622	3.254	2.933	2.612	3.445	3.528	3.196	3.181	3.899	3.81	3.74	2.612	3.183	3.051	2.612	2.926	3.269	2.612	2.612	2.612	2.612	3.689	3.635	3.197	3.455	2.612	3.299	2.769	2.793
hsa-miR-1207-5p	6.292	6.555	5.804	5.948	6.409	5.861	5.871	6.215	6.339	6.183	5.694	6.481	6.294	6.261	5.918	6.374	6.63	6.351	6.088	6.049	6.35	6.362	6.434	6.205	6.619	6.101	6.82	6.443	6.251	6.272	6.433	6.294	6.481	6.766	6.09	6.469	6.565	6.532	6.362	6.266	5.888	6.171	6.422	5.889	6.593	6.131	5.466	5.731	6.261
hsa-miR-1207-3p	2.612	2.612	2.612	2.612	2.612	2.612	2.612	2.612	2.612	2.706	3.614	2.9	2.98	2.612	2.988	3.197	2.612	3.903	2.612	2.612	3.054	2.612	2.882	2.612	2.612	2.612	2.612	2.612	2.612	2.612	2.612	2.612	2.612	2.891	2.612	2.612	3.435	2.612	2.612	2.612	3.312	2.612	2.727	2.816	2.612	2.612	2.612	4.02	2.686
hsa-miR-6851-5p	6.077	6.205	6.1	5.823	6.505	5.713	6.018	5.879	6.374	5.937	6.204	6.059	6.195	6.039	5.776	6.069	6.194	6.121	6.057	6.09	6.293	6.272	6.631	6.328	6.216	6.362	6.227	6.552	5.967	6.195	6.42	6.205	6.541	6.722	6.272	6.374	6.617	6.354	6.446	5.952	6.618	6.015	6.028	5.88	6.339	6.261	5.896	6.121	6.069
hsa-miR-6851-3p	3.184	3.704	3.578	3.835	3.844	3.886	4.146	3.451	3.264	3.504	4.366	2.693	3.844	3.959	2.913	2.612	2.647	3.445	2.612	3.437	3.186	3.579	2.843	3.691	3.285	3.412	3.057	3.585	3.556	2.612	3.674	5.063	2.612	3.251	2.612	2.771	3.417	2.8	3.839	2.612	2.612	3.763	3.35	4.685	3.773	2.612	2.612	3.571	3.7
hsa-miR-26a-2-3p	2.612	2.612	3.59	2.612	2.612	2.612	2.612	2.612	2.612	2.612	2.612	2.612	2.612	2.612	2.612	2.612	2.612	2.612	2.612	2.612	2.612	2.612	2.612	2.612	2.612	2.612	2.612	2.612	2.612	2.612	2.612	2.612	2.612	2.612	2.612	2.612	2.612	2.612	2.612	2.612	2.612	2.612	2.676	2.612	2.612	2.612	2.612	2.612	2.612
hsa-miR-1915-5p	7.945	6.581	6.11	8.056	6.793	7.195	7.107	6.978	6.581	8.909	6.949	6.657	6.807	6.993	7.765	6.195	7.876	7.63	4.898	7.555	6.765	6.469	4.777	6.228	6.272	7.254	7.281	6.431	6.657	7.342	6.63	6.894	5.948	6.205	7.569	6.779	6.259	5.501	6.568	5.301	5.445	6.681	7.093	6.683	7.402	6.528	6.442	5.415	7.312
hsa-miR-1915-3p	10.675	11.648	11.127	10.868	11.596	11.128	10.771	10.545	11.461	11.324	11.078	11.505	11.18	11.227	11.127	11.227	11.078	11.325	10.966	11.227	11.324	11.505	11.648	11.415	11.596	11.371	11.414	11.459	11.022	11.227	11.504	11.415	11.415	11.759	11.325	11.415	11.323	11.5	11.552	11.593	11.324	11.323	10.771	10.677	11.227	11.325	10.914	10.722	10.631
hsa-miR-4753-3p	2.612	2.612	2.612	2.612	2.612	2.612	2.612	2.612	2.612	2.612	2.612	2.612	2.612	2.612	2.612	2.612	2.612	2.612	2.612	2.612	2.612	2.612	2.612	2.612	2.612	3.194	2.612	2.612	2.612	2.612	2.612	2.612	2.612	2.612	2.612	2.612	2.612	2.612	2.612	2.612	2.612	2.612	2.612	2.612	2.612	2.612	2.612	2.612	2.612
hsa-miR-4753-5p	2.612	2.612	2.612	2.612	2.612	2.612	2.612	2.612	2.612	2.612	2.612	2.612	2.612	2.612	2.612	2.612	2.612	2.612	2.612	2.612	2.612	2.612	2.975	2.612	2.612	2.612	2.666	2.612	2.612	2.612	2.612	2.612	3.161	2.612	2.612	2.612	2.612	2.612	2.612	2.612	2.612	2.612	2.612	2.779	2.612	2.612	2.612	2.752	3.155
hsa-miR-345-5p	2.612	2.612	3.993	3.087	2.612	2.612	3.014	3.041	2.713	2.685	3.425	2.612	2.612	2.612	2.612	2.612	2.612	2.612	2.612	3.576	3.312	2.654	2.612	2.612	2.612	2.612	2.829	2.998	3.075	2.612	3.03	2.612	3.39	2.612	3.306	2.612	2.612	2.612	2.612	2.612	3.451	2.612	2.612	3.121	2.612	3.611	2.612	2.612	2.612
hsa-miR-345-3p	5.013	4.349	4.366	4.712	4.569	4.029	4.782	4.792	4.358	4.399	5.123	5.087	4.411	4.569	4.787	5.469	5.87	4.445	4.886	5.081	4.625	4.528	4.744	4.621	4.187	4.513	4.286	4.542	4.606	4.805	4.61	5.356	4.606	4.766	4.805	4.866	4.726	5.385	4.723	4.145	5.196	5.459	4.799	5.385	4.395	4.972	5.24	5.957	4.837
hsa-miR-517-5p	2.612	2.612	2.612	2.612	2.612	2.761	2.612	2.612	2.612	2.612	2.612	2.612	2.612	2.612	2.612	2.612	2.612	2.612	2.612	2.612	2.612	2.612	2.612	2.612	2.612	2.612	2.612	2.612	2.612	2.612	2.612	2.612	2.612	2.612	2.612	2.612	2.612	2.612	2.612	2.612	2.612	2.612	2.612	2.612	2.612	2.612	2.612	2.612	2.612
hsa-miR-3606-5p	2.612	2.612	2.612	2.612	2.612	2.612	2.612	4.3	3.031	2.612	2.612	2.612	2.612	2.612	2.612	2.612	2.612	2.612	2.612	2.612	2.612	2.612	2.612	2.612	2.612	2.612	2.612	2.612	2.612	2.612	2.612	2.612	2.612	2.612	2.612	2.612	2.612	2.612	2.612	7.609	2.612	2.612	2.612	2.612	2.612	2.612	2.612	2.612	2.612
hsa-miR-3606-3p	2.612	2.612	2.612	2.612	2.612	2.612	2.612	2.612	2.612	2.612	2.612	2.612	2.612	2.612	2.612	4.002	2.612	2.612	2.612	2.612	2.612	2.612	2.612	2.612	2.612	2.612	2.612	2.612	2.612	2.612	2.612	6.008	2.612	2.612	2.612	2.612	2.612	2.612	2.612	2.612	2.612	2.612	2.612	2.612	2.612	2.612	2.612	5.151	2.612
hsa-miR-181c-3p	2.612	2.612	2.612	2.612	2.612	2.612	2.612	2.612	2.612	2.612	2.612	2.612	2.612	2.612	2.612	2.612	2.625	2.612	2.612	3.167	2.612	2.612	2.612	2.612	2.612	2.612	2.612	2.612	2.612	2.612	2.612	2.612	2.612	2.612	2.612	2.612	2.612	2.612	2.612	2.612	2.612	2.612	2.612	2.612	2.612	2.612	2.612	2.612	2.612
hsa-miR-181c-5p	2.612	2.612	2.612	2.612	2.612	2.612	2.612	2.612	2.612	2.612	2.612	2.612	2.612	2.612	2.612	2.612	2.612	2.612	2.612	2.612	2.612	2.612	2.612	2.612	2.612	2.612	2.612	2.612	2.612	3.24	2.612	2.612	2.612	2.612	2.612	2.612	2.612	2.612	2.612	2.612	2.612	2.612	2.612	2.612	2.612	2.612	5.339	2.612	2.746
hsa-miR-1298-3p	2.612	2.612	2.612	2.612	2.612	2.612	2.612	2.612	2.612	2.612	2.612	4.077	2.612	2.612	2.612	3.946	4.324	2.68	2.612	2.612	2.612	2.612	2.612	2.612	2.612	2.612	2.612	2.612	2.612	2.612	2.612	2.612	2.612	2.612	2.612	2.612	2.612	2.612	2.612	2.612	2.612	2.612	2.612	2.742	2.612	2.612	2.612	2.786	2.612
hsa-miR-1298-5p	2.612	2.612	2.612	2.612	2.612	2.612	2.612	2.612	2.612	2.612	2.612	2.745	2.612	2.921	2.612	3.177	3.074	2.748	2.612	2.612	2.612	2.612	2.612	2.612	2.612	2.612	2.612	2.612	2.612	2.612	2.612	2.612	2.612	2.612	2.612	2.612	2.612	2.612	2.612	2.612	2.612	2.612	2.612	2.612	2.612	2.612	2.612	2.612	2.612
hsa-miR-6746-3p	4.093	4.278	4.792	4.264	4.523	4.201	4.61	4.113	3.985	4.419	3.966	3.072	4.246	4.246	4.063	3.164	4.893	3.882	3.987	4.363	4.205	4.1	4.192	4.1	3.785	4.241	4.236	4.204	4.109	4.297	4.072	4.206	4.104	4.32	4.674	4.255	4.64	3.742	4.06	4.878	3.287	4.116	4.033	4.091	4.241	2.612	2.612	3.139	4.386
hsa-miR-6746-5p	5.207	5.889	6.204	6.272	5.574	5.731	5.823	6.194	5.889	5.675	6.566	5.861	6.163	6.111	6.13	5.948	4.814	6.09	6.455	6.272	5.898	5.88	6.469	6.339	5.88	6.216	5.966	6.171	5.938	6.163	5.898	6.528	5.74	6.079	6.581	6.152	5.665	6.784	5.919	6.053	6.978	6.514	6.67	6.95	5.833	6.867	6.89	6.936	6.386
hsa-miR-6878-5p	2.612	2.612	2.612	2.612	2.612	2.612	2.612	3.489	2.847	2.612	2.612	4.381	2.612	2.612	2.612	4.425	3.374	3.35	2.612	2.612	2.612	2.679	2.612	2.612	2.612	2.612	2.774	2.612	2.612	2.612	2.612	2.612	2.612	2.612	2.612	2.612	2.612	2.942	2.612	2.612	3.256	2.612	2.789	3.04	2.612	2.612	2.612	3.397	2.612
hsa-miR-6878-3p	2.612	2.612	2.612	2.612	2.612	2.612	2.612	2.612	2.612	3.045	3.013	2.612	2.612	2.612	2.612	2.612	2.612	2.612	2.612	2.612	2.612	2.612	2.612	2.612	2.612	2.612	2.612	2.612	2.612	2.612	2.612	2.612	2.612	2.612	2.612	2.612	2.612	2.612	2.612	2.612	2.612	2.612	2.612	2.612	2.612	2.612	2.612	2.612	2.612
hsa-miR-6850-5p	11.647	11.325	11.324	11.461	11.505	11.227	11.505	11.885	11.415	10.967	11.551	11.648	11.371	11.128	11.946	11.759	11.702	11.371	11.758	11.702	11.596	11.648	11.759	11.702	11.552	11.82	11.885	11.551	11.505	11.552	11.647	12.011	11.461	11.702	11.759	11.946	11.884	11.814	11.82	11.816	11.885	11.503	11.278	11.371	11.415	11.371	11.7	11.702	11.461
hsa-miR-6850-3p	3.109	3.324	3.662	3.89	3.878	2.612	3.781	2.612	3.655	3.485	3.077	2.624	3.77	2.853	3.594	2.612	3.154	3.142	2.612	3.254	3.199	3.23	3.306	2.612	3.227	3.7	3.179	3.399	3.493	6.069	3.856	3.587	3.603	3.401	3.537	3.486	4.125	3.567	3.827	2.612	3.206	2.612	3.39	2.847	3.267	2.612	2.612	2.612	3.576
hsa-miR-4524b-5p	2.612	2.612	2.612	2.612	2.612	2.612	2.612	2.612	2.612	2.612	2.612	2.612	2.612	2.612	3.062	2.612	2.612	2.612	2.612	2.612	2.612	2.612	2.612	2.612	2.612	2.612	2.612	2.612	2.612	2.612	2.612	2.612	2.612	2.612	2.612	2.612	2.612	2.612	2.612	2.612	2.612	2.612	2.612	2.612	2.612	2.612	2.612	2.612	2.612
hsa-miR-4524b-3p	2.612	2.612	2.612	2.612	2.612	2.612	2.612	2.65	2.612	2.612	2.612	2.612	2.612	2.612	2.612	2.612	2.612	2.612	2.612	2.612	2.612	2.612	2.612	2.612	2.612	2.612	2.612	2.612	2.612	2.612	2.612	2.612	2.612	2.612	2.612	2.612	2.612	2.612	2.612	2.612	2.612	2.612	2.612	2.612	2.612	2.612	2.612	2.612	2.612
hsa-miR-452-3p	2.612	2.612	2.612	2.612	2.612	2.612	2.612	2.707	2.612	2.612	2.612	2.793	2.612	2.612	2.612	2.612	3.429	2.696	2.612	2.612	2.612	2.612	2.612	2.612	2.612	2.612	2.612	2.612	2.612	2.612	2.612	2.612	2.612	2.612	2.612	2.612	2.612	2.612	2.612	2.612	2.612	2.612	2.612	2.612	2.612	2.612	2.612	2.612	2.612
hsa-miR-452-5p	2.612	2.612	2.612	2.612	2.612	2.612	2.612	2.612	2.612	2.612	2.612	3.164	2.612	2.612	2.777	3.955	3.654	2.875	2.612	2.612	2.612	2.612	2.612	2.612	2.612	2.612	2.612	2.612	2.612	2.612	2.612	2.612	2.612	2.612	2.612	2.612	2.612	2.612	2.612	2.612	2.612	2.807	2.612	2.612	2.612	2.612	2.612	2.612	2.612
hsa-miR-2355-3p	2.612	2.612	2.612	2.612	2.612	2.612	2.612	2.612	2.612	2.612	2.612	2.801	2.612	2.612	2.612	2.786	3.11	2.612	2.612	2.612	2.612	2.612	2.612	2.612	2.612	2.612	2.612	2.612	2.612	2.612	2.612	2.612	2.612	2.612	2.612	2.612	2.612	2.612	2.612	2.612	2.612	2.612	2.612	2.612	2.612	2.612	2.612	2.612	2.612
hsa-miR-2355-5p	3.465	3.537	2.612	4.34	4.114	4.127	3.749	3.881	3.733	4.469	4.273	3.148	3.533	3.753	3.489	2.703	5.648	3.857	3.841	3.552	3.477	3.773	3.171	3.32	3.302	3.498	3.377	3.573	4.435	4.201	3.562	2.612	3.576	3.521	2.612	3.32	3.495	2.612	3.335	4.001	3.315	4.389	4.269	4.283	4.631	3.989	2.612	3.498	4.136
hsa-miR-5088-5p	4.384	4.081	4.522	3.745	4.315	4.118	4.22	4.063	4.372	3.492	4.219	4.647	3.839	3.62	5.175	5.342	6.007	5.039	4.066	3.62	4.214	3.401	3.541	3.924	4.499	3.23	4.205	4.453	4.415	3.907	3.792	4.744	4.499	3.899	4.367	4.335	4.683	4.408	4.549	4.094	4.859	3.804	4.465	4.211	4.367	2.612	3.66	4.58	3.761
hsa-miR-5088-3p	2.612	2.612	3.63	3.346	3.045	3.741	2.812	2.612	3.213	3.312	3.574	4.888	2.834	3.011	3.196	3.251	3.203	3.716	2.612	2.612	2.942	2.667	2.612	2.612	2.612	3.151	2.819	2.612	2.612	4.164	3.206	2.612	2.612	3.502	3.567	3.591	2.612	2.612	2.612	2.612	2.612	2.612	3.651	2.808	3.567	2.612	2.612	2.879	3.072
hsa-miR-6749-3p	4.808	4.972	4.899	5.069	4.653	4.954	5.408	5.08	4.606	4.882	4.059	5.476	4.647	4.805	4.905	5.272	5.327	5.051	5.129	4.76	4.733	4.626	4.826	4.489	4.61	4.93	4.583	4.704	4.653	4.376	4.798	4.601	4.44	4.871	5.033	4.626	4.775	4.905	4.728	4.019	4.254	4.704	4.717	4.474	4.712	4.569	3.624	4.415	4.479
hsa-miR-6749-5p	10.464	9.92	10.036	10.589	9.999	10.231	10.35	10.27	10.155	9.998	10.426	9.999	10.466	10.231	10.588	10.35	10.721	10.271	10.193	10.589	10.23	10.077	9.776	9.999	9.96	10.387	10.154	9.996	10.546	10.771	10.076	10.506	10.195	9.776	10.868	10.231	10.385	10.148	10.037	10.071	9.959	10.308	10.231	10.387	9.92	10.155	10.463	10.195	10.387
hsa-miR-6853-5p	2.612	2.612	2.612	2.612	2.612	2.612	2.612	2.612	2.612	2.612	2.612	4.621	2.764	2.612	2.612	3.22	4.14	2.633	2.612	2.612	2.612	2.612	2.612	2.612	2.612	2.612	2.612	2.612	2.612	2.612	2.612	2.612	2.612	2.612	2.612	2.612	2.612	2.612	2.612	2.612	2.612	2.612	2.612	2.612	2.612	2.612	2.612	2.612	2.612
hsa-miR-6853-3p	2.612	2.612	2.612	2.612	2.612	2.612	2.612	2.612	2.612	2.612	2.612	2.624	2.612	2.612	2.612	2.768	2.617	2.612	2.612	2.612	2.612	2.612	2.612	2.612	2.612	2.612	2.612	2.612	2.612	2.612	2.612	2.612	2.612	2.612	2.612	2.612	2.612	2.612	2.612	2.612	2.612	2.612	2.654	2.612	2.612	2.612	2.612	2.612	2.612
hsa-miR-4755-5p	2.612	2.612	2.612	2.612	2.612	2.612	2.612	2.612	2.612	2.857	2.612	2.612	2.612	2.612	2.612	2.612	2.612	2.612	2.612	2.612	2.612	2.612	2.612	2.612	2.612	2.612	2.612	2.612	2.612	2.612	2.612	2.612	2.612	2.612	2.612	2.612	2.612	2.612	2.612	2.612	2.612	2.612	2.612	2.612	2.612	2.612	2.612	2.612	2.612
hsa-miR-4755-3p	2.612	2.612	4.121	2.612	2.612	2.612	3.183	2.612	2.612	2.612	2.612	2.612	2.612	2.612	2.689	2.612	2.612	2.612	2.612	3.299	2.612	2.612	3.354	3.517	2.612	2.956	2.612	2.612	2.612	2.612	2.612	2.612	2.612	2.892	3.441	2.612	2.612	2.612	2.612	2.612	3.338	2.612	2.612	2.868	2.612	2.612	2.612	2.612	2.612
hsa-miR-887-5p	2.612	2.612	2.612	2.612	2.612	2.612	2.612	2.925	3.049	2.85	2.612	2.615	2.861	2.612	2.612	2.612	2.612	2.612	2.612	3.223	2.612	2.64	2.987	2.612	2.612	2.612	2.828	3.336	2.612	2.612	2.612	2.612	2.612	2.612	2.612	2.752	2.612	2.612	2.612	3.975	2.612	2.612	2.76	2.612	3.161	2.612	2.612	2.748	2.612
hsa-miR-6721-5p	7.981	7.964	7.583	7.282	8.02	7.508	7.659	7.583	7.72	7.734	6.879	7.894	7.894	7.447	7.062	7.524	7.416	7.583	7.687	7.356	7.929	7.735	7.829	7.766	7.829	7.659	7.812	7.892	7.766	6.979	7.946	7.72	7.912	8.002	6.67	7.735	8	7.94	7.93	7.924	7.86	7.582	7.372	7.239	7.983	7.599	7.444	7.615	7.735
hsa-miR-887-3p	5.955	7.402	6.791	5.938	7.386	6.306	6.766	6.82	7.181	6.271	5.747	7.239	6.908	6.517	5.703	6.936	4.483	6.446	7.019	6.362	7.18	7.268	7.705	7.107	7.372	6.821	6.75	7.415	6.568	5.967	7.371	6.541	7.007	7.705	5.003	7.107	7.506	7.532	7.402	7.55	6.849	5.916	5.88	5.731	7.152	6.568	5.944	6.446	6.528
hsa-miR-374b-5p	2.612	2.612	2.612	2.612	2.612	2.612	2.612	2.612	2.612	2.612	2.612	2.612	2.612	2.612	2.612	2.612	2.628	2.612	2.612	2.612	2.612	2.612	2.612	2.612	2.612	2.612	2.612	2.612	2.612	2.612	2.612	2.612	2.612	2.612	2.612	2.612	2.612	2.612	2.612	2.612	2.612	2.612	2.716	2.612	2.612	2.612	2.612	2.612	2.612
hsa-miR-374b-3p	2.612	2.612	2.612	2.612	3.007	2.612	2.612	2.612	2.612	2.612	2.612	2.612	2.612	2.612	2.612	2.612	2.612	2.612	2.612	2.612	2.612	2.612	2.612	2.612	2.612	2.612	2.612	2.612	2.612	2.612	2.612	2.612	2.612	2.612	2.612	2.612	2.612	2.612	2.612	2.612	2.612	2.612	2.612	2.612	2.612	2.612	2.612	2.994	2.612
hsa-miR-584-5p	3.106	2.612	2.612	2.612	2.612	2.789	2.612	2.72	2.701	2.758	2.899	2.614	2.727	3.081	3.11	3.007	3.906	3.627	2.612	2.612	2.612	2.717	2.612	2.612	2.851	2.612	2.612	2.612	3.227	2.612	2.612	2.612	3.267	3.072	2.612	3.415	2.612	3.036	2.612	2.612	3.216	3.304	4.109	3.401	2.781	2.612	2.612	3.025	3.502
hsa-miR-584-3p	2.612	2.612	2.612	2.612	2.612	2.612	3.316	2.612	2.612	2.612	2.612	2.612	2.612	2.612	2.612	2.612	2.612	2.612	2.612	2.612	2.612	2.612	2.612	2.612	2.612	2.612	2.612	3.359	2.612	2.612	2.612	2.612	2.612	2.612	2.612	2.612	2.612	2.612	2.612	2.612	2.612	2.612	2.612	2.612	2.612	2.612	2.612	2.612	2.612
hsa-miR-208b-5p	2.612	2.612	2.612	2.612	2.612	2.612	2.612	2.612	2.612	2.612	2.612	2.612	2.612	2.612	2.612	2.612	2.612	2.612	2.612	2.612	2.612	2.612	2.612	2.612	2.612	2.612	2.612	2.612	2.612	2.612	2.612	2.612	2.612	2.612	2.612	2.612	2.612	2.612	2.612	2.612	2.612	2.612	2.612	2.612	2.612	2.612	2.612	2.612	2.612
hsa-miR-208b-3p	2.612	2.612	2.612	2.612	2.612	2.612	2.612	2.612	2.612	2.612	2.612	2.659	2.612	2.612	2.612	3.607	2.622	2.781	3.597	2.612	2.612	2.612	2.612	2.612	2.612	2.612	2.612	2.612	2.612	2.612	2.612	2.612	2.612	2.612	2.612	2.612	2.612	2.612	2.612	2.612	2.612	2.612	2.612	2.612	2.612	2.612	2.612	2.612	2.612
hsa-miR-5089-5p	2.612	2.612	2.612	2.612	2.612	2.612	2.612	2.612	2.612	2.612	2.612	2.612	2.612	2.612	2.612	2.612	2.612	2.612	2.612	2.612	2.612	2.612	2.612	2.612	2.612	2.612	2.612	2.612	2.612	2.612	2.612	2.612	2.612	2.612	2.612	2.612	2.612	2.612	2.612	2.612	2.612	2.612	2.612	2.612	2.612	2.612	2.612	2.612	2.612
hsa-miR-5089-3p	2.612	2.612	2.612	2.612	2.612	2.612	2.612	2.612	2.612	2.612	2.612	2.768	2.612	2.612	2.612	2.612	4.121	2.612	2.612	2.612	2.612	2.612	2.612	2.612	2.612	2.612	2.612	2.612	2.612	2.612	2.612	2.612	2.612	2.612	2.612	2.612	2.612	2.612	2.612	2.612	2.612	2.612	2.612	2.612	2.612	2.612	2.612	2.612	2.612
hsa-miR-4524a-3p	2.612	2.612	2.612	2.612	2.612	2.612	2.612	2.612	2.612	2.612	2.612	2.612	2.612	2.612	2.612	2.612	2.612	2.612	2.612	2.612	2.612	2.612	2.612	2.612	2.612	2.612	2.612	2.612	2.612	2.612	2.612	2.612	2.612	2.612	2.612	2.612	2.612	2.612	2.612	2.612	2.612	2.612	2.612	2.612	2.612	2.612	2.612	2.612	2.612
hsa-miR-526b-5p	2.612	2.612	2.612	2.612	2.612	2.612	2.612	2.612	3.121	2.612	2.612	2.659	2.794	2.612	2.612	2.612	2.842	3.331	2.612	2.612	2.612	2.612	2.938	2.612	2.612	2.612	2.612	2.612	2.612	2.612	2.612	2.612	2.612	2.612	2.612	2.612	2.612	2.612	2.612	2.612	2.612	2.612	2.983	2.825	2.808	2.612	2.612	2.926	2.612
hsa-miR-526b-3p	2.612	2.612	2.612	2.612	2.612	2.843	2.612	2.612	2.612	2.612	2.612	2.612	2.612	2.612	2.612	2.612	2.612	2.612	2.612	2.612	2.612	2.636	2.612	2.612	2.612	6.807	2.612	2.612	3.236	2.612	2.612	2.612	2.612	2.612	2.612	2.612	2.612	2.612	2.612	2.612	2.612	2.612	2.612	2.612	2.612	2.612	2.612	2.612	2.612
hsa-miR-4524a-5p	2.612	2.612	2.612	2.612	2.728	2.612	2.612	2.612	5.203	2.612	2.612	2.612	3.161	2.612	2.612	2.612	2.617	2.612	2.612	2.612	2.612	2.612	2.612	2.612	2.612	2.612	2.612	2.612	2.612	2.612	2.612	2.612	2.612	2.612	2.612	2.612	3.472	2.77	2.612	2.612	2.612	2.612	2.612	2.612	2.612	2.612	4.851	2.612	2.612
hsa-miR-3135b	9.88	7.298	7.963	8.696	7.674	7.93	8.002	7.982	7.894	7.523	7.719	7.615	7.705	7.766	8.055	7.463	7.812	7.54	7.279	7.894	7.828	7.524	7.877	7.327	7.93	7.447	7.893	7.538	8.111	7.63	7.432	7.766	7.829	7.342	7.72	8.773	7.703	7.562	7.659	7.669	7.673	7.748	7.72	8.829	7.447	7.75	7.596	7.492	8.168
hsa-miR-3135a	2.612	2.612	2.612	2.612	2.612	2.612	2.612	2.612	2.612	2.612	2.612	2.615	2.612	2.612	2.612	2.612	3.323	2.612	2.612	2.612	2.612	2.612	2.612	2.612	2.612	2.612	2.612	2.612	2.612	2.612	2.612	2.612	2.612	2.612	2.612	2.612	2.612	2.612	2.612	2.612	2.612	2.612	2.612	2.612	2.612	2.612	2.612	2.612	2.612
hsa-miR-3155b	3.02	2.612	2.612	3.371	2.763	2.895	2.612	2.674	3.183	2.863	3.107	2.612	2.763	3.127	2.901	2.612	3.872	2.612	2.612	3.001	2.612	3.014	2.834	2.612	2.612	3.306	2.691	3.052	3.21	2.612	2.612	2.612	3.142	2.612	2.612	2.853	2.612	2.612	2.612	2.612	3.266	4.309	3.423	2.612	3.339	2.612	2.612	3.708	2.931
hsa-miR-3155a	2.612	2.612	2.612	2.612	3.087	3.158	3.06	2.979	3.105	2.612	2.612	2.619	2.612	2.612	2.612	4.042	3.539	3.959	2.612	2.612	2.612	2.612	2.612	2.612	2.612	2.612	2.612	2.612	2.612	2.612	2.612	2.612	2.612	2.612	2.612	2.612	2.612	2.612	2.612	2.612	3.291	2.858	2.997	2.612	2.612	2.612	2.612	3.244	2.612
hsa-miR-6748-3p	3.112	3.869	2.612	3.415	3.397	2.612	2.798	2.916	3.631	3.658	2.881	4.554	2.612	3.675	2.743	4.601	5.196	3.865	2.612	3.371	3.927	2.788	3.282	3.236	3.034	3.409	3.15	2.952	3.155	3.79	3.196	2.612	2.612	3.313	3.916	3.506	3.677	2.824	2.612	2.612	3.024	3.228	3.852	3.148	3.831	2.612	2.612	2.768	3.145
hsa-miR-6748-5p	3.893	4.228	4.464	4.391	4.499	4.528	4.777	4.352	5.057	4.205	4.625	5.069	4.494	4.61	4.678	4.306	4.195	3.77	5.227	4.888	4.646	4.455	5.009	4.831	4.739	4.86	4.819	4.803	4.269	3.814	4.444	5.151	4.172	4.504	5.222	4.86	4.323	4.111	4.664	4.961	5.532	4.742	4.848	5.229	4.504	5.118	4.623	5.492	4.647
hsa-let-7f-1-3p	2.612	2.612	3.57	3.217	2.612	2.612	2.612	2.737	2.612	2.813	2.612	2.808	2.823	2.888	3.598	2.66	2.612	2.761	2.612	2.612	2.612	2.612	2.612	2.612	3.415	3.136	2.612	2.612	2.612	2.612	2.612	2.612	2.612	2.612	2.612	2.612	2.612	2.612	2.612	2.612	2.612	2.81	3.798	2.612	2.739	2.612	2.612	2.781	2.612
hsa-miR-6720-5p	2.612	2.612	2.612	3.247	2.698	2.612	2.612	2.92	2.612	2.735	2.869	3.401	2.612	2.612	2.612	3.737	3.496	2.778	2.612	3.078	2.612	2.834	3.136	2.612	2.612	2.612	2.708	2.612	2.612	2.612	3.101	2.612	2.612	3.025	2.612	2.816	2.612	2.612	2.612	2.612	3.05	2.612	2.964	2.897	2.712	3.895	2.612	3.502	2.875
hsa-miR-6720-3p	2.612	2.612	2.612	2.612	2.612	2.612	2.778	2.612	2.612	2.612	2.612	2.612	2.612	2.612	2.612	2.612	2.612	2.612	2.612	2.612	2.612	2.612	2.612	2.612	2.612	2.612	2.612	2.612	2.612	2.612	2.612	2.612	2.612	2.612	2.612	2.612	2.612	2.612	2.612	2.612	2.612	2.612	2.612	2.853	2.612	2.612	2.612	2.612	2.612
hsa-miR-4756-3p	2.612	2.612	2.612	2.612	2.612	2.612	2.612	2.612	2.612	2.904	2.612	2.612	2.612	4.02	2.612	2.612	2.612	2.612	2.612	2.612	2.612	2.612	2.612	2.612	2.612	2.612	2.612	2.612	2.612	2.612	2.612	2.612	2.612	2.612	2.612	2.612	2.612	2.612	2.612	2.612	2.612	2.612	2.612	2.612	2.612	2.612	2.612	2.612	2.612
hsa-miR-4756-5p	3.637	3.781	4.77	4.26	3.95	4.177	3.777	3.76	3.928	3.756	4.375	3.001	3.831	4.584	4.232	3.049	2.612	3.051	4.507	4.621	3.699	4.095	4.411	4.744	3.459	4.02	3.962	3.812	3.437	4.484	4.181	4.255	3.643	4.011	4.717	4.159	3.957	3.68	4.631	4.44	4.113	4.29	3.822	4.45	3.452	4.723	2.612	4.064	4.155
hsa-miR-208a-5p	4.231	4.788	4.158	3.655	4.095	4.011	4.033	4.362	4.315	3.732	4.553	2.936	4.777	4.575	4.366	2.612	2.644	4.353	3.561	3.972	4.31	4.201	3.773	4.626	4.45	3.92	4.191	4.235	4.168	4.647	4.186	4.224	3.998	4.559	2.612	4.411	3.589	4.208	4.141	2.612	4.263	4.683	3.624	3.928	4.168	4.278	4.026	3.521	3.994
hsa-miR-208a-3p	2.612	2.612	2.612	2.612	2.612	2.612	2.612	2.612	2.612	2.612	2.612	2.612	2.612	2.612	2.612	2.612	2.746	2.612	2.612	2.612	2.612	2.612	2.962	2.612	2.612	2.612	2.612	2.612	2.612	2.612	2.612	2.612	2.612	2.612	2.612	2.612	2.612	2.612	2.612	2.612	2.612	2.612	2.612	2.612	2.612	2.612	2.612	2.612	2.612
hsa-miR-374a-5p	2.612	2.612	2.612	2.612	2.612	2.612	2.612	2.612	2.612	2.612	2.612	2.612	2.612	2.612	2.612	2.612	2.612	2.612	2.612	2.612	2.612	2.612	2.612	2.612	2.612	2.612	2.612	2.612	2.612	2.612	2.612	2.612	2.612	2.612	2.612	2.612	2.612	2.612	2.612	2.612	2.612	2.612	2.612	2.612	2.612	2.612	2.612	2.612	2.612
hsa-miR-374a-3p	2.612	2.612	2.612	2.612	2.612	2.612	2.612	2.612	2.612	2.612	2.612	2.612	2.612	2.612	2.612	2.612	2.612	2.612	2.612	2.612	2.612	2.612	2.612	2.612	2.612	2.612	2.612	2.612	2.612	2.612	2.612	2.612	2.612	2.612	2.612	2.612	2.612	2.612	2.612	2.612	2.612	2.612	2.612	2.612	2.612	2.612	2.612	2.612	2.612
hsa-miR-32-3p	2.612	2.612	2.612	2.612	2.612	2.612	2.612	2.612	2.612	2.612	2.612	2.612	2.612	2.612	2.612	2.612	2.612	2.612	2.612	2.612	2.612	2.612	2.612	2.612	2.612	2.612	2.612	2.612	2.612	2.612	2.612	2.612	2.612	2.612	2.612	2.612	2.612	2.612	2.612	2.612	2.612	2.612	2.612	2.612	2.612	2.612	2.612	3.136	2.612
hsa-miR-32-5p	2.612	2.612	2.612	2.612	2.612	2.612	2.612	2.612	2.612	2.612	2.612	2.612	2.612	2.612	2.612	2.612	2.612	2.612	2.612	2.612	2.612	2.612	2.612	2.612	2.612	2.612	2.612	2.612	2.612	2.612	2.612	2.612	2.612	2.612	2.612	2.612	2.612	2.612	2.612	2.612	2.612	2.612	2.612	2.612	2.612	2.612	2.612	2.612	2.612
hsa-miR-6852-5p	3.677	2.612	2.612	2.612	2.612	2.612	2.612	2.64	2.832	2.683	2.612	2.732	2.791	2.612	2.612	2.612	4.08	2.612	2.612	2.612	2.612	2.612	2.612	2.612	2.612	2.612	2.857	2.612	2.612	2.612	2.612	2.612	2.612	2.612	2.612	2.612	2.612	2.612	2.612	2.612	2.612	2.612	2.612	2.612	2.612	2.612	2.612	2.778	2.612
hsa-miR-6852-3p	2.612	2.612	2.612	2.612	2.612	2.612	2.612	2.612	2.612	2.612	2.612	4.386	2.612	2.612	2.612	2.612	4.39	2.897	2.612	2.612	2.612	2.612	2.612	2.612	2.612	2.612	2.612	2.612	2.612	3.257	2.612	2.612	2.612	2.612	2.612	2.612	2.612	2.612	2.612	2.612	2.612	4.759	2.612	2.612	2.612	2.612	2.612	2.612	2.612
hsa-miR-454-5p	2.612	2.612	2.612	2.612	2.911	2.612	2.612	2.612	2.681	2.612	2.612	2.612	2.612	2.612	2.612	2.612	2.612	2.612	2.612	2.612	2.612	2.612	2.612	2.612	2.612	2.612	2.612	2.612	2.612	2.612	2.612	2.612	2.612	2.612	2.612	2.612	2.612	2.612	2.612	2.612	2.612	2.612	2.612	2.612	2.612	2.612	2.612	2.612	2.612
hsa-miR-6723-5p	4.875	2.612	2.612	3.985	4.051	3.857	3.313	4.263	4.118	4.059	3.736	3.037	3.696	3.844	3.919	3.541	4.836	3.528	2.612	4.544	3.94	3.946	3.827	3.985	3.611	3.675	4.319	4.036	4.484	3.942	3.226	4.411	3.639	3.509	4.131	4.246	3.867	3.382	3.933	4.068	3.83	4.598	4.015	4.302	4.131	2.612	4.142	4.559	4.325
hsa-miR-454-3p	2.612	2.612	2.612	2.612	2.612	2.612	2.612	2.612	2.612	2.612	2.612	2.612	2.612	2.612	2.612	2.612	2.612	2.612	2.612	2.612	2.612	2.651	2.612	2.612	2.612	2.612	2.612	2.612	2.612	2.612	2.612	2.612	2.612	2.612	2.612	2.612	2.612	2.612	2.612	2.612	2.612	2.612	2.612	2.612	2.612	2.612	2.612	2.612	2.612
hsa-miR-758-5p	2.612	2.612	2.612	2.612	2.612	2.612	2.612	2.612	2.612	2.612	2.612	3.579	2.612	2.612	2.612	2.612	3.101	2.612	2.612	2.612	2.612	2.612	2.612	2.612	2.612	2.612	2.612	2.612	2.612	2.612	2.612	2.612	2.612	2.612	2.612	2.612	2.612	2.612	2.612	2.612	2.612	2.612	2.612	2.612	2.748	2.612	2.612	2.612	2.612
hsa-miR-758-3p	2.612	2.612	2.612	2.612	2.612	2.612	2.612	2.612	2.612	2.612	2.612	2.618	2.612	2.612	2.612	2.612	3.523	2.612	2.612	2.612	2.612	2.612	2.612	2.612	2.612	2.612	2.612	2.612	2.612	2.612	2.612	2.612	2.612	2.612	2.612	2.612	2.612	2.612	2.612	2.612	2.612	2.612	2.612	2.612	2.612	2.612	2.612	2.612	2.612
hsa-miR-513a-5p	3.569	3.937	3.744	3.878	3.852	3.635	4.182	3.027	4.325	3.414	4.314	2.778	3.704	4.155	3.284	2.742	3.902	4.1	4.542	3.691	3.686	3.733	3.161	4.237	3.441	3.773	3.674	3.685	4.283	3.985	3.447	4.002	4.006	3.62	4.241	4.055	4.111	4.557	2.612	3.898	4.001	4.737	3.839	3.62	3.839	2.612	2.612	4.015	3.482
hsa-miR-513a-3p	2.612	2.612	2.612	2.612	2.612	2.612	2.612	2.612	2.612	2.612	2.612	2.612	2.612	2.612	2.612	2.612	2.621	2.612	2.612	3.02	2.612	2.612	3.264	2.612	2.612	2.612	2.612	2.612	2.612	2.612	2.612	2.612	2.612	2.612	2.612	2.612	2.612	2.612	2.612	2.612	2.612	2.612	2.612	3.007	2.612	2.612	2.612	2.612	2.612
hsa-miR-889-3p	2.612	2.612	2.612	2.612	2.612	2.612	2.612	2.612	2.612	2.612	2.612	2.612	2.612	2.612	2.612	2.612	2.612	2.612	2.612	2.612	2.612	2.692	2.612	2.612	2.612	2.612	2.612	2.612	2.612	2.612	2.612	2.612	2.612	2.612	2.612	2.612	4.699	2.612	2.612	2.612	2.612	2.612	2.612	2.612	2.612	2.612	2.612	2.612	2.612
hsa-miR-889-5p	2.612	2.612	2.612	2.612	2.612	2.612	2.612	2.612	2.612	2.612	2.612	2.612	2.612	2.612	2.612	2.612	2.612	2.612	2.612	2.612	2.612	2.612	2.612	2.612	2.612	2.612	2.612	2.612	2.612	2.612	2.612	2.612	2.612	2.612	2.612	2.612	2.612	2.612	2.612	2.612	2.612	2.612	2.612	2.612	2.612	2.612	2.612	2.612	2.612
hsa-miR-4433b-5p	4.134	4.118	4.716	5.137	4.664	4.739	4.717	4.574	4.569	4.404	3.958	3.502	4.109	3.761	4.054	2.882	2.726	3.659	4.304	4.274	3.885	4.701	4.114	4.601	4.46	3.937	4.176	3.837	4.344	4.395	4.473	4.146	4.246	3.814	4.136	4.051	4.049	4.115	4.187	4.037	4.352	3.888	4.772	4.9	4.363	4.793	2.612	4.465	4.091
hsa-miR-4433b-3p	8.383	8.696	8.091	7.645	8.427	7.766	8.427	8.363	8.265	8.937	7.476	8.448	8.303	7.54	7.598	8.187	7.355	8.111	8.282	7.63	8.283	8.303	8.303	8.149	8.284	8.303	8.321	8.405	8.056	7.599	8.648	7.912	8.187	8.534	6.964	7.894	8.362	8.399	8.556	8.143	8.49	8.054	8.056	7.508	8.721	8.245	8.222	8.284	8.343
hsa-miR-6855-5p	2.612	3.409	3.838	2.612	3.525	3.552	2.742	2.612	3.459	4.263	3.182	2.616	3.624	3.463	2.612	2.725	2.612	2.652	2.612	2.612	3.59	3.292	3.257	3.576	3.814	3.365	3.219	3.465	3.23	2.612	3.485	3.724	2.612	3.375	2.612	3.548	2.612	3.126	2.612	2.612	3.377	3.122	2.801	3.102	3.204	2.612	4.23	2.83	2.758
hsa-miR-6855-3p	2.612	2.612	2.612	2.612	2.612	2.857	2.612	2.67	2.866	3.562	2.942	2.612	2.745	2.612	3.024	2.612	2.612	2.76	2.612	2.612	2.612	2.612	2.612	2.612	2.886	2.612	2.612	2.612	2.612	2.612	2.828	2.612	2.612	2.612	2.612	2.612	2.612	2.612	2.612	2.612	2.612	2.612	2.651	2.612	3.078	2.612	2.612	2.654	3.2
hsa-miR-7160-5p	4.071	3.696	2.612	4.344	3.861	4.216	3.765	3.988	4.274	3.727	4.13	4.782	4.335	4.091	4.343	4.269	5.694	4.211	3.709	3.989	3.971	4.168	3.729	3.671	3.989	4.155	4.259	3.669	4.051	4.455	4.21	3.467	4.494	3.839	4.59	4.47	4.04	3.257	4.177	4.219	4.186	4.089	3.639	4.367	4.201	3.687	3.652	4.45	4.051
hsa-miR-7160-3p	2.612	2.612	2.612	2.612	2.612	2.612	2.612	2.612	2.612	2.612	2.612	2.612	2.843	2.612	2.612	2.612	3.291	2.612	2.612	2.612	2.612	2.933	2.612	2.612	2.612	2.612	2.612	2.612	2.612	2.612	2.612	2.612	2.612	2.612	2.612	2.612	3.202	2.612	2.612	2.612	2.612	2.612	2.684	2.612	2.702	2.612	2.612	2.612	2.868
hsa-miR-4757-3p	2.612	2.612	2.612	2.612	2.612	2.612	2.612	2.612	2.612	2.612	2.612	2.612	2.612	2.612	2.612	2.612	2.612	2.612	2.612	2.612	2.612	2.612	2.612	2.612	2.612	2.612	2.612	2.612	2.612	2.612	2.612	2.612	2.612	2.612	2.612	2.612	2.612	2.982	2.612	2.612	2.612	2.612	2.612	2.612	2.612	2.612	2.612	2.612	2.612
hsa-miR-4757-5p	2.612	2.612	2.612	2.612	2.612	2.612	2.612	2.612	2.612	2.612	2.612	2.612	2.612	2.612	2.612	2.612	2.612	2.612	2.612	2.612	2.612	2.612	2.612	2.612	2.612	2.612	2.612	2.612	2.612	2.612	2.612	2.612	2.612	2.612	3.13	2.612	2.612	3.316	2.612	2.612	2.612	2.612	2.612	2.612	2.612	2.612	3.467	2.612	2.612
hsa-let-7f-2-3p	2.612	2.612	2.612	2.612	2.612	2.612	2.612	3.606	2.612	2.612	2.612	2.761	2.612	2.612	2.612	2.828	2.616	2.612	2.612	2.612	2.612	2.612	2.612	2.612	2.612	2.612	2.612	2.612	2.612	2.612	2.612	2.612	2.612	2.612	2.612	2.612	2.612	2.612	2.612	2.612	2.612	2.612	2.612	2.612	2.612	3.679	2.612	2.612	2.612
hsa-miR-18a-5p	2.612	2.612	2.612	2.612	2.612	2.612	2.612	2.612	2.612	2.612	2.612	2.612	2.612	2.612	2.824	2.612	2.612	2.612	2.612	2.612	2.612	2.612	6.493	2.612	2.612	2.612	2.612	2.612	2.612	2.612	2.612	2.612	2.612	2.612	2.612	2.76	2.612	2.612	2.612	2.612	2.612	2.612	2.612	2.612	2.612	2.612	2.612	2.612	2.612
hsa-miR-18a-3p	2.612	2.612	2.612	2.612	3.117	3.058	2.612	2.612	2.612	2.612	2.612	2.612	2.612	2.612	2.612	2.612	2.612	2.632	2.612	2.612	2.612	2.612	2.612	2.612	2.612	2.612	2.612	2.612	2.612	2.612	2.612	2.612	3.167	2.612	3.459	2.612	2.612	2.612	2.612	2.612	2.612	2.612	2.612	2.612	2.706	2.612	4.078	2.612	2.612
hsa-miR-3675-5p	2.612	2.612	2.612	2.612	2.612	2.612	2.764	2.612	2.612	2.612	2.612	2.612	2.612	2.612	2.612	2.612	2.612	2.612	2.612	2.612	2.612	2.612	2.612	3.207	2.612	2.612	2.612	2.612	2.612	2.612	2.612	2.612	2.612	2.612	2.612	2.612	2.612	2.612	2.612	2.612	2.612	2.612	2.612	2.612	2.612	2.612	2.612	2.612	2.612
hsa-miR-3675-3p	5.859	5.909	5.143	5.484	6.457	5.88	5.677	5.573	5.541	5.685	5.813	4.979	5.549	5.469	5.221	5.003	5.523	5.658	5.413	5.574	5.348	5.423	5.278	5.306	5.278	5.574	5.014	5.428	5.59	5.272	5.429	5.461	5.335	5.385	5.378	5.026	5.639	5.092	5.306	5.471	5.111	6.067	5.565	5.257	5.668	5.183	4.874	4.954	5.285
hsa-miR-150-3p	5.812	6.018	5.712	4.871	6.131	6.184	6.216	4.743	6.039	6.204	5.564	6.039	6.541	6.696	4.727	5.045	4.583	6.328	5.571	6.593	6.373	5.777	5.469	5.59	5.777	5.757	5.564	5.622	6.581	5.928	6.397	5.144	6.059	5.823	5.014	5.183	5.656	5.306	5.967	6.084	5.794	6.248	5.74	5.144	7.122	5.978	5.529	5.093	5.852
hsa-miR-150-5p	3.094	4.025	3.562	3.474	3.445	3.933	4.177	3.59	3.24	3.135	2.612	2.612	3.595	3.757	2.93	2.612	2.612	3.972	2.612	2.612	4.154	4.068	2.845	3.459	3.831	3.011	3.654	3.286	3.749	3.502	3.936	3.513	3.506	3.043	2.612	3.087	3.722	3.154	3.865	2.612	2.612	3.421	3.117	3.014	4.206	2.612	2.612	2.897	3.187
hsa-miR-513b-5p	2.612	2.612	2.612	2.612	2.612	2.819	2.612	2.612	2.612	2.612	2.612	2.612	2.612	2.612	2.612	2.612	2.612	2.612	2.612	2.612	2.612	2.612	2.612	2.612	2.612	2.612	2.612	2.612	2.612	2.612	2.612	2.612	2.612	2.612	2.612	2.612	2.612	2.612	2.612	2.612	2.612	2.612	2.612	2.612	2.612	2.612	2.612	2.612	2.612
hsa-miR-3136-3p	2.612	2.612	2.612	2.612	2.612	2.612	2.612	2.612	2.612	2.612	2.612	2.612	2.612	2.612	2.612	2.612	2.612	2.612	2.612	2.612	2.612	2.612	2.612	2.612	2.612	2.612	2.612	2.612	2.612	2.612	2.612	2.612	2.612	2.612	2.612	2.612	2.612	2.612	2.612	2.612	2.612	2.612	2.612	4.233	2.612	2.612	2.612	2.612	2.612
hsa-miR-513b-3p	2.612	2.612	2.612	2.612	2.612	2.612	2.612	2.612	2.612	2.612	2.612	2.612	2.612	2.612	2.612	2.612	2.612	2.612	2.612	2.612	2.612	2.612	2.612	2.612	2.612	2.612	2.612	2.612	2.612	2.612	2.612	2.612	2.612	2.612	2.612	2.612	2.612	2.612	2.612	2.612	2.612	2.612	2.612	2.612	2.612	2.612	3.412	2.612	2.612
hsa-miR-3136-5p	2.612	2.612	2.612	2.612	2.612	2.612	2.612	2.612	2.612	2.612	2.612	2.612	2.612	2.612	2.612	2.612	2.612	2.612	2.612	2.612	2.612	2.612	2.612	2.612	2.612	2.612	2.612	2.612	2.612	2.612	2.612	2.612	2.612	2.612	2.612	2.612	2.612	2.612	2.612	2.612	2.612	2.612	2.612	2.612	2.612	2.612	2.612	2.612	2.612
hsa-miR-4690-5p	5.333	5.423	5.721	5.899	5.299	5.378	5.524	5.804	5.446	4.99	5.927	5.292	5.919	5.641	5.888	5.363	5.888	5.328	5.665	5.713	5.407	5.649	5.833	5.598	5.713	5.649	6.13	5.436	5.713	5.328	5.747	5.919	5.43	5.899	6.251	5.805	5.522	6.061	5.713	5.716	6.271	5.539	5.516	5.59	5.524	6.121	5.254	5.777	6.184
hsa-miR-4690-3p	2.612	2.612	3.658	2.612	2.612	2.612	2.612	3.273	2.612	2.612	2.612	4.474	3.087	2.612	2.94	3.79	2.811	3.506	2.612	3.043	2.612	2.612	2.612	2.612	2.612	2.612	2.612	2.612	2.612	2.612	2.612	2.612	2.612	2.612	3.571	2.612	2.612	2.612	2.612	2.612	2.612	2.612	2.612	3.108	2.612	3.985	2.612	2.682	2.612
hsa-miR-5195-3p	6.578	6.836	6.835	7.107	6.894	6.979	6.88	6.397	7.224	6.879	7.507	6.752	7.167	7.327	6.879	6.836	6.921	6.95	6.79	6.657	6.456	6.606	6.362	6.936	6.541	7.021	6.25	6.681	6.481	6.88	6.48	6.593	6.517	6.049	7.372	6.505	6.036	6.401	6.434	6.487	6.778	7.076	6.964	7.167	6.696	7.138	6.577	6.505	6.936
hsa-miR-5195-5p	3.159	3.264	2.612	2.612	3.233	2.612	3.342	2.612	3.111	3.25	3.485	2.624	2.612	3.251	2.612	2.612	2.612	2.693	2.612	2.612	3.65	2.702	2.612	2.612	3.244	3.075	2.908	2.612	3.069	2.612	2.901	2.612	2.612	2.612	2.612	2.788	2.612	3.239	2.612	2.612	3.385	2.783	2.779	2.612	2.943	2.612	3.746	2.644	3.087
hsa-miR-625-3p	5.755	5.938	6.048	5.087	5.823	5.909	5.814	5.606	5.59	5.794	5.756	4.871	5.713	5.704	5.136	5.176	4.859	5.524	5.459	5.469	5.475	5.565	4.82	5.415	5.243	5.541	5.092	5.63	5.625	5.823	5.756	5.524	5.549	5.453	5.197	5.106	5.563	5.659	5.533	5.44	5.391	5.996	5.649	5.32	5.633	5.378	4.839	5.349	5.32
hsa-miR-625-5p	2.612	2.612	2.612	2.612	2.612	2.612	2.612	2.844	2.612	2.612	3.768	2.612	2.612	2.612	2.612	2.612	2.616	2.612	2.612	2.612	2.612	2.708	2.612	2.612	2.612	2.612	2.612	2.612	2.612	2.612	2.612	2.612	3.105	2.612	2.612	2.801	2.612	2.612	2.612	2.612	2.612	2.612	2.612	2.612	2.612	2.612	2.612	2.612	2.612
hsa-miR-624-5p	2.612	2.612	2.612	2.612	2.612	2.612	2.612	2.612	2.612	2.612	2.612	2.612	2.612	2.612	2.612	2.612	2.615	2.612	2.612	2.612	2.612	2.612	2.9	2.612	2.612	2.612	2.612	2.612	2.612	4.642	2.612	2.612	2.612	2.612	2.612	2.612	2.612	2.612	2.612	2.612	2.612	2.612	2.612	2.612	2.612	2.612	2.612	2.612	2.612
hsa-miR-624-3p	2.612	2.612	2.612	2.612	2.612	2.612	2.612	2.612	2.612	2.612	2.612	2.612	2.612	2.612	2.612	2.612	2.77	2.612	2.612	2.612	2.612	2.612	2.612	2.612	2.612	2.612	2.612	2.612	2.612	2.612	2.612	2.612	2.612	2.612	2.612	2.612	2.612	4.17	2.612	2.612	2.612	3.195	2.612	2.612	2.612	2.612	2.612	2.743	2.612
hsa-miR-6722-3p	9.526	8.746	8.426	8.556	8.625	8.245	8.773	8.881	8.534	8.648	8.533	8.721	8.601	8.448	8.447	8.673	8.578	9.083	8.671	8.673	8.624	8.649	8.746	8.721	8.746	8.512	8.8	8.647	8.534	8.385	8.8	8.801	8.746	8.829	8.364	8.746	8.694	8.665	8.829	8.877	9.025	8.554	8.491	8.534	8.997	8.696	8.509	8.649	8.534
hsa-miR-888-5p	2.612	2.612	2.612	2.612	2.612	2.612	2.612	4.568	2.891	2.612	2.612	2.612	2.612	2.612	2.612	2.612	2.612	2.612	2.612	2.612	2.612	2.612	2.612	2.612	3.448	2.612	2.612	2.612	2.612	2.612	2.612	2.612	2.612	2.612	2.612	2.612	2.612	2.612	2.612	2.612	2.612	2.612	2.612	3.213	2.612	2.612	4.225	2.612	2.612
hsa-miR-888-3p	2.612	2.612	2.612	2.612	2.612	2.612	2.612	2.612	2.612	2.612	5.976	2.612	2.612	2.612	2.612	2.612	2.612	2.612	2.612	2.612	2.612	2.612	2.612	2.612	5.021	2.612	2.612	2.612	2.612	2.612	2.612	2.612	2.612	2.612	2.612	2.612	2.612	2.612	2.612	2.612	2.612	2.612	2.612	2.612	2.612	2.612	2.612	2.612	2.612
hsa-miR-6722-5p	4.332	4.504	4.394	4.367	4.425	4.164	5.183	4.273	4.883	4.21	4.2	4.358	4.68	4.854	4.24	3.753	3.838	4.528	4.732	5.157	5.208	4.842	5.014	5.033	4.942	5.057	5.228	4.964	4.739	4.237	5.208	4.539	5.039	4.985	4.906	5.17	3.653	4.327	5.574	4.544	3.57	4.526	4.278	4.831	5.385	4.601	3.549	4.755	4.631
hsa-miR-6854-5p	2.612	2.612	2.612	2.612	2.612	2.612	2.612	2.612	2.612	2.612	2.612	4.02	2.612	2.612	2.612	4.047	3.477	2.612	2.612	2.612	2.612	2.612	2.612	2.612	2.612	2.612	2.612	2.612	2.612	2.612	2.612	2.612	2.612	2.612	2.612	2.612	2.612	2.612	2.612	2.612	2.612	2.612	2.612	2.612	2.612	4.367	2.612	2.612	2.612
hsa-miR-6854-3p	2.612	2.612	2.612	2.612	2.612	2.612	2.612	2.612	2.612	2.612	2.612	2.612	2.612	2.612	2.612	2.612	2.612	2.612	2.612	2.612	2.612	2.612	2.612	2.612	2.612	2.612	2.612	2.612	2.612	2.612	2.612	2.612	2.612	2.612	2.612	2.612	2.612	2.612	2.612	2.612	2.612	2.612	2.612	2.612	2.612	2.612	3.161	2.612	2.612
hsa-miR-218-5p	2.612	2.612	2.612	2.612	2.612	2.612	2.83	2.612	2.612	2.612	2.612	2.612	2.612	2.612	2.612	2.612	2.612	2.612	2.612	2.612	2.612	2.612	2.612	2.612	2.612	2.612	2.612	2.612	2.612	2.612	2.612	2.612	2.612	2.612	2.612	2.612	2.612	2.612	2.612	2.612	2.612	2.612	2.612	2.612	2.612	3.105	2.612	2.612	2.612
hsa-miR-4758-5p	8.468	8.829	8.624	8.364	8.801	8.448	8.601	8.426	8.721	7.844	8.302	8.649	8.91	8.47	8.037	8.773	8.426	8.491	8.468	8.512	8.72	8.696	8.649	8.829	8.801	8.829	8.342	8.771	8.673	8.721	8.6	8.625	8.967	8.746	8.111	8.856	8.907	8.902	8.673	8.667	8.881	8.671	8.556	8.556	8.534	9.026	8.67	8.801	8.649
hsa-miR-4758-3p	4.742	5.641	5.298	5.607	5.278	5.335	5.658	5.73	5.408	5.196	5.507	4.815	5.59	5.686	5.305	5.093	3.949	5.183	5.091	5.423	5.175	5.581	5.625	5.658	5.328	5.222	5.15	5.234	5.093	5.25	5.675	5.081	5.075	5.118	5.371	5.243	5.283	5.183	5.704	5.245	5.202	5.255	5.099	5.216	5.131	6.328	3.668	5.371	5.051
hsa-miR-585-3p	2.612	2.612	2.612	2.612	2.612	2.612	2.612	2.612	2.612	2.612	2.612	2.612	2.612	2.612	2.612	2.612	2.885	2.612	2.612	2.612	2.612	2.612	2.612	2.612	2.612	2.612	2.612	2.612	2.612	2.612	2.612	2.612	2.612	2.612	2.612	2.612	2.612	2.612	2.612	2.612	2.612	2.612	2.612	2.612	2.612	2.612	2.612	2.612	2.612
hsa-miR-585-5p	2.612	2.612	2.612	2.612	2.659	2.612	2.612	2.612	3.025	2.935	2.612	2.612	2.612	2.612	2.612	2.612	2.612	2.612	2.612	2.612	2.612	2.682	2.612	2.612	2.612	2.612	2.612	2.612	2.612	2.612	2.612	2.612	2.612	2.872	2.612	3.217	2.612	2.612	2.612	2.612	2.612	2.612	2.612	2.612	2.612	2.612	4.35	2.612	2.612
hsa-miR-374c-3p	2.612	2.612	2.612	2.612	2.933	2.612	2.612	2.612	2.812	2.694	2.612	2.615	4.292	2.612	2.612	2.612	5.334	2.612	2.612	2.612	2.612	2.612	4.717	2.612	2.612	2.612	2.678	2.612	4.636	2.612	4.348	2.612	2.612	4.601	2.612	2.612	6.383	2.612	2.612	2.612	2.612	2.612	2.659	2.612	2.933	2.612	2.612	2.642	2.612
hsa-miR-374c-5p	2.612	2.612	2.612	2.612	2.612	2.612	2.612	2.612	2.612	2.612	2.612	2.612	2.612	2.612	2.612	2.612	2.612	2.612	2.612	2.612	2.612	2.612	2.612	2.612	2.612	2.612	2.612	2.612	2.612	2.612	2.612	2.612	2.612	2.612	2.612	2.612	2.612	2.612	2.612	2.612	2.612	2.612	2.612	2.612	2.612	2.612	2.612	2.612	2.612
hsa-miR-513c-5p	2.612	2.612	2.612	2.612	2.612	2.612	2.612	2.612	2.612	2.612	2.612	2.612	2.612	2.612	2.612	2.612	2.612	2.612	2.612	2.612	2.612	2.612	2.612	2.612	2.612	2.612	2.612	2.612	2.612	2.612	2.612	2.612	2.612	2.612	2.612	2.612	2.612	2.612	2.612	2.612	2.612	2.612	2.612	2.612	2.612	3.127	2.612	2.612	2.612
hsa-miR-513c-3p	2.612	2.612	2.612	2.612	2.612	2.612	2.612	2.612	2.612	2.612	2.612	2.612	2.612	2.612	2.612	2.612	2.612	2.612	2.612	2.612	2.612	2.612	2.612	2.612	2.612	2.612	2.612	2.612	2.612	2.612	2.612	2.612	2.612	2.612	2.612	2.612	2.612	2.612	2.612	2.612	2.612	2.612	2.612	2.612	2.612	2.612	2.612	2.612	2.612
hsa-miR-4691-5p	2.612	2.612	2.612	2.612	2.612	2.612	2.612	2.667	2.612	2.744	2.612	2.629	2.612	2.612	2.963	3.025	3.642	2.612	2.612	2.612	2.612	2.612	2.612	2.612	2.612	2.612	2.612	3.275	2.612	4.372	2.985	3.471	2.612	3.23	2.612	3.278	2.612	2.612	2.612	2.612	2.612	2.612	2.612	2.612	3.114	2.612	2.612	2.612	2.766
hsa-miR-4691-3p	2.612	2.612	2.612	2.612	2.612	2.612	2.904	2.612	2.612	2.612	2.612	2.612	2.612	2.612	2.612	2.612	2.612	2.757	2.612	2.612	2.612	2.612	2.612	2.612	2.612	2.612	2.612	2.612	2.612	2.612	2.612	2.612	2.612	2.612	2.612	2.612	2.612	2.612	2.612	4.273	2.612	2.612	2.612	2.612	2.612	2.612	2.612	2.764	2.612
hsa-miR-628-5p	2.612	2.612	2.612	2.612	2.612	5.392	2.612	2.612	2.612	2.612	2.612	2.612	2.612	2.612	2.612	2.612	2.612	2.612	2.612	2.612	2.612	2.612	2.612	2.612	2.612	2.612	2.612	2.612	7.093	2.612	2.612	2.612	2.612	2.612	2.612	2.612	2.612	2.612	2.612	3.894	2.612	3.007	2.612	2.612	2.612	2.612	2.612	2.612	2.612
hsa-miR-628-3p	2.612	2.612	2.612	2.612	2.612	2.612	2.612	2.612	2.612	2.612	2.612	2.612	2.612	2.612	2.612	2.847	2.813	2.612	2.612	2.612	2.612	2.612	2.612	2.612	2.612	2.612	2.612	2.612	2.612	2.612	2.612	2.612	2.612	2.612	2.612	2.612	2.612	2.612	2.612	2.612	2.612	2.612	2.612	2.612	2.612	2.612	2.612	2.612	2.612
hsa-miR-500a-3p	2.612	3.254	2.612	2.612	2.902	2.612	2.612	2.612	3.22	2.612	2.612	2.612	2.612	2.612	2.888	2.612	2.612	2.612	2.612	2.612	2.612	2.72	2.612	2.612	2.612	2.853	2.612	2.612	2.612	2.612	2.612	2.612	2.612	3.069	2.612	2.612	2.612	2.612	2.612	2.612	3.019	2.612	2.612	2.612	2.612	2.612	2.612	2.612	2.612
hsa-miR-500a-5p	2.612	2.612	2.612	2.612	2.612	2.612	2.794	2.612	2.612	2.612	2.982	2.612	2.612	2.612	2.612	2.612	2.612	2.612	2.612	2.612	2.612	2.612	2.612	2.612	2.612	2.612	2.612	2.612	2.612	2.612	2.612	2.612	2.612	2.612	2.612	2.612	2.612	2.612	2.612	2.612	2.612	2.612	2.612	2.612	2.612	3.506	2.612	2.612	2.612
hsa-miR-1277-3p	2.612	2.612	2.612	2.612	2.612	2.612	2.612	2.612	2.612	2.612	2.612	2.612	2.612	2.612	2.612	2.612	2.612	2.612	2.612	2.612	2.612	2.612	2.612	2.612	2.612	2.612	2.612	5.444	2.612	2.612	2.612	2.612	2.612	2.612	2.612	2.612	2.612	2.612	2.612	2.612	2.612	2.612	2.612	2.612	2.612	2.612	2.612	2.612	2.612
hsa-miR-3678-5p	2.612	2.612	2.612	2.612	2.612	2.612	2.612	2.612	2.612	2.612	2.612	2.612	2.612	2.612	2.612	2.612	2.612	2.612	2.612	2.612	2.612	2.612	2.612	2.612	2.612	2.612	2.612	2.612	2.612	2.612	2.612	2.612	2.612	2.612	2.612	2.612	2.612	2.612	2.612	2.612	2.612	2.612	2.612	2.612	2.612	3.331	2.612	2.612	2.612
hsa-miR-3678-3p	4.148	2.612	2.612	2.612	2.827	3.478	3.247	2.612	2.763	2.899	3.08	3.765	2.612	3.401	2.612	2.612	3.975	2.612	2.612	3.037	2.612	2.671	2.612	2.612	2.612	2.612	2.888	2.612	2.612	2.612	2.612	2.612	3.423	2.926	3.386	3.244	2.612	2.612	2.612	2.612	2.612	2.612	2.872	2.708	2.853	2.612	2.612	3.161	2.841
hsa-miR-1277-5p	2.612	2.612	2.612	2.612	2.612	2.612	2.612	2.612	2.612	2.612	2.612	2.612	2.612	2.612	2.612	2.612	4.522	2.612	2.612	2.612	2.612	2.612	2.612	2.612	2.612	2.612	2.612	2.612	2.612	2.612	2.612	2.612	2.612	2.612	2.612	2.612	2.612	2.612	4.647	2.612	2.612	2.612	2.612	2.612	2.612	2.612	2.612	2.612	2.612
hsa-miR-153-3p	2.612	2.612	2.612	2.612	2.612	2.799	2.983	2.612	2.612	2.612	2.612	2.612	2.612	2.612	2.612	2.612	2.612	2.612	2.612	2.612	2.612	2.612	2.861	2.612	2.612	2.612	2.612	2.612	2.612	2.612	2.612	2.612	2.612	2.612	2.612	2.612	2.612	2.612	2.612	2.612	2.612	2.612	2.612	4.381	2.612	2.612	2.612	2.612	2.612
hsa-miR-153-5p	2.612	2.612	2.612	2.612	2.612	2.612	2.612	2.612	2.612	2.612	2.612	2.612	2.612	2.612	2.612	2.612	2.612	2.612	2.612	2.612	2.612	2.612	2.612	2.612	2.612	2.612	2.612	2.612	2.612	2.612	2.612	2.612	2.612	2.612	2.612	2.612	2.612	2.612	2.612	2.612	2.612	2.612	2.612	2.612	2.612	2.612	2.612	2.612	2.612
hsa-miR-589-5p	2.612	2.612	2.612	2.612	2.612	2.612	2.612	2.612	2.612	2.612	2.612	2.612	2.612	2.612	2.612	2.612	2.612	2.612	2.612	2.612	2.612	2.612	2.612	2.612	2.612	2.612	2.612	2.612	2.612	2.612	2.612	2.612	2.612	2.612	2.612	2.612	2.612	2.612	2.612	2.612	2.612	2.612	2.663	2.828	2.612	4.211	2.612	2.612	2.612
hsa-miR-589-3p	2.612	2.612	2.612	2.612	2.612	2.612	2.612	2.612	2.612	2.612	2.612	2.612	2.612	2.612	2.612	2.612	2.612	2.612	2.612	2.612	2.612	2.612	3.183	2.612	2.612	2.612	2.612	2.612	2.612	2.612	2.612	2.612	2.612	2.612	2.612	2.612	2.612	2.612	2.612	2.612	2.612	2.612	2.612	2.612	2.929	2.612	4.11	2.612	2.612
hsa-miR-6857-3p	2.612	2.612	2.612	3.145	3.081	2.866	3.434	2.612	2.691	3.389	3.323	2.616	2.919	2.877	2.758	2.612	2.612	2.992	2.612	2.612	3.144	2.964	3.24	2.612	2.879	3.043	2.707	3.272	2.612	2.612	2.612	3.819	2.612	2.612	2.612	3.631	2.612	2.885	2.612	2.612	2.612	7.265	3.247	3.06	2.764	3.946	2.612	4.69	3.093
hsa-miR-6857-5p	4.928	6.284	4.935	4.363	5.796	5.124	5.557	5.623	5.549	5.822	3.821	5.722	5.633	4.848	4.291	5.19	2.612	5.197	5.376	4.42	5.832	5.704	6.039	5.549	5.899	5.59	5.987	6.118	5.222	2.612	6.492	5.408	5.363	6.836	3.712	5.292	5.793	5.92	6.163	5.799	5.947	4.093	4.349	3.452	6.039	5.026	4.092	4.96	5.549
hsa-miR-5196-3p	3.965	3.907	2.612	4.504	3.651	4.32	4.038	4.394	4.264	4.527	4.663	3.055	3.733	4.372	3.642	3.151	2.612	4.367	4.361	4.302	4.25	4.241	4.349	4.274	3.963	4.358	4.072	4.526	3.777	4.523	4.254	4.306	3.745	4.474	4.386	4.033	4.516	4.667	4.363	4.205	3.508	3.255	4.292	4.002	4.523	4.46	2.612	3.467	4.391
hsa-miR-5196-5p	5.622	6.111	5.515	6.152	5.899	6.163	5.516	5.548	6.152	6.695	6.338	5.616	5.909	6.362	6.048	5.335	4.754	7.007	5.775	5.757	5.966	5.861	5.731	6.152	5.919	6.173	5.445	6.303	5.861	5.871	6.017	5.516	5.704	5.461	5.216	5.786	5.711	5.696	5.686	6.012	5.712	5.821	6.328	6.152	5.998	6.079	5.546	5.889	6.163
hsa-miR-4731-3p	5.276	5.492	5.391	5.131	5.25	5.43	5.356	5.334	5.106	5.312	5.13	4.894	5.124	5.144	5.014	4.734	2.736	4.942	4.786	5.144	4.678	4.948	4.883	5.285	4.924	5.137	4.841	5.013	4.837	5.243	5.163	4.595	4.831	4.782	4.991	4.616	5.803	4.061	5.164	4.766	4.841	5.248	5.151	5.021	5.229	5.5	2.612	4.93	5.057
hsa-miR-4731-5p	6.552	6.351	6.408	6.993	6.517	6.568	6.619	6.695	6.593	6.553	6.778	6.593	6.517	6.683	6.338	6.409	6.879	6.683	5.859	6.541	6.25	6.398	6.386	6.528	6.131	6.339	6.151	6.538	6.079	5.909	6.338	6.409	6.09	6.195	6.922	6.251	6.314	6.092	6.422	5.982	6.338	6.337	6.555	6.517	6.505	6.517	6.37	6.644	6.517
hsa-miR-24-1-5p	2.612	2.612	2.612	3.98	2.612	2.612	2.612	2.612	2.612	2.612	2.612	2.612	2.612	2.612	2.612	2.612	2.612	2.612	2.612	2.612	2.612	2.612	2.612	2.612	2.612	2.612	2.612	2.612	2.612	2.612	2.612	2.612	2.612	2.612	2.612	2.612	2.612	2.612	2.612	2.612	2.612	2.612	2.612	2.612	2.612	2.612	2.612	2.612	2.612
hsa-miR-6790-3p	4.129	4.647	4.223	4.415	4.584	4.425	4.168	3.975	4.43	5.156	4.469	4.038	4.664	4.799	3.707	2.612	2.621	4.081	4.797	4.425	4.548	4.372	4.216	4.206	4.4	3.873	4.041	4.619	4.539	3.72	4.527	4.025	4.559	5.176	4.033	4.224	4.552	3.799	4.871	4.783	3.931	3.791	3.724	3.371	4.866	3.455	2.612	4.047	3.924
hsa-miR-7162-5p	2.612	2.612	2.612	2.612	2.612	2.612	2.612	2.612	2.612	2.612	2.612	3.257	2.612	2.612	2.784	3.257	2.652	2.612	2.612	2.612	2.612	2.612	2.612	2.612	2.612	2.612	2.612	2.612	2.612	2.612	2.612	2.612	2.612	2.612	2.612	2.612	2.612	2.612	2.612	2.612	2.612	2.612	2.612	2.612	2.612	2.612	2.612	2.612	2.612
hsa-miR-7162-3p	2.612	2.612	2.612	2.612	2.612	2.612	2.612	2.612	2.612	2.612	2.612	3.737	2.612	2.612	2.779	4.696	2.758	3.049	2.612	2.612	2.612	2.612	2.836	2.612	2.612	2.612	2.612	2.612	2.612	2.612	2.612	3.183	2.612	2.612	2.612	2.612	2.612	2.612	2.612	2.612	2.612	2.612	3.643	2.612	2.612	2.612	2.612	2.915	2.612
hsa-miR-18b-3p	3.432	2.612	2.612	2.612	2.859	3.437	2.785	2.612	3.419	3.28	3.284	2.612	3.331	3.455	3.027	2.612	2.612	2.612	2.612	3.354	3.558	3.576	3.014	3.478	3.463	3.155	2.904	3.012	2.612	2.612	3.212	2.612	4.051	2.909	2.612	2.73	2.612	3.36	2.612	2.612	2.612	3.159	2.834	3.324	3.802	2.612	5.282	2.823	3.452
hsa-miR-18b-5p	2.612	2.612	2.612	2.612	2.612	2.612	2.612	2.612	2.612	2.612	2.612	3.583	2.612	3.13	3.242	3.463	2.777	4.042	2.612	2.612	2.612	2.612	2.612	2.612	2.612	2.612	2.612	2.612	2.612	2.612	2.612	2.612	2.612	3.075	2.612	2.612	2.612	2.612	2.612	2.612	2.612	2.612	2.612	2.612	2.612	2.612	2.612	3.295	2.612
hsa-miR-3677-3p	2.612	2.612	2.612	2.612	2.612	2.612	3.204	2.612	2.612	2.717	2.612	2.612	2.612	2.612	2.671	2.612	3.485	2.612	2.612	2.612	2.945	3.197	2.612	2.612	2.612	2.612	2.879	2.962	3.009	2.612	2.991	2.612	2.612	2.612	2.612	2.612	3.767	2.612	2.612	2.612	2.612	3.771	2.612	2.612	2.612	2.612	2.612	2.612	2.704
hsa-miR-3677-5p	2.612	2.612	3.508	3.148	2.612	3.114	2.612	2.612	2.612	2.725	2.612	2.614	2.741	2.612	2.612	2.612	2.612	2.612	2.612	3.346	2.996	2.651	2.859	2.612	2.612	2.612	3.33	5.474	2.612	2.612	2.612	3.274	2.612	2.612	3.835	2.855	2.612	2.612	3.541	2.612	2.612	2.612	2.612	2.612	2.612	2.612	2.612	2.612	2.612
hsa-miR-5197-3p	2.612	2.612	2.612	2.612	2.612	2.612	2.612	2.612	2.612	2.612	2.612	2.612	2.612	2.612	2.612	2.612	2.612	2.612	2.612	2.612	2.612	2.612	2.612	2.612	2.612	2.612	2.612	2.612	2.612	2.612	2.612	2.612	2.612	2.612	2.612	2.612	2.612	2.612	2.612	2.612	2.612	2.612	2.612	2.612	2.612	2.612	2.612	2.612	2.612
hsa-miR-5197-5p	2.612	2.612	2.612	2.612	2.612	2.612	2.612	2.612	2.612	2.612	2.612	2.612	2.612	2.612	2.612	2.612	2.612	2.612	2.612	2.612	2.612	2.612	2.612	2.612	2.612	2.612	2.612	2.612	2.612	2.612	2.612	2.612	2.612	2.612	2.612	2.612	2.612	2.612	2.612	2.612	2.612	2.612	2.612	2.612	2.612	2.612	2.612	2.612	2.612
hsa-miR-152-3p	2.612	2.612	2.612	2.612	2.612	2.612	2.612	2.649	2.612	2.612	2.612	2.612	2.612	2.612	2.612	2.612	2.612	2.612	2.612	2.612	2.612	2.612	2.612	2.612	2.612	2.612	2.612	2.612	2.612	2.612	2.612	2.612	2.612	2.612	2.612	2.612	2.612	2.612	2.612	2.612	2.612	2.612	2.612	2.612	2.612	2.612	2.612	2.612	2.612
hsa-miR-1245b-5p	2.612	2.612	2.612	2.612	2.612	2.612	2.612	2.612	2.612	2.612	2.612	2.612	2.612	2.612	2.612	2.612	2.761	2.612	2.612	2.612	2.612	2.612	2.612	2.612	2.612	2.612	2.612	2.612	2.612	2.612	2.612	2.612	2.612	2.612	2.612	2.612	2.612	2.612	2.612	2.612	2.612	2.612	2.612	2.612	2.612	2.612	2.612	2.612	2.612
hsa-miR-152-5p	2.612	2.612	2.612	2.612	2.612	2.612	2.612	2.612	2.612	2.612	2.612	2.612	2.612	2.612	2.612	2.612	2.612	2.612	2.612	2.612	2.612	2.612	2.612	2.612	2.612	2.612	2.612	2.612	2.612	2.612	2.612	2.612	2.612	2.612	2.612	2.708	2.612	2.612	2.612	2.612	2.612	2.612	2.612	2.612	2.612	2.612	2.612	2.612	2.612
hsa-miR-1245b-3p	2.612	2.612	2.612	2.612	2.612	2.612	2.612	2.612	2.612	2.612	2.612	2.612	2.612	2.612	2.612	2.612	2.612	2.612	2.612	2.612	2.612	2.612	2.612	2.612	2.612	2.612	2.612	2.612	2.612	2.612	2.612	2.612	2.612	2.612	2.612	2.612	2.612	2.612	2.612	2.612	2.612	2.612	2.612	2.612	2.612	2.612	2.612	2.612	2.612
hsa-miR-627-5p	2.612	2.612	2.612	2.612	2.612	2.612	2.612	2.612	2.612	2.612	2.612	3.624	2.612	2.612	2.612	2.612	2.612	2.612	2.612	2.612	2.612	2.612	2.612	2.612	2.612	2.612	2.612	2.612	2.612	2.612	2.612	2.612	2.612	2.612	2.612	2.612	2.612	2.612	2.612	2.612	2.612	2.612	2.612	2.612	2.612	3.124	2.612	2.612	2.612
hsa-miR-627-3p	2.612	2.612	2.612	2.612	2.612	2.612	2.612	2.612	3.831	2.612	2.612	2.612	2.612	2.612	2.612	2.612	2.612	2.612	2.612	2.612	2.612	2.612	2.612	2.612	2.612	2.612	2.612	2.612	2.612	2.612	2.612	2.612	2.612	2.612	2.612	2.612	2.612	2.612	2.612	2.612	2.612	2.612	2.612	2.612	2.612	2.612	3.183	2.612	2.612
hsa-miR-6856-5p	2.612	2.612	2.612	2.612	2.612	2.612	2.612	2.612	2.672	2.958	2.612	2.612	2.612	2.612	2.92	2.612	2.612	2.612	2.612	2.612	2.612	2.612	2.612	2.612	2.612	2.612	2.664	3.079	2.612	2.612	2.999	2.612	2.612	2.612	2.612	2.612	2.612	2.612	2.612	2.612	3.301	2.612	2.739	3.251	2.612	2.612	2.612	3.342	3.423
hsa-miR-6856-3p	2.612	2.612	2.612	2.612	2.612	2.612	2.612	2.612	2.612	2.612	2.612	2.612	2.612	2.612	2.612	2.612	2.612	2.612	2.612	2.612	2.612	2.612	2.612	2.612	2.612	2.612	2.612	2.612	2.612	2.612	2.612	2.612	2.612	2.612	2.612	2.612	2.612	2.612	2.612	2.612	2.612	2.612	2.612	2.612	2.612	2.612	2.612	2.612	2.612
hsa-miR-455-3p	3.428	2.612	2.612	2.612	2.612	2.612	2.612	3.551	2.612	2.612	2.612	3.04	2.612	2.612	2.685	2.688	2.612	2.612	2.612	2.612	2.612	2.612	2.612	2.612	2.612	2.612	2.612	2.612	2.612	2.612	2.612	2.612	2.612	2.612	2.612	2.612	2.612	2.612	2.612	2.612	2.612	2.612	2.612	2.612	2.612	2.612	2.612	2.776	2.612
hsa-miR-455-5p	2.612	2.612	2.612	2.612	2.612	2.612	2.612	2.612	2.612	2.612	2.612	2.612	2.612	2.612	2.612	2.612	2.612	2.612	2.612	2.612	2.612	2.612	2.612	2.612	2.612	2.612	2.612	2.612	2.612	2.612	2.612	2.612	2.612	2.612	2.612	2.612	2.612	2.612	2.612	2.612	2.612	2.612	2.612	2.612	2.612	2.612	2.612	2.612	2.612
hsa-miR-6724-5p	10.114	10.387	10.194	9.96	10.466	9.699	9.92	10.154	10.231	9.593	9.735	10.506	10.506	9.628	10.036	10.077	10.154	9.812	10.035	10.077	10.27	10.35	10.387	10.271	10.506	10.116	10.505	10.114	10.35	10.037	10.426	10.271	10.231	10.546	10.35	10.31	10.229	10.459	10.31	10.422	10.23	10.074	9.776	9.812	10.387	9.999	10.113	10.155	10.116
hsa-miR-324-5p	2.612	2.612	2.612	2.612	2.741	3.099	2.612	2.612	2.612	2.716	2.612	2.612	2.612	2.794	2.896	2.612	2.612	2.612	2.612	2.612	2.612	2.743	2.612	2.612	2.612	2.612	2.861	2.612	2.612	2.612	2.612	2.612	3.06	2.612	2.612	2.612	2.612	2.612	2.612	2.612	2.612	3.488	2.612	2.769	2.612	2.612	4.963	2.936	2.807
hsa-miR-324-3p	2.612	2.612	2.612	2.612	3.075	3.793	2.612	2.928	2.827	3.334	2.612	2.625	2.897	3.282	3.199	2.612	2.612	2.634	2.612	2.612	3.25	3.655	3.482	2.612	3.452	3.471	2.988	3.613	3.331	2.612	2.836	3.204	3.282	3.383	3.379	3.35	3.893	3.786	3.459	2.612	2.999	3.609	2.975	3.023	3.124	2.612	5.412	4.344	3.77
hsa-miR-4732-5p	9.626	6.434	7.253	7.72	6.936	7.555	6.936	8.001	6.993	8.129	7.151	7.524	6.606	8.265	9.998	6.284	9.315	8.168	7.324	7.342	6.656	6.409	6.993	6.018	6.517	7.224	8.186	7.252	7.615	7.492	6.456	8.205	5.998	6.152	7.327	6.173	7.032	7.231	8.056	5.972	8.555	7.105	7.75	7.766	6.752	6.85	6.918	6.316	7.107
hsa-miR-548c-5p	2.612	2.612	2.612	2.612	2.612	2.612	2.612	2.612	2.612	2.612	2.612	2.742	2.612	2.612	2.612	3.236	2.63	2.612	2.612	2.612	2.612	2.612	2.612	2.612	2.612	2.612	2.612	2.612	2.612	2.612	2.612	2.612	2.612	2.612	2.612	2.612	2.612	3.452	2.612	2.612	2.612	2.612	2.612	2.612	2.612	2.612	2.612	2.612	2.612
hsa-miR-4732-3p	2.612	2.612	2.612	2.612	2.997	3.261	3.105	3.294	2.781	3.429	2.969	2.656	3.011	3.058	3.06	2.612	2.612	2.763	2.612	3.478	2.908	2.828	3.434	2.612	3.136	3.197	2.779	3.718	3.79	2.612	2.612	2.612	3.274	3.316	3.037	2.866	2.612	2.612	3.773	2.612	2.612	2.612	2.877	2.612	3.031	3.886	2.612	2.637	3.671
hsa-miR-7161-5p	2.612	2.612	2.612	2.612	2.612	3.309	2.612	2.612	2.612	2.612	2.612	3.087	2.612	2.612	2.612	3.139	3.353	2.612	2.612	2.612	2.612	2.612	2.612	2.612	2.612	2.612	2.612	2.612	2.612	2.612	2.612	2.612	2.612	2.612	2.612	2.612	2.612	2.612	2.612	2.612	2.612	2.612	2.612	2.612	2.612	2.612	2.612	2.612	2.612
hsa-miR-7161-3p	2.612	2.612	2.612	2.612	2.612	2.612	2.612	2.612	2.612	2.612	2.612	2.612	2.612	2.612	2.612	2.612	2.899	2.612	2.612	2.612	2.612	2.612	2.612	2.612	2.612	2.612	2.612	2.612	2.612	2.612	2.612	2.612	2.612	2.612	2.612	2.612	2.612	2.612	2.612	2.612	2.612	2.612	2.612	2.612	2.612	2.612	2.612	2.612	2.612
hsa-miR-3689d	3.488	2.612	2.612	4.206	3.412	2.612	3.445	4.176	2.612	2.888	3.527	2.641	3.639	3.136	2.692	2.687	3.444	2.7	4.881	3.835	3.08	2.855	4.251	3.72	3.313	2.833	3.686	2.612	3.576	2.612	3.451	3.397	4.038	3.471	3.911	3.831	3.751	4.101	2.612	2.612	2.612	2.612	2.612	2.73	2.612	2.612	2.612	2.841	2.612
hsa-miR-3689f	2.612	2.612	2.612	2.612	2.612	2.612	2.612	2.612	2.612	2.612	2.612	2.612	2.612	2.612	2.612	3.063	2.621	2.612	2.612	2.612	2.612	2.612	2.612	2.612	2.612	2.612	2.612	2.612	2.612	2.612	2.612	2.612	2.612	2.612	2.612	2.612	2.612	2.845	2.612	2.612	2.612	2.612	2.612	2.612	2.612	2.612	2.612	2.796	2.612
hsa-miR-500b-3p	3.225	2.612	2.612	2.612	2.919	2.612	2.612	2.612	2.738	2.784	2.612	2.619	3.069	2.822	2.974	2.612	3.095	2.612	2.612	2.612	3.345	2.714	2.884	3.361	3.27	2.612	2.95	3.366	3.687	2.612	2.612	2.612	3.712	3.357	3.43	2.859	2.612	2.887	2.612	2.612	2.612	2.612	3.011	2.612	3.001	2.612	2.612	3.014	3.055
hsa-miR-500b-5p	2.612	2.612	2.612	2.612	2.612	2.612	2.612	2.612	2.612	2.612	2.612	2.612	2.612	2.612	2.612	2.612	2.612	2.612	2.612	2.612	2.612	2.612	2.612	2.612	2.612	2.612	2.612	2.612	2.612	2.612	2.612	2.612	2.612	2.612	2.612	2.612	2.612	2.612	2.612	2.612	2.612	2.612	2.612	2.612	2.612	2.612	2.612	2.612	2.612
hsa-miR-301a-3p	2.612	2.612	2.612	2.612	2.612	2.612	2.783	2.612	2.612	2.612	3.008	2.612	2.612	2.612	2.612	2.612	2.612	2.612	2.612	2.612	2.612	2.612	2.612	2.612	2.612	2.612	2.612	2.612	2.612	2.612	2.612	2.612	2.612	2.612	2.612	2.612	2.612	2.612	2.612	2.612	2.612	2.612	2.612	2.612	2.612	4.177	2.612	2.612	2.612
hsa-miR-6511a-3p	4.152	3.976	2.612	4.177	4.658	4.46	4.192	3.327	4.091	4.63	4.385	3.261	4.237	4.081	3.59	2.612	2.612	4.44	3.714	4.011	4.254	3.368	3.607	3.533	3.89	4.278	3.984	4.753	3.976	3.419	4.39	3.942	3.963	4.297	3.737	3.869	4.37	4.299	3.814	2.612	3.927	4.244	3.976	3.455	4.706	4.168	4.088	2.888	4.34
hsa-miR-301a-5p	2.612	2.612	2.612	2.612	2.612	2.612	2.612	2.612	2.612	2.612	2.612	2.612	2.612	2.612	2.612	2.612	3.377	2.612	2.612	2.612	2.612	2.612	2.612	2.612	2.612	2.612	2.612	2.612	2.612	2.612	2.612	2.612	2.612	2.612	2.612	2.612	2.612	2.612	2.612	2.612	2.612	2.612	2.612	2.612	2.612	2.612	2.612	2.612	2.612
hsa-miR-6511a-5p	5.765	5.257	5.422	4.75	5.541	5.415	4.96	5.675	5.43	4.905	5.263	4.81	5.852	5.5	5.123	4.96	5.098	4.997	6.139	5.313	5.37	5.299	6.216	5.423	5.516	5.17	6.327	5.073	5.508	5.43	5.399	5.616	5.796	6.111	5.861	5.899	5.869	6.572	5.565	5.425	6.516	5.926	5.533	5.757	5.5	5.25	6.762	6.152	5.658
hsa-miR-6859-5p	3.082	2.612	2.612	2.612	3.051	2.612	2.612	2.612	2.761	2.612	2.855	2.62	2.907	2.783	2.769	2.676	5.014	2.663	2.612	3.331	2.612	2.612	3.21	3.386	2.926	2.612	3.222	2.612	2.612	2.612	3.024	2.612	2.612	2.612	3.741	3.177	3.369	3.635	2.612	2.612	4.439	3.677	3.24	3.745	3.183	2.612	3.786	3.142	3.313
hsa-miR-6859-3p	5.354	5.176	4.743	5.625	4.815	5.216	5.087	5.038	5.164	5.271	5.355	4.831	5.17	5.057	5.074	4.533	5.475	5.164	5.207	5.722	4.953	4.888	4.985	5.243	4.706	4.991	4.792	5.214	5.144	4.658	4.965	5.842	5.099	4.799	5.137	5.051	5.073	4.754	5.021	5.004	4.792	4.983	5.243	5.112	5.349	4.744	4.174	5.045	5.003
hsa-miR-219b-3p	2.612	2.612	2.612	2.612	2.612	2.612	2.612	2.612	2.612	2.612	2.612	2.612	2.612	2.612	2.612	2.612	2.612	2.612	2.612	2.612	2.612	2.612	2.612	2.612	2.612	2.612	2.612	2.612	2.612	2.612	2.612	2.612	2.612	2.612	2.612	2.612	2.612	2.612	2.612	2.612	2.612	2.612	2.612	2.612	2.612	2.612	2.612	2.612	2.612
hsa-miR-219b-5p	3.585	4.954	4.923	3.946	3.899	3.861	3.548	3.381	5.222	2.918	4.176	2.648	4.367	3.839	2.78	3.27	3.551	3.587	4.764	4.33	4.765	4.405	4.395	4.712	4.172	4.75	4.277	4.327	4.772	4.831	4.548	4.549	4.96	3.89	4.297	4.674	4.955	3.934	3.513	4.232	3.237	3.718	3.236	2.841	2.711	2.612	4.364	3.22	2.612
hsa-miR-129-2-3p	2.612	2.612	2.612	2.612	2.612	2.612	2.612	2.612	2.745	2.693	2.612	2.614	2.612	2.612	2.612	2.612	2.612	2.612	2.612	2.612	3.135	2.66	2.612	2.612	2.924	3.058	2.612	2.612	2.612	2.612	2.612	2.612	3.346	2.612	2.612	2.612	2.612	3.72	2.612	2.612	2.612	2.612	2.612	2.612	2.612	2.612	2.612	2.659	2.742
hsa-miR-6727-5p	13.146	12.479	12.539	13.031	12.597	12.879	12.704	13.277	12.597	12.748	13.03	12.704	12.879	12.879	13.03	12.793	13.146	12.879	13.03	12.924	12.792	12.924	12.597	12.749	12.479	12.879	13.146	12.703	12.835	13.031	12.652	13.277	12.597	12.749	13.209	13.031	12.703	12.746	12.793	12.923	12.792	12.834	12.749	12.879	12.749	12.54	13.087	12.749	12.879
hsa-miR-6727-3p	4.869	5.222	4.532	4.717	4.883	4.96	4.616	4.853	4.75	5.202	4.876	3.968	4.755	4.936	4.749	3.844	2.829	4.854	4.152	5.075	4.635	4.728	4.255	5.099	4.854	4.826	4.7	4.928	4.744	4.278	4.841	4.805	4.93	5.335	4.544	4.58	3.918	3.607	4.966	4.237	4.348	4.656	4.4	4.376	4.985	4.924	3.479	4.411	4.972
hsa-miR-4693-3p	2.612	2.612	2.612	2.612	2.612	2.612	2.612	2.612	2.612	2.612	2.612	2.612	2.612	2.612	2.612	2.612	2.612	2.612	2.612	2.612	2.612	2.612	2.612	2.612	2.612	2.612	2.612	2.612	2.612	2.612	2.612	2.612	2.612	2.612	2.612	2.612	2.612	2.612	2.612	2.612	2.612	2.612	2.612	2.612	2.612	2.612	2.612	2.612	2.612
hsa-miR-4693-5p	2.612	2.612	2.612	2.612	2.612	2.612	2.612	3.065	2.612	2.612	2.612	2.612	2.612	2.612	3.37	2.691	2.612	2.612	2.612	2.612	2.612	2.612	2.612	2.612	2.612	2.612	2.612	2.612	2.612	2.612	2.612	2.612	2.612	2.612	2.612	2.612	2.612	2.612	3.895	2.612	2.612	2.612	2.612	2.612	2.612	2.612	2.612	2.612	2.612
hsa-miR-6831-3p	2.612	2.612	2.612	2.612	2.612	2.612	2.612	2.612	2.83	3.219	2.993	2.612	2.612	2.807	3.727	2.612	2.612	2.612	2.612	2.612	2.612	2.693	2.612	2.612	2.612	2.612	2.612	2.612	2.612	2.612	2.963	3.563	2.612	2.612	2.612	2.612	2.612	2.612	2.612	2.612	2.612	2.612	2.678	2.612	2.951	2.612	2.612	2.612	2.779
hsa-miR-6831-5p	3.198	3.911	4.268	4.386	3.254	3.777	3.409	2.662	4.269	4.24	4.493	2.664	4.146	4.363	2.935	2.612	2.612	3.687	3.577	2.612	4.362	3.667	2.872	3.247	3.7	4.376	2.792	3.279	4.136	3.691	3.319	3.43	3.571	3.331	3.548	3.405	2.612	3.7	2.612	2.612	3.654	3.991	3.907	4.292	4.554	3.509	5.109	3.401	4.025
hsa-miR-1251-3p	2.612	2.612	2.612	2.612	2.612	2.612	2.612	2.612	2.612	2.612	2.612	3.869	2.612	2.612	2.612	3.058	3.638	2.825	2.612	4.196	2.612	2.612	2.612	2.612	2.612	2.612	2.612	2.612	2.612	2.612	2.612	2.612	2.612	2.612	2.612	2.612	2.612	2.612	2.612	2.612	2.612	2.612	2.612	2.612	2.612	2.612	2.612	2.612	2.612
hsa-miR-1251-5p	2.612	2.612	2.612	2.612	2.612	2.612	2.612	2.612	2.612	2.612	2.612	2.612	2.612	2.612	2.612	2.612	2.612	2.612	2.612	2.612	2.612	2.612	2.612	2.612	2.612	2.612	2.612	2.612	2.612	2.612	2.612	2.612	2.612	2.612	3.105	2.612	2.612	3.059	2.612	2.612	2.612	2.612	2.612	2.612	2.612	2.612	3.303	2.612	2.816
hsa-miR-155-3p	2.612	2.612	2.612	2.612	2.612	2.612	2.612	2.612	2.612	2.612	2.612	2.612	2.612	2.612	2.612	2.612	2.612	2.612	2.612	2.612	2.612	2.612	2.612	2.612	2.612	2.612	2.612	2.612	2.612	2.612	2.612	2.612	2.612	2.612	2.612	2.612	2.612	2.612	2.612	2.612	2.612	2.612	2.612	3.545	2.612	2.612	2.612	2.612	2.612
hsa-miR-155-5p	2.612	2.612	2.612	2.612	2.612	2.612	2.612	2.612	2.612	2.612	2.612	2.612	2.612	2.612	2.612	2.612	2.906	2.612	2.612	2.612	2.612	2.612	2.612	2.612	2.612	2.612	2.612	2.612	2.612	2.612	2.612	2.612	2.612	2.612	2.612	2.612	2.612	2.612	2.612	2.612	2.612	2.612	2.612	2.612	2.612	2.612	2.612	2.732	2.612
hsa-miR-199a-5p	2.612	2.612	2.612	2.612	2.663	2.612	2.612	3.305	2.612	2.777	2.91	2.612	2.612	2.612	2.612	3.324	3.277	3.567	2.612	2.964	2.612	3.247	2.612	3.302	2.612	2.612	2.612	2.612	2.612	2.612	2.612	2.612	2.612	2.612	2.612	2.83	2.612	3.095	2.612	2.612	2.612	2.878	2.668	2.612	2.612	2.612	2.612	2.612	2.612
hsa-miR-6728-5p	2.612	2.612	3.821	2.612	3.257	2.612	3.133	2.612	2.956	2.982	3.062	2.612	3.409	2.612	2.612	2.612	2.612	2.612	2.612	3.528	2.612	2.859	3.261	3.591	3.171	2.612	2.883	3.188	2.612	2.612	3.095	2.612	2.612	2.612	3.213	3.251	2.612	3.193	2.612	2.612	2.612	2.612	2.681	2.612	2.778	2.612	2.612	2.612	2.951
hsa-miR-6728-3p	3.731	4.064	3.638	3.785	3.968	3.675	3.448	3.634	3.793	4.067	3.6	2.628	3.647	3.712	3.212	2.612	2.612	2.843	4.071	3.525	3.707	2.838	3.379	3.651	3.386	3.419	3.008	3.747	4.241	2.612	3.784	3.704	3.761	3.233	3.04	3.541	3.41	3.27	3.729	2.612	4.223	3.165	3.631	3.517	3.989	3.257	2.612	3.39	3.907
hsa-miR-4733-3p	2.612	2.612	2.612	3.556	3.409	3.624	2.612	3.123	3.659	4.282	3.157	2.617	4.122	3.324	4.024	2.612	2.619	2.612	2.612	4.848	3.821	3.589	3.6	4.287	4.554	3.282	3.727	4.662	3.567	5.786	3.707	3.822	3.753	3.365	2.612	3.994	2.612	3.016	3.441	2.612	2.612	3.722	4.155	3.907	3.627	3.177	2.612	2.783	3.548
hsa-miR-4733-5p	2.612	2.612	2.612	2.612	2.612	2.612	2.612	2.612	2.612	2.612	2.612	2.612	2.612	2.612	2.612	2.612	2.612	2.612	2.612	2.612	2.612	2.612	2.612	2.612	2.612	2.612	2.612	2.612	2.612	2.612	2.612	2.612	2.612	2.612	2.612	2.612	2.612	2.612	2.612	2.612	2.612	2.612	2.612	2.612	2.612	2.612	2.612	2.612	2.612
hsa-miR-6792-5p	4.715	5.236	5.284	5.151	5.124	5.112	4.706	5.355	5.118	4.473	5.175	4.68	5.151	5.257	4.722	5.356	3.512	4.674	4.748	5.272	5.143	5.164	5.461	5.408	5.045	4.972	5.739	5.079	5.112	5.112	5.189	5.222	5.222	5.492	5.335	5.342	5.376	6.103	5.43	5.601	5.756	5.214	5.203	5.668	5.176	5.658	5.018	5.833	5.392
hsa-miR-6792-3p	4.83	5.003	4.282	5.176	5.118	4.9	5.045	4.781	4.799	4.996	4.488	4.415	4.706	4.972	4.841	3.831	2.617	4.42	4.166	4.979	4.404	4.674	5.069	4.788	4.772	5.157	4.503	5.241	4.701	4.104	4.853	4.287	4.61	4.669	4.523	4.871	4.803	3.807	4.894	4.076	3.94	4.688	4.335	4.772	5.222	4.44	3.684	4.127	5.081
hsa-miR-629-3p	2.612	2.612	2.612	2.612	2.612	2.612	2.773	2.612	2.954	2.746	3.086	2.635	2.916	2.612	2.612	3.712	3.039	2.69	2.612	2.612	2.612	2.698	2.612	2.612	2.612	2.612	2.612	2.612	2.612	2.612	2.612	2.612	2.612	3.031	2.612	2.612	2.612	2.612	2.612	2.612	2.612	2.612	2.671	3.777	2.612	2.612	2.612	2.735	2.612
hsa-miR-629-5p	2.612	2.612	2.612	3.437	2.612	2.612	2.612	2.612	2.707	2.612	2.612	2.612	2.612	2.612	2.612	2.612	2.612	2.612	2.612	2.612	2.612	2.612	2.612	2.612	2.612	2.612	2.695	2.612	2.612	2.612	2.612	2.612	2.612	2.87	2.612	2.612	2.612	2.612	2.612	2.612	2.612	2.612	2.612	2.612	2.612	2.612	2.612	2.612	2.612
hsa-miR-6726-5p	9.423	9.561	10.23	10.077	9.847	9.113	10.387	9.627	10.271	10.076	10.036	10.155	9.354	10.546	10.194	9.96	10.076	9.776	8.51	10.466	10.676	9.494	8.801	10.077	9.847	10.466	9.28	9.592	10.916	9.96	10.154	9.393	10.546	8.856	10.155	9.595	9.314	8.848	10.195	10.765	9.21	9.958	9.663	10.271	10.506	10.35	8.964	9.92	9.561
hsa-miR-6726-3p	4.624	4.966	4.599	4.877	4.894	4.985	4.685	4.277	4.539	5.143	4.054	3.98	4.61	4.712	4.804	3.174	2.632	4.954	4.185	4.335	4.978	4.653	4.187	4.723	5.069	5.039	4.635	4.886	5.081	4.739	4.809	4.76	4.32	5.051	4.015	4.372	4.438	4.502	5.081	4.669	4.594	4.672	4.815	3.942	5.112	4.411	5.353	4.177	4.658
hsa-miR-6858-5p	7.004	7.239	7.491	7.386	7.342	7.372	7.093	7.462	6.95	6.643	7.688	7.254	7.386	7.268	7.507	7.195	7.658	7.463	7.553	7.477	7.047	7.079	7.75	7.645	7.54	7.524	7.401	7.506	6.964	7.583	7.194	7.615	7.093	7.674	8.407	7.796	7.384	7.713	7.508	7.73	7.644	8.623	7.477	7.93	7.477	7.615	7.81	7.894	7.372
hsa-miR-6858-3p	4.351	4.906	4.63	4.636	4.631	4.325	4.68	3.404	4.723	4.594	4.319	3.509	4.405	4.015	4.339	3.247	2.942	4.095	5.474	3.946	4.527	4.114	4.302	3.937	4.455	4.465	4.483	4.433	4.363	4.073	4.695	4.192	4.575	4.509	4.595	4.32	4.542	3.532	4.224	2.612	4.282	4.036	4.172	3.985	4.494	2.612	3.77	3.907	4.395
hsa-miR-6511b-3p	4.175	4.621	3.86	4.237	4.549	4.44	4.109	3.971	4.141	4.899	3.618	3.643	4.653	4.601	4.333	2.612	2.622	4.842	3.722	4.411	4.459	4.155	4.131	4.344	4.479	4.43	4.167	4.699	4.554	4.717	4.579	4.46	4.479	4.395	3.95	4.287	4.248	4.057	4.504	4.09	3.988	4.423	4.159	3.946	4.906	4.042	5.023	3.972	4.701
hsa-miR-6511b-5p	5.043	4.45	5.062	4.575	4.9	4.292	4.131	4.454	4.93	4.072	4.77	3.383	5.292	4.664	4.214	4.033	2.615	4.395	5.587	4.696	4.893	4.61	5.5	5.131	4.894	4.685	5.117	4.578	4.979	5.356	4.464	4.936	5.328	5.216	5.461	4.912	5.428	6.02	5.106	5.38	6.304	5.587	5.19	5.453	4.924	5.43	6.336	5.823	4.936
hsa-miR-6790-5p	4.492	5.014	4.819	5.014	4.669	4.569	4.325	5.414	4.499	4.054	4.454	3.639	4.86	4.278	4.917	5.524	4.449	5.131	4.791	4.353	4.328	4.425	4.894	4.81	4.744	4.559	4.765	4.593	3.716	4.216	4.635	4.43	5.087	5.014	5.278	4.966	4.813	4.672	4.372	4.201	5.117	5.207	4.405	5.099	4.854	5.607	3.977	5.17	4.26
hsa-miR-129-1-3p	2.612	2.612	2.612	2.612	2.713	2.612	2.612	2.77	2.612	2.612	2.93	2.764	2.612	2.612	2.612	3.278	2.647	3.24	2.612	2.612	2.612	2.612	2.612	2.612	2.612	2.612	2.612	2.612	2.612	2.612	2.612	2.612	2.612	2.897	2.612	2.612	2.612	3.068	2.612	2.612	2.612	2.612	2.612	2.612	2.612	2.612	2.612	2.612	2.612
hsa-miR-4694-5p	2.612	2.612	2.612	2.612	2.612	2.612	2.612	2.612	2.612	2.612	2.612	2.612	2.612	2.612	2.612	2.612	2.612	2.612	2.612	2.612	2.612	2.612	2.612	2.612	2.612	2.612	2.612	2.612	2.612	2.612	2.612	3.164	2.612	2.612	2.612	2.612	2.612	3.044	2.612	2.612	2.612	2.612	2.612	2.612	2.612	2.612	5.368	2.612	2.612
hsa-miR-4694-3p	2.612	2.612	3.694	2.612	2.612	2.612	2.916	2.612	2.786	2.612	3.349	2.612	2.612	2.612	3.477	2.612	2.612	2.612	2.612	2.612	2.612	2.612	2.841	2.612	2.612	2.612	3.26	2.612	2.612	2.612	2.612	2.612	2.612	2.612	2.612	2.612	2.612	2.827	2.612	2.612	2.612	2.612	2.612	2.612	2.612	2.612	2.612	2.612	2.612
hsa-miR-3679-5p	6.707	6.619	5.589	6.306	6.581	6.95	6.434	6.656	6.422	6.282	5.822	6.469	7.209	6.581	6.078	6.457	6.949	6.039	6.118	6.216	6.42	6.88	7.167	6.593	6.95	6.111	6.835	6.49	6.284	6.059	6.906	6.142	6.593	7.78	5.767	7.268	6.878	6.998	6.752	6.002	6.669	6.479	6.517	5.852	7.048	6.493	6.148	6.737	6.696
hsa-miR-3679-3p	6.383	6.446	6.26	6.446	6.306	6.316	6.351	6.204	6.251	6.35	6.161	6.184	6.306	6.228	5.937	6.039	6.579	6.272	5.83	6.101	5.776	6.028	5.713	5.88	5.978	5.938	5.766	5.887	6.059	6.284	6.089	6.261	6.028	6.039	6.152	5.5	6.225	6.219	5.909	5.992	5.766	6.443	6.446	5.938	6.131	5.852	5.868	5.861	5.948
hsa-miR-154-3p	2.612	2.612	2.612	2.612	2.612	2.612	2.612	2.612	2.612	2.612	2.612	2.612	2.612	2.612	2.612	2.612	2.612	2.612	2.612	2.612	2.612	2.612	2.612	2.612	2.612	2.612	2.612	2.612	2.612	2.612	2.612	2.612	2.612	2.612	2.612	2.612	2.612	2.612	2.612	2.612	2.612	2.612	2.612	2.612	2.612	2.612	2.612	2.612	2.612
hsa-miR-154-5p	2.612	2.612	2.612	2.612	2.612	2.612	2.612	2.612	2.612	2.612	2.612	2.612	2.612	2.612	2.612	2.612	2.612	2.612	2.612	5.438	5.032	2.612	2.612	2.612	4.883	2.612	2.612	2.612	2.612	2.612	2.612	2.612	2.612	2.612	2.612	2.612	2.612	2.612	2.612	2.612	2.612	2.612	2.612	2.612	2.612	2.612	2.612	2.714	2.612
hsa-miR-1250-3p	2.612	2.612	2.612	2.612	2.612	2.612	2.612	2.612	2.612	2.677	2.612	3.278	2.612	2.612	2.612	3.093	3.404	3.023	2.612	2.612	2.612	2.612	2.612	2.612	2.612	2.612	2.612	2.612	2.612	2.612	2.612	2.612	2.612	2.612	2.612	2.612	2.612	2.612	2.612	2.612	2.612	4.604	2.661	2.612	2.743	2.612	2.612	2.612	2.612
hsa-miR-1250-5p	2.612	2.612	2.612	2.612	2.612	4.038	2.612	2.612	2.612	2.612	2.612	2.612	2.612	2.612	2.612	2.612	3.61	2.612	2.612	2.612	2.612	2.9	2.612	2.612	2.612	2.612	2.612	2.612	2.612	2.612	2.612	2.612	2.612	2.859	2.612	2.612	2.612	2.612	2.612	2.612	2.612	2.932	2.612	2.612	2.612	2.612	2.612	2.612	2.612
hsa-miR-4695-5p	7.221	7.447	8.11	7.035	7.447	7.048	6.993	7.223	7.268	7.568	6.721	7.555	7.63	7.152	7.311	7.268	7.136	7.417	7.49	7.079	7.385	7.555	7.766	7.372	7.72	7.195	8.204	7.672	7.282	6.807	7.568	7.492	7.524	8.02	7.021	7.615	7.764	7.922	7.689	7.889	7.844	7.49	6.867	6.993	7.524	7.342	7.429	7.447	7.342
hsa-miR-4695-3p	4.281	3.924	4.568	4.042	4.164	4.042	3.712	4.286	4.344	4.478	3.838	3.09	3.567	4.489	5.391	2.707	2.863	3.968	3.796	4.086	4.076	3.865	4.739	4.118	4.287	3.827	4.385	4.562	3.942	3.928	4.339	3.882	4.363	4.883	3.749	4.34	4.285	3.632	4.211	4.445	4.019	3.876	3.802	3.171	4.358	3.081	3.449	3.89	4.33
hsa-miR-6830-5p	3.609	2.612	3.975	3.989	3.124	3.034	2.816	3.582	3.777	3.356	4.333	5.222	4.269	4.255	4.046	4.081	4.738	4.455	4.375	3.548	3.451	2.612	3.687	3.607	3.434	3.415	3.699	3.07	3.058	3.316	2.612	2.612	3.663	2.612	4.029	3.595	3.693	4.217	2.612	3.923	4.2	4.443	4.004	4.335	3.13	2.612	3.96	5.021	3.133
hsa-miR-6830-3p	3.118	2.612	2.612	2.612	2.663	2.612	2.612	2.612	2.612	3.092	2.612	2.612	2.612	2.612	2.612	2.612	2.612	2.612	2.612	2.612	2.612	2.612	2.612	2.612	2.612	2.612	2.612	2.612	2.612	2.612	2.612	2.612	2.612	2.612	2.612	2.612	2.612	2.612	2.612	2.612	2.612	2.612	2.612	2.612	2.612	2.612	4.597	2.612	2.612
hsa-miR-6791-5p	8.671	9.393	9.391	8.673	9.316	8.673	8.938	9.054	9.177	8.672	8.648	9.316	9.211	8.696	8.855	8.91	8.827	8.773	9.243	8.91	8.966	9.055	9.628	8.967	9.425	8.91	9.56	9.208	8.829	8.773	9.458	9.144	9.246	9.847	8.938	9.177	9.457	9.728	9.628	9.769	9.458	8.771	8.579	8.579	9.393	9.211	9.052	9.083	8.91
hsa-miR-6791-3p	2.612	2.612	2.612	2.612	2.612	3.463	2.612	2.761	2.612	2.612	2.612	2.612	2.612	3.292	2.612	2.612	2.612	2.951	2.612	3.244	2.612	2.644	2.612	2.612	2.612	2.946	2.612	2.612	2.612	2.612	2.612	2.612	2.612	4.159	2.612	2.612	2.612	2.612	2.612	2.612	2.612	2.612	2.612	2.612	2.612	2.612	2.612	2.612	2.891
hsa-miR-561-3p	2.612	2.612	2.612	2.612	2.612	2.612	2.612	2.612	2.612	2.612	2.612	2.612	2.612	2.612	2.612	2.612	2.612	2.612	2.612	2.612	2.612	2.612	2.612	2.612	2.612	2.612	2.612	2.612	2.612	2.612	2.612	2.612	2.612	2.612	2.612	2.612	2.612	2.947	2.612	2.612	2.612	2.612	2.612	2.612	2.612	2.612	2.612	2.612	2.612
hsa-miR-561-5p	2.612	2.612	2.612	2.612	2.612	2.612	2.612	2.612	2.612	2.612	2.612	2.612	2.612	2.612	2.612	2.612	2.612	2.612	4.272	2.612	2.612	2.612	2.612	2.612	2.612	2.612	2.612	2.612	2.612	2.612	2.612	2.612	2.612	2.612	2.612	2.612	2.612	2.612	2.612	2.612	2.612	2.612	2.612	2.612	2.612	2.612	2.612	2.612	5.833
hsa-miR-24-2-5p	2.612	2.612	2.612	2.612	2.612	2.612	2.612	2.612	2.612	2.612	2.612	2.612	2.612	2.612	2.612	2.612	2.765	2.658	2.612	2.612	2.612	2.612	2.612	2.612	2.612	2.612	2.612	2.612	2.612	2.612	2.612	2.612	2.612	2.612	2.612	2.612	2.612	2.612	2.612	2.612	2.612	2.612	2.612	2.612	2.612	2.612	2.612	2.612	2.612
hsa-miR-516b-3p	2.612	2.612	2.612	2.612	2.612	2.612	2.612	2.612	2.612	2.612	2.612	2.612	2.612	2.612	2.612	2.755	3.27	2.707	2.612	2.612	2.612	2.612	2.612	2.612	2.612	2.612	2.612	2.612	2.612	2.612	2.612	2.612	2.612	2.612	2.612	2.612	2.612	2.612	2.612	2.612	2.612	2.612	2.612	2.612	2.612	2.612	2.612	2.612	2.612
hsa-miR-219a-5p	2.612	2.612	2.612	2.612	2.612	2.612	2.612	2.78	2.612	2.612	2.612	2.644	2.612	2.612	2.612	3.084	2.732	2.612	2.612	2.612	2.612	2.612	2.612	2.612	2.612	2.612	2.612	2.612	2.612	2.612	2.612	2.612	2.612	2.612	2.612	2.612	2.612	2.612	2.612	2.612	2.612	2.612	2.612	2.612	2.612	2.612	2.612	4.549	2.612
hsa-miR-329-3p	2.612	2.612	2.612	2.612	2.686	2.612	2.612	2.612	2.612	2.612	3.039	2.612	2.612	2.612	2.612	2.612	2.612	2.612	2.612	2.612	2.612	2.612	2.612	2.612	2.612	2.612	2.612	2.612	2.612	2.612	2.612	2.612	2.612	2.612	2.612	2.612	2.612	2.612	2.612	2.612	2.612	2.612	2.612	2.612	2.612	2.612	2.612	2.612	2.888
hsa-miR-329-5p	2.612	2.612	2.612	2.612	2.612	2.612	2.612	2.643	2.612	2.612	2.612	4.26	2.612	2.612	3.147	3.62	2.617	2.886	2.612	2.612	2.612	2.612	2.612	2.612	2.612	2.612	2.612	2.612	2.612	2.612	2.612	2.612	2.612	2.612	2.612	2.612	2.612	2.612	2.612	2.612	2.612	2.612	2.612	2.612	2.612	2.612	2.612	2.612	2.612
hsa-miR-29a-3p	4.313	2.612	2.612	2.612	2.743	2.752	3.174	3.618	3.06	2.985	2.612	2.612	2.612	2.931	4.09	2.612	2.612	2.946	2.612	3.724	3.76	3.852	2.612	3.835	2.949	3.313	4.067	2.965	2.612	2.612	3.15	2.612	2.612	2.612	2.612	3.528	2.612	2.612	4.047	2.612	2.612	2.612	2.612	2.612	3.942	2.612	2.612	2.978	3.197
hsa-miR-29a-5p	2.612	2.612	2.612	2.612	2.612	2.612	2.612	2.612	2.612	2.612	2.612	2.954	2.612	2.612	2.716	2.98	2.749	2.769	2.612	2.612	2.612	2.612	2.612	2.612	2.612	2.612	2.612	2.612	2.612	2.612	2.612	2.612	2.612	2.612	2.612	2.612	2.612	2.612	2.612	2.612	2.612	2.612	2.612	2.612	2.612	2.612	2.612	2.612	2.612
hsa-miR-6833-5p	2.612	2.612	2.612	2.612	2.703	2.612	2.612	2.612	2.612	2.91	2.612	2.612	2.612	2.612	2.612	2.612	2.612	2.612	2.612	2.612	2.612	2.612	2.612	2.612	2.612	2.845	2.612	2.612	2.612	2.612	2.612	2.612	2.612	2.612	2.612	2.612	2.612	2.612	2.612	2.612	2.612	2.612	2.938	2.612	2.612	2.612	4.885	2.612	2.612
hsa-miR-6833-3p	2.612	2.612	2.612	2.612	2.612	2.612	2.612	2.612	2.612	3.163	2.612	2.612	2.612	2.612	2.612	2.612	2.612	2.612	2.612	2.612	2.612	2.612	2.612	3.655	2.612	2.612	2.612	2.922	3.055	2.612	2.612	2.612	2.612	2.612	2.612	2.612	2.612	2.92	2.612	2.612	2.612	3.373	2.722	2.946	2.612	2.612	2.612	2.665	3.037
hsa-miR-6794-3p	3.633	3.942	2.612	3.844	3.911	3.911	3.928	3.504	3.691	4.037	4.076	2.828	3.556	3.627	3.674	2.612	3.547	3.98	4.379	3.663	3.642	3.545	3.556	2.612	3.552	4.064	3.602	3.637	3.972	2.612	3.736	3.498	3.548	3.81	3.493	3.167	3.094	2.952	3.423	2.612	2.612	3.617	3.92	3.696	3.827	2.612	2.612	3.167	4.415
hsa-miR-6794-5p	7.859	8.168	8.406	7.845	8.002	8.225	8.168	8.224	8.149	7.795	8.167	8.265	8.074	7.877	7.673	8.407	7.446	8.092	8.341	7.912	8.204	8.056	8.512	8.284	8.074	8.265	8.019	8.32	7.796	7.983	8.406	8.534	8.303	8.13	7.93	8.168	8.301	8.42	8.225	8.529	8.469	8.223	8.47	8.038	8.303	8.448	8.77	8.579	7.983
hsa-miR-433-3p	2.612	2.612	2.612	2.612	2.612	2.612	2.612	2.612	2.612	2.612	2.612	2.612	2.612	2.612	2.612	2.612	2.612	2.612	2.612	2.612	2.612	2.612	2.612	2.612	2.612	2.612	2.612	2.612	3.049	2.612	2.612	2.612	2.612	2.612	2.612	2.612	2.612	2.612	2.612	2.612	2.612	2.612	2.612	2.612	2.612	2.612	2.612	2.612	2.612
hsa-miR-433-5p	2.612	2.612	2.612	2.612	2.672	3.365	2.612	3.47	2.612	2.722	2.612	3.806	2.612	2.612	2.821	4.141	2.908	3.04	3.554	2.612	2.612	2.612	2.612	2.612	2.612	2.612	2.612	2.612	2.612	2.612	2.612	2.612	2.612	2.612	2.612	2.612	2.612	2.612	2.612	2.612	2.612	2.612	2.612	2.612	3.647	2.612	2.612	2.612	2.612
hsa-miR-4735-3p	2.612	2.612	2.612	2.612	2.612	2.612	2.612	2.612	2.612	2.612	3.33	2.81	2.612	2.612	2.612	2.875	3.17	2.877	2.612	2.612	2.612	2.612	2.612	2.612	2.612	2.612	2.612	2.612	2.612	2.612	2.612	2.612	2.612	2.612	2.612	2.612	2.612	2.612	2.612	2.612	2.612	2.612	2.612	2.612	2.612	4.201	2.612	2.612	2.612
hsa-miR-4735-5p	2.612	2.612	2.612	2.612	2.612	2.612	2.612	2.612	2.612	2.612	2.612	2.866	2.612	2.612	2.612	3.24	2.743	2.612	2.612	2.612	2.612	2.612	2.612	2.612	2.612	2.612	2.612	2.612	2.612	2.612	2.612	2.612	2.612	2.612	2.612	2.612	2.612	2.905	2.612	2.612	2.612	2.612	2.612	2.612	2.612	2.612	2.612	2.612	2.612
hsa-miR-450a-5p	2.612	2.612	2.612	2.612	2.612	2.612	2.612	2.612	2.612	2.612	2.612	2.612	2.612	2.612	2.612	2.612	2.612	2.612	2.612	2.612	2.612	2.612	2.612	2.612	2.612	2.612	2.612	2.612	2.612	2.612	2.612	2.612	2.612	2.612	2.612	2.612	2.612	2.612	2.612	2.612	2.612	2.612	2.612	2.612	2.612	2.612	4.057	2.612	2.612
hsa-miR-190a-5p	2.612	2.612	2.612	2.612	2.612	2.612	2.612	2.612	2.612	2.612	2.612	2.612	2.612	2.612	2.612	2.612	2.612	2.612	2.612	2.612	2.612	2.612	2.612	2.612	2.612	2.612	2.612	2.612	2.612	2.612	2.612	2.612	2.612	2.612	2.612	2.612	3.491	2.612	2.612	2.612	2.612	2.612	2.612	2.612	2.612	2.612	2.612	2.612	2.612
hsa-miR-190a-3p	2.612	2.612	2.612	2.612	2.612	2.612	2.612	2.612	2.612	2.612	2.612	2.612	2.612	2.612	2.612	2.612	2.612	2.612	2.612	2.612	2.612	2.612	2.612	2.612	2.612	2.612	2.612	2.612	2.612	2.612	2.612	2.612	2.612	2.612	2.612	2.612	2.612	2.612	2.612	2.612	2.612	2.612	2.612	2.612	2.612	2.612	2.612	2.612	2.612
hsa-miR-4999-3p	2.612	2.612	2.612	2.612	3.513	2.612	2.612	2.612	2.612	2.612	2.612	2.612	2.612	2.612	2.612	2.612	2.612	2.612	2.612	2.612	2.612	2.612	2.612	2.612	2.612	2.612	2.612	2.612	2.612	2.612	2.612	2.612	2.612	2.612	2.612	2.612	2.612	2.612	2.612	2.612	2.612	2.612	2.612	2.612	2.612	2.612	2.612	2.612	2.612
hsa-miR-4999-5p	2.612	2.612	2.612	2.612	2.612	2.612	2.612	2.612	2.612	2.612	2.612	2.612	2.612	2.612	2.612	2.612	2.612	2.612	2.612	2.612	2.612	2.612	2.612	2.612	2.612	2.612	2.612	2.612	2.612	2.612	2.612	2.612	2.612	2.612	2.612	2.612	2.612	2.612	2.612	2.612	2.612	2.612	2.612	2.612	2.612	2.612	2.612	2.612	2.612
hsa-miR-219a-1-3p	2.612	2.612	2.612	2.612	2.612	2.612	2.612	2.612	2.612	2.612	2.612	2.612	2.612	2.612	2.612	2.612	2.612	2.612	2.612	2.612	2.612	2.612	2.612	2.612	2.612	2.612	2.612	2.612	2.612	2.612	2.612	2.612	2.612	2.612	2.612	2.612	2.612	2.612	2.612	2.612	2.612	2.612	2.612	2.612	2.612	2.612	2.612	2.612	2.612
hsa-miR-450b-3p	2.612	2.612	2.612	2.612	2.612	2.612	2.612	2.612	2.612	2.612	2.612	2.614	2.612	2.612	2.612	2.612	2.612	2.612	2.612	2.612	2.612	2.612	2.924	2.612	2.612	2.612	2.612	2.612	2.612	2.612	2.612	2.612	2.612	2.612	2.612	2.612	2.612	2.612	2.612	2.612	2.612	2.612	2.612	2.612	2.612	2.612	2.612	2.612	2.612
hsa-miR-450b-5p	2.612	2.612	2.612	2.612	2.612	2.612	2.612	2.612	2.612	2.612	2.612	2.612	2.612	2.612	2.612	2.612	2.612	2.612	2.612	2.612	2.612	2.612	2.612	2.612	2.612	2.612	2.612	2.612	2.612	2.612	2.612	2.612	2.612	2.612	2.612	2.612	2.612	2.612	2.612	2.612	2.612	2.612	2.612	2.612	2.612	2.612	2.612	2.612	2.612
hsa-miR-6832-3p	2.612	2.612	2.612	2.612	2.612	2.612	3.223	2.612	2.612	2.669	2.612	2.612	2.612	2.612	2.612	2.612	2.612	2.612	2.612	2.612	2.955	2.612	2.612	2.612	2.612	2.612	2.665	2.612	2.612	2.612	2.612	2.612	2.612	2.612	2.612	2.612	2.612	2.612	2.612	2.612	2.612	2.612	2.612	2.612	2.612	2.612	2.612	2.612	2.703
hsa-miR-6832-5p	2.612	2.612	2.612	2.612	2.612	2.612	2.612	2.612	2.612	2.612	2.612	2.612	2.612	2.612	2.612	2.612	2.612	2.612	2.612	2.612	2.612	2.612	2.612	2.612	2.612	2.612	2.612	2.612	2.612	2.612	2.612	2.612	2.612	2.612	2.612	2.612	2.612	2.612	2.612	2.612	2.612	2.612	2.612	2.612	2.612	2.612	2.612	2.612	2.612
hsa-miR-5580-3p	2.612	2.612	2.612	2.612	2.612	2.612	2.612	2.612	2.612	2.612	2.612	2.615	2.612	2.612	2.612	2.612	2.612	2.612	2.612	2.612	2.612	2.612	2.612	2.612	2.612	2.612	2.612	2.612	2.612	2.612	2.612	2.612	2.612	2.612	2.612	2.612	2.612	2.612	2.612	2.612	2.612	2.612	2.612	2.612	2.612	2.612	2.612	2.799	2.612
hsa-miR-1252-3p	2.612	2.612	2.612	2.612	2.612	2.612	2.612	2.612	2.612	2.612	2.612	2.612	2.612	2.612	2.612	2.612	2.612	2.612	2.612	2.612	2.612	2.612	2.612	2.612	2.612	2.612	2.612	2.612	2.612	2.612	2.612	2.612	2.612	2.612	2.612	2.612	2.612	2.612	2.612	2.612	2.612	2.612	2.612	2.612	2.612	2.612	2.612	2.612	2.612
hsa-miR-1252-5p	2.612	2.612	2.612	2.612	2.612	2.612	2.612	2.612	2.612	2.612	2.612	2.616	2.612	2.612	2.612	3.155	2.646	2.612	2.612	2.612	2.612	2.612	2.612	2.612	2.612	2.612	2.612	2.612	2.612	2.612	2.612	2.612	2.612	2.612	2.612	2.612	2.612	2.612	2.612	2.612	2.612	2.612	2.612	2.612	2.612	2.612	2.612	2.612	2.612
hsa-miR-5580-5p	2.612	2.612	2.612	2.612	2.612	2.612	2.612	2.612	2.612	2.612	2.612	2.612	2.612	2.612	2.612	2.612	2.612	2.612	2.612	2.612	2.612	2.612	2.612	2.612	2.612	2.612	2.612	2.612	2.612	2.612	2.612	2.612	2.612	2.612	2.612	2.612	2.612	2.612	2.612	2.612	2.612	2.612	2.612	2.612	2.612	2.612	2.612	2.612	2.612
hsa-miR-431-3p	2.612	2.612	2.612	2.612	2.693	2.612	2.612	2.612	2.612	2.612	2.612	2.676	2.612	2.612	2.612	2.612	2.616	2.612	2.612	2.612	2.612	2.612	2.612	4.038	2.612	2.612	2.746	2.612	2.612	2.612	2.612	2.612	2.612	2.612	2.612	2.612	2.612	2.612	2.612	2.612	2.612	2.612	2.612	2.743	2.612	2.612	2.612	2.612	2.612
hsa-miR-431-5p	2.612	2.612	2.612	2.612	2.612	2.612	2.612	2.612	2.612	2.612	2.883	2.612	2.612	2.612	2.612	2.612	2.612	2.612	2.612	2.612	2.612	2.612	2.612	2.612	2.612	2.612	2.612	2.612	2.612	2.612	2.612	2.612	2.612	2.612	2.612	2.612	2.612	2.612	2.612	2.612	2.612	2.612	2.612	2.612	2.612	2.612	3.174	2.612	2.612
hsa-miR-30c-1-3p	6.337	6.766	5.615	6.894	6.67	6.894	6.251	5.918	6.631	7.539	6.527	6.121	6.657	6.807	6.433	5.823	5.169	6.216	4.619	6.163	6.151	6.239	4.658	6.101	6.284	6.528	5.37	6.314	6.111	6.709	6.271	5.033	6.152	4.701	4.877	5.581	5.406	4.864	5.852	5.28	4.978	6.455	6.722	6.67	6.422	5.814	4.988	5.695	6.908
hsa-miR-432-3p	2.612	2.612	2.612	2.612	2.612	2.612	2.612	2.612	2.612	2.612	2.612	2.612	2.612	2.612	2.612	2.612	2.612	2.612	2.612	2.904	2.612	2.612	2.612	2.612	2.612	2.612	2.612	2.612	2.612	2.612	2.612	2.612	2.612	2.612	2.612	2.612	2.612	2.612	2.612	2.612	3.157	2.612	2.675	2.612	2.612	2.612	4.308	2.612	3.643
hsa-miR-432-5p	2.612	2.612	2.612	2.612	2.612	2.612	2.612	2.772	2.612	2.612	2.612	2.612	2.612	2.612	2.612	2.612	2.612	2.612	2.612	2.612	2.612	2.612	2.612	2.612	2.612	2.612	2.612	2.612	2.612	2.612	2.612	2.612	2.612	2.612	2.612	2.612	2.612	2.612	2.612	2.612	2.612	2.612	2.612	2.612	2.612	3.142	2.612	2.612	2.805
hsa-miR-2467-3p	4.557	3.89	7.121	3.937	4.626	3.525	4.9	2.752	4.706	3.927	5.305	2.62	4.381	3.903	4.781	2.827	4.646	3.814	5.406	3.806	4.273	3.873	4.283	4.297	4.201	3.35	4.899	3.661	4.45	3.852	3.594	3.831	4.912	3.295	4.75	3.89	5.11	3.925	3.452	2.612	4.219	2.968	3.62	3.32	3.21	3.309	4.355	2.612	4.033
hsa-miR-2467-5p	2.612	2.612	2.612	2.612	2.612	2.612	2.612	2.612	2.612	2.612	2.612	2.612	2.612	2.612	2.612	2.612	2.628	2.612	2.612	2.612	2.612	2.612	2.612	2.612	2.612	2.612	2.612	2.612	2.612	2.612	6.445	2.612	7.224	2.612	2.612	2.612	7.461	2.612	2.612	2.612	2.612	2.612	2.612	2.612	4.701	2.612	4.289	2.612	2.612
hsa-miR-199b-5p	2.612	2.612	2.612	2.612	2.612	2.612	2.612	2.612	2.612	2.679	2.612	2.612	2.992	2.612	2.612	3.075	3.682	3.401	2.612	2.612	2.612	2.612	2.612	2.612	2.612	2.612	2.612	2.612	2.612	2.612	2.612	2.612	2.612	2.612	2.612	2.825	2.612	2.612	2.612	2.612	2.612	2.612	2.672	2.612	2.612	2.612	2.612	2.612	2.612
hsa-miR-6793-5p	3.829	2.612	2.612	3.963	3.571	3.445	2.612	4.449	3.56	2.906	3.975	2.684	3.781	3.075	3.277	3.014	2.612	2.689	4.448	4.068	3.949	3.513	4.091	3.548	3.591	4.159	3.626	3.783	3.171	3.423	3.834	4.1	3.781	3.244	4.606	4.405	2.612	3.943	3.916	2.612	4.25	4.547	4.484	4.411	3.687	3.745	4.476	4.854	3.295
hsa-miR-6793-3p	3.279	3.955	3.834	3.852	3.448	3.183	3.365	4.522	3.869	3.179	3.301	2.653	3.643	3.171	3.574	3.306	2.612	2.755	3.601	3.405	3.516	3.567	3.615	3.639	3.712	3.233	3.291	3.526	2.612	2.612	3.582	3.567	3.227	3.32	3.587	3.712	3.522	3.556	3.412	2.612	3.071	2.891	3.397	3.342	3.335	3.145	2.612	2.851	2.828
hsa-miR-6729-5p	12.792	12.793	12.879	12.835	12.924	12.793	12.793	12.979	12.835	12.597	12.879	13.031	12.835	12.652	12.924	12.924	12.792	12.749	12.703	12.979	12.924	12.835	12.749	12.979	12.979	12.979	12.979	12.834	12.652	12.793	12.879	12.979	12.879	12.924	12.704	13.087	12.924	12.877	13.031	13.145	12.979	12.924	12.793	13.031	12.879	12.924	12.834	12.979	12.924
hsa-miR-6729-3p	5.639	5.74	5.573	5.722	5.731	5.842	5.695	5.64	5.461	5.648	5.648	5.118	5.704	5.328	5.291	5.106	4.574	5.423	5.29	5.686	5.391	5.349	5.157	5.695	5.157	5.197	5.249	5.72	5.342	5.565	5.46	5.541	5.356	5.378	5.423	5.264	5.347	5.189	5.378	5.402	5.143	5.498	5.363	6.059	5.641	5.524	5.458	5.598	5.625
hsa-miR-1268a	11.178	11.461	11.179	10.466	11.461	10.631	10.916	11.226	11.325	11.179	10.27	11.415	11.227	10.722	10.545	11.079	10.23	11.227	11.02	10.722	11.226	11.227	11.596	11.128	11.505	11.022	11.277	11.413	11.128	10.589	11.324	11.022	11.18	11.461	9.96	10.868	11.37	11.547	11.415	11.274	11.179	10.867	10.722	10.31	11.552	10.916	10.544	11.079	11.128
hsa-miR-1268b	9.111	10.077	9.593	9.083	10.037	9.494	9.736	9.493	9.882	9.662	8.8	10.116	9.812	9.144	9.315	9.776	9.353	9.663	10.153	9.528	9.998	9.847	10.116	9.699	10.077	9.847	9.774	10.074	9.92	9.561	9.959	9.528	9.92	10.037	9.113	9.812	10.114	10.264	9.92	9.954	9.919	9.279	9.847	9.083	10.155	9.882	9.696	9.812	9.776
hsa-miR-1269a	2.612	2.612	2.612	2.612	2.612	2.612	2.612	2.612	2.612	2.612	2.612	3.285	2.612	2.612	2.612	3.521	2.985	3.236	2.612	2.612	2.612	2.612	2.612	2.612	2.612	2.612	2.612	2.612	2.612	2.612	2.612	2.612	2.612	2.612	2.612	2.612	2.612	2.612	2.612	2.612	2.612	2.612	2.612	2.612	2.612	2.612	2.612	2.612	2.612
hsa-miR-1269b	2.612	2.612	2.612	2.612	2.612	2.612	2.612	2.612	2.612	2.612	2.612	2.612	2.612	2.612	2.612	2.612	2.612	2.612	2.612	2.612	2.612	2.612	2.612	2.612	2.612	2.612	2.612	2.612	2.612	2.612	2.612	2.612	2.612	2.612	2.612	2.612	2.612	2.612	2.612	2.612	2.612	2.612	2.612	2.612	2.612	2.612	4.457	2.612	2.612
hsa-miR-1260a	6.734	6.517	7.355	7.209	6.631	6.644	6.894	7.673	6.936	5.384	7.326	6.251	7.268	7.524	7.151	6.894	7.704	6.131	6.819	6.737	6.445	7.327	7.021	6.95	6.581	6.163	6.949	6.325	6.593	6.908	6.806	6.766	6.457	6.581	6.894	7.122	6.642	6.798	6.908	6.874	6.892	6.538	6.059	6.606	5.686	6.593	6.477	7.007	6.362
hsa-miR-1260b	8.405	8.265	8.937	8.801	8.385	8.534	8.882	9.527	8.579	6.892	8.881	7.829	8.882	8.938	8.72	8.649	9.458	7.674	8.799	8.265	8.073	8.746	8.601	8.491	8.556	7.674	8.511	7.643	8.47	8.856	8.469	8.245	7.93	7.894	8.829	8.829	8.468	8.618	8.773	8.2	8.533	8.383	8.168	8.746	7.342	8.149	8.553	9.113	8.056
hsa-miR-1273e	5.539	5.112	4.663	5.928	5.453	5.852	5.328	5.271	5.209	6.791	5.548	4.972	5.176	5.948	6.397	6.294	5.291	5.814	5.073	5.777	5.277	5.767	5.524	4.706	5.574	5.378	7.749	6.088	5.176	5.371	5.156	5.476	5.278	4.76	5.549	6.018	4.609	4.996	5.197	5.178	4.135	5.283	5.695	5.446	5.607	5.4	5.621	4.228	5.823
hsa-miR-1273f	6.303	5.124	5.271	6.593	5.408	6.205	5.446	6.327	5.415	6.669	5.475	6.228	5.541	5.967	6.791	7.167	6.75	6.644	5.729	6.351	5.58	5.948	5.222	4.979	5.541	5.695	7.946	6.182	5.833	5.889	5.271	6.09	5.695	4.674	6.374	6.142	5.22	5.15	5.385	4.816	5.189	5.361	6.737	6.131	5.988	6.184	5.664	5.183	6.434
hsa-miR-1273c	3.542	2.612	2.612	2.612	4.61	2.911	2.758	3.396	3.587	3.209	3.28	2.617	2.864	3.423	2.759	2.675	2.612	3.063	2.612	3.27	3.157	3.034	3.368	3.409	3.405	3.309	4.568	3.162	3.946	3.683	3.454	3.525	3.903	2.612	3.244	3.679	4.487	2.841	2.612	2.612	2.612	3.018	2.612	2.612	3.49	2.612	3.956	2.612	2.612
hsa-miR-1273d	2.612	2.612	2.612	2.612	2.674	3.177	2.612	2.842	2.612	3.186	2.612	2.612	2.612	2.612	2.682	2.612	2.612	2.612	2.612	2.612	2.612	2.612	2.612	2.612	2.612	2.612	3.308	2.612	2.612	2.612	2.612	2.612	2.612	2.612	2.612	2.612	2.612	2.612	2.612	2.612	2.612	2.612	2.764	2.612	2.612	2.612	2.612	2.612	2.612
hsa-miR-1273a	4.732	3.663	2.612	4.631	3.785	4.349	3.43	4.154	3.7	5.284	3.036	4.799	3.955	4.32	5.73	5.833	4.635	4.883	2.612	4.109	4.099	3.998	3.267	3.552	3.533	3.624	6.992	4.84	4.104	3.663	3.682	3.729	3.579	2.612	4.269	4.109	4.18	3.823	3.591	2.612	3.101	3.403	4.636	3.675	3.835	2.612	3.845	2.951	4.187
hsa-miR-4433-3p	7.703	8.056	7.416	7.063	7.766	7.268	7.645	7.749	7.569	8.224	6.935	7.689	7.72	7.167	7.006	7.327	6.304	7.75	7.859	7.209	7.644	7.766	7.615	7.674	7.645	7.63	7.719	7.703	7.138	7.093	7.929	7.599	7.402	8.074	6.505	7.342	7.748	7.743	7.894	7.791	8.055	7.475	7.524	6.88	7.861	7.829	7.22	7.402	7.689
hsa-miR-4433-5p	4.775	5.063	5.327	5.272	5.197	5.118	5.349	5.377	5.183	4.971	5.327	5.415	5.356	4.717	5.038	5.516	4.668	5.17	5.605	4.837	4.776	4.991	4.685	5.045	5.026	5.203	4.434	4.904	4.997	4.837	4.865	4.631	4.815	4.642	5.045	4.815	4.852	4.798	4.76	4.264	4.538	5.116	5.335	5.557	4.793	4.948	4.106	4.826	4.942
hsa-miR-3074-3p	2.612	2.612	2.612	2.612	2.929	2.612	2.612	2.612	3.274	2.612	2.612	2.663	3.282	2.612	2.612	2.612	4.171	2.709	2.612	2.612	2.612	2.735	2.612	3.405	2.612	2.612	2.612	3.265	2.612	2.612	2.612	2.612	3.045	2.612	2.612	2.612	2.612	2.612	2.612	2.612	3.086	2.612	2.612	2.612	2.612	2.612	2.612	2.612	2.734
hsa-miR-3074-5p	2.612	2.612	2.612	2.612	2.612	2.612	2.612	2.612	2.612	2.612	2.612	2.612	2.612	2.612	2.612	2.612	2.612	2.612	2.612	2.612	2.612	2.612	2.612	2.612	2.612	2.612	2.612	2.612	3.375	2.612	2.612	2.612	2.612	2.936	2.612	2.612	2.612	2.612	2.612	2.612	2.612	2.612	2.612	2.612	2.895	2.612	2.612	2.612	2.612
hsa-miR-1295a	2.612	2.612	2.612	2.612	2.68	2.612	2.612	2.612	2.612	2.612	2.612	2.612	2.612	2.612	2.612	2.612	2.742	2.681	2.612	2.612	2.612	2.612	2.612	2.612	2.612	2.612	2.612	2.612	2.612	2.612	2.612	2.612	2.612	2.612	2.612	2.612	2.612	2.612	2.612	2.612	2.612	2.818	2.612	2.612	2.612	2.612	2.612	2.612	2.612
hsa-miR-328-5p	10.915	11.278	10.821	11.022	10.968	10.822	10.968	11.127	10.822	11.277	10.868	10.916	10.968	10.822	10.967	10.868	10.545	10.771	10.769	10.677	10.821	10.822	10.677	10.868	10.968	10.771	10.721	10.966	10.822	10.822	10.868	10.771	10.868	10.771	10.546	10.722	10.966	10.763	10.822	10.912	10.915	10.966	11.227	11.227	11.022	10.968	10.866	11.325	10.968
hsa-miR-328-3p	4.507	5.144	4.538	5.222	4.744	5.299	4.739	4.7	5.033	5.499	5.002	4.278	4.81	4.985	5.098	4.029	3.425	4.924	4.497	4.972	4.657	4.924	4.942	4.69	4.653	5.093	4.965	5.161	4.674	4.75	4.996	4.358	4.669	5.099	4.888	4.68	4.492	4.678	5.075	4.554	4.558	4.295	5.216	5.176	4.966	5.164	4.541	4.936	5.045
hsa-miR-4697-5p	8.203	8.187	7.982	8.343	8.13	8.13	8.111	8.302	8.205	7.946	8.447	8.13	8.245	8.303	8.073	8.111	8.073	8.13	8.109	8.149	7.844	7.983	8.056	8.364	7.659	8.111	7.704	7.827	7.947	8.056	8.019	8.02	8.056	7.829	8.225	7.861	7.875	7.774	7.861	8.033	7.893	8.282	7.964	8.265	7.93	8.205	7.891	8.092	8.13
hsa-miR-4697-3p	3.311	3.675	4.429	3.928	3.295	4.499	3.545	3.936	3.959	3.719	3.74	3.158	4.015	3.741	3.686	3.011	2.612	2.861	3.871	4.095	4.028	3.907	4.029	4.006	3.627	3.924	3.411	3.581	3.861	4.025	3.558	3.773	3.647	4.168	4.484	3.985	3.307	2.612	3.873	2.612	3.662	3.238	3.545	4.029	3.844	4.484	2.612	4.33	3.916
hsa-miR-1245a	2.612	3.62	2.612	2.612	2.612	2.612	2.612	2.612	2.612	2.612	2.612	2.612	2.612	2.612	2.612	2.612	2.612	2.612	2.612	2.612	2.612	2.612	2.612	2.612	2.612	3.247	2.612	2.612	2.612	2.612	2.612	2.612	2.612	2.612	2.612	2.612	2.612	2.612	2.612	2.612	2.612	2.612	2.612	2.612	2.612	2.612	2.612	2.612	2.612
hsa-miR-1255a	2.612	2.612	2.612	2.612	2.612	2.612	2.612	2.612	2.612	2.612	2.612	2.687	2.612	2.612	2.612	2.714	3.239	2.612	2.612	2.612	2.612	2.612	2.612	2.612	2.612	2.612	2.612	2.612	2.612	2.612	2.612	2.612	2.612	2.612	2.612	2.612	2.612	2.612	2.612	2.612	2.612	2.612	2.612	2.612	2.612	2.612	2.612	2.612	2.612
hsa-miR-6835-3p	2.612	2.612	2.612	2.612	2.612	2.612	2.736	2.612	2.612	2.612	2.612	2.612	2.612	2.612	2.612	2.612	2.612	2.612	2.612	2.612	2.612	2.659	2.612	2.612	2.612	2.612	2.612	2.612	2.612	2.612	2.612	2.612	2.612	2.612	2.612	2.612	2.612	2.612	2.612	2.612	2.612	2.612	2.612	2.612	2.612	2.612	2.612	2.612	2.612
hsa-miR-6835-5p	5.83	5.203	4.978	6.028	4.793	5.203	5.157	5.182	5.009	6.618	5.623	4.528	5.183	5.453	5.564	4.353	5.277	5.176	4.29	4.96	4.935	4.936	4.509	5.157	4.712	5.272	4.538	4.852	4.883	5.695	4.641	4.544	4.712	4.47	5.713	4.93	4.97	4.497	4.518	4.827	5.175	5.605	5.59	6.049	5.081	5.278	5.886	4.772	5.786
hsa-miR-1185-2-3p	5.055	4.936	5.667	5.063	5.5	4.626	4.59	4.899	5.157	4.532	5.556	5.137	4.924	5.045	4.508	4.966	5.721	4.109	5.037	4.664	4.87	4.658	6.059	5.328	4.871	5.363	5.597	5.122	5.236	5.203	5.947	4.734	4.9	4.918	5.069	5.216	5.201	4.526	3.959	5.158	5.468	5.647	5.476	5.607	5.957	4.86	4.179	5.285	5.203
hsa-miR-219a-2-3p	2.612	2.612	2.612	2.612	2.612	2.612	2.612	2.612	2.612	2.612	2.612	2.933	2.612	2.612	2.612	3.114	3.57	3.13	2.612	2.612	2.612	2.612	2.612	2.612	2.612	2.612	2.612	2.612	2.612	2.612	2.612	2.612	2.612	2.612	2.612	2.612	2.612	2.612	2.612	2.612	2.612	2.612	2.612	2.612	2.612	2.612	2.612	2.612	2.612
hsa-miR-29c-5p	2.612	2.612	2.612	2.612	2.612	2.612	2.612	2.612	2.612	2.612	2.612	2.625	2.612	2.612	2.612	2.612	3.501	2.612	2.612	2.612	2.612	2.612	4.311	2.612	2.612	2.612	2.612	2.612	2.612	2.612	2.612	2.612	2.612	2.612	2.612	2.612	2.612	3.074	2.612	2.612	2.612	2.612	2.612	2.612	2.612	2.612	2.612	2.612	2.612
hsa-miR-29c-3p	3.824	2.612	2.612	2.612	2.612	3.031	5.209	3.089	2.714	2.656	2.612	2.612	2.612	2.612	3.006	2.612	2.612	2.612	2.612	2.612	3.256	2.789	2.612	2.612	3.02	2.612	3.235	2.612	2.612	2.612	2.612	2.612	2.612	2.612	2.612	2.725	2.612	2.612	2.612	2.612	2.612	2.612	2.612	2.612	2.612	2.612	3.827	2.612	2.884
hsa-miR-6796-5p	3.29	3.563	3.801	3.675	3.886	2.847	3.251	4.13	3.903	3.089	3.744	5.25	4.095	2.911	3.414	3.261	4.947	2.828	3.846	3.313	3.315	3.2	4.095	2.612	3.895	3.493	3.558	3.519	2.612	3.595	4.296	2.612	3.708	4.405	3.998	3.187	3.585	3.412	4.055	2.612	4.13	3.673	3.571	2.612	3.412	3.528	2.612	3.814	3.247
hsa-miR-5581-5p	2.612	2.612	2.612	2.612	2.612	2.612	2.612	2.612	2.724	3.057	2.612	2.911	3.412	2.975	2.612	2.612	3.363	2.838	2.612	2.612	3.126	2.612	2.612	2.612	2.612	3.167	2.612	2.612	2.612	2.612	2.612	2.612	2.612	2.612	2.612	2.612	2.612	2.612	2.612	2.612	2.612	2.612	2.612	2.612	2.612	2.612	2.612	2.612	3.058
hsa-miR-6796-3p	5.547	5.415	5.703	5.59	5.565	5.492	5.549	5.399	5.306	5.422	5.54	5.641	5.492	5.176	5.341	5.641	5.631	5.461	5.333	5.19	5.242	5.021	4.936	5.009	5.131	4.948	4.941	5.149	4.793	4.664	5.123	5.075	5.033	5.063	5.057	4.766	5.318	4.929	5.222	4.955	5.008	5.474	5.928	5.484	5.549	5.051	5.102	5.43	5.59
hsa-miR-5581-3p	2.612	2.612	2.612	2.612	2.612	2.612	2.612	2.612	2.686	2.661	2.612	2.612	2.612	2.612	2.612	2.612	2.616	2.656	2.612	2.612	2.612	2.612	2.612	2.612	2.612	2.612	2.612	2.612	2.612	2.612	2.612	2.612	2.612	2.612	2.612	2.612	2.612	2.612	2.612	2.612	2.612	2.919	2.612	2.612	2.612	2.612	2.612	2.612	2.612
hsa-miR-3117-5p	2.612	2.612	2.612	2.612	2.653	2.612	2.612	2.612	2.612	2.612	2.612	2.612	2.612	2.612	2.612	2.612	2.612	2.612	2.612	2.612	2.612	2.612	2.612	2.612	2.612	2.612	2.612	2.612	2.612	2.612	2.612	2.612	2.612	2.612	2.612	2.612	2.612	2.612	2.612	2.612	2.612	2.612	2.612	2.612	2.612	2.612	2.612	2.612	2.612
hsa-miR-3117-3p	2.612	2.612	2.612	2.612	2.612	2.612	2.612	2.612	2.612	2.612	2.612	2.612	2.612	2.612	2.612	2.612	2.612	2.612	2.612	2.612	2.612	2.612	2.612	2.612	2.612	2.612	2.612	2.612	2.612	2.612	2.612	2.612	2.612	2.612	2.612	2.612	2.612	2.612	2.612	2.612	2.612	2.612	2.612	3.77	2.612	2.612	2.612	2.612	2.612
hsa-miR-30c-2-3p	2.612	2.612	2.612	2.612	2.612	2.897	3.034	2.697	2.612	2.71	2.612	2.612	2.83	2.612	2.612	2.612	2.612	2.612	2.612	2.612	2.612	2.612	2.612	2.612	2.612	2.612	2.612	2.612	2.612	2.612	2.612	2.612	2.612	2.612	2.612	2.612	2.612	2.612	2.612	2.612	2.612	2.612	2.612	2.612	2.612	2.612	3.811	2.612	2.612
hsa-miR-132-5p	2.612	3.571	2.612	2.612	2.612	2.612	2.612	2.612	2.612	2.612	2.612	2.612	2.612	2.612	2.612	2.612	2.612	2.612	2.612	2.612	7.077	2.612	2.612	2.612	2.612	2.612	2.612	2.612	2.612	2.612	2.612	2.612	2.612	2.612	2.612	2.612	2.612	2.612	2.612	2.612	2.612	2.612	2.612	2.612	2.612	3.075	3.456	2.658	2.612
hsa-miR-132-3p	2.612	2.612	2.612	2.612	2.612	3.467	2.612	2.612	2.612	2.612	2.612	2.612	2.612	2.612	2.612	2.612	2.612	2.612	2.612	2.612	2.612	2.685	2.612	2.612	2.612	2.612	2.612	2.612	2.612	2.612	2.612	2.612	2.612	2.612	2.612	2.612	2.612	3.536	2.612	2.612	2.612	2.612	2.612	2.612	2.612	2.612	2.612	2.612	2.612
hsa-miR-487a-3p	2.612	2.612	2.612	2.612	2.675	2.612	2.612	2.612	2.612	2.612	2.612	2.612	2.612	2.612	2.612	2.612	2.612	2.612	2.612	3.06	2.612	2.612	2.612	2.612	2.612	2.612	2.612	2.612	2.612	2.612	2.612	2.612	2.612	2.612	2.612	2.612	2.612	2.612	2.612	2.612	2.612	2.612	2.612	2.612	2.612	2.612	2.612	2.612	2.612
hsa-miR-487a-5p	2.612	2.612	2.612	2.612	2.612	2.612	2.612	2.612	3.441	2.612	2.612	2.612	2.612	2.612	2.612	2.612	2.612	2.612	2.612	2.612	2.612	2.612	2.612	2.612	2.612	2.612	2.612	2.612	2.612	2.612	2.612	2.612	2.612	2.612	2.612	2.612	2.612	2.612	2.612	2.612	2.612	2.612	2.612	2.612	2.612	2.612	2.612	2.612	2.612
hsa-miR-20a-3p	2.612	2.612	2.612	2.612	2.612	2.612	2.612	2.612	2.612	2.612	2.612	2.612	2.612	2.612	2.612	2.612	2.612	2.612	2.612	2.612	2.612	2.612	2.612	2.612	2.612	2.612	2.612	2.612	2.612	2.612	2.612	2.612	2.612	2.612	2.612	2.612	2.612	2.612	2.612	2.612	2.612	2.612	2.612	2.612	2.612	2.612	3.632	2.612	2.612
hsa-miR-20a-5p	3.373	2.612	2.612	3.158	3.545	3.427	2.612	3.919	3.236	2.661	2.612	2.612	2.612	2.612	3.868	2.612	2.612	3.839	2.612	2.612	2.612	4.376	2.612	2.612	4.086	2.612	3.206	2.612	3.928	2.612	3.113	3.576	3.058	2.612	2.612	4.549	2.612	2.612	2.612	2.612	3.341	2.612	2.612	2.612	2.612	2.612	2.612	2.612	2.938
hsa-miR-670-3p	2.612	2.612	2.612	2.612	2.612	2.612	2.612	2.612	2.612	2.612	2.612	2.717	2.612	2.612	2.612	2.738	3.856	2.612	2.612	2.612	2.612	2.612	2.612	2.612	2.612	2.612	2.612	2.612	2.612	2.612	2.612	2.612	2.612	2.612	2.612	2.612	2.612	2.612	2.612	2.612	2.612	2.612	2.612	2.612	2.612	2.612	2.612	2.612	2.612
hsa-miR-670-5p	3.557	2.612	2.612	3.183	2.612	2.612	2.612	3.574	2.612	2.612	3.894	4.122	2.828	2.612	2.735	4.75	2.666	3.509	2.612	2.612	2.612	2.612	2.612	2.612	2.612	2.612	2.612	2.612	2.612	2.612	2.612	2.612	2.612	2.612	2.612	2.612	2.612	2.612	2.612	2.612	2.612	2.612	4.494	2.612	2.612	3.631	2.612	3.419	2.612
hsa-miR-1185-1-3p	5.428	5.581	6.338	6.039	5.928	5.151	5.861	5.888	5.748	4.947	6.13	6.493	5.574	5.633	5.573	6.505	6.539	5.026	5.975	5.203	5.298	5.144	5.574	5.948	5.484	5.823	5.025	5.755	5.363	5.524	5.355	5.25	5.814	4.86	6.111	5.641	5.579	5.446	5.151	5.448	5.631	6.15	6.008	6.316	6.261	5.805	5.36	6.111	5.492
hsa-miR-7850-5p	2.612	2.612	2.612	2.612	2.612	2.612	2.612	2.612	2.612	2.612	2.612	2.612	2.612	2.612	2.612	2.612	2.612	2.612	2.612	2.612	2.612	2.612	2.612	2.612	2.612	2.612	2.612	2.612	2.612	2.612	2.612	2.612	2.612	2.612	2.612	2.612	2.612	2.612	2.612	2.612	2.612	2.612	2.612	2.612	2.612	2.612	2.612	2.612	2.612
hsa-miR-605-5p	2.612	2.612	2.612	2.612	2.612	2.612	2.612	2.612	2.612	2.612	2.612	2.612	2.612	2.612	2.612	2.612	2.612	2.612	2.612	2.612	2.612	2.612	2.612	2.612	2.612	2.612	2.612	2.612	2.612	2.612	2.612	2.612	2.612	2.612	2.612	2.612	2.612	2.612	2.612	2.612	2.612	2.612	2.612	2.612	2.612	2.612	2.612	2.612	2.612
hsa-miR-605-3p	2.612	2.612	2.612	2.612	2.612	2.612	2.612	2.612	2.612	2.612	2.612	2.612	2.612	2.612	2.612	2.612	2.612	2.612	2.612	2.612	2.612	2.612	2.612	2.612	2.612	2.612	2.612	2.612	2.612	2.612	2.612	2.612	2.612	2.612	2.612	2.612	2.612	2.612	2.612	2.612	2.612	2.612	2.612	2.612	2.612	2.612	2.612	2.612	2.612
hsa-miR-6834-3p	3.029	2.612	2.612	2.612	3.509	3.27	2.612	2.746	2.76	3.462	3.126	2.624	3.001	2.612	2.612	2.612	2.612	2.612	2.612	2.612	3.008	2.822	2.612	3.261	3.328	2.612	2.612	3.461	3.368	2.612	3.429	2.612	3.335	2.938	2.612	2.612	3.8	2.612	2.612	2.612	2.612	3.168	3.361	2.612	3.667	2.612	3.525	2.612	3.43
hsa-miR-6834-5p	2.612	2.612	3.851	4.33	4.228	4.335	3.761	2.974	4.58	5.597	3.095	4.866	4.002	4.381	4.743	2.857	2.612	4.871	3.965	4.755	4.859	4.292	4.854	4.182	4.985	5.151	5.515	5.596	4.912	4.095	4.059	5.469	3.295	4.201	4.02	4.788	3.735	5.156	5.236	5.132	4.444	5.506	4.601	4.386	4.518	5.385	3.278	4.42	4.642
hsa-miR-29b-3p	2.612	2.612	2.612	2.612	2.612	3.121	2.612	3.003	2.612	2.612	2.612	2.612	2.612	2.612	2.612	2.612	2.612	2.612	2.612	2.612	2.612	3.043	2.612	2.612	2.612	2.612	2.612	2.612	2.612	2.612	2.612	2.612	2.612	2.612	2.612	2.612	2.612	2.612	2.612	2.612	2.612	2.612	2.612	2.612	2.612	2.612	2.612	2.612	2.612
hsa-miR-4670-3p	2.612	2.612	2.612	2.612	2.612	2.612	2.612	2.612	2.612	2.612	2.612	2.638	2.612	2.612	2.612	2.612	2.933	2.845	2.612	2.612	2.612	2.612	2.612	2.612	2.612	2.612	2.612	2.612	2.612	4.287	2.612	2.612	2.612	2.612	2.612	2.612	2.612	3.595	2.612	2.612	2.612	2.612	2.612	2.612	2.612	2.612	2.612	2.612	2.612
hsa-miR-4670-5p	2.612	2.612	2.612	2.612	2.612	2.612	2.612	3.422	2.612	2.612	3.235	3.19	2.793	2.612	2.612	3.2	2.644	2.612	2.612	2.612	2.612	2.612	2.612	2.612	2.612	2.612	2.612	2.612	2.612	2.612	2.612	2.612	2.612	2.612	2.612	2.612	2.612	2.612	2.612	2.612	2.612	2.612	2.612	2.612	2.612	3.998	2.612	2.612	2.612
hsa-miR-4738-3p	3.888	4.575	4.449	4.315	4.32	4.269	4.172	3.598	4.047	3.923	3.748	4.494	4.15	4.642	3.851	3.998	4.094	3.761	3.726	4.136	4.473	4.228	4.75	4.509	4.216	4.381	3.898	4.624	3.639	3.765	4.522	4.233	4.411	4.728	4.091	4.297	4.875	4.776	4.601	4.348	4.599	4.071	4.26	4.631	4.45	4.854	4.133	4.376	3.753
hsa-miR-4738-5p	2.612	2.612	2.612	2.612	2.612	2.612	2.612	2.612	2.612	2.612	2.612	2.612	2.612	2.612	2.612	2.612	2.617	2.612	2.612	2.612	2.612	2.612	2.612	2.612	2.612	2.612	2.612	2.612	2.612	2.612	2.612	2.612	2.612	2.612	2.612	2.612	2.612	2.612	2.612	2.612	2.612	2.612	2.612	2.612	2.612	2.612	2.612	2.612	2.612
hsa-miR-5582-5p	2.612	2.612	2.612	2.612	2.612	2.612	2.612	2.612	2.612	2.612	2.612	2.635	2.612	2.612	2.612	4.871	3.129	2.771	2.612	2.612	2.612	2.612	2.612	2.612	2.612	2.612	2.612	2.612	2.612	2.612	2.612	2.612	2.612	2.612	2.612	2.612	2.612	2.612	2.612	2.612	2.612	2.612	2.612	2.612	2.612	2.612	2.612	2.612	2.612
hsa-miR-5582-3p	2.612	2.612	2.612	2.612	2.612	2.612	2.612	2.612	2.612	2.612	2.612	2.796	2.612	2.612	2.753	3.639	2.874	2.612	2.612	2.612	2.612	2.612	2.612	2.612	2.612	2.612	2.612	2.612	2.612	2.612	2.612	2.612	2.612	2.612	2.612	2.612	2.612	2.612	2.612	2.612	2.612	2.612	2.612	2.612	2.612	2.612	2.612	2.612	2.612
hsa-miR-33a-5p	2.612	3.733	2.612	2.612	2.612	3.04	2.612	2.612	2.612	2.612	2.612	2.612	2.612	2.612	2.612	2.612	2.612	2.612	2.612	2.612	2.612	2.612	2.612	2.612	2.612	2.612	2.612	2.612	2.612	2.612	2.612	2.612	2.612	2.612	2.612	2.612	2.612	2.612	2.612	2.612	2.612	2.612	2.612	2.612	3.084	2.612	2.612	2.612	2.612
hsa-miR-33a-3p	2.612	2.612	2.612	2.612	2.612	2.612	2.612	2.93	2.612	2.612	2.612	2.612	2.612	2.612	2.612	2.612	2.612	2.612	2.612	2.612	2.612	2.612	2.612	2.612	2.612	2.612	2.612	2.612	2.612	3.342	2.612	2.612	2.612	2.612	2.612	2.612	2.612	2.612	2.612	2.612	2.612	2.612	2.612	2.612	2.612	2.612	2.612	2.612	2.612
hsa-miR-487b-3p	2.612	2.612	2.612	2.612	2.612	2.612	3.087	2.612	2.612	2.612	2.612	2.612	2.612	2.897	2.612	2.612	2.612	2.612	2.612	2.612	2.612	2.612	2.612	3.482	2.612	2.612	2.612	2.612	2.612	2.612	2.612	2.612	2.612	2.612	2.612	2.612	2.612	2.612	2.612	2.612	2.612	2.612	2.612	2.612	2.612	2.612	2.612	2.612	2.612
hsa-miR-487b-5p	2.612	2.612	2.612	2.612	2.612	2.612	2.612	2.612	2.612	2.612	2.612	4.936	2.904	2.612	2.982	3.729	4.424	4.255	2.612	2.612	2.612	2.612	2.612	2.612	2.612	2.612	2.612	3.112	2.612	2.612	2.612	2.612	2.612	2.612	2.612	2.612	2.612	2.917	2.612	2.612	2.612	2.612	2.612	2.612	2.825	2.612	2.612	2.612	2.681
hsa-miR-3180-3p	8.744	9.113	8.745	8.284	9.177	8.801	8.856	8.695	9.144	8.342	8.49	9.055	8.938	8.997	8.384	8.882	8.672	9.026	8.936	8.773	8.996	9.113	9.316	9.281	9.026	9.113	8.881	9.243	8.882	8.801	8.855	8.967	9.026	9.354	8.427	9.026	9.111	9.136	8.967	9.138	9.176	8.694	8.427	8.111	8.967	8.938	8.467	8.601	8.407
hsa-miR-3180-5p	4.084	4.114	3.872	3.911	4.564	4.647	4.311	4.483	4.367	4.094	2.94	3.445	4.455	4.34	4.13	3.827	2.616	4.34	3.759	4.381	4.538	4.569	3.911	5.081	4.395	4.118	4.282	4.715	4.47	4.509	4.424	4.82	4.59	4.523	3.437	4.465	4.17	4.853	4.077	4.494	5.044	4.152	3.757	3.737	4.233	4.395	2.612	3.857	4.42
hsa-miR-33b-5p	2.612	2.612	2.612	2.612	2.612	2.612	2.612	2.753	2.612	2.612	2.612	2.612	2.612	2.612	2.612	2.612	2.612	2.612	2.612	2.612	2.612	2.612	2.612	2.612	2.612	2.612	2.612	2.612	2.612	2.612	2.612	2.612	2.612	2.612	2.612	2.612	2.612	2.612	2.612	2.612	2.612	2.612	2.612	2.612	2.612	2.612	3.874	2.612	2.612
hsa-miR-33b-3p	2.612	2.612	3.74	3.161	2.914	3.029	3.055	3.838	3.055	2.668	2.612	2.612	3.24	2.612	2.612	2.612	2.612	2.612	2.612	2.612	2.612	3.167	2.612	2.612	2.612	2.941	2.715	4.18	3.014	2.612	3.723	2.612	2.612	2.612	3.603	3.306	2.612	3.604	2.612	2.612	2.612	2.612	2.612	2.612	2.612	2.612	2.612	2.612	2.786
hsa-miR-19b-1-5p	2.612	2.612	2.612	2.612	2.612	2.612	2.612	2.661	2.612	2.612	2.612	2.612	2.612	2.612	2.612	2.612	2.612	2.612	2.612	2.612	2.612	2.612	2.612	2.612	2.612	2.612	2.612	2.612	2.612	2.612	2.612	2.612	2.612	2.612	2.612	2.612	2.612	2.612	2.612	2.612	2.612	2.612	2.612	2.612	2.612	2.612	2.612	2.612	2.612
hsa-miR-4671-5p	2.612	2.612	2.612	2.612	2.612	2.612	2.612	2.612	2.612	2.612	2.612	2.635	2.612	2.612	2.786	3.267	3.74	3.289	2.612	2.612	2.612	2.612	2.612	2.612	2.612	2.612	2.612	2.612	2.612	2.612	2.612	2.612	2.612	2.612	2.612	2.612	2.612	2.612	2.612	2.612	2.612	2.612	2.612	2.612	2.612	2.612	2.612	2.612	2.612
hsa-miR-4671-3p	2.612	2.612	2.612	2.612	2.612	2.612	2.612	2.612	2.612	2.612	2.612	4.45	2.612	2.612	2.612	3.493	3.235	2.612	3.751	2.612	2.612	2.612	2.612	2.612	2.612	2.612	2.612	2.612	2.612	2.612	2.612	2.612	2.612	2.612	2.612	2.612	2.612	2.612	2.612	2.612	2.612	2.612	2.612	2.612	2.612	2.612	2.612	2.612	2.612
hsa-miR-6795-5p	5.878	5.842	5.841	6.049	6.142	5.919	5.805	5.794	6.121	5.813	6.058	5.88	6.284	5.909	5.841	5.805	7.151	6.261	6.015	5.928	5.703	5.484	6.101	5.74	5.767	5.899	5.648	5.684	5.957	5.899	5.548	5.957	5.823	5.722	6.261	5.796	6.015	6.275	5.757	5.771	6.078	6.203	5.938	6.306	5.777	5.796	6.465	6.228	6.294
hsa-miR-6795-3p	4.964	4.47	5.319	5.216	5.093	5.236	5.014	4.882	5.021	4.876	5.014	4.32	4.717	4.69	4.459	3.567	4.599	4.499	4.78	4.569	4.959	4.799	4.842	4.494	4.363	4.69	4.2	4.786	4.569	5.19	4.836	4.966	4.224	4.287	4.82	4.381	4.347	4.271	4.888	4.674	3.776	5.001	4.966	4.499	4.739	4.47	3.545	4.658	4.499
hsa-miR-4699-3p	2.612	2.612	2.612	2.612	2.612	2.612	2.612	2.612	2.612	2.612	2.612	2.838	2.612	2.612	2.612	2.7	3.301	2.678	2.612	2.612	2.612	2.612	2.612	2.612	2.612	2.612	2.612	2.612	2.612	2.612	2.612	2.612	2.612	2.612	2.612	2.612	2.612	2.612	2.612	2.612	2.612	2.612	2.612	2.612	2.612	2.612	2.612	2.612	2.612
hsa-miR-4699-5p	2.612	2.612	2.612	2.612	2.612	2.612	2.612	2.612	2.612	2.612	2.612	2.612	2.612	2.612	2.612	2.612	2.612	2.704	2.612	2.612	2.612	2.612	2.612	2.612	2.612	2.612	2.612	2.612	2.612	2.612	2.612	2.612	2.612	2.612	2.612	3.075	2.612	2.612	2.612	2.612	2.612	2.612	2.612	2.612	2.612	2.612	2.612	2.612	2.612
hsa-miR-1	2.612	2.612	2.612	2.612	2.612	2.612	2.612	2.612	2.612	2.612	2.612	2.617	2.612	2.612	2.612	2.612	2.999	2.612	2.612	2.612	2.612	2.612	2.612	2.612	2.612	2.612	2.612	2.612	2.612	2.612	2.612	2.612	2.612	2.612	2.612	2.612	2.612	2.612	2.612	2.612	2.612	2.612	2.612	2.612	2.612	2.612	2.612	2.612	2.612
hsa-miR-5583-3p	2.612	2.612	2.612	2.612	2.612	2.612	2.612	3.098	2.612	2.612	2.612	3.084	2.612	2.612	2.612	2.866	2.616	2.612	2.612	2.612	2.612	2.612	2.612	2.612	2.612	2.612	2.612	2.612	2.612	2.612	2.612	2.612	2.612	2.612	3.117	2.612	2.612	2.612	2.612	2.612	2.612	2.612	2.612	2.612	2.612	2.612	2.612	2.612	2.612
hsa-miR-5583-5p	2.612	2.612	2.612	2.612	2.612	2.612	2.612	2.612	2.612	2.612	2.612	2.788	2.612	2.612	3.374	3.467	2.612	2.612	2.612	2.612	2.612	2.612	2.612	2.612	2.612	2.612	2.612	2.612	2.612	2.612	2.612	2.612	2.612	2.612	2.612	2.612	2.612	2.612	2.612	2.612	3.682	2.612	2.612	2.612	2.612	2.612	2.612	2.728	2.612
hsa-miR-1273g-5p	2.612	2.612	2.612	2.612	2.612	2.612	2.612	2.612	2.612	2.963	2.612	2.612	2.612	2.612	2.725	2.612	2.612	2.612	2.612	2.612	2.612	2.612	2.612	2.612	2.612	2.612	2.736	2.612	2.612	2.612	2.612	2.612	2.612	2.612	2.612	2.612	2.612	2.612	2.612	2.612	2.612	2.612	2.612	2.612	2.612	2.612	2.612	2.612	2.612
hsa-miR-1273g-3p	8.301	7.54	7.828	8.882	7.845	8.773	8.092	8.019	7.964	9.143	8.511	7.93	7.983	8.427	8.937	8.534	9.391	8.91	7.843	8.601	7.911	8.111	7.796	7.342	7.735	8.092	10.115	8.468	8.092	8.673	7.539	8.343	7.705	7.298	9.177	8.427	7.567	7.516	7.524	6.787	7.238	7.613	8.829	8.512	7.615	7.796	8.531	7.268	8.556
hsa-miR-3184-3p	3.935	4.58	3.776	4.155	4.241	4.76	4.363	4.191	4.002	4.503	4.195	3.405	4.192	4.465	3.86	2.907	2.631	4.073	4.075	4.712	4.478	4.237	4.206	3.942	4.104	4.44	4.738	4.818	4.182	4.43	4.488	4.055	4.415	4.744	4.504	4.367	5.019	4.841	4.237	4.611	3.547	3.755	3.928	4.523	4.69	3.498	2.612	4.114	4.335
hsa-miR-3184-5p	7.672	8.448	7.673	7.689	8.534	7.72	7.735	8.244	8.427	8.147	8.204	8.205	8.168	8.149	7.416	8.149	7.311	8.512	8.146	8.322	8.384	8.673	8.856	8.673	8.092	8.427	8.073	8.826	7.829	8.284	8.672	8.364	8.02	9.177	7.138	8.02	7.928	8.18	8.364	8.051	8.11	7.859	7.861	7.152	8.13	8.225	7.031	7.674	7.524
hsa-miR-548a-3p	2.612	2.612	2.612	2.612	2.612	2.612	2.612	2.612	2.612	2.612	2.612	2.612	2.612	2.612	2.612	2.612	2.618	2.612	2.612	2.612	2.612	2.711	2.612	2.612	2.612	2.612	2.612	2.612	2.612	2.612	2.612	2.612	2.612	2.612	2.612	2.612	2.612	2.612	2.612	2.612	2.612	2.612	2.612	2.612	2.612	2.612	2.612	2.612	2.612
hsa-miR-548a-5p	2.612	2.612	2.612	2.612	2.612	2.612	2.612	2.612	2.612	2.612	2.612	2.612	2.612	2.612	2.612	2.612	2.612	2.612	2.612	2.612	2.612	2.612	2.612	2.612	2.612	2.612	2.612	2.612	2.612	2.612	2.612	2.612	2.612	2.612	2.612	2.612	2.612	2.612	2.612	2.612	2.612	2.612	2.612	2.612	2.612	2.612	2.612	2.612	2.612
hsa-miR-6798-5p	9.142	10.35	9.81	9.055	9.812	9.736	10.271	9.919	9.999	9.424	9.025	10.231	9.92	9.354	9.176	9.999	8.909	9.595	10.269	9.561	10.426	10.231	10.506	10.116	10.466	9.882	9.959	10.308	9.96	9.246	10.309	9.776	10.387	10.677	8.967	10.155	10.425	10.715	10.387	10.542	10.309	9.773	9.92	9.425	10.427	10.387	9.995	10.31	9.699
hsa-miR-6798-3p	5.498	5.363	4.984	5.328	5.557	5.668	5.243	5.437	5.581	5.73	5.532	4.712	5.722	5.508	5.284	4.815	4.762	5.796	5.398	5.392	5.483	5.408	5.093	5.649	5.342	5.557	4.935	5.555	5.313	5.549	5.523	5.565	5.157	5.203	5.668	5.151	5.451	5.59	5.272	5.358	5.08	5.665	5.257	5.183	5.565	5.057	5.57	5.278	5.476
hsa-miR-541-3p	2.612	2.612	2.612	2.612	2.612	2.612	2.612	2.612	2.612	2.612	2.612	2.612	2.612	2.612	2.612	2.612	2.612	2.612	2.612	2.612	2.612	2.612	2.612	2.612	2.612	2.612	2.612	2.612	2.612	2.612	2.612	2.612	2.612	2.612	2.612	2.612	2.612	2.612	2.612	2.612	2.612	2.612	2.612	2.612	2.612	2.612	2.612	2.907	2.612
hsa-miR-541-5p	2.612	2.612	2.612	2.612	2.612	2.612	3.22	2.612	2.612	2.612	2.612	2.612	2.612	2.612	2.612	2.612	2.612	2.612	2.612	2.612	2.612	2.612	2.612	2.612	2.612	2.612	2.612	2.612	2.612	2.612	2.612	2.612	2.612	2.612	2.612	2.612	2.612	2.612	2.612	2.612	2.612	2.612	2.612	2.612	2.612	2.612	2.612	2.66	2.612
hsa-miR-29b-1-5p	2.612	2.612	2.612	2.612	2.794	2.612	2.612	2.612	2.612	2.612	2.612	2.625	2.612	2.612	2.612	2.612	2.624	2.612	2.612	2.612	2.612	2.612	2.612	2.612	2.612	2.612	2.612	2.612	2.612	2.612	2.612	2.612	2.612	2.612	2.612	2.612	2.612	2.612	2.612	2.612	2.612	2.612	2.612	2.612	2.612	2.612	2.612	2.612	2.612
hsa-miR-6770-5p	2.612	2.612	2.612	2.612	2.612	2.612	2.612	2.612	2.612	2.612	2.612	2.612	2.612	2.612	2.612	2.612	2.612	2.612	2.612	2.612	2.612	2.612	2.612	2.612	2.612	2.612	3.638	2.612	2.612	2.612	2.612	2.612	2.612	2.612	2.612	2.612	2.612	2.612	2.612	2.612	2.612	2.612	2.612	2.612	2.612	3.827	2.612	2.612	2.612
hsa-miR-6770-3p	4.185	4.728	5.014	4.136	4.33	4.15	4.315	4.005	4.187	3.586	3.954	3.591	4.837	4.297	4.223	2.987	5.062	3.946	4.423	4.1	4.705	4.815	4.22	4.109	4.788	4.728	4.615	4.881	4.777	4.575	4.722	4.877	4.772	4.936	4.837	4.606	4.688	4.356	4.777	4.31	3.485	4.285	3.89	3.509	4.228	3.567	3.18	4.584	4.425
hsa-miR-16-2-3p	2.612	2.612	2.612	2.612	2.612	2.612	2.612	2.612	2.612	2.612	2.612	2.627	2.612	2.612	2.612	2.886	3.107	3.267	2.612	2.612	2.612	2.612	2.612	2.612	2.612	2.612	2.612	2.612	2.612	2.612	2.612	2.612	2.612	2.612	2.612	2.612	2.612	2.612	2.612	2.612	2.612	2.612	2.612	2.612	2.612	2.612	2.612	2.612	2.612
hsa-miR-7852-3p	2.612	2.612	2.612	2.612	2.612	2.612	2.612	2.612	2.612	2.612	2.612	2.612	2.612	2.612	2.612	2.612	2.612	2.612	2.612	2.612	2.612	2.612	2.612	2.612	2.612	2.612	2.612	2.612	2.612	2.612	2.612	2.612	2.612	2.612	2.612	2.612	2.612	2.612	2.612	2.612	2.612	2.612	2.612	2.612	2.612	2.612	2.612	2.612	2.612
hsa-miR-19b-2-5p	2.612	2.612	2.612	2.612	2.612	2.612	2.612	2.612	2.612	2.612	2.612	2.612	2.612	2.612	2.612	2.612	2.612	2.612	2.612	2.612	2.612	2.612	2.612	2.612	2.612	2.612	2.612	2.612	2.612	2.612	2.612	2.612	2.612	2.612	2.612	2.612	2.612	2.612	2.612	2.612	2.612	2.612	2.612	2.612	2.612	2.612	2.612	2.612	2.612
hsa-miR-134-5p	3.272	2.612	2.612	2.612	3.158	3.765	2.612	2.759	2.612	2.977	3.166	2.612	2.931	3.066	2.955	3.368	4.328	3.261	2.612	2.612	2.612	2.803	3.357	2.612	2.933	3.174	2.92	2.612	2.612	2.612	2.925	2.612	2.612	3.187	3.724	3.207	2.612	2.896	2.612	2.612	2.612	3.38	2.911	2.612	2.857	2.612	3.379	2.884	2.763
hsa-miR-134-3p	2.612	2.612	2.612	2.612	2.612	2.612	2.612	2.612	2.612	2.815	2.612	4.302	2.754	2.612	2.653	2.941	4.019	2.735	2.612	2.612	2.612	2.868	2.612	2.612	2.956	2.612	2.612	2.612	2.612	2.612	2.612	2.612	2.612	2.612	2.612	2.742	2.612	2.793	2.612	2.612	2.612	NaN	2.656	2.612	3.541	2.612	2.612	2.736	2.735
hsa-miR-4711-3p	2.612	2.612	2.612	2.612	2.612	2.612	2.612	2.612	2.612	2.612	2.612	2.612	2.612	2.612	2.612	2.612	2.612	2.612	2.612	2.612	2.612	2.612	2.612	2.612	2.612	2.612	2.612	2.612	2.612	2.612	2.612	2.612	2.612	2.612	2.612	2.612	2.612	2.612	2.612	2.612	2.612	2.612	2.612	2.612	2.612	3.22	2.612	2.612	2.612
hsa-miR-4711-5p	2.612	2.612	2.612	2.612	2.612	2.612	2.612	2.612	2.612	2.612	2.612	2.612	2.612	2.612	2.612	2.612	2.612	2.612	2.612	2.612	2.612	2.612	2.612	2.612	2.612	2.612	2.612	2.612	2.612	2.612	2.612	2.612	2.612	2.612	2.612	2.612	3.131	2.612	2.612	2.612	2.612	2.612	2.612	2.612	2.612	2.612	2.612	2.612	2.612
hsa-miR-6838-5p	2.612	2.612	2.612	2.612	3.819	3.459	2.962	2.612	3.79	3.686	2.612	2.614	3.114	3.18	2.612	2.612	2.612	2.685	2.612	3.114	2.612	2.612	2.612	2.612	3.383	3.164	2.804	3.677	3.217	2.612	3.132	2.612	3.155	3.078	3.777	2.904	3.283	3.216	2.612	2.612	2.612	3.53	3.099	2.962	3.635	2.612	4.909	2.686	2.872
hsa-miR-6838-3p	2.612	2.612	2.612	2.612	2.612	2.612	2.612	2.612	2.612	2.612	2.612	2.612	2.612	2.612	2.612	2.612	2.612	2.612	2.612	2.612	2.612	2.612	2.612	2.612	2.612	2.612	2.612	2.612	2.612	2.612	2.612	2.612	2.612	2.612	2.612	2.612	2.612	2.612	2.612	2.612	2.612	2.612	2.612	2.612	2.612	2.612	2.612	2.612	2.612
hsa-miR-548b-5p	2.612	2.612	2.612	2.612	2.612	2.891	2.895	2.612	2.612	2.612	2.612	2.612	2.612	2.612	2.612	2.612	2.612	2.612	2.612	2.612	2.612	2.612	2.612	2.612	2.612	2.612	2.612	2.612	2.612	2.612	2.612	2.612	2.612	2.612	2.612	2.612	2.612	2.612	2.612	2.612	2.612	2.612	2.612	2.612	2.612	2.612	2.612	2.612	2.612
hsa-miR-548b-3p	2.612	3.513	2.612	2.612	2.612	2.612	2.612	2.612	2.612	2.612	2.612	2.612	2.612	2.612	2.612	2.612	2.612	2.612	2.612	2.612	2.612	2.612	2.612	2.612	2.612	2.612	2.612	2.612	2.612	2.612	2.612	2.612	2.612	2.612	2.612	2.612	2.612	2.612	2.612	2.612	2.612	2.612	2.612	2.612	2.612	2.612	2.612	2.612	2.612
hsa-miR-6836-3p	9.592	9.316	9.527	9.281	9.494	9.177	9.595	9.698	9.055	7.765	9.21	9.494	9.393	8.91	9.424	9.281	9.244	9.055	9.697	9.393	9.112	9.177	9.246	9.083	9.211	9.177	9.493	9.175	9.459	9.354	9.353	9.882	9.494	9.459	9.246	9.144	9.492	9.52	9.595	9.049	9.424	9.208	9.211	8.91	8.649	9.281	9.173	9.281	8.997
hsa-miR-6836-5p	6.006	5.093	4.841	5.658	5.306	4.972	5.278	4.996	4.744	5.491	4.804	5.541	5.686	4.064	5.355	4.831	5.606	4.877	4.102	5.229	4.996	4.831	4.979	4.866	5.508	4.549	5.491	4.97	5.557	5.59	5.327	4.924	5.057	5.978	5.009	5.112	5.241	5.124	4.942	3.967	5.334	5.024	5.25	4.799	4.871	3.708	4.608	4.734	5.25
hsa-miR-5584-5p	2.612	2.612	2.612	2.612	2.612	2.612	2.612	2.612	2.612	2.612	2.612	2.612	2.612	2.612	2.612	2.612	2.612	2.612	2.612	2.612	2.612	2.612	2.612	2.612	2.612	2.612	2.612	2.612	2.612	2.612	4.876	2.612	2.612	2.612	2.612	2.612	2.612	2.612	5.658	2.612	2.612	2.612	2.612	2.612	2.612	2.612	3.24	2.612	2.612
hsa-miR-5584-3p	2.612	2.612	2.612	2.612	3.903	2.612	2.612	2.612	2.902	2.612	2.612	2.612	2.612	2.612	2.612	2.612	2.612	2.612	2.612	2.612	2.612	2.612	2.612	2.612	2.612	2.612	2.612	2.612	2.612	2.612	2.612	2.612	2.612	2.612	2.612	2.612	2.612	2.612	2.612	2.612	2.612	2.612	2.612	2.612	2.612	2.612	3.738	2.612	2.612
hsa-miR-4712-3p	2.612	2.612	2.612	2.612	2.872	2.612	2.612	2.612	2.612	2.612	2.612	2.612	2.612	2.612	2.612	2.612	2.612	2.612	4.258	2.612	2.612	2.612	2.612	2.612	2.612	2.612	2.612	2.612	2.612	2.612	2.612	2.612	2.612	2.612	2.612	2.612	2.612	2.612	2.612	2.612	2.612	2.612	2.612	2.612	2.612	2.612	2.612	2.612	2.612
hsa-miR-4712-5p	2.612	2.612	2.612	2.612	2.612	2.612	2.612	2.612	2.612	2.612	2.612	3.587	2.612	2.612	2.612	2.962	3.089	2.612	2.612	2.612	2.612	2.612	2.612	2.612	2.612	2.612	2.612	2.612	2.612	2.612	2.612	2.612	2.612	2.612	2.612	2.612	2.612	2.612	2.612	2.612	2.612	2.612	2.612	2.612	2.612	2.612	2.612	2.819	2.612
hsa-miR-16-5p	5.936	6.779	5.956	4.723	4.621	5.446	6.386	6.11	6.457	5.766	5.105	4.22	5.216	5.476	6.579	7.78	2.612	7.254	5.878	5.43	5.414	6.894	4.924	5.842	6.239	5.833	5.341	5.097	6.936	6.696	6.13	5.668	5.446	6.018	6.142	5.814	5.547	5.203	6.09	6.651	6.408	4.748	4.991	4.936	5.508	4.26	5.219	6.362	7.659
hsa-miR-6797-3p	3.876	3.852	3.784	4.948	3.765	3.513	3.683	4.941	3.49	4.158	3.945	2.841	3.882	4.011	4.568	4.854	3.707	4.549	3.573	3.236	4.024	3.886	3.063	3.278	3.576	3.899	3.25	4.276	3.615	3.289	3.752	3.254	3.62	3.655	4.055	3.412	3.996	3.404	3.679	2.612	3.516	3.693	4.302	3.895	3.878	4.445	2.612	3.933	3.704
hsa-miR-6797-5p	5.665	5.157	5.429	5.871	5.257	5.423	5.748	5.46	5.229	5.548	6.1	6.008	5.43	5.492	5.468	5.967	5.623	6.079	5.262	5.349	5.156	4.642	5.039	5.021	4.991	5.32	4.917	5.116	4.75	5.209	4.825	5.051	5.151	4.595	5.356	5.306	5.116	5.236	5.356	5.252	5.341	5.84	6.152	5.899	5.057	5.342	5.719	5.4	5.541
hsa-miR-17-5p	3.918	3.92	2.612	2.612	3.335	3.852	3.412	4.538	3.155	2.808	3.792	2.612	3.075	2.882	4.113	2.612	2.612	4.68	2.612	2.612	3.338	4.93	3.624	3.765	4.559	2.612	3.74	3.311	4.966	3.675	2.935	3.394	3.127	2.612	2.612	4.924	2.612	2.612	3.857	2.612	3.25	2.612	3.081	4.177	2.734	2.612	4.266	2.791	4.086
hsa-miR-17-3p	2.612	2.612	2.612	2.612	3.034	3.066	2.964	3.068	2.612	2.612	2.612	2.612	2.612	2.612	2.749	2.612	2.612	2.612	2.612	2.612	2.612	2.662	2.612	2.612	2.612	2.612	2.612	2.612	2.612	2.612	2.612	2.612	2.612	2.612	2.612	2.612	2.612	2.612	2.612	2.612	2.612	2.612	2.612	2.612	2.612	2.612	3.701	2.612	2.612
hsa-miR-16-1-3p	2.612	2.612	2.612	2.612	2.612	2.612	3.785	2.612	2.612	2.612	2.612	2.612	2.612	2.612	2.612	2.612	2.612	2.612	2.612	2.612	2.612	2.612	2.612	2.612	2.612	2.612	2.612	2.612	2.612	2.612	2.612	2.612	2.612	2.612	2.612	2.612	2.612	2.612	2.612	2.612	2.612	2.612	2.612	2.612	2.612	2.612	2.612	2.612	2.612
hsa-miR-671-3p	5.406	2.612	2.612	2.612	4.182	6.752	3.21	3.411	3.197	3.05	2.612	2.615	2.81	3.427	2.67	2.708	2.612	2.612	2.612	3.127	3.138	3.361	2.612	2.612	5.446	3.264	2.892	3.751	3.827	2.612	2.795	3.852	2.612	3.014	3.62	2.612	2.612	3.758	2.612	2.612	2.612	2.978	2.682	2.612	2.851	3.595	2.612	2.612	3.148
hsa-miR-671-5p	5.907	6.683	6.48	6.821	6.398	6.481	6.493	6.456	6.568	6.238	7.432	6.528	6.328	6.505	6.293	6.683	6.503	6.631	5.85	5.899	6.227	6.131	5.748	6.386	5.823	6.619	5.291	6.15	6.272	6.409	5.841	5.88	6.173	5.43	6.446	6.039	5.996	6.231	5.998	5.781	5.879	6.891	7.268	7.138	5.861	6.505	6.666	6.752	6.505
hsa-miR-7851-3p	4.748	4.831	3.582	5.469	4.948	5.607	4.533	4.409	5.051	5.898	4.371	4.559	4.788	5.423	5.277	4.518	3.894	5.285	4.309	5.17	5.169	5.131	4.606	4.918	5.051	5.243	6.566	5.563	4.826	4.854	4.399	5.313	5.051	3.445	5.306	5.453	4.213	4.433	4.34	4.268	4.195	4.775	5.278	5.051	5.124	4.584	5.096	4.381	5.243
hsa-miR-20b-3p	2.612	2.612	2.612	2.612	2.612	2.612	2.612	2.612	2.612	2.612	2.612	2.612	2.612	2.612	2.612	2.612	2.615	2.612	2.612	2.612	2.612	2.612	2.612	2.612	2.612	2.612	2.612	2.612	2.612	2.612	2.612	2.612	2.612	2.612	2.612	2.612	2.612	2.612	2.612	2.612	2.612	2.612	2.612	2.612	2.612	2.612	2.612	2.612	2.612
hsa-miR-20b-5p	3.14	2.612	2.612	2.612	3.031	3.236	3.793	2.664	2.612	2.612	3.189	2.612	2.612	2.612	3.618	2.612	2.612	4.168	2.612	3.029	2.612	3.77	2.612	2.612	4.002	2.612	3.78	2.612	4.118	2.612	2.982	2.612	2.612	2.919	2.612	4.376	4.742	2.612	3.463	2.612	3.429	2.612	2.749	2.978	2.612	5.137	2.612	2.646	3.335
hsa-miR-6837-3p	2.612	2.612	2.612	2.612	2.776	2.612	2.612	2.612	2.612	2.695	2.612	2.612	2.612	2.612	2.612	2.612	2.612	2.612	2.612	2.612	2.612	2.612	2.612	2.612	2.612	2.612	2.612	2.612	2.612	2.612	2.612	2.612	2.612	2.612	2.612	2.612	2.612	2.612	2.612	2.612	2.612	2.612	2.612	2.612	2.715	2.612	4.341	2.612	2.754
hsa-miR-6837-5p	3.188	2.612	2.612	4.109	3.371	4.081	3.7	2.913	3.712	3.809	4.722	4.114	3.482	3.445	2.612	4.405	5.305	4.283	2.612	3.72	3.173	3.117	2.87	4.015	3.541	3.39	2.865	3.796	3.24	3.471	3.349	2.612	3.716	3.361	3.513	3.946	3.293	3.013	3.493	2.612	2.612	3.996	4.701	3.963	4.091	4.32	2.612	4.616	3.62
hsa-miR-4713-3p	2.612	2.612	2.612	2.612	2.612	2.97	2.612	2.732	2.612	2.667	2.612	3.267	2.612	2.612	2.808	2.612	2.612	2.612	2.612	2.612	2.612	2.658	2.879	2.612	2.612	2.612	2.685	2.612	2.612	2.612	2.612	2.612	2.612	2.612	2.612	2.612	2.612	3.587	2.612	2.612	3.222	2.612	3.292	3.753	3.167	3.427	2.612	3.56	2.861
hsa-miR-4713-5p	3.322	3.517	2.612	3.6	3.299	3.835	3.236	3.744	3.313	4.005	3.523	2.907	3.257	3.907	3.104	2.612	2.612	3.177	2.612	3.459	3.47	3.267	3.72	3.878	3.127	3.105	3.429	3.739	2.612	2.612	3.658	3.412	2.612	3.18	3.081	3.174	3.421	2.612	3.798	2.612	3.196	3.198	3.627	3.114	3.882	4.45	2.612	3.43	3.92
hsa-miR-6811-3p	2.612	2.612	2.612	2.612	2.612	2.612	2.612	2.612	2.612	2.612	2.612	2.612	2.612	2.612	2.612	2.612	3.03	2.612	2.612	2.612	2.612	2.612	2.612	2.612	2.612	2.612	2.612	2.612	2.612	2.612	2.612	2.612	2.612	2.612	2.612	2.612	2.612	2.612	2.612	4.168	2.612	2.612	2.612	2.612	2.612	2.612	2.612	2.612	2.612
hsa-miR-6811-5p	2.612	2.612	2.612	2.612	2.612	2.612	2.612	2.612	2.612	2.612	2.612	2.612	2.612	2.612	2.612	2.612	2.879	3.124	2.612	2.612	2.612	2.612	2.612	2.612	2.612	2.612	2.612	2.612	2.612	2.612	2.612	2.612	2.612	2.612	2.612	2.612	2.612	2.612	2.612	2.612	2.612	2.612	2.612	2.612	2.612	2.612	2.612	2.612	2.612
hsa-miR-548aa	2.612	2.612	2.612	2.612	2.612	2.612	2.612	2.612	2.612	2.612	2.612	2.612	2.612	2.612	2.612	2.612	2.661	2.612	2.612	2.612	2.612	2.612	2.612	2.612	2.612	2.612	2.612	2.612	2.612	2.612	2.612	2.612	2.612	2.612	2.612	2.612	2.612	2.612	2.612	2.612	2.612	2.612	2.612	2.612	2.612	2.612	2.612	2.612	2.612
hsa-miR-548c-3p	4.107	2.612	2.612	2.612	2.706	2.612	2.612	2.612	2.612	2.612	2.612	2.612	3.651	2.612	2.612	2.612	2.612	2.612	2.612	2.612	2.94	2.612	2.612	2.612	3.733	2.612	2.612	2.612	2.612	2.612	2.612	2.612	2.612	2.612	2.612	2.612	2.612	2.612	2.612	2.612	2.612	2.612	2.612	2.612	2.612	2.612	2.612	2.612	2.685
hsa-miR-5585-5p	2.612	2.612	2.612	2.612	2.612	2.612	2.612	2.612	2.612	2.612	2.612	2.612	2.612	2.612	2.612	2.612	2.612	2.635	2.612	2.612	2.612	2.612	2.612	2.612	2.612	2.612	2.612	2.612	2.612	3.737	2.612	2.612	2.612	2.612	2.612	2.612	2.612	2.612	2.612	2.612	2.612	2.612	2.612	2.612	2.612	2.612	2.612	2.612	2.612
hsa-miR-5585-3p	6.372	5.899	5.215	6.67	6.173	6.85	5.957	5.589	5.948	7.673	6.63	6.294	5.967	7.181	7.208	7.152	6.456	6.979	8.185	7.048	6.017	6.351	7.508	5.731	6.152	6.541	8.264	6.763	6.261	5.938	5.927	6.422	5.871	4.706	6.481	6.481	5.421	5.608	5.731	5.487	5.086	5.53	6.593	6.079	6.374	5.967	5.811	4.61	6.631
hsa-miR-675-5p	6.79	6.752	6.327	7.327	6.568	7.021	6.409	6.682	6.908	7.208	7.446	6.457	6.964	7.312	7.077	6.644	6.695	6.836	6.337	6.793	6.63	6.964	6.505	6.696	6.528	6.95	6.361	6.604	6.422	7.312	6.384	6.517	6.528	6.261	7.048	6.593	6.514	5.969	6.631	6.356	6.204	6.79	7.007	6.964	6.362	6.908	6.014	6.216	7.254
hsa-miR-675-3p	3.657	3.989	2.612	3.386	3.401	3.679	2.612	3.602	3.471	3.919	2.612	3.289	3.521	3.607	3.353	4.391	4.716	4.325	2.612	3.289	3.4	3.548	3.302	2.612	3.704	2.902	3.462	3.846	2.612	3.822	4.041	2.612	2.612	3.911	3.045	3.552	3.484	2.612	3.207	2.612	3.555	4.267	3.405	3.316	4.306	2.612	2.612	3.852	3.164
hsa-miR-6772-5p	3.702	3.95	4.014	3.79	3.627	3.942	4.196	4.046	3.827	4.498	2.612	5.306	3.655	3.647	3.856	3.548	4.841	4.381	3.905	3.878	3.805	3.761	4.465	3.785	4.211	3.683	4.87	4.365	3.161	4.006	4.195	4.228	3.611	4.033	4.405	4.196	3.901	4.12	4.494	2.612	4.87	3.812	4.728	4.192	4.278	5.144	2.612	4.701	4.528
hsa-miR-6772-3p	3.231	2.612	2.612	2.612	2.778	2.612	2.612	3.308	2.907	3.098	2.612	4.081	2.757	2.612	3.367	4.906	3.927	4.055	2.612	2.612	2.612	2.992	2.612	2.612	3.339	2.975	2.612	2.612	2.612	2.612	2.806	2.612	2.612	2.612	2.612	2.612	2.612	2.612	2.612	2.612	2.612	2.8	3.556	3.383	3.254	2.612	2.612	3.194	2.941
hsa-miR-2681-5p	2.612	2.612	2.612	2.612	2.612	2.612	2.612	2.612	2.612	2.612	2.612	2.612	2.612	2.612	2.612	2.612	2.694	2.612	2.612	2.612	3.67	2.612	2.612	2.612	2.612	2.612	2.612	2.612	2.612	3.493	2.612	2.612	2.612	2.612	2.612	2.612	2.612	2.612	2.612	2.612	2.612	2.612	2.612	2.612	2.612	2.612	2.612	2.612	2.612
hsa-miR-2681-3p	2.612	2.612	2.612	2.612	2.612	2.612	2.612	2.612	2.612	2.612	2.612	2.799	2.612	2.612	2.797	4.109	3.813	3.055	2.612	2.612	2.612	2.612	2.612	2.612	2.612	2.612	2.612	2.612	2.612	2.612	2.612	2.612	2.612	2.612	2.612	2.612	2.612	2.612	2.612	2.612	2.612	2.612	2.612	2.612	2.612	2.612	2.612	2.612	2.612
hsa-miR-7855-5p	2.612	3.27	2.612	2.612	2.612	2.612	2.612	2.612	2.785	2.804	2.612	2.612	2.612	2.612	2.682	2.612	2.961	2.612	2.612	2.612	3.203	2.612	2.612	2.612	3.004	2.612	2.711	2.612	3.124	2.612	2.612	2.612	2.612	2.612	2.612	2.612	2.612	2.612	2.612	2.612	2.612	3.202	2.891	2.612	2.612	2.612	2.612	2.612	2.752
hsa-miR-3186-3p	2.612	2.612	2.612	2.612	2.612	2.924	2.612	2.612	2.735	2.612	2.612	3.24	2.954	3.009	2.612	4.44	4.695	3.741	2.612	2.612	2.977	2.684	2.612	3.292	2.612	2.612	2.612	2.984	2.612	2.612	2.612	2.612	2.612	2.612	2.612	2.612	3.311	3.836	2.612	2.612	3.971	2.912	2.978	2.714	2.828	2.612	2.612	2.814	2.612
hsa-miR-3186-5p	2.612	2.612	2.612	2.612	2.612	2.612	2.612	2.612	2.612	2.612	2.612	3.007	2.612	2.612	2.612	3.513	3.52	2.612	2.612	2.612	2.612	2.612	2.612	2.612	2.612	2.612	2.612	2.612	2.612	2.612	2.612	2.612	2.612	2.612	2.612	2.612	2.612	2.612	2.612	2.612	2.612	2.612	2.612	2.738	2.612	2.612	2.612	2.612	2.612
hsa-miR-7854-3p	2.612	2.612	2.612	3.233	2.612	3.108	2.612	2.677	2.612	2.612	2.612	2.612	2.612	2.612	2.612	2.612	2.612	2.612	2.612	3.111	2.612	2.916	2.612	2.612	2.612	2.861	2.612	2.612	2.612	2.612	2.612	2.612	2.612	2.612	2.612	3.164	2.612	3.659	2.612	2.612	3.558	3.307	3.127	4.02	3.289	3.72	2.612	3.79	2.711
hsa-miR-4520a-3p	2.612	2.612	2.612	2.612	2.612	2.612	2.612	2.612	2.612	2.612	2.612	2.612	2.612	2.612	2.612	2.612	2.612	2.612	2.612	2.612	2.612	2.612	2.895	2.612	2.612	2.612	2.612	2.612	2.612	2.612	2.612	2.612	2.612	2.612	2.612	2.612	2.612	2.612	2.612	2.612	2.612	2.612	2.667	2.612	2.612	2.612	2.612	2.646	2.612
hsa-miR-411-5p	2.612	2.612	2.612	2.612	2.612	2.612	2.612	2.612	2.612	2.612	2.612	2.892	2.612	2.612	3.071	3.412	2.717	2.665	2.612	2.612	2.612	2.612	2.612	2.612	2.612	2.612	2.612	2.612	2.612	2.612	2.612	2.612	2.612	2.612	2.612	2.612	2.612	2.792	2.612	2.612	2.612	2.612	2.65	4.114	2.612	2.612	2.612	2.612	2.612
hsa-miR-130a-3p	4.239	3.552	2.612	2.612	3.427	3.671	3.671	4.31	3.848	3.772	2.612	2.612	2.612	2.849	4.792	2.805	2.612	2.612	2.612	3.197	3.606	4.306	3.998	2.612	5.063	2.612	4.14	3.211	3.757	3.486	2.612	4.136	3.541	4.1	4.109	4.636	2.612	2.612	2.612	2.612	3.881	2.9	4.489	5.057	2.612	2.612	2.612	3.105	4.372
hsa-miR-411-3p	2.612	2.612	4.804	2.612	2.612	2.612	2.612	2.612	2.612	2.612	2.612	2.612	2.612	2.612	2.612	2.612	2.612	2.612	2.612	2.612	2.612	2.612	2.612	2.612	2.612	2.612	2.612	2.612	2.612	2.612	2.612	2.612	2.612	2.612	2.612	2.612	2.612	2.612	2.612	2.612	2.612	2.612	2.612	2.612	2.612	2.612	2.612	2.612	2.612
hsa-miR-130a-5p	2.612	2.612	2.612	2.612	2.612	2.612	2.612	2.742	2.612	2.612	2.612	2.882	2.612	2.612	2.612	3.882	2.678	2.808	2.612	2.612	2.612	2.612	2.612	2.612	2.612	2.612	2.612	2.612	2.612	2.612	2.612	2.612	2.612	2.612	2.612	2.612	2.612	2.811	2.612	2.612	2.612	2.612	2.612	2.612	2.612	2.612	2.612	2.612	2.612
hsa-miR-136-5p	2.612	2.612	2.612	2.612	2.612	2.612	2.612	2.612	2.612	2.612	2.612	2.612	3.04	2.612	2.612	2.612	2.65	2.612	2.612	2.612	2.612	2.612	2.612	2.612	2.612	2.612	2.612	2.612	2.612	2.612	2.612	2.612	2.612	2.612	2.612	2.612	2.612	2.612	2.612	2.612	2.612	2.889	2.612	2.612	2.612	3.869	2.612	2.612	2.612
hsa-miR-136-3p	2.612	2.612	2.612	2.612	2.612	2.612	2.612	2.612	2.612	2.612	2.612	2.612	3.007	2.612	2.612	2.716	2.833	2.612	2.612	2.612	2.612	2.612	2.612	2.612	2.612	2.612	2.612	2.612	2.612	2.612	2.612	2.612	2.612	2.612	2.612	2.612	2.612	2.612	2.612	2.612	2.612	2.612	2.612	2.612	2.612	2.612	2.612	2.612	2.612
hsa-miR-6799-5p	7.778	7.75	8.073	8.02	7.813	7.983	7.947	7.491	8.13	8.001	7.583	7.645	7.964	8.02	7.385	7.72	7.719	7.78	7.628	7.524	8.224	7.877	7.813	7.964	7.912	8.002	7.795	7.748	7.735	7.54	7.911	7.54	7.861	7.689	7.599	7.72	7.91	7.838	7.912	8.106	7.812	8.146	7.239	7.947	8.038	8.092	8.017	7.813	7.964
hsa-miR-6799-3p	3.205	2.612	2.612	2.612	2.72	2.612	3.121	3.877	2.728	3.353	2.988	2.612	2.749	2.612	2.612	2.612	2.612	2.612	2.612	3.749	2.612	2.749	2.877	3.19	2.612	2.875	3.232	3.184	2.612	2.612	2.612	3.541	2.612	3.204	2.612	2.612	2.612	2.612	2.612	2.612	2.612	2.612	2.751	2.612	2.879	3.155	2.612	2.661	2.794
hsa-miR-6810-5p	3.561	3.401	3.847	3.729	3.615	2.741	4.34	3.825	4.213	3.776	3.682	4.642	4.255	4.616	3.638	2.825	2.612	3.533	2.612	4.815	4.684	4.002	4.948	4.523	4.831	4.06	4.059	4.29	4.942	3.56	4.273	4.297	4.315	4.68	3.525	4.353	4.185	3.866	4.376	5.217	4.532	3.265	3.434	4.109	4.06	4.302	3.324	4.325	3.878
hsa-miR-6810-3p	3.391	3.933	3.898	3.899	3.79	3.712	3.478	3.664	4.025	3.856	2.865	2.851	3.777	3.548	3.562	2.612	3.319	4.025	2.612	3.213	3.703	3.98	3.576	3.869	4.029	3.525	3.246	3.759	3.328	3.844	4.319	3.368	4.274	3.781	3.591	3.423	4.398	3.43	2.612	2.612	3.045	3.515	3.81	3.099	4.025	3.114	2.612	3.158	3.72
hsa-miR-518a-3p	2.612	2.612	2.612	2.612	2.612	2.612	2.612	2.612	2.612	2.612	2.961	2.612	2.612	2.612	2.612	2.612	3.065	2.612	2.612	2.612	2.612	2.612	2.612	2.612	2.612	2.612	2.612	2.612	2.612	2.612	2.612	2.612	2.612	2.612	2.612	2.612	2.612	2.612	2.612	2.612	2.612	2.612	2.612	2.612	2.612	2.612	2.612	2.612	2.612
hsa-miR-548d-3p	2.612	2.612	2.612	2.612	2.956	2.612	2.612	2.612	2.612	2.612	2.612	2.612	2.612	2.612	2.612	2.612	2.612	2.612	2.612	2.612	2.612	2.612	2.612	2.612	2.612	2.612	2.612	2.612	2.612	2.612	2.612	2.612	3.037	2.612	2.612	2.612	2.612	2.612	2.612	2.612	2.612	2.612	2.612	2.612	2.612	2.612	2.612	2.612	2.612
hsa-miR-548d-5p	2.612	2.612	NaN	2.612	2.612	2.612	2.612	2.612	2.612	2.612	2.612	2.612	2.612	2.612	2.612	2.612	2.612	2.612	2.612	2.612	2.612	2.612	2.612	2.612	2.612	2.612	2.612	2.612	2.612	2.612	2.612	2.612	2.612	2.612	2.612	2.612	2.612	2.612	2.612	2.612	2.612	2.612	2.612	2.612	2.612	2.612	2.612	2.612	2.612
hsa-miR-370-3p	3.833	4.109	4.371	4.772	4.367	4.077	5.063	4.527	4.213	3.881	4.935	3.093	4.696	4.706	3.732	4.367	2.66	3.611	4.808	4.793	3.792	4.621	4.696	4.22	4.118	4.985	4.493	4.084	4.723	5.063	3.988	4.728	4.372	4.206	5.19	4.918	3.974	5.378	4.349	4.907	4.947	5.227	4.642	4.489	4.196	5.777	4.655	5.243	4.196
hsa-miR-370-5p	2.612	2.612	2.612	2.612	2.612	2.612	2.612	2.612	2.612	2.612	2.612	2.617	2.612	2.612	2.612	2.612	4.429	2.612	2.612	2.612	2.612	2.612	2.612	2.612	2.612	2.612	2.612	2.612	2.612	2.612	2.612	2.612	2.612	2.612	2.612	2.612	2.612	2.612	2.612	2.612	2.612	2.612	2.612	2.612	2.612	2.612	2.612	2.612	2.612
hsa-miR-29b-2-5p	2.612	2.612	2.612	2.612	2.612	2.612	2.612	2.612	2.612	2.612	2.612	2.612	2.612	2.612	2.612	2.612	2.635	2.612	2.612	2.612	2.612	2.612	2.612	2.612	2.612	2.612	2.612	2.612	2.612	2.612	2.612	2.612	2.612	2.612	2.612	2.612	2.612	2.612	2.612	2.612	2.612	2.612	2.612	2.612	2.612	2.612	2.612	2.612	2.612
hsa-miR-542-5p	3.146	4.274	4.583	3.627	3.637	3.331	5.4	3.414	5.099	4.635	3.411	4.47	3.798	5.151	3.266	2.972	2.612	2.675	2.612	4.991	5.597	4.297	3.167	3.452	3.806	4.201	3.37	2.978	5.919	3.878	4.941	2.612	4.43	2.612	2.612	3.254	3.348	2.999	5.099	5.817	2.612	3.205	3.025	3.773	4.435	3.643	2.612	3.324	4.306
hsa-miR-542-3p	2.612	2.612	2.612	2.612	2.612	2.612	2.612	2.612	2.612	2.612	2.612	2.612	2.612	2.612	2.612	2.612	2.612	2.612	2.612	2.612	2.612	2.612	2.612	2.612	2.612	2.612	2.612	2.612	2.612	2.612	2.612	2.612	2.612	2.612	2.612	2.612	2.612	2.612	2.612	2.612	2.612	2.612	2.612	2.612	2.612	2.612	2.612	2.612	2.612
hsa-miR-3934-3p	2.612	2.612	2.612	2.612	2.612	2.612	2.612	2.612	2.612	2.612	2.612	2.612	2.612	2.612	4.424	2.612	2.635	2.612	2.612	2.612	2.612	2.612	2.612	2.612	2.612	2.612	2.612	2.612	2.612	2.612	2.612	2.612	2.612	2.612	2.612	2.612	2.612	2.612	2.612	2.612	2.612	2.612	2.612	2.612	2.612	2.612	2.612	2.612	2.612
hsa-miR-3934-5p	3.97	3.777	4.25	4.425	3.745	3.409	2.938	4.615	4.518	3.527	4.236	5.003	5.131	4.237	4.328	5.278	5.228	4.386	4.759	3.741	4.394	4.518	4.489	4.278	4.415	4.33	4.684	3.93	4.766	4.595	3.86	4.367	4.826	5.003	4.924	4.595	4.83	5.669	4.381	4.729	5.163	4.898	5.32	5.131	4.051	3.607	5.673	5.299	4.15
hsa-miR-4714-3p	2.612	2.612	2.612	2.612	2.612	2.612	5.264	2.612	2.612	2.612	2.612	2.612	2.612	2.612	2.612	2.612	2.612	2.612	2.612	2.612	2.612	2.612	2.612	2.612	2.612	2.612	2.612	2.612	2.612	2.612	2.612	2.612	2.612	2.612	2.612	2.612	2.612	2.612	2.612	2.612	2.612	2.612	2.612	2.612	2.612	2.612	3.197	2.612	2.612
hsa-miR-4714-5p	3.012	2.612	2.612	2.612	2.712	2.612	3.058	2.612	2.612	2.885	2.859	2.738	2.612	2.612	2.655	3.643	2.65	2.612	2.612	2.9	2.612	2.694	2.612	2.612	2.612	2.612	2.612	2.612	2.612	2.612	2.612	2.612	2.612	2.612	2.612	2.612	2.612	2.612	2.612	2.612	2.612	2.612	2.724	2.612	2.612	2.612	2.612	2.612	2.612
hsa-miR-365a-3p	3.515	3.434	2.612	3.207	3.946	3.545	3.611	2.677	3.541	3.266	3.36	2.987	3.498	3.49	3.508	2.612	2.612	2.924	3.944	3.124	2.958	3.187	3.069	3.368	2.612	2.936	3.17	3.091	3.463	3.631	3.126	3.257	2.612	3.102	3.757	2.715	2.612	4.124	2.612	2.612	3.298	3.837	3.055	3.405	2.745	4.224	2.612	2.612	2.822
hsa-miR-6771-3p	2.612	3.452	2.612	2.612	2.657	2.612	3.383	2.641	2.612	2.802	2.612	2.624	2.612	2.785	2.704	2.612	2.774	2.612	2.612	2.612	2.612	3.007	2.612	2.612	2.612	2.612	2.772	2.612	2.612	2.612	3.277	3.405	2.612	2.612	3.223	2.766	3.424	4.63	2.612	2.612	3.077	2.612	3.105	2.751	3.18	2.612	2.612	2.992	2.612
hsa-miR-6771-5p	8.995	8.938	8.996	9.113	8.967	8.997	8.967	8.966	8.938	8.186	9.112	8.997	9.083	9.026	9.054	9.113	9.143	9.144	9.314	9.026	8.881	9.083	9.211	8.938	8.967	9.246	9.025	8.854	9.144	9.494	8.881	9.354	9.281	9.281	9.316	9.246	9.558	9.308	9.177	9.171	9.244	9.081	8.856	8.801	8.579	8.91	9.11	8.997	8.801
hsa-miR-410-5p	2.612	2.612	2.612	2.612	2.612	2.612	2.612	2.612	2.612	2.612	2.612	2.612	2.612	2.612	2.612	2.612	2.612	2.612	2.612	2.612	2.612	2.612	2.612	2.612	2.612	2.612	2.612	2.612	2.612	2.612	2.612	2.612	2.612	2.612	2.612	2.612	2.612	2.612	2.612	2.612	2.612	2.612	2.612	2.612	2.612	2.612	3.541	2.612	2.612
hsa-miR-410-3p	2.612	2.612	2.612	2.612	2.612	2.612	2.612	2.612	2.612	2.612	2.612	2.612	2.612	2.612	2.612	2.612	2.612	2.612	2.612	2.612	2.612	6.793	3.478	2.612	2.612	2.612	2.612	2.612	2.612	2.612	2.612	2.612	3.928	2.612	2.612	2.612	2.612	2.612	2.612	2.612	2.612	2.612	2.612	2.612	2.612	2.612	2.612	2.612	2.612
hsa-miR-7853-5p	2.612	2.612	2.612	2.612	2.612	2.612	2.612	2.612	2.612	2.612	2.612	2.612	2.612	2.612	2.612	2.612	2.612	2.612	2.612	2.612	2.612	2.612	2.612	2.612	2.612	2.612	2.612	2.612	2.612	2.612	2.612	2.612	2.612	2.612	2.612	2.612	2.612	2.612	2.612	2.612	2.612	2.612	2.612	2.612	2.612	2.612	2.612	2.612	2.612
hsa-miR-3591-3p	2.612	2.612	2.612	2.612	2.612	2.612	2.868	2.612	2.612	2.612	2.612	2.612	2.612	2.612	2.612	2.612	2.612	2.612	2.612	2.612	2.612	2.612	2.612	2.612	2.612	2.612	2.612	2.612	2.612	2.612	2.612	2.612	2.612	2.612	2.612	2.612	2.612	2.612	2.612	2.612	2.612	2.612	2.612	2.612	2.612	2.612	2.612	2.612	2.612
hsa-miR-3591-5p	2.612	2.612	2.612	2.612	2.612	2.612	2.612	2.612	2.612	2.612	2.612	2.612	2.612	2.612	2.612	2.612	2.612	2.612	2.612	2.612	2.612	2.612	2.612	2.612	2.612	2.612	2.612	2.612	2.612	2.612	2.612	2.612	2.612	2.612	2.612	2.612	2.612	2.612	2.612	2.612	2.612	2.612	2.612	2.612	2.612	2.612	3.999	2.612	2.612
hsa-miR-5586-5p	2.612	2.612	2.612	2.612	2.612	2.612	2.612	2.612	2.612	2.612	2.612	2.612	2.612	2.612	2.612	2.612	2.612	2.612	2.612	3.445	2.612	2.612	2.612	2.612	2.612	2.612	2.612	2.612	2.612	2.612	2.612	2.612	2.612	2.612	2.612	2.612	2.612	2.612	2.612	2.612	2.612	2.612	2.612	2.612	2.612	2.612	2.612	2.612	2.612
hsa-miR-5586-3p	2.612	2.612	2.612	2.612	2.612	2.612	2.612	2.612	2.612	2.612	2.612	2.612	2.612	2.612	2.612	2.612	2.612	2.612	2.612	2.612	2.612	2.612	2.612	2.612	2.612	2.612	2.612	2.612	2.612	2.612	2.612	2.612	2.612	2.612	2.612	2.612	2.612	2.612	2.612	2.612	3.915	2.612	2.612	2.612	2.612	2.612	2.612	2.612	2.612
hsa-miR-6839-3p	2.612	2.612	2.612	2.612	2.612	2.612	2.959	2.612	2.612	2.612	2.612	2.612	2.612	2.612	2.612	2.612	2.612	2.612	2.612	2.612	2.612	2.612	2.612	2.612	2.612	2.612	2.612	2.612	2.612	2.612	2.612	2.612	2.612	2.612	2.612	2.612	2.612	2.612	2.612	2.612	2.612	2.612	2.612	2.612	2.612	2.612	2.612	2.612	2.612
hsa-miR-6839-5p	2.612	2.612	2.612	2.612	2.612	2.612	3.257	2.612	3.037	2.612	2.612	2.612	2.612	2.612	2.612	2.612	2.612	2.612	2.612	2.612	2.612	2.612	2.612	2.612	2.612	2.612	2.612	2.612	2.612	2.612	2.612	2.612	2.612	2.612	2.612	2.612	2.612	2.95	2.612	2.612	2.612	2.612	2.612	2.612	2.612	2.612	2.612	2.612	2.612
hsa-miR-1273h-5p	3.926	3.708	2.612	4.168	4.073	3.976	3.261	3.894	3.802	4.641	3.253	2.931	4.155	4.435	4.61	3.627	4.219	4.172	4.022	3.493	3.454	3.589	3.749	2.612	3.39	3.831	5.667	4.403	3.545	2.612	3.634	3.928	3.895	3.063	3.194	4.4	2.612	3.478	3.306	2.612	3.47	4.049	4.047	3.7	4.068	2.612	2.612	3.371	4.228
hsa-miR-1273h-3p	2.612	2.612	2.612	2.612	3.043	2.956	4.136	2.612	2.709	3.206	2.612	2.7	2.612	2.612	3.485	2.612	3.229	2.612	2.612	2.612	2.612	2.799	2.612	2.612	3.058	3.342	3.006	3.3	2.612	2.612	3.345	2.612	2.612	2.612	3.482	2.612	2.612	2.612	2.612	2.612	2.612	2.612	2.9	2.612	3.058	2.612	2.612	2.612	2.612
hsa-miR-6499-3p	2.612	2.612	2.612	2.612	2.612	2.612	2.612	2.612	2.794	2.612	2.861	2.612	2.612	2.612	2.612	2.612	2.612	2.612	2.612	2.612	2.612	2.612	3.009	2.612	2.612	2.612	2.612	2.612	2.612	2.612	2.612	3.844	2.612	2.612	2.612	2.612	2.612	2.612	2.612	2.612	2.612	2.612	2.612	2.612	2.612	2.612	2.612	2.612	2.612
hsa-miR-6499-5p	3.249	3.583	4.144	3.583	4.047	2.612	2.612	2.982	3.899	2.612	3.678	2.633	3.309	3.078	2.923	2.612	2.612	2.612	2.612	4.942	3.05	3.21	3.873	2.612	3.753	2.612	3.393	3.032	3.691	2.612	3.138	2.612	2.612	3.142	3.556	3.753	3.515	2.612	3.302	2.612	2.612	2.612	2.612	2.72	3.207	2.612	2.612	3.667	4.47
hsa-miR-545-5p	2.612	2.612	2.612	2.612	2.612	2.612	2.612	2.612	2.612	2.612	2.612	2.666	2.612	2.612	2.612	2.612	2.645	2.612	2.612	2.612	2.612	2.612	2.612	2.612	2.612	2.612	2.612	2.612	2.612	2.612	2.612	2.612	2.612	2.612	2.612	2.612	2.612	2.612	2.612	2.612	2.612	2.612	2.612	2.612	2.612	3.295	2.612	2.612	2.612
hsa-miR-545-3p	2.612	2.612	2.612	4.405	2.612	2.612	2.612	2.612	2.612	2.612	2.612	2.612	2.612	2.612	2.612	2.612	2.612	2.612	2.612	2.612	2.612	2.612	3.072	2.612	2.612	2.612	2.612	2.612	3.852	2.612	2.612	2.612	2.612	2.612	2.612	2.612	2.612	2.612	2.612	2.612	2.612	2.612	2.612	2.612	2.612	2.612	2.612	2.612	2.612
hsa-miR-138-5p	2.612	2.612	2.612	2.612	2.748	2.612	2.612	2.612	2.612	2.612	2.612	2.612	2.612	2.612	2.612	3.691	3.008	2.956	2.612	2.612	2.612	2.612	2.612	2.612	2.612	2.612	2.612	2.612	2.612	2.612	2.612	2.612	2.612	2.612	2.612	2.612	2.612	2.612	2.612	2.612	2.612	2.612	2.612	2.612	2.612	2.612	2.612	2.612	2.612
hsa-miR-6769a-5p	5.693	6.163	6.527	6.422	6.121	5.998	6.152	6.271	6.09	5.888	7.034	5.919	6.228	6.398	6.1	6.386	5.747	5.978	6.578	6.457	6.141	6.195	6.422	6.619	6.142	6.261	5.908	6.27	5.889	6.131	6.1	6.339	6.216	5.938	6.398	6.239	6.36	6.308	6.272	6.499	6.992	6.629	6.251	6.528	6.059	6.469	5.995	6.606	6.195
hsa-miR-6769a-3p	3.577	3.972	3.719	4.569	3.98	4.42	4.76	3.126	3.946	4.711	3.936	3.043	3.615	4.233	4.205	2.916	2.616	4.216	2.612	4.386	3.906	3.819	4.042	4.564	3.675	4.206	4.245	4.079	3.295	3.865	4.08	3.77	3.691	4.192	4.192	3.502	4.075	3.163	4.196	2.612	3.12	3.432	4.073	4.122	4.391	4.877	2.612	3.895	4.233
hsa-miR-3160-3p	2.612	2.612	2.612	2.612	2.612	2.612	2.612	2.612	2.612	2.879	2.612	2.612	2.612	2.929	2.612	2.612	2.612	2.612	2.612	3.455	5.327	2.647	2.612	2.612	2.612	2.612	2.612	2.612	2.612	2.612	2.612	6.069	2.612	2.612	2.612	2.87	2.612	2.612	2.612	2.612	2.612	2.612	2.612	2.612	2.612	3.285	2.612	2.612	3.151
hsa-miR-4676-5p	2.612	2.612	2.612	2.612	2.612	2.612	2.612	2.612	2.612	2.612	2.612	2.612	2.612	2.612	2.612	2.612	2.612	2.612	2.612	2.612	2.612	2.612	2.612	2.612	2.612	2.612	2.612	2.612	2.612	2.612	2.612	2.612	2.612	2.612	2.612	2.612	2.612	2.612	2.612	2.612	2.612	2.612	2.612	2.612	2.612	2.612	2.612	2.612	2.612
hsa-miR-4676-3p	2.612	2.612	2.612	2.612	2.612	2.612	3.335	2.612	2.612	2.612	2.612	2.612	2.612	2.612	2.612	2.612	2.686	2.612	2.612	2.612	2.612	2.836	2.864	2.612	2.612	2.612	2.612	2.612	2.612	2.612	2.612	2.612	2.612	2.612	2.612	2.612	2.612	2.612	2.612	2.612	2.612	2.612	2.612	2.612	2.612	2.612	2.612	2.638	2.612
hsa-miR-6510-3p	2.612	2.612	2.612	2.612	2.612	2.612	2.612	3.116	2.612	2.612	2.612	3.729	2.859	2.612	2.612	3.798	3.068	2.754	3.593	2.612	2.612	2.612	2.612	2.612	2.612	2.612	2.612	2.612	2.612	2.612	2.612	2.612	2.612	2.612	2.612	2.612	2.612	2.612	2.612	2.612	2.612	2.612	2.612	2.612	2.612	2.612	2.612	3.737	2.612
hsa-miR-6510-5p	6.642	6.541	5.898	7.181	6.351	6.606	6.631	6.238	6.184	7.077	6.503	6.807	6.469	6.09	6.721	6.722	6.373	6.807	5.765	6.261	6.183	5.889	5.087	5.919	6.184	6.422	5.606	5.812	6.069	6.606	6.26	5.677	5.757	5.093	6.039	5.74	5.812	4.781	5.476	4.489	5.58	6.27	7.298	7.007	6.328	6.993	5.839	5.988	6.722
hsa-miR-3160-5p	2.612	2.612	2.612	2.612	2.612	2.612	2.612	2.612	2.612	2.612	2.612	2.612	2.612	2.612	2.612	2.612	3.594	2.612	2.612	2.612	2.612	2.612	2.612	2.612	2.612	2.612	2.612	2.612	2.612	2.612	2.612	2.612	2.612	2.875	2.612	2.612	2.612	2.612	2.612	2.612	2.612	2.612	2.612	2.612	2.612	2.612	2.612	2.612	2.612
hsa-miR-6774-3p	2.612	2.612	2.612	2.612	2.612	2.612	2.612	2.612	2.612	2.612	2.612	2.612	2.612	2.612	2.612	2.612	2.612	2.612	2.612	2.612	2.612	2.612	2.612	2.612	2.612	2.612	2.612	2.612	2.612	2.612	2.612	2.612	2.612	2.612	2.612	2.612	2.612	2.612	2.612	2.612	2.612	2.612	2.612	2.612	2.612	2.612	3.285	2.612	2.612
hsa-miR-6774-5p	6.565	6.606	6.921	7.239	6.386	6.328	6.709	7.02	6.619	6.592	7.062	6.722	6.894	6.737	7.02	7.007	7.092	6.908	6.629	6.807	6.527	6.67	6.351	6.481	6.593	6.644	6.527	6.694	6.555	6.821	6.618	7.021	6.722	6.867	7.224	6.821	6.763	6.52	6.836	6.38	6.527	6.763	7.021	6.979	6.766	7.093	6.862	7.599	6.779
hsa-miR-27a-5p	2.612	2.612	2.612	2.612	2.612	2.612	2.612	2.612	2.612	2.612	2.612	2.757	2.612	2.612	2.66	3.04	2.612	5.112	2.612	2.612	2.612	2.612	2.612	2.612	2.612	2.612	2.612	2.612	2.612	2.612	2.612	2.612	2.612	2.612	2.612	2.612	2.612	2.612	2.612	2.612	2.612	2.612	2.612	2.612	2.612	2.612	2.612	5.137	2.612
hsa-miR-27a-3p	5.079	3.806	3.902	3.471	3.35	3.493	4.155	4.324	3.683	4.589	3.78	2.644	3.405	4.44	4.738	2.612	2.612	3.819	4.199	4.15	4.296	5.051	3.533	4.146	4.575	3.397	4.375	3.763	3.822	2.612	3.473	3.482	3.651	2.989	2.612	4.744	3.739	3.312	4.435	3.902	3.141	2.873	3.254	2.919	3.043	2.612	4.008	2.909	3.213
hsa-miR-4715-3p	2.612	2.612	2.612	2.612	2.612	2.612	2.612	2.612	2.612	2.612	3.418	3.571	2.612	2.612	2.789	2.758	2.892	2.612	2.612	2.612	2.612	2.612	2.612	2.612	2.612	2.612	2.612	2.612	2.612	2.612	2.612	2.612	2.612	2.612	2.612	2.612	2.612	3.01	2.612	2.612	2.612	2.612	2.612	2.612	2.612	2.612	2.612	2.612	2.612
hsa-miR-4715-5p	2.612	2.612	2.612	2.612	2.612	2.612	2.612	2.612	2.612	2.612	2.612	2.612	2.612	2.612	2.612	2.612	2.612	2.612	2.612	2.612	2.612	2.612	2.612	2.612	2.612	2.612	2.612	2.612	2.612	2.612	2.612	2.612	2.612	2.612	2.612	2.612	2.612	2.612	2.612	2.612	2.612	2.612	2.612	2.612	2.612	2.612	3.23	2.612	2.612
hsa-miR-1537-3p	2.612	2.612	2.612	2.612	2.612	2.612	2.612	2.612	2.612	2.612	2.612	2.612	2.612	2.612	2.612	2.612	2.612	2.612	2.612	2.612	2.612	2.612	2.612	2.612	2.612	2.612	2.612	2.612	2.612	2.612	2.612	2.612	2.612	2.612	2.612	2.612	2.612	2.612	2.612	2.612	2.612	2.612	2.612	2.612	2.612	2.612	2.612	2.997	2.612
hsa-miR-27b-5p	2.612	2.612	2.612	2.612	2.612	2.612	2.612	2.612	2.612	2.612	2.612	2.612	2.612	2.612	2.612	2.612	4.037	2.635	2.612	2.612	2.612	2.612	2.612	2.612	2.612	2.612	2.612	2.612	2.612	2.612	2.612	2.612	2.612	2.612	2.612	2.612	2.612	2.612	2.612	2.612	2.612	2.612	2.612	2.612	2.612	2.612	2.612	2.612	2.612
hsa-miR-27b-3p	4.78	2.612	4.037	3.81	2.931	3.729	3.798	4.498	3.611	4.39	3.407	2.612	3.822	3.81	4.63	2.612	2.612	2.749	4.125	3.261	3.83	4.4	2.612	3.299	4.015	3.139	4.678	3.293	3.835	3.798	3.817	4.155	3.886	2.612	3.342	4.306	2.612	3.005	4.122	2.612	3.104	3.115	2.845	3.857	2.612	2.612	2.612	2.684	2.989
hsa-miR-1537-5p	2.612	2.612	2.612	2.612	2.612	2.612	2.612	2.612	2.612	2.612	2.612	2.612	2.612	2.612	2.612	2.612	2.612	2.612	2.612	2.612	2.612	2.612	2.612	2.612	2.612	2.612	2.612	2.612	2.612	2.612	2.612	2.612	2.612	2.612	2.612	2.612	2.612	2.612	2.612	2.612	2.612	2.612	2.612	2.612	2.612	2.612	2.612	2.612	2.612
hsa-miR-2277-3p	2.612	2.612	3.707	3.659	3.204	2.803	2.612	3.393	2.911	3.496	2.612	3.972	3.525	3.133	3.979	4.363	2.612	3.861	2.612	2.612	3.024	3.223	3.448	3.615	3.133	3.148	3.186	3.149	3.299	2.612	3.414	2.612	3.055	3.579	3.102	3.127	2.612	2.93	3.651	2.612	2.612	2.612	3.058	2.612	3.409	2.612	2.612	3.001	3.117
hsa-miR-2277-5p	2.612	2.612	2.612	2.612	2.812	2.757	3.164	3.129	2.612	2.799	3.338	2.626	3.031	2.612	2.612	2.612	2.627	2.612	2.612	2.612	2.612	3.066	2.612	3.324	3.063	3.437	2.612	2.944	3.587	3.357	3.385	2.612	3.289	3.371	2.612	3.328	2.612	2.816	3.292	2.612	2.612	2.612	2.612	2.812	2.859	2.612	3.879	3.285	2.612
hsa-miR-1234-3p	4.418	4.564	4.186	4.455	4.26	4.549	4.513	4.09	4.122	4.429	4.61	4.544	4.685	4.196	4.176	5.144	4.538	4.539	2.612	3.937	4.399	4.479	4.274	4.251	4.22	4.292	4.371	4.018	4.68	4.251	4.459	3.687	4.793	4.696	4.533	3.793	4.218	4.547	4.131	4.063	4.291	4.448	4.866	4.086	4.4	2.612	3.568	4.306	3.95
hsa-miR-548e-5p	2.612	2.612	2.612	2.612	2.612	2.612	2.612	2.612	2.612	2.612	2.612	2.612	2.612	2.612	2.612	2.612	2.612	2.612	2.612	2.612	2.612	2.612	2.612	2.612	2.612	2.612	2.612	2.612	2.612	2.612	2.612	2.612	2.612	2.612	2.612	2.612	2.612	2.612	2.612	2.612	2.612	2.612	2.612	2.612	2.612	2.612	4.035	2.612	2.612
hsa-miR-548e-3p	2.612	2.612	2.612	2.612	2.612	2.612	2.612	2.999	2.612	2.612	2.612	2.619	2.612	2.612	2.612	2.732	2.836	2.612	2.612	2.612	2.612	2.612	2.612	2.612	2.612	2.612	2.612	2.612	2.612	2.612	2.612	2.612	2.612	2.612	2.612	2.612	2.612	2.612	2.612	2.612	2.612	2.612	2.612	2.612	2.612	2.612	2.612	2.612	2.612
hsa-miR-6715b-5p	2.612	2.612	2.612	2.612	2.612	3.882	2.612	2.612	2.612	2.612	3.622	2.651	3.121	2.612	2.612	2.699	3.984	2.612	4.468	2.612	2.612	2.612	2.612	2.612	2.612	2.987	2.945	2.612	2.612	2.612	2.612	2.612	2.612	2.612	2.612	3.419	2.612	2.835	2.612	2.612	3.658	2.612	3.679	2.786	3.624	2.612	2.612	4.15	2.612
hsa-miR-6715b-3p	2.612	2.612	2.612	2.612	2.612	2.612	2.612	2.612	2.612	2.612	2.612	3.474	2.612	2.612	2.817	3.383	3.12	2.715	2.612	2.612	2.612	2.612	2.612	2.612	2.612	2.612	2.612	2.612	2.612	2.612	2.612	2.612	2.612	2.612	2.612	2.612	2.612	2.612	2.612	2.612	2.612	2.612	2.612	2.612	2.612	2.612	2.612	2.612	2.612
hsa-miR-5587-5p	2.612	2.612	2.612	3.631	2.612	3.267	3.998	2.937	2.734	2.658	3.555	2.612	3.342	2.612	2.813	2.659	2.612	2.612	2.612	2.983	2.612	3.757	2.612	4.172	3.371	4.391	3.374	3.779	2.612	3.571	2.612	3.861	2.612	2.612	4.164	3.724	2.612	2.775	3.724	2.612	3.308	3.225	2.776	3.19	2.612	2.612	2.612	2.64	2.798
hsa-miR-5587-3p	2.612	2.612	2.612	2.612	3.733	2.612	4.047	3.163	3.133	2.612	3.385	2.622	3.037	3.537	2.787	2.612	2.612	2.612	2.612	3.733	3.232	2.796	3.155	2.612	3.513	2.612	3.116	3.228	3.289	2.612	3.057	3.946	3.437	3.151	3.121	3.081	2.612	3.513	3.361	4.315	2.612	2.787	2.696	3.765	3.133	2.612	2.612	2.891	3.394
hsa-miR-6814-3p	2.612	2.612	2.612	2.612	2.612	2.612	2.612	2.612	2.612	2.77	2.612	2.612	2.612	2.612	2.612	2.612	2.612	2.612	2.612	2.612	2.612	2.612	2.612	2.612	2.612	2.612	2.612	2.99	2.612	2.612	2.612	2.612	2.612	2.612	2.612	2.612	2.612	2.612	2.612	2.612	2.612	2.612	2.612	2.612	2.612	2.612	3.64	2.612	2.612
hsa-miR-6814-5p	2.612	2.612	2.612	3.541	2.742	2.612	2.612	3.86	2.825	2.612	3.558	3.959	2.778	2.612	2.958	4.455	2.977	3.56	2.612	2.612	2.928	2.612	2.612	2.612	2.612	2.612	3.772	2.612	2.612	2.612	2.612	2.612	2.612	2.612	2.612	2.612	2.612	2.612	2.612	2.612	2.612	2.612	2.612	2.612	2.612	2.612	2.612	4.068	2.612
hsa-miR-6812-3p	3.304	3.289	2.612	3.528	3.537	2.776	2.827	2.612	3.292	3.308	3.715	4.372	3.552	3.049	3.586	4.315	2.963	3.7	2.612	3.257	3.646	3.02	3.096	3.423	3.556	2.921	3.123	3.34	3.793	2.612	2.838	2.612	3.724	3.405	3.267	2.994	3.156	2.979	3.667	2.612	2.612	3.348	3.716	4.155	3.117	2.612	2.612	2.678	3.011
hsa-miR-6812-5p	4.886	5.137	5.291	5.557	5.039	4.942	4.948	5.491	5.313	4.911	5.73	5.796	5.446	4.918	5.208	5.607	5.987	5.236	5.514	5.093	5.136	4.848	5.292	5.151	5.112	5.229	4.923	5.227	5.075	5.677	4.615	5.209	5.243	4.979	5.695	5.045	5.467	5.687	4.991	5.145	6.058	5.85	5.871	5.978	5.423	5.581	6.128	6.351	5.423
hsa-miR-4677-3p	2.612	2.612	2.612	2.612	2.612	2.612	2.612	2.612	2.612	2.612	2.612	2.612	2.612	2.612	2.612	2.612	2.612	2.612	2.612	2.612	2.612	2.612	2.612	2.612	2.612	2.612	2.612	2.612	2.612	2.612	2.612	2.612	2.612	2.612	2.612	2.612	2.612	2.612	2.612	2.612	2.612	2.612	2.612	2.612	2.612	2.612	2.612	2.612	2.612
hsa-miR-4677-5p	2.612	2.612	2.612	2.612	2.612	2.612	2.612	2.612	2.612	2.612	2.612	2.616	2.612	2.612	2.612	2.667	3.578	2.612	2.612	2.612	2.612	2.612	2.612	2.612	2.612	2.612	2.612	2.612	2.612	2.612	2.612	2.612	2.612	2.612	2.612	2.612	2.612	2.612	2.612	2.612	2.612	2.612	2.612	2.612	2.612	2.612	2.612	2.612	2.612
hsa-miR-518c-3p	2.612	2.612	2.612	2.612	2.612	2.612	2.612	2.612	2.612	2.612	2.612	2.612	2.612	2.612	2.612	2.612	2.612	2.612	2.612	2.612	2.612	2.612	2.612	2.612	2.612	2.612	2.612	2.612	2.612	2.612	2.612	2.612	2.612	2.612	2.612	2.612	2.612	2.612	2.612	2.612	2.612	2.612	2.612	2.612	2.612	2.612	2.612	2.857	2.612
hsa-miR-518c-5p	3.665	3.509	2.612	2.612	3.22	4.315	2.875	2.765	3.357	3.535	3.287	2.612	3.419	3.528	3.385	2.612	2.612	7.386	3.569	3.023	3.715	3.072	2.983	2.612	2.612	3.946	2.612	3.542	3.361	2.612	2.612	3.316	3.798	3.299	3.419	2.884	3.763	4.012	2.612	2.612	3.898	4.018	3.749	3.712	3.187	2.612	4.945	3.2	3.39
hsa-miR-676-3p	2.612	2.612	2.612	2.612	2.612	2.612	2.612	2.612	2.612	2.612	2.612	2.65	2.612	2.612	2.612	2.612	4.01	2.612	2.612	2.612	2.612	2.612	2.612	2.612	2.612	2.612	2.612	2.612	2.612	2.612	2.612	2.612	2.612	2.612	2.612	2.612	2.612	2.612	2.612	2.612	2.612	2.612	2.612	2.612	2.612	2.612	2.612	2.612	2.612
hsa-miR-676-5p	2.612	2.612	2.612	2.612	2.612	2.612	2.612	2.612	2.612	2.612	2.612	2.612	2.612	2.612	2.612	2.612	2.615	2.612	4.852	2.612	2.612	2.612	2.612	2.612	2.612	2.612	2.612	2.612	2.612	2.612	2.612	2.612	2.612	2.612	2.612	2.612	2.612	2.612	2.612	2.612	2.612	2.612	2.612	2.612	2.612	2.612	2.612	2.612	2.612
hsa-miR-3622a-5p	4.813	5.118	5.564	4.201	5.371	4.831	5.713	4.072	5.938	4.984	5.08	5.026	5.524	5.625	4.684	3.865	4.941	4.584	5.122	5.183	5.888	5.25	5.229	4.739	5.533	5.392	5.002	4.651	6.398	5.313	5.615	5.087	5.748	5.342	5.272	4.734	5.539	6.154	5.524	6.157	5.898	5.746	5.328	5.43	6.111	5.408	5.792	5.786	5.453
hsa-miR-3622a-3p	3.195	3.667	2.612	2.612	3.493	3.749	2.861	2.612	3.004	3.834	2.612	2.612	3.627	3.579	2.966	2.612	2.612	2.997	2.612	3.295	3.12	2.716	2.612	2.612	3.274	3.49	2.806	3.373	3.56	2.612	3.05	2.612	3.831	3.27	3.096	3.299	3.935	3.444	2.612	3.842	2.612	2.981	3.102	3.635	3.873	2.612	2.612	2.679	3.691
hsa-miR-4520b-3p	2.612	2.612	2.612	2.612	2.612	2.612	2.612	2.612	2.612	2.612	2.612	2.612	2.612	2.612	2.612	2.612	2.612	2.612	2.612	2.612	2.612	2.612	2.612	2.612	2.612	2.612	2.612	2.612	2.612	2.612	2.612	2.612	2.612	2.612	2.612	2.612	2.612	2.612	2.612	2.612	2.612	2.612	2.612	2.612	2.612	3.459	2.612	2.612	2.612
hsa-miR-4716-3p	3.049	5.17	2.612	2.612	3.187	2.612	2.612	2.612	3.445	3.447	2.876	2.612	2.612	3.39	2.652	2.612	2.612	2.892	2.612	2.612	3.098	2.801	2.612	2.612	2.612	3.72	3.095	3.208	2.612	2.612	2.612	3.151	3.187	2.612	3.335	2.612	2.612	3.32	2.612	2.612	3.356	2.924	3.217	3.331	2.972	2.612	3.2	2.612	3.448
hsa-miR-4716-5p	5.122	5.209	4.865	5.25	4.979	5.183	5.257	5.235	4.842	5.175	5.068	5.039	5.081	4.75	4.594	4.723	5.355	4.936	4.928	4.642	4.847	4.972	4.415	4.9	4.584	4.772	4.548	4.934	4.948	5.157	5.111	4.569	4.86	4.411	5.075	4.386	4.976	5.215	4.805	4.889	4.473	4.958	5.106	5.045	5.144	5.014	4.481	4.894	4.706
hsa-miR-2682-5p	2.612	2.612	2.612	2.612	2.612	2.612	2.612	2.612	2.612	2.612	2.612	2.612	2.612	2.612	2.612	2.612	2.612	2.612	2.612	2.612	2.612	2.612	2.612	2.612	2.612	2.612	2.612	2.612	2.612	2.612	2.612	2.612	2.612	2.612	2.612	2.612	2.612	2.612	2.612	2.612	2.612	2.612	2.612	2.612	2.612	3.357	2.612	2.612	2.612
hsa-miR-2682-3p	2.987	3.482	2.612	3.213	3.972	3.455	3.117	2.664	3.285	3.451	3.363	2.631	3.903	2.612	3.65	2.612	2.982	2.697	2.612	3.624	3.27	2.886	3.412	3.394	3.084	3.383	3.492	3.48	3.631	2.612	4.076	2.612	3.749	3.848	3.394	3.434	4.079	2.612	4.155	4.296	3.179	3.846	2.902	2.734	3.671	2.612	2.612	2.807	3.733
hsa-miR-7856-5p	2.612	2.612	2.612	2.612	2.612	2.612	2.612	2.612	2.612	2.612	2.612	3.102	2.612	2.612	2.612	2.612	3.246	2.642	2.612	2.612	2.612	2.612	2.612	2.612	2.612	2.612	2.612	2.612	2.612	2.612	2.612	2.612	2.612	2.612	2.612	2.612	2.612	2.612	2.612	2.612	2.612	2.612	2.612	2.612	2.612	2.612	2.612	2.612	2.612
hsa-miR-3187-3p	5.142	5.658	5.86	5.342	5.889	4.894	4.924	5.712	5.392	4.722	5.348	6.517	5.616	5.236	5.249	5.484	5.002	5.057	5.428	5.051	5.284	5.476	6.195	5.209	5.524	5.328	5.937	5.482	5.021	4.979	5.341	5.229	5.805	6.481	5.285	6.09	5.926	5.806	5.814	5.627	5.215	4.818	5.176	4.533	4.755	4.631	4.736	5.099	4.445
hsa-miR-3187-5p	4.846	4.055	4.574	4.831	4.539	4.58	4.216	4.305	4.164	4.273	4.31	3.691	4.766	4.425	5.111	5.313	3.147	3.955	3.546	5.087	4.291	4.45	4.26	4.425	4.69	4.647	5.202	4.858	4.717	4.32	4.371	5.137	4.513	4.826	5.17	5.087	4.428	5.32	4.59	5.107	4.787	4.593	3.98	4.104	4.15	4.358	4.184	4.642	4.826
hsa-miR-6773-5p	2.612	2.612	2.612	2.612	2.612	2.612	2.612	2.612	2.612	2.612	2.612	3.663	2.612	2.612	2.722	4.647	3.618	2.794	2.612	2.612	2.612	2.612	2.612	2.612	2.612	2.612	2.612	2.612	2.612	2.612	2.612	2.612	2.612	2.612	2.612	2.612	2.612	2.612	2.612	2.612	2.612	2.612	3.383	2.612	2.612	2.612	2.612	2.612	2.612
hsa-miR-372-5p	2.612	2.612	2.612	2.612	2.612	2.612	2.612	2.612	2.612	2.612	2.612	2.612	2.612	2.612	2.612	2.681	3.135	2.612	2.612	2.612	2.612	2.612	2.612	2.612	2.612	2.612	2.612	2.612	2.612	2.612	2.612	2.612	2.612	2.612	2.612	2.612	2.612	2.612	2.612	2.612	2.612	2.612	2.612	2.612	2.612	2.612	2.612	2.612	2.612
hsa-miR-372-3p	2.612	2.612	2.612	2.612	2.612	2.612	2.612	3.535	2.612	2.612	2.916	3.886	2.612	2.612	2.612	2.724	2.672	2.612	2.612	2.612	2.612	2.612	2.612	2.612	2.612	2.612	2.612	2.612	2.612	2.612	2.612	2.612	2.612	2.612	2.612	2.612	2.612	2.612	2.612	2.612	2.612	2.612	2.612	2.612	2.612	4.264	2.612	2.915	2.612
hsa-miR-6773-3p	2.612	2.612	2.612	2.612	2.612	2.612	2.612	2.639	2.612	2.666	2.612	3.528	2.612	2.612	2.672	4.146	4.041	3.49	2.612	2.612	2.612	2.612	2.612	2.612	2.612	2.612	2.612	2.612	2.612	2.612	2.612	2.612	2.612	2.612	2.612	2.612	2.612	2.612	2.612	2.612	2.612	2.612	2.612	2.612	2.612	4.131	2.612	2.9	2.612
hsa-miR-5588-5p	2.612	2.612	2.612	2.612	2.612	2.612	2.612	2.612	2.612	2.612	2.612	3.051	2.612	2.612	2.612	2.778	3.674	2.612	2.612	2.612	2.612	2.612	2.612	2.612	2.612	2.612	2.612	2.612	2.612	2.612	4.024	2.612	2.612	2.612	2.612	2.612	2.612	2.612	2.612	2.612	2.612	2.612	2.612	2.612	2.612	2.612	2.612	2.612	2.612
hsa-miR-5588-3p	2.612	2.612	2.612	2.612	2.612	2.612	2.612	2.612	2.612	2.612	NaN	2.946	2.612	2.612	2.612	2.612	2.683	2.612	2.612	2.612	2.612	2.612	2.612	2.612	2.612	2.612	2.612	2.612	2.612	2.612	2.612	2.612	2.612	2.612	2.612	2.612	2.612	2.612	2.612	2.612	2.612	2.612	2.612	2.612	2.612	2.612	2.612	2.612	2.612
hsa-miR-373-5p	6.314	5.823	5.483	5.299	5.713	6.008	5.106	5.483	5.5	5.54	5.918	5.272	6.069	5.842	5.475	5.349	5.841	5.757	5.195	5.32	5.362	5.469	5.549	5.197	5.371	5.598	5.319	5.276	5.43	5.957	5.377	5.823	5.5	5.516	5.928	5.469	5.907	5.485	5.112	5.652	5.507	5.755	5.757	5.516	5.43	5.516	5.481	5.423	5.978
hsa-miR-373-3p	2.612	2.612	2.612	2.612	2.612	2.612	2.612	2.612	2.68	2.612	2.612	3.733	2.612	2.612	2.612	2.612	3.298	2.612	2.612	2.612	2.612	2.665	2.612	2.612	2.612	2.612	2.612	2.612	2.612	2.612	2.612	2.612	2.612	2.612	2.612	2.612	2.612	2.612	2.612	2.612	2.612	2.612	2.757	2.612	2.612	2.612	2.612	2.612	2.612
hsa-miR-4781-5p	2.612	2.612	2.612	2.612	2.612	2.612	2.612	2.612	2.612	2.612	2.612	2.612	2.612	2.612	2.612	2.612	2.612	2.612	2.612	3.22	3.086	2.612	2.612	2.612	2.612	2.612	2.612	2.612	3.029	2.612	2.612	2.612	2.612	2.612	2.612	2.612	2.612	3.16	2.612	2.612	2.612	2.612	2.612	2.612	2.612	2.612	2.612	2.612	2.612
hsa-miR-4781-3p	2.612	2.612	2.612	2.612	2.612	2.612	2.612	2.612	2.612	2.612	2.612	2.612	2.612	2.612	2.612	2.612	2.797	2.612	2.612	2.612	2.612	2.612	2.612	2.612	2.612	2.612	2.612	2.612	2.612	2.612	2.612	2.612	2.612	2.612	2.612	2.612	2.612	2.612	2.612	2.612	2.612	2.612	2.612	2.612	2.612	2.612	2.612	2.612	2.612
hsa-miR-4717-3p	3.796	2.612	2.612	3.093	3.521	2.921	3.455	2.612	3.911	4.085	2.612	2.617	3.963	3.155	3.132	2.736	2.612	3.647	3.589	3.567	4.001	3.412	2.612	3.463	3.924	3.691	3.971	4.053	4.187	2.612	3.877	3.663	3.81	3.869	3.278	3.761	3.82	3.219	2.612	2.612	3.277	2.957	3.675	2.849	3.749	3.213	3.803	2.612	3.415
hsa-miR-2276-5p	2.612	2.612	2.612	2.612	2.612	2.612	2.612	2.612	2.884	2.612	2.612	2.612	2.612	2.612	2.612	2.612	2.612	2.612	2.612	2.612	2.612	2.612	2.612	2.612	2.612	2.612	2.612	2.612	2.612	2.612	2.612	2.612	2.612	2.612	2.612	2.612	2.612	2.795	2.612	2.612	2.612	2.612	2.612	2.612	2.832	2.612	2.612	2.612	2.612
hsa-miR-4717-5p	2.612	2.612	2.612	3.383	2.612	2.612	2.612	2.612	2.612	2.612	2.612	2.612	2.612	2.612	2.612	2.612	2.612	2.612	2.612	2.612	2.612	2.612	2.612	2.612	2.612	2.612	2.612	2.612	2.612	2.612	2.612	2.612	2.612	2.612	2.612	2.612	2.612	2.612	2.612	2.612	2.612	2.612	2.612	3.02	2.612	2.612	2.612	2.987	2.612
hsa-miR-2276-3p	2.995	3.72	2.612	3.394	2.938	3.6	2.612	2.612	3.233	3.095	2.612	4.349	3.247	2.612	3.396	5.137	4.911	4.411	2.612	2.612	2.612	3.069	2.612	3.223	3.306	2.612	3.036	3.067	3.635	2.612	3.216	2.612	3.063	3.183	3.247	3.401	2.612	3.844	3.474	2.612	3.16	3.605	3.712	2.904	3.502	2.612	2.612	4.038	3.309
hsa-miR-130b-3p	2.612	2.612	2.612	2.612	2.612	2.612	2.612	2.612	2.612	2.759	2.612	2.612	2.612	2.612	3.192	2.612	2.612	2.612	2.612	2.612	2.612	2.612	2.612	2.612	2.612	2.612	2.612	2.612	2.612	2.612	2.612	2.612	2.612	2.964	2.612	2.612	2.612	2.612	2.612	2.612	2.612	2.612	3.049	2.612	2.612	2.612	2.612	2.612	2.693
hsa-miR-3689a-3p	2.612	2.612	2.612	2.612	2.612	2.612	2.612	3.15	2.612	2.665	3.319	3.92	2.612	2.857	2.612	2.612	3.558	2.612	2.612	2.612	2.612	2.959	2.902	2.612	2.612	2.612	2.91	2.612	2.612	2.612	2.612	2.612	2.612	2.612	2.612	2.612	2.612	2.612	2.612	2.612	2.612	2.612	2.612	2.612	2.612	3.409	2.612	2.665	2.612
hsa-miR-130b-5p	2.612	2.612	2.612	2.612	2.612	2.612	2.612	2.612	2.612	2.612	2.612	2.612	2.612	2.612	2.612	2.612	2.612	2.612	2.612	2.612	2.612	2.612	2.612	2.612	2.612	2.612	2.612	2.612	2.612	2.612	2.612	2.612	2.612	2.612	2.612	2.612	2.612	2.612	2.612	2.612	2.612	2.612	2.612	2.612	2.612	2.612	2.612	2.612	2.612
hsa-miR-6715a-3p	2.612	2.612	2.612	2.612	2.612	2.612	2.612	2.612	2.612	2.612	2.612	2.612	2.612	2.612	2.612	2.612	3.036	2.612	2.612	2.612	2.612	2.612	2.612	2.612	2.612	2.612	2.612	2.612	2.612	2.612	2.612	4.883	2.612	2.612	2.612	2.612	2.612	3.357	2.612	2.612	2.612	2.612	2.612	2.612	2.612	2.612	2.612	2.612	2.612
hsa-miR-6813-5p	6.466	6.239	5.813	6.251	5.938	5.469	5.453	6.089	5.767	5.429	5.589	5.889	6.101	5.668	6.25	6.339	6.204	5.557	5.318	5.641	5.851	5.641	5.4	6.079	5.967	5.777	6.048	5.784	5.909	5.625	5.832	5.909	5.967	6.184	5.541	5.731	5.986	5.778	6.195	5.734	5.606	5.701	6.069	6.195	5.852	5.356	5.397	6.88	6.039
hsa-miR-1233-5p	14.086	10.868	11.371	12.011	11.227	11.552	11.227	12.479	11.079	12.539	12.479	11.371	11.82	11.946	14.086	11.505	13.277	11.702	11.276	11.886	11.127	11.022	10.722	11.759	11.128	11.702	12.539	11.276	11.702	12.248	11.179	12.704	11.702	10.868	12.652	11.371	11.226	10.91	11.505	11.223	11.551	12.355	12.416	12.979	11.371	11.82	11.594	11.759	11.82
hsa-miR-1233-3p	4.218	4.509	4.362	3.924	4.642	3.819	4.206	4.171	4.349	4.227	4.149	4.985	4.287	4.33	4.286	5.051	4.268	4.479	4.189	3.79	4.324	4.283	3.548	3.806	4.025	4.405	4.21	3.996	3.844	4.34	4.094	3.814	4.206	4.528	3.989	3.873	3.884	4.198	3.942	3.868	3.562	4.107	4.118	3.835	3.95	2.612	3.969	3.822	4.211
hsa-miR-6813-3p	4.453	4.871	4.738	5.021	4.479	4.159	4.264	5.062	4.701	4.798	4.859	4.82	4.465	4.559	4.978	4.948	4.419	4.815	3.88	4.192	4.503	4.33	4.4	4.131	4.278	4.45	4.037	4.516	4.58	4.877	5.098	4.02	3.968	4.146	4.509	3.899	4.672	4.266	4.539	4.099	4.214	4.721	5.045	4.61	4.484	3.968	3.676	4.664	4.59
hsa-miR-412-5p	2.612	2.612	2.612	2.612	2.612	2.612	2.612	2.612	2.612	2.612	2.612	2.612	2.612	2.612	2.612	2.612	2.612	2.612	2.612	2.612	2.612	2.612	2.612	2.612	2.612	2.612	2.612	2.612	2.612	2.612	2.612	2.612	2.612	2.612	2.612	2.612	2.612	2.612	2.612	2.612	2.612	2.612	2.612	2.612	2.612	2.612	2.612	2.612	2.612
hsa-miR-412-3p	2.612	2.612	3.682	2.612	2.717	2.612	2.845	2.612	2.612	2.612	2.612	2.612	2.612	2.612	2.612	2.612	2.612	2.612	2.612	2.612	2.612	2.653	2.612	2.612	2.612	2.612	2.612	2.612	2.612	2.612	2.612	2.612	2.612	2.612	2.612	2.612	2.612	4.467	2.612	2.612	2.612	3.131	2.612	2.612	2.612	2.612	3.194	2.612	2.612
hsa-miR-548f-5p	2.612	2.612	2.612	2.612	2.612	2.612	2.612	2.612	2.612	2.612	2.612	2.623	2.612	2.612	2.612	2.612	2.616	2.612	2.612	3.102	2.612	2.612	2.612	2.612	2.612	2.612	2.612	2.612	2.612	2.612	2.612	2.612	2.612	2.612	2.612	2.612	2.612	2.612	2.612	2.612	2.612	2.612	2.612	2.612	2.612	2.612	2.612	2.612	2.612
hsa-miR-548f-3p	2.612	2.612	2.612	2.612	2.612	2.612	2.612	2.703	2.612	2.612	2.612	2.612	2.612	2.612	2.612	2.612	2.612	2.612	2.612	2.612	2.612	2.612	2.612	2.612	2.612	2.612	2.612	2.612	2.612	2.612	2.612	2.612	2.612	2.612	2.612	2.612	2.612	2.612	2.612	2.612	2.612	2.612	2.612	2.612	2.612	2.612	2.612	2.612	2.612
hsa-miR-3529-5p	2.612	2.612	2.612	2.612	2.612	2.612	2.612	2.784	2.612	2.612	2.612	3.346	2.612	2.612	2.612	2.612	2.711	2.612	2.612	2.612	2.612	2.612	2.612	2.612	2.612	2.612	2.612	2.612	2.612	2.612	2.612	2.612	2.612	2.612	2.612	2.612	2.612	2.612	2.612	2.612	2.612	2.612	2.612	2.612	2.612	2.612	2.612	3.478	2.612
hsa-miR-3529-3p	2.612	2.612	2.612	2.612	2.612	2.612	2.612	2.612	2.612	2.612	2.612	2.612	2.812	2.612	2.612	2.612	2.662	2.612	2.612	2.612	2.612	2.612	2.612	2.612	2.612	2.612	2.612	2.612	2.612	4.766	2.612	2.612	2.612	2.612	2.612	2.612	2.612	2.612	2.612	2.612	2.612	2.612	2.612	2.612	2.612	2.612	2.612	2.612	2.612
hsa-miR-6776-5p	4.463	5.695	5.399	5.306	5.313	5.328	5.272	5.523	5.557	6.13	5.277	5.574	5.4	5.209	5.483	5.492	2.719	5.74	6.259	5.748	5.685	5.197	5.823	5.967	5.408	5.861	5.556	6.237	5.385	4.621	5.888	5.713	5.124	5.257	5.313	5.313	4.864	5.65	5.861	6.125	5.703	5.195	5.415	5.695	5.574	5.677	4.957	5.633	6.121
hsa-miR-6776-3p	3.722	3.615	3.813	4.278	3.486	3.691	4.104	4.05	3.72	4.01	2.612	2.818	3.675	4.241	2.876	2.65	2.612	3.793	2.612	3.95	3.485	3.963	3.861	2.612	3.647	3.878	3.642	3.893	3.77	2.612	3.63	3.346	3.32	3.236	3.541	3.267	4.403	3.232	4.073	2.612	2.612	3.272	3.486	3.729	3.963	2.612	2.612	3.587	3.741
hsa-miR-218-2-3p	2.612	2.612	2.612	2.612	2.612	2.612	2.909	2.612	2.612	2.612	2.612	2.612	2.612	2.612	2.612	2.612	2.612	2.612	2.612	2.612	2.612	2.612	2.612	2.612	2.612	2.612	2.612	2.612	2.612	2.612	2.612	2.612	2.612	2.612	2.612	2.612	2.612	2.612	2.612	2.612	2.612	2.887	2.612	2.612	2.612	2.612	2.612	2.612	2.612
hsa-miR-323a-5p	2.612	2.612	2.612	2.612	3.423	3.233	3.651	2.612	2.879	3.666	3.962	3.427	3.445	3.405	3.263	3.02	5.284	3.081	2.612	3.034	3.057	3.174	3.528	2.612	3.603	2.612	3.08	3.403	3.278	3.777	3.019	3.197	3.869	3.737	2.612	3.39	2.612	4.031	3.251	2.612	2.612	3.329	3.452	3.441	3.655	2.612	3.807	3.227	3.474
hsa-miR-323a-3p	2.612	2.612	2.612	2.612	2.612	2.612	2.612	2.612	2.612	2.612	2.612	2.612	2.612	2.612	2.612	2.612	2.612	2.612	2.612	2.612	2.612	2.715	3.058	2.612	2.612	2.612	2.612	2.612	2.612	2.612	2.612	2.612	2.612	2.612	2.612	2.612	2.612	2.612	2.612	2.612	2.612	2.612	2.612	2.612	2.612	2.612	2.612	2.612	2.612
hsa-miR-651-5p	2.612	2.612	2.612	2.612	2.612	2.612	2.612	2.612	2.612	2.612	2.612	2.612	2.612	2.612	2.612	2.612	2.612	2.612	2.612	2.612	2.612	2.612	2.612	2.612	2.612	2.612	2.612	2.612	2.612	2.612	2.612	2.612	2.612	2.612	2.612	2.612	2.612	2.612	2.612	2.612	2.612	2.612	2.612	2.612	2.612	2.612	3.19	2.612	2.612
hsa-miR-651-3p	2.612	2.612	2.612	2.612	2.612	2.612	2.612	2.612	2.612	2.612	2.612	2.612	2.612	2.612	2.612	2.612	2.612	2.612	2.612	2.612	2.612	2.612	2.612	2.612	2.612	2.612	2.612	2.612	2.612	2.612	2.612	2.612	2.612	2.612	2.612	2.612	2.612	2.612	2.612	2.612	2.612	2.612	2.612	2.612	2.612	2.612	2.612	2.612	2.612
hsa-miR-3622b-3p	2.612	2.612	2.612	2.612	3.066	2.868	2.612	3.363	2.612	2.66	3.422	2.612	2.924	2.612	2.707	2.612	2.612	2.612	2.612	2.612	3.089	2.907	3.037	3.282	2.612	2.612	2.612	3.076	3.415	2.612	3.173	2.612	2.612	2.612	2.612	2.612	2.612	2.612	2.612	2.612	2.612	2.612	2.612	4.047	2.612	2.612	2.612	2.612	2.789
hsa-miR-3622b-5p	6.479	3.339	2.612	3.533	3.357	3.627	3.663	3.906	3.62	3.864	3.797	2.631	3.379	3.781	3.512	2.902	2.612	3.434	3.837	3.959	3.253	3.306	4.297	3.708	3.595	4.22	4.893	3.296	3.696	4.029	2.966	4.59	3.164	3.857	3.624	4.172	3.698	4.088	3.227	2.612	4.727	4.143	4.187	4.717	3.745	4.788	4.217	4.44	4.047
hsa-miR-3162-3p	3.867	4.455	2.612	3.463	4.287	4.206	4.1	4.282	3.423	4.171	3.723	2.645	4.264	3.998	3.63	2.665	2.612	3.737	2.612	3.765	3.979	4.172	3.963	3.77	3.741	3.942	3.477	3.775	4.4	4.69	4.385	3.873	4.358	4.42	3.331	4.068	4.656	5.014	3.819	3.851	3.574	4.299	3.998	3.394	4.216	2.612	2.612	3.624	3.679
hsa-miR-3162-5p	7.179	7.312	7.34	7.912	7.224	7.845	7.254	7.166	7.433	7.18	7.893	6.737	7.079	7.492	7.166	7.402	7.326	8.205	7.295	7.167	7.523	7.107	7.254	7.492	7.569	7.796	6.618	7.061	6.766	7.327	7.106	7.239	6.894	6.422	7.508	7.402	7.207	6.585	6.766	7.336	7.432	7.764	7.845	7.674	7.181	7.674	7.566	7.705	6.793
hsa-miR-6816-3p	2.612	2.612	2.612	2.612	2.612	2.612	2.612	2.612	2.612	2.612	2.612	2.612	2.612	2.612	2.612	2.612	2.612	2.612	2.612	2.612	2.612	2.612	2.612	2.612	2.612	2.612	2.612	2.612	2.612	3.244	2.612	2.612	2.612	2.612	2.612	2.612	2.612	2.612	2.612	2.612	2.612	2.822	2.612	2.803	2.612	2.612	2.612	2.612	2.612
hsa-miR-6816-5p	10.308	10.677	10.465	9.699	10.589	10.116	10.466	10.194	10.35	9.493	9.593	10.631	9.96	9.999	9.81	10.31	9.774	10.155	10.308	10.116	10.386	10.387	10.466	10.546	10.427	10.155	10.27	10.504	10.195	9.776	10.465	10.427	10.31	10.231	9.776	10.387	10.193	10.069	10.35	10.626	10.426	10.347	9.96	9.528	10.631	10.31	9.956	10.387	9.736
hsa-miR-1236-5p	3.143	2.612	2.612	2.612	3.145	2.814	3.207	2.879	3.835	3.764	3.24	2.614	3.18	4.669	2.612	2.612	2.612	2.64	2.612	4.006	4.176	3.6	3.696	3.335	3.517	3.379	3.868	3.384	4.255	3.371	3.458	2.612	3.264	3.56	2.612	3.448	2.612	2.612	3.635	4.74	3.407	2.788	2.732	2.909	4.038	2.612	2.612	2.676	3.139
hsa-miR-1236-3p	3.791	4.015	4.625	4.15	4.233	3.781	4.297	4.366	3.844	4.046	4.046	5.378	4.068	3.624	4.167	4.653	3.91	4.425	4.562	3.595	3.776	3.985	3.635	3.316	3.708	3.989	3.83	4.022	3.741	3.972	4.13	2.612	4.302	3.798	3.691	3.302	3.948	3.716	3.397	2.612	3.425	4.175	4.086	4.311	4.141	4.918	2.612	3.567	4.038
hsa-miR-5589-5p	2.612	2.612	2.612	2.612	2.612	2.875	2.612	3.473	2.612	2.928	3.658	4.696	2.612	2.612	3.393	4.766	4.792	2.949	2.612	2.612	2.612	2.827	2.612	2.612	2.612	2.612	2.765	2.612	2.612	2.612	2.612	2.612	2.612	2.612	2.612	2.897	2.612	4.133	2.612	2.612	2.612	2.855	2.785	3.806	2.964	3.878	2.612	2.755	2.612
hsa-miR-5589-3p	2.612	2.612	2.612	2.612	2.612	2.612	2.779	2.612	2.612	2.612	2.612	2.701	2.612	2.612	2.612	3.194	2.955	2.612	2.612	2.612	2.612	2.612	2.612	2.612	2.612	2.612	2.612	2.612	2.612	2.612	2.612	2.612	2.612	2.612	2.612	2.612	2.612	3.226	2.612	2.612	2.612	2.612	2.612	2.612	2.612	2.612	2.612	3.386	2.612
hsa-miR-6880-3p	5.421	5.43	5.37	5.385	5.633	5.371	5.607	5.747	5.299	5.657	5.414	5.183	5.408	5.59	5.46	4.805	4.339	5.151	5.674	5.695	5.384	5.335	5.272	5.625	5.415	5.641	5.407	5.571	5.349	5.415	6.078	5.438	5.686	5.469	5.25	5.349	5.297	5.08	5.423	5.456	5.05	5.142	5.392	5.264	5.516	5.157	3.588	5.229	5.313
hsa-miR-6880-5p	5.729	6.469	6.735	6.059	6.619	7.239	5.581	5.966	6.469	6.1	6.384	6.152	7.021	6.493	5.747	6.101	5.008	7.224	6.72	5.861	6.978	6.339	7.122	6.836	6.555	6.709	6.12	6.514	5.796	6.184	6.682	6.251	6.908	7.107	6.434	6.284	6.604	6.827	6.316	6.73	6.735	6.349	6.351	6.409	6.398	6.752	6.59	6.821	6.111
hsa-miR-6513-5p	2.612	2.612	2.612	2.612	2.612	2.612	2.612	2.612	2.612	2.612	2.612	2.612	2.612	2.612	2.612	2.612	2.612	2.612	2.612	2.612	2.612	2.612	2.612	2.612	2.612	2.612	2.612	2.612	2.612	2.612	2.612	2.612	2.612	2.612	2.612	2.612	2.612	2.612	2.612	2.612	2.612	2.612	2.612	2.612	2.612	2.612	2.612	2.612	2.612
hsa-miR-6513-3p	2.612	2.612	2.612	2.612	2.612	2.612	2.612	2.612	2.612	2.612	2.612	2.612	2.612	2.612	2.612	2.612	2.612	2.612	2.612	2.612	2.612	2.612	2.612	2.612	2.612	2.612	2.612	2.612	2.612	2.612	2.612	2.612	2.612	2.612	2.612	2.612	2.612	2.612	2.612	2.612	2.612	2.612	2.612	2.612	2.736	2.612	2.612	2.612	2.612
hsa-miR-518d-3p	2.612	2.612	2.612	2.612	2.9	2.612	2.612	2.612	2.721	2.612	2.612	2.612	2.612	2.612	2.612	2.652	2.612	2.612	2.612	2.612	2.612	2.734	2.612	2.612	2.612	2.612	2.612	2.612	2.612	2.612	2.612	2.612	2.612	2.612	2.612	2.612	2.612	2.612	2.612	2.612	2.612	3.461	2.612	2.612	2.612	2.612	2.612	2.612	2.612
hsa-miR-6777-3p	5.563	5.633	5.348	5.649	5.484	5.625	5.988	5.667	5.144	5.468	5.58	5.151	5.243	5.222	5.58	5.222	3.232	5.349	5.63	5.533	5.235	5.157	5.306	5.508	4.815	5.5	5.271	5.506	5.278	5.292	5.515	5.278	5.131	5.306	5.731	5.014	4.797	4.847	5.32	5.07	5.277	5.326	5.453	5.272	5.469	5.748	4.039	5.292	5.183
hsa-miR-6777-5p	5.39	5.805	6.068	5.349	5.88	5.4	6.195	6.141	6.173	4.87	5.766	6.541	5.823	5.871	5.399	5.777	6.238	5.099	6.372	6.339	6.26	6.422	6.568	6.216	6.766	6.008	6.215	6.057	6.101	5.767	6.516	6.316	6.493	6.541	6.131	6.069	6.292	7.04	6.683	6.859	6.879	6.225	5.998	6.493	6.446	6.422	6.748	6.979	5.998
hsa-miR-4782-3p	2.612	2.612	2.612	2.612	2.612	2.612	2.612	2.612	2.612	2.612	2.612	2.612	2.612	2.612	2.612	2.612	2.71	2.612	2.612	2.612	2.612	2.612	2.612	2.612	2.612	2.612	2.612	2.612	2.612	2.612	2.612	2.612	2.612	2.612	2.612	2.612	2.612	2.612	2.612	2.612	2.612	2.612	2.612	2.612	2.612	2.612	2.612	2.612	2.612
hsa-miR-4782-5p	2.612	2.612	2.612	2.612	2.612	2.612	2.612	2.612	2.612	2.612	2.612	2.612	2.612	2.612	2.612	2.612	2.612	2.612	2.612	2.612	2.612	2.612	2.612	2.612	2.612	2.612	2.612	2.612	2.612	2.612	2.612	2.612	2.612	2.612	2.612	2.612	2.612	2.612	2.612	2.612	2.612	2.612	2.612	2.612	2.612	2.612	2.612	2.612	2.612
hsa-miR-4650-3p	2.612	2.612	2.612	2.612	2.612	2.612	2.612	2.612	2.612	2.612	2.612	2.612	2.612	2.612	2.612	2.612	2.679	2.612	2.612	2.612	2.612	2.612	2.612	2.612	2.612	2.612	2.612	2.612	2.612	2.612	2.612	2.612	2.612	2.612	2.612	2.612	2.612	2.612	4.172	2.612	2.612	2.612	2.612	2.612	2.612	2.612	2.612	3.471	2.612
hsa-miR-4650-5p	3.653	2.612	2.612	2.612	2.757	2.612	2.612	2.612	2.612	2.612	2.612	2.612	2.612	2.612	2.612	2.612	3.189	2.612	2.612	2.612	2.612	2.751	2.612	2.612	2.612	2.612	2.612	2.612	2.612	2.612	2.612	2.612	2.612	2.612	6.409	2.612	3.262	2.612	3.502	2.612	2.612	2.612	2.612	2.612	2.612	2.612	2.612	3.236	2.612
hsa-miR-548g-3p	2.612	2.612	2.612	2.612	2.691	2.612	2.612	2.612	2.612	2.612	2.612	2.612	2.612	2.612	2.612	2.612	2.612	2.612	2.612	2.612	2.612	2.651	2.612	2.612	3.324	2.612	2.612	2.612	2.612	2.612	2.612	2.612	4.353	2.612	2.612	2.612	2.612	2.856	2.612	2.612	2.612	2.612	2.612	2.612	2.612	2.612	2.612	2.612	2.612
hsa-miR-218-1-3p	2.612	2.612	2.612	2.612	2.612	2.612	2.612	2.612	2.612	2.612	2.612	2.619	2.612	2.612	2.612	2.696	2.612	3.037	2.612	2.612	2.612	2.612	2.612	2.612	2.612	2.612	2.612	2.612	2.612	2.612	2.612	2.612	2.612	2.612	2.612	2.612	2.612	2.612	2.612	2.612	3.083	2.612	3.937	2.612	2.612	2.612	2.612	2.612	2.612
hsa-miR-6775-3p	3.417	3.963	2.612	3.567	3.161	3.161	3.124	3.531	3.145	3.626	3.492	2.677	3.571	3.89	3.206	2.649	2.612	2.732	4.204	3.976	3.535	3.423	3.878	4.025	3.316	2.612	3.535	3.897	3.95	2.612	3.94	3.309	3.111	3.733	3.647	3.583	2.612	3.39	4.287	2.612	2.612	3.208	2.755	2.612	3.603	3.207	2.612	2.612	4.06
hsa-miR-6775-5p	7.892	8.149	8.321	8.47	8.343	8.625	8.284	7.929	8.284	8.073	8.772	8.056	8.205	8.601	8.342	8.364	8.244	8.649	8.446	8.407	8.511	8.47	8.47	8.601	8.47	8.649	8.384	8.51	8.303	8.696	8.321	8.512	8.427	8.225	8.696	8.491	8.599	8.218	8.407	8.715	8.204	8.405	8.187	8.245	8.074	8.427	8.36	8.385	8.205
hsa-miR-139-5p	2.612	2.612	2.612	2.612	2.612	2.612	2.612	2.612	2.612	2.612	2.612	2.612	2.612	2.612	2.612	2.612	2.612	2.612	2.612	2.612	2.612	2.637	2.612	2.612	2.612	2.612	2.612	2.612	2.612	2.612	2.612	2.612	2.612	2.612	2.612	2.612	2.612	2.612	2.612	2.612	2.612	2.612	2.612	2.612	2.612	2.612	2.612	2.612	2.612
hsa-miR-139-3p	4.619	4.685	3.971	3.761	4.985	3.704	4.854	3.962	5.243	4.232	3.666	4.766	4.425	4.96	3.931	2.788	2.612	3.655	4.463	5.039	5.117	4.601	3.831	4.782	5.137	5.003	4.328	4.448	5.677	4.228	4.917	4.386	6.469	4.658	3.79	4.118	4.231	4.379	4.837	5.576	4.996	4.803	3.753	4.264	5.363	4.728	3.951	4.367	3.937
hsa-miR-548h-5p	2.612	2.612	2.612	2.612	2.612	6.908	2.612	2.612	2.612	2.612	2.612	2.612	2.612	2.612	2.612	2.612	2.612	2.612	2.612	4.559	2.612	6.922	2.612	2.612	2.612	2.612	2.612	2.612	2.612	2.612	2.612	2.612	2.612	2.612	2.612	2.612	7.265	2.612	2.612	2.612	2.612	2.612	2.612	2.612	2.612	2.612	6.616	2.612	2.612
hsa-miR-1587	4.934	4.799	4.558	4.59	4.997	3.998	4.081	4.876	5.17	4.705	4.282	4.509	4.805	4.47	4.409	4.9	5.615	5.081	4.699	4.349	4.917	4.966	5.045	4.332	4.848	4.564	5.163	4.71	4.528	4.61	5.221	4.26	4.782	5.415	4.772	4.777	5.555	5.13	5.157	4.523	4.684	4.342	4.206	3.679	4.997	3.401	4.044	4.866	4.575
hsa-miR-151b	3.982	6.422	2.612	2.612	2.754	2.612	3.13	3.179	3.164	2.682	2.612	3.328	3.708	2.612	3.551	2.612	2.612	2.612	2.612	3.183	2.612	3.274	2.914	3.43	4.494	2.612	3.144	2.612	2.612	3.437	2.857	3.98	3.405	3.034	2.612	4.42	2.612	2.612	2.612	2.612	3.319	3.02	3.729	4.575	2.941	2.612	2.612	2.612	3.513
hsa-miR-1539	3.689	4.02	2.612	4.002	3.753	3.802	3.405	3.492	3.603	4.014	4.05	2.707	3.968	4.192	3.527	2.612	2.612	3.316	2.612	3.873	3.954	3.928	3.35	4.395	3.886	4.297	3.76	4.185	3.563	4.381	3.945	4.187	3.907	4.335	2.612	3.777	3.944	3.969	4.064	2.612	4.032	4.138	3.354	3.903	3.994	3.765	2.612	2.97	4.168
hsa-miR-1538	4.379	4.26	3.764	4.159	4.415	4.363	3.037	3.958	3.865	4.599	4.449	3.335	4.642	4.866	4.517	2.739	2.62	3.631	3.698	4.68	4.108	4.47	3.972	4.544	4.159	4.411	4.641	4.393	4.523	5.087	4.583	4.518	4.091	4.246	4.554	4.127	4.262	4.008	4.528	4.415	3.404	4.418	3.552	3.309	4.237	2.612	2.612	3.627	4.484
hsa-miR-1469	10.629	10.546	10.588	10.677	10.677	10.771	10.677	10.77	10.677	9.959	11.021	10.868	10.822	10.387	11.226	10.916	10.967	10.677	10.82	10.546	10.465	10.546	11.079	10.771	10.771	10.822	10.868	10.82	10.427	11.079	10.386	10.822	10.722	11.079	11.886	11.128	10.915	11.173	10.771	10.461	10.588	10.587	10.546	10.868	10.31	10.546	11.177	10.822	10.677
hsa-miR-1471	3.115	3.379	2.612	2.612	3.306	3.56	2.612	2.612	4.038	3.345	3.429	2.639	4.45	3.679	2.991	2.612	2.612	2.9	2.612	3.274	3.36	3.607	2.612	3.968	4.936	3.822	3.182	3.269	3.724	3.247	3.516	3.989	3.976	3.802	2.612	3.227	2.612	4.276	2.612	3.962	4.652	4.166	3.316	3.611	3.916	2.612	5.09	4.1	3.339
hsa-miR-1470	5.188	5.32	5.156	4.777	5.236	4.936	4.474	5.014	5.087	4.695	4.594	5.633	5.19	4.367	4.929	5.415	5.117	4.76	4.629	4.75	5.092	5.137	5.371	5.19	5.272	4.954	5.038	5.049	5.285	4.972	5.182	4.912	5.524	5.967	4.539	5.272	5.29	5.625	5.209	4.937	5.312	4.858	4.381	4.415	4.489	4.011	3.529	4.75	4.626
hsa-miR-147b	2.612	2.612	2.612	2.612	2.612	2.612	2.612	2.612	2.612	2.612	2.612	2.614	2.612	2.612	2.612	3.037	2.648	2.692	2.612	2.612	2.612	2.612	2.612	2.612	2.612	2.612	2.612	2.612	2.612	2.612	2.612	2.612	2.612	2.612	2.612	2.612	2.612	2.612	2.612	2.612	2.612	2.612	2.612	2.612	2.612	2.612	2.612	2.612	2.612
hsa-miR-147a	2.612	5.4	2.612	2.612	2.612	5.363	2.612	2.612	2.612	2.612	2.612	2.612	2.612	2.612	2.612	2.612	2.612	2.612	2.612	2.612	2.612	2.612	2.612	2.612	2.612	2.612	2.612	2.612	2.612	2.612	2.612	2.612	2.612	2.612	2.612	2.612	2.612	2.612	2.612	2.612	2.612	2.612	2.612	2.612	2.612	2.612	3.692	2.612	2.612
hsa-miR-133b	3.046	2.612	3.699	3.379	2.73	2.87	2.877	2.684	3.043	3.03	3.719	2.612	2.612	2.924	2.848	2.834	2.612	2.612	2.612	2.612	2.612	3.096	3.798	2.612	3.251	2.612	2.725	2.612	3.174	4.159	2.612	3.23	3.21	3.264	2.612	3.078	2.612	2.612	2.612	2.612	2.612	3.076	3.204	2.801	2.987	2.612	3.616	2.612	2.964
hsa-miR-1305	2.612	2.612	2.612	2.612	2.612	2.612	2.612	2.612	2.612	2.612	2.612	2.612	2.612	2.612	2.612	2.612	2.612	2.612	2.612	2.612	2.612	2.612	2.612	2.612	2.612	2.612	2.612	2.612	2.612	2.612	2.612	2.612	2.612	2.612	2.612	2.612	2.612	2.612	2.612	2.612	2.612	2.612	2.612	2.612	2.612	2.612	2.612	2.643	2.612
hsa-miR-1303	4.835	3.587	3.544	3.105	3.148	3.004	3.23	4.385	3.207	5.305	2.612	4.131	3.354	4.395	4.464	4.93	2.723	5.272	3.957	3.105	3.586	3.313	2.612	3.761	3.427	3.802	4.882	3.362	3.502	2.612	2.94	2.612	3.217	3.257	2.612	3.445	3.621	3.651	2.612	2.612	2.612	2.823	3.244	3.037	4.146	2.612	2.612	3.785	2.919
hsa-miR-1302	2.612	2.612	2.612	2.612	2.612	2.612	2.612	2.612	2.612	2.612	2.612	2.678	2.612	2.612	2.782	2.612	2.612	3.155	2.612	2.612	2.612	2.612	2.612	2.612	2.612	2.612	2.612	2.612	2.612	2.612	2.612	2.612	2.612	2.612	2.612	2.612	2.612	2.612	2.612	2.612	2.612	2.612	2.612	2.612	2.612	2.612	2.612	2.739	2.612
hsa-miR-1321	2.612	2.612	2.612	2.612	2.612	2.612	2.612	2.612	2.612	2.612	2.612	2.612	2.612	2.612	2.612	2.612	2.612	2.612	2.612	2.612	2.612	2.612	2.612	2.612	2.612	2.612	2.612	2.612	2.612	2.612	2.612	2.612	2.612	2.612	2.612	2.612	2.612	2.612	2.612	2.612	2.612	2.612	2.612	2.612	2.612	2.612	2.612	2.612	2.612
hsa-miR-1324	2.612	2.612	2.612	2.612	2.612	2.612	2.612	2.612	2.612	2.612	2.612	2.612	2.612	2.612	2.612	2.612	2.612	2.612	2.612	2.612	2.612	2.612	2.612	2.612	2.612	2.612	2.612	2.612	2.612	2.612	2.612	2.612	2.612	2.612	2.612	2.612	2.612	2.612	2.612	2.612	2.612	2.612	2.612	2.612	2.612	2.612	5.554	2.612	2.612
hsa-miR-1323	2.612	2.612	2.612	2.612	2.891	2.612	2.612	2.612	2.769	2.612	2.612	2.612	2.612	2.612	2.612	2.612	2.612	2.612	2.612	3.335	2.612	2.921	2.612	2.612	2.612	3.161	2.859	2.612	2.612	2.612	2.612	2.612	2.612	3.117	3.383	2.612	2.612	3.147	2.612	2.612	2.612	2.612	2.612	2.87	2.931	3.647	2.612	2.931	2.612
hsa-miR-1322	2.612	2.612	2.612	2.612	2.612	3.278	2.612	2.612	2.612	2.612	2.612	2.612	2.734	2.612	2.612	2.612	2.612	2.612	2.612	2.612	2.612	2.612	2.612	2.612	2.612	2.612	2.612	2.612	2.612	2.612	2.612	2.612	2.612	2.612	2.612	2.612	2.612	2.971	2.612	2.612	2.612	2.612	2.612	2.612	2.612	2.612	2.612	2.612	2.612
hsa-miR-1231	6.977	6.807	7.194	6.908	7.195	6.039	6.593	7.151	6.821	5.712	6.592	7.021	7.195	6.142	7.092	6.696	7.253	5.919	6.905	6.722	6.921	6.807	7.54	6.88	7.254	6.67	7.432	7.09	6.867	6.362	7.238	7.268	7.254	7.75	7.268	7.298	7.445	7.305	7.555	6.944	7.047	5.945	6.205	6.184	6.581	6.374	6.076	6.593	7.007
hsa-miR-1244	2.612	2.612	2.612	2.612	2.612	2.612	2.612	2.612	2.612	2.612	2.612	2.612	2.612	2.612	2.612	2.612	2.612	2.612	2.612	2.612	2.612	2.612	2.612	2.612	2.612	2.612	2.612	2.612	2.612	2.612	2.612	2.612	2.612	2.612	2.612	2.612	2.612	2.612	2.612	2.612	2.612	2.612	2.612	2.612	2.612	2.612	2.612	2.612	2.612
hsa-miR-1243	2.612	2.612	2.612	2.612	2.612	2.612	2.612	2.612	2.612	2.612	2.612	2.612	2.612	2.612	2.612	2.612	2.612	2.612	2.612	2.612	2.612	2.612	2.612	2.612	2.612	2.612	2.612	2.612	2.612	2.612	2.612	2.612	2.612	2.612	2.612	2.612	2.612	2.612	2.612	2.612	2.612	2.612	2.612	2.612	2.612	2.612	2.612	2.693	2.612
hsa-miR-1249	6.36	6.481	5.927	6.008	6.284	6.173	6.079	6.027	5.88	6.227	6.068	5.767	6.216	5.899	5.794	5.257	6.11	5.988	5.639	5.909	6.027	6.018	5.438	5.988	5.704	6.028	5.73	5.916	6.239	5.998	5.997	5.767	5.833	5.889	5.796	5.686	6.214	5.901	5.786	5.79	5.841	6.259	6.09	5.842	6.101	5.731	5.691	5.508	6.059
hsa-miR-1248	2.612	2.612	2.612	2.612	2.612	2.612	2.612	2.811	2.612	2.612	2.612	2.612	2.612	2.612	2.612	2.612	2.612	2.612	2.612	2.612	2.612	2.612	2.612	2.612	2.612	2.612	2.612	2.612	2.612	2.612	2.612	2.612	2.612	2.612	2.612	2.612	2.612	2.798	2.612	2.612	2.612	2.612	2.612	2.612	2.612	2.612	2.612	2.666	2.612
hsa-miR-1246	10.385	8.601	8.966	10.037	8.91	10.31	9.083	8.937	8.91	10.915	9.424	9.083	8.512	10.271	11.324	8.385	10.821	10.546	9.142	9.812	8.695	8.534	8.385	7.912	8.364	9.211	9.315	9.279	9.425	9.628	7.844	9.494	7.894	7.327	9.628	8.385	8.647	8.792	8.997	7.907	9.627	8.719	10.387	9.999	8.773	8.773	9.141	8.448	9.425
hsa-miR-1254	4.547	4.539	4.809	4.228	4.766	3.647	4.335	3.013	5.039	4.176	4.001	4.997	4.9	4.544	4.449	5.033	5.564	4.58	4.18	4.358	5.056	4.474	4.086	4.793	4.954	4.755	4.232	4.12	5.461	3.946	4.652	4.109	5.508	4.311	4.601	4.182	4.148	4.947	4.772	5.152	5.098	5.135	4.575	4.985	5.446	4.192	4.807	4.712	4.653
hsa-miR-1253	2.612	2.612	2.612	2.612	2.612	2.612	2.612	2.612	2.612	2.612	2.612	2.612	2.612	2.612	2.612	2.612	3.212	2.612	2.612	2.612	2.612	2.612	2.612	2.612	2.612	2.612	2.612	2.612	2.612	2.612	2.612	2.612	2.612	2.612	2.612	2.612	2.612	2.612	2.612	2.612	2.612	2.612	2.612	2.612	2.612	2.612	2.612	2.612	2.612
hsa-miR-1258	2.612	2.612	2.612	2.612	2.612	2.612	2.612	2.612	2.612	2.612	2.612	2.612	2.612	2.612	2.612	2.612	2.612	2.612	2.612	2.612	2.612	2.612	2.612	2.612	2.612	2.612	2.612	2.612	2.612	2.612	2.612	2.612	2.612	2.612	2.612	2.612	2.612	2.612	2.612	2.612	2.612	2.612	2.612	2.612	2.612	2.612	2.612	2.612	2.612
hsa-miR-1257	2.612	2.612	2.612	2.612	2.612	2.612	2.612	2.612	2.612	2.612	2.612	3.423	2.612	2.612	2.612	3.264	3.67	2.796	2.612	2.612	2.612	2.612	2.612	2.612	2.612	2.612	2.612	2.612	2.612	2.612	2.612	2.612	2.612	2.612	2.612	2.612	2.612	2.612	2.612	2.612	2.612	2.612	2.612	2.612	2.612	2.612	2.612	2.612	2.612
hsa-miR-1256	2.612	2.612	2.612	2.612	2.612	2.612	2.612	2.612	2.612	2.612	2.612	2.644	2.612	2.612	2.612	3.096	2.612	2.612	2.612	2.612	2.612	2.612	2.612	2.612	2.612	2.612	2.612	2.612	2.612	2.612	2.612	2.612	2.612	2.612	2.612	2.612	2.612	2.612	2.612	2.612	2.612	2.612	2.612	2.612	2.612	2.612	2.612	2.612	2.612
hsa-miR-1200	2.612	2.612	2.612	2.612	2.851	2.612	2.612	2.612	2.612	2.612	2.612	2.614	2.612	2.612	2.612	2.612	2.612	2.612	2.612	2.612	2.612	2.807	2.612	2.612	2.612	2.884	2.612	2.612	2.612	2.612	2.612	2.612	3.471	2.612	2.612	2.81	3.476	2.802	2.612	2.612	2.612	2.612	2.612	2.612	3.394	2.612	3.247	2.612	2.994
hsa-miR-1208	2.612	2.612	2.612	2.612	2.612	2.612	2.612	2.612	2.612	3.071	2.612	2.819	2.612	2.612	3.356	2.978	2.612	3.852	2.612	2.612	2.612	2.638	2.612	2.612	2.612	2.612	3.736	2.612	2.612	2.612	2.612	2.612	2.612	2.612	2.612	2.612	2.612	2.612	2.612	2.612	2.612	2.612	2.612	2.612	2.761	2.612	2.612	2.612	2.612
hsa-miR-1206	2.612	2.612	2.612	2.612	2.612	2.612	2.612	2.612	2.612	2.612	2.612	2.612	2.612	2.612	2.612	2.612	2.729	2.612	2.612	2.612	2.612	2.612	2.612	2.612	2.612	2.612	2.612	2.612	2.612	2.612	2.612	2.612	2.612	2.612	2.612	2.612	2.612	2.612	2.612	2.612	2.612	2.612	2.612	2.612	2.612	2.612	2.612	2.612	2.612
hsa-miR-1205	2.612	2.612	2.612	2.612	2.612	2.612	2.612	2.612	2.612	2.612	2.612	2.619	2.612	2.612	2.612	2.612	2.631	2.612	2.612	2.612	2.612	2.612	2.612	2.612	2.612	2.612	2.612	2.612	2.612	2.612	2.612	2.612	2.612	2.612	2.612	2.612	2.612	2.612	2.612	2.612	2.612	2.612	2.612	2.612	2.612	2.612	2.612	2.612	2.612
hsa-miR-1204	2.612	2.612	2.612	2.612	2.716	2.612	2.612	2.612	2.612	2.703	2.612	2.651	2.612	2.612	2.612	2.612	3.176	2.612	2.612	2.612	2.612	2.612	2.612	2.612	2.612	2.612	2.612	2.612	2.612	2.612	2.612	2.612	2.612	2.612	2.612	2.612	2.612	2.612	2.612	2.612	3.147	3.286	2.612	2.612	2.884	2.612	2.612	2.612	2.612
hsa-miR-1203	3.854	6.306	5.468	6.216	6.163	6.422	5.722	5.631	6.351	6.63	6.172	5.748	5.649	6.821	4.911	5.508	3.019	6.481	5.53	5.823	6.397	6.294	5.842	6.752	6.339	6.936	4.186	6.864	5.516	5.533	6.227	5.349	5.988	5.814	5.183	6.101	5.647	5.062	5.938	6.245	4.454	6.303	5.598	6.09	6.386	6.294	4.581	5.5	5.484
hsa-miR-1202	6.098	6.528	6.806	6.922	6.766	6.216	6.67	6.078	6.894	6.682	6.433	6.422	6.398	6.722	6.384	6.079	6.183	6.111	6.036	6.131	6.579	6.142	5.978	6.493	6.328	6.446	6.058	6.108	6.619	5.668	6.048	6.059	6.409	5.607	5.786	5.957	6.067	5.834	5.777	6.392	6.027	6.848	6.481	6.894	6.85	6.284	6.501	6.493	6.657
hsa-miR-1265	2.612	2.612	2.612	2.612	2.612	2.612	2.612	2.612	2.612	2.612	2.612	2.612	2.612	2.612	2.612	2.612	2.612	2.612	2.612	2.612	2.612	2.612	2.612	2.612	2.612	2.612	2.612	2.612	2.612	2.612	2.612	2.612	2.612	2.612	2.612	2.612	2.612	2.612	2.612	2.612	2.612	2.612	2.612	2.612	2.612	2.612	2.612	2.612	2.612
hsa-miR-1264	2.612	2.612	2.612	2.612	2.612	2.612	2.612	2.612	2.612	2.612	2.612	2.612	2.612	2.612	2.612	2.612	2.612	2.612	2.612	2.612	2.612	2.612	2.612	2.612	2.612	2.612	2.612	2.612	2.612	2.612	2.612	2.612	2.612	2.612	2.612	2.612	2.612	2.612	2.612	2.612	2.612	2.612	2.612	2.612	2.612	2.612	2.612	2.612	2.612
hsa-miR-1263	2.612	2.612	2.612	2.612	2.612	2.612	2.612	2.612	2.612	2.612	2.612	2.612	2.612	2.612	2.612	2.612	2.612	2.612	2.612	2.612	2.612	2.612	2.612	2.612	2.612	2.612	2.612	2.612	3.117	2.612	2.612	2.612	2.612	2.612	2.612	2.612	2.612	2.612	2.612	2.612	2.612	2.612	2.612	2.612	2.769	2.612	2.612	2.612	2.612
hsa-miR-1262	2.612	2.612	2.612	2.612	2.612	2.612	2.612	2.612	2.612	2.612	2.612	2.612	2.612	2.612	2.612	2.612	2.612	2.612	2.612	2.612	2.612	2.612	2.612	2.612	2.612	2.612	2.612	2.612	2.612	2.612	2.612	2.612	2.612	2.612	2.612	2.612	2.612	2.612	2.612	2.612	2.612	2.612	2.612	2.612	2.612	2.612	2.612	2.612	2.612
hsa-miR-1261	2.612	2.612	2.612	2.612	2.612	2.612	2.612	2.612	2.612	2.612	2.612	2.612	2.612	2.612	2.612	2.612	2.612	2.612	2.612	2.612	2.612	2.612	2.612	2.612	2.612	2.612	2.612	2.612	2.612	2.612	2.612	2.612	2.612	2.612	2.612	2.612	2.612	2.612	2.612	2.612	2.612	2.612	2.612	2.612	2.612	2.612	2.612	2.612	2.612
hsa-miR-1267	2.612	2.612	2.612	2.612	3.282	3.194	2.612	2.612	3.361	3.239	3.24	2.612	3.045	3.365	2.747	2.612	2.787	2.612	2.612	2.612	2.993	2.645	3.102	2.612	2.612	2.612	2.863	2.612	2.612	2.612	3.011	2.612	3.667	2.612	3.704	2.845	2.612	3.346	2.612	2.612	2.612	2.781	2.612	2.836	3.223	2.612	2.612	2.612	3.765
hsa-miR-1276	7.37	7.845	2.612	2.612	2.612	2.612	2.612	2.901	2.612	2.612	2.612	2.612	2.612	2.612	2.612	2.612	2.612	2.612	2.612	2.612	2.612	8.721	2.612	3.24	2.612	2.612	2.612	2.612	2.612	2.612	2.612	2.612	2.612	2.612	2.612	2.612	2.612	2.78	2.612	2.612	2.612	2.612	2.612	2.612	6.251	2.612	2.612	2.612	2.612
hsa-miR-1275	7.295	7.674	7.092	7.659	7.54	7.705	7.555	6.735	7.599	8.72	7.355	7.569	7.254	7.78	7.401	7.079	6.835	7.599	6.707	7.659	7.401	7.048	6.339	7.386	7.447	7.705	6.539	7.019	7.327	7.689	7.523	6.581	7.122	6.409	6.351	6.696	6.526	6.377	6.619	6.916	6.835	7.778	7.813	7.845	8.407	7.705	6.719	6.85	7.75
hsa-miR-1272	2.612	2.612	2.612	2.612	2.612	2.612	2.612	4.464	2.612	2.612	2.612	3.397	2.612	2.612	2.612	4.095	2.661	3.264	2.612	2.612	2.612	2.612	2.612	2.612	2.612	2.612	2.612	2.612	2.612	2.612	2.612	2.612	2.612	2.612	2.612	2.612	2.612	2.612	2.612	2.612	2.612	2.612	2.612	2.612	2.612	2.612	2.612	2.612	2.612
hsa-miR-1270	2.612	2.612	2.612	2.612	2.612	2.612	2.612	2.612	2.612	2.612	2.612	2.83	2.612	2.612	2.612	3.835	2.806	3.517	2.612	2.612	2.612	2.612	2.612	2.612	2.612	2.612	2.612	2.612	2.612	2.612	2.612	2.612	2.612	2.612	2.612	2.612	2.612	2.612	2.612	2.612	2.612	2.612	2.612	2.612	2.612	2.612	2.612	2.612	2.612
hsa-miR-1279	2.612	2.612	2.612	2.612	2.612	2.612	2.612	2.612	2.612	2.612	2.612	2.612	2.612	2.612	2.612	2.612	2.612	2.612	2.612	2.612	2.612	2.612	2.612	2.612	2.612	2.612	2.612	2.612	2.612	2.612	2.612	2.612	2.612	2.612	2.612	2.612	3.329	2.612	2.612	2.612	2.612	2.612	2.612	2.612	2.786	2.612	3.921	2.612	2.612
hsa-miR-1278	2.612	2.612	2.612	2.612	2.612	2.612	2.612	2.612	2.612	2.612	2.612	2.612	2.612	2.612	2.612	2.612	2.618	2.612	2.612	2.612	2.612	2.612	2.612	2.612	2.612	2.612	2.612	2.612	2.612	2.612	2.612	2.612	2.612	2.612	2.612	2.612	2.612	2.612	2.612	2.612	2.612	2.612	2.612	2.612	2.722	2.612	6.418	2.612	2.612
hsa-miR-1286	2.612	2.612	2.612	2.612	2.612	2.612	2.888	2.612	3.066	2.612	2.612	2.612	2.612	2.612	2.612	2.612	2.612	2.612	2.612	2.612	2.612	2.612	3.313	2.612	2.612	2.612	2.612	2.612	2.612	2.612	2.612	2.612	2.612	2.612	2.612	2.612	2.612	2.612	2.612	2.612	2.612	2.612	2.612	2.612	2.612	3.244	2.612	2.612	2.72
hsa-miR-1284	2.612	2.612	2.612	2.612	2.612	2.612	2.612	2.612	2.612	2.612	2.612	2.673	2.612	2.612	2.612	2.612	3.132	2.672	2.612	2.612	2.612	2.612	2.612	2.612	2.612	2.612	2.612	2.612	2.612	2.612	2.612	2.612	2.612	2.612	2.612	2.612	2.612	2.612	2.612	2.612	2.612	2.612	2.612	2.612	2.612	2.612	2.612	2.612	2.612
hsa-miR-1283	2.612	2.612	2.612	2.612	2.786	2.612	2.612	2.612	2.612	2.612	2.612	2.612	2.612	2.612	2.612	2.612	2.631	2.612	2.612	2.612	2.612	2.612	2.612	2.612	2.612	2.612	2.612	2.612	2.612	2.612	2.612	2.612	2.612	2.612	3.23	2.612	2.612	2.612	2.612	2.612	2.612	2.612	2.612	2.612	2.612	4.237	2.612	2.68	2.612
hsa-miR-1282	2.612	2.612	2.612	2.612	2.612	2.612	2.612	2.612	2.612	2.612	2.612	2.612	2.612	2.612	2.612	2.612	2.612	2.612	2.612	2.612	2.612	2.612	2.612	4.264	2.612	2.612	2.612	2.612	2.612	2.612	2.612	2.612	2.612	2.612	2.612	2.612	2.612	2.612	2.612	2.612	2.612	2.612	2.612	2.612	2.612	2.612	4.525	3.62	2.612
hsa-miR-1281	5.181	5.565	5.208	5.524	5.222	5.313	5.43	4.953	5.285	5.58	5.215	4.674	5.137	5.131	5.202	4.26	4.733	5.216	4.129	5.118	4.841	5.17	5.313	5.278	5.216	5.453	4.99	5.39	5.299	5.17	5.445	5.43	5.176	5.137	5.131	5.164	4.904	4.593	5.069	4.81	4.362	5.29	5.157	5.081	5.328	4.22	5.275	4.9	5.371
hsa-miR-1289	2.612	2.612	2.612	2.612	2.612	2.612	2.612	2.612	2.612	2.612	2.612	2.612	2.612	2.612	2.612	2.612	2.612	2.612	2.612	2.612	2.612	2.612	2.612	2.612	2.612	2.612	2.612	2.612	2.612	2.612	2.612	2.612	2.612	2.612	2.612	2.612	2.612	2.612	2.612	2.612	2.612	2.612	2.612	2.612	2.612	3.136	2.612	2.612	2.612
hsa-miR-1299	2.612	2.612	2.612	2.612	2.612	2.612	2.612	2.612	2.612	2.612	2.612	2.612	2.612	2.612	2.612	2.612	2.689	2.612	2.612	2.612	2.612	2.612	2.612	2.612	2.612	2.612	2.612	2.612	2.612	2.612	2.612	2.612	2.612	2.612	2.612	2.612	2.612	2.612	2.612	2.612	2.612	2.612	3.161	2.612	2.612	2.612	2.612	2.612	2.612
hsa-miR-1297	2.612	2.612	2.612	2.612	2.612	2.612	2.612	2.612	2.612	2.612	2.612	2.612	2.612	2.612	2.612	2.612	2.685	2.612	2.612	2.612	2.612	2.612	2.612	2.612	2.612	2.612	2.612	2.612	2.612	2.612	2.612	2.612	2.612	2.612	2.612	2.612	2.612	2.612	2.612	2.612	2.612	2.612	2.612	2.612	2.612	2.612	2.612	2.612	2.612
hsa-miR-1294	2.612	2.612	2.612	2.612	2.612	2.612	2.612	2.612	2.612	2.612	2.612	2.612	2.612	2.612	2.612	2.612	3.555	2.612	2.612	2.612	2.612	2.612	2.612	2.612	2.612	2.612	2.612	2.612	2.612	2.612	2.612	2.612	2.612	2.612	2.612	2.612	2.612	2.612	2.612	2.612	2.612	2.612	2.612	2.612	2.612	2.612	2.612	2.612	2.612
hsa-miR-1293	2.612	2.612	2.612	2.612	2.895	2.612	3.043	2.612	2.612	3.682	3.144	2.612	2.836	2.612	2.612	2.612	2.612	2.612	NaN	3.087	2.612	2.65	2.612	2.612	2.612	2.612	2.753	2.612	2.612	3.236	3.147	2.612	2.612	2.612	2.612	2.864	3.122	2.612	2.612	2.612	2.612	2.612	2.612	3.361	3.105	3.839	2.612	2.64	3.724
hsa-miR-1291	2.612	2.612	2.612	2.612	2.807	2.612	2.612	2.612	2.612	2.662	2.612	2.612	2.612	3.007	2.612	2.612	2.612	2.612	2.612	2.612	2.612	2.612	2.612	2.612	2.612	3.114	2.683	2.612	2.612	2.612	2.612	2.612	2.612	2.612	2.612	2.612	3.234	2.612	2.612	2.612	2.612	2.965	2.612	2.612	2.954	2.612	2.612	2.612	2.769
hsa-miR-1290	7.643	5.777	5.766	7.555	6.696	7.78	6.374	6.161	6.807	8.555	6.906	6.696	6.272	7.645	7.86	5.549	7.673	7.912	5.986	7.433	6.408	6.163	5.777	5.438	5.928	6.88	6.806	6.878	7.195	6.555	5.414	7.035	5.557	4.664	7.254	6.272	6.303	5.863	6.251	5.463	6.708	5.784	7.417	6.737	6.205	5.871	6.359	4.68	6.979
hsa-miR-3189-5p	2.612	2.612	2.612	2.612	2.612	2.997	3.607	2.802	2.612	2.916	2.612	2.623	3.066	2.612	2.733	2.612	2.612	2.654	2.612	3.177	3.027	2.924	2.891	2.612	3.299	2.612	2.769	3.097	3.025	2.612	2.906	2.612	2.612	2.612	2.612	3.261	2.612	2.612	2.612	2.612	3.253	2.984	2.612	2.612	3.007	5.704	2.612	2.707	3.063
hsa-miR-3189-3p	2.612	2.612	2.612	2.612	2.612	2.612	2.612	2.71	2.612	2.612	2.612	2.612	2.612	2.612	2.612	2.612	2.612	2.612	2.612	2.926	2.612	2.779	2.612	2.612	2.612	2.612	3.016	2.612	2.612	2.612	2.612	2.612	2.612	2.612	3.848	2.951	2.612	2.612	2.612	2.612	3.006	2.833	2.612	2.722	2.612	3.448	2.612	2.612	2.877
hsa-miR-1184	2.612	2.612	2.612	2.612	2.612	2.612	2.612	2.65	2.612	2.945	2.612	2.612	2.987	2.612	2.612	2.612	2.612	2.612	2.612	2.612	2.612	2.664	2.612	2.612	2.612	2.612	2.612	2.612	2.612	2.612	2.612	2.612	2.612	2.612	2.612	2.612	2.612	3.024	2.612	2.612	2.612	3.156	2.612	2.612	2.799	3.627	2.612	2.612	2.783
hsa-miR-1183	2.612	2.612	2.612	2.612	2.612	2.936	2.612	2.612	2.612	2.612	2.612	2.612	2.612	2.612	2.612	2.612	2.612	2.612	2.612	2.612	2.612	2.612	2.612	2.612	2.612	2.612	2.612	2.612	2.612	2.612	2.612	2.612	2.612	2.612	2.612	2.612	2.612	2.612	2.612	2.612	2.612	2.612	2.612	2.612	2.612	2.612	2.612	2.612	2.612
hsa-miR-1182	3.511	4.237	3.856	3.671	4.723	3.903	4.118	3.011	4.549	4.663	3.209	3.18	4.723	4.45	3.232	3.078	2.615	3.911	4.694	4.114	4.186	4.251	3.895	4.372	4.658	4.533	3.885	4.614	4.068	3.98	3.971	4.246	4.569	3.989	2.612	4.077	4.384	4.646	3.611	4.367	4.24	4.313	3.72	2.881	4.297	3.552	4.496	3.691	4.081
hsa-miR-1181	5.161	5.516	5.362	5.033	5.668	5.633	5.203	4.804	5.423	5.987	5.391	4.669	5.607	5.157	5.445	4.539	3.744	5.453	4.408	5.4	5.437	5.557	5.565	5.633	5.649	5.533	5.384	5.85	5.574	4.888	5.475	5.633	5.607	5.786	5.176	5.59	5.765	5.557	5.598	5.527	5.523	5.129	5.069	4.34	5.306	4.734	4.447	4.76	5.581
hsa-miR-1197	2.612	2.612	2.612	2.612	2.612	2.612	2.612	2.612	2.612	2.612	2.612	2.612	2.612	2.612	2.612	2.612	2.612	2.612	2.612	2.612	2.612	2.612	2.612	2.612	2.612	2.612	2.612	2.612	2.612	2.612	2.612	2.612	2.612	2.612	2.612	2.612	2.612	2.788	2.612	2.612	2.612	2.612	2.612	2.612	2.612	2.612	2.612	2.766	2.684
hsa-miR-1193	4.786	4.81	4.727	4.325	5.106	4.69	4.647	3.91	5.137	4.181	4.548	4.206	5.009	5.003	3.61	3.724	5.657	4.918	4.94	4.523	4.984	4.549	4.626	5.039	4.96	4.871	4.804	4.332	5.069	4.991	4.716	4.61	5.164	5.069	4.42	4.772	5.255	4.965	4.739	5.052	5.249	5.188	4.61	4.877	4.991	4.315	4.982	4.474	4.533
hsa-miR-1179	2.612	2.612	2.612	2.612	2.612	2.612	2.612	2.612	2.612	2.612	2.612	2.823	2.612	2.612	2.612	3.394	3.182	2.612	2.612	2.612	2.612	2.612	2.612	2.612	2.612	2.612	2.612	2.612	2.612	2.612	2.612	2.612	2.612	2.612	2.612	2.612	2.612	2.612	2.612	2.612	2.612	2.612	2.612	2.612	2.612	3.264	2.612	2.612	2.612
hsa-miR-3200-5p	2.612	2.612	2.612	2.612	2.612	2.612	2.612	2.612	2.612	2.612	2.612	2.849	2.612	2.612	2.612	2.612	3.36	2.766	2.612	2.612	2.612	2.612	2.612	2.612	2.612	2.612	2.612	2.612	2.612	2.612	2.612	2.612	2.612	2.612	2.612	2.612	2.612	2.612	2.612	2.612	2.612	2.612	2.612	2.612	2.755	2.612	2.612	3.827	2.612
hsa-miR-3200-3p	2.612	2.612	2.612	2.612	3.197	2.612	2.612	2.665	2.877	2.612	2.612	2.612	2.612	2.612	2.612	2.612	3.003	2.612	2.612	2.992	2.612	2.612	3.22	2.612	2.914	2.612	2.966	2.612	2.612	2.612	2.612	2.612	2.612	2.612	2.612	2.911	2.612	2.612	2.612	3.864	2.612	2.809	2.612	2.612	2.807	2.612	2.612	2.612	2.612
hsa-miR-103b	2.612	2.612	2.612	2.612	2.612	2.612	2.612	2.612	2.612	2.612	2.612	2.612	2.612	2.612	2.612	2.612	2.612	2.612	2.612	2.612	2.612	2.612	2.612	2.612	2.612	2.612	2.612	2.612	2.612	2.612	2.612	2.612	3.233	2.612	2.612	2.612	2.612	2.612	2.612	2.612	2.612	2.612	2.612	2.612	2.612	2.612	2.612	2.612	2.612
hsa-miR-518e-3p	2.612	2.612	2.612	2.612	2.612	2.612	2.612	2.612	2.612	2.612	3.054	2.612	2.612	2.612	2.612	2.612	2.612	2.612	2.612	2.612	2.612	2.612	2.612	2.612	2.612	2.612	2.612	2.612	2.612	2.612	2.612	2.612	2.612	2.612	2.612	2.612	2.612	2.612	2.612	2.612	2.612	2.612	2.612	2.612	2.612	2.612	2.612	2.612	2.612
hsa-miR-4783-5p	4.438	4.095	5.202	4.674	5.423	4.723	5.164	4.478	4.777	4.328	4.727	4.315	5.349	4.595	4.563	3.397	2.626	3.869	2.612	4.86	4.929	4.86	4.155	4.871	5.057	4.287	4.352	4.199	4.954	5.438	4.568	4.717	4.936	4.43	4.349	4.985	4.299	4.161	4.533	4.504	3.91	4.148	4.685	4.642	4.274	3.793	4.951	4.002	4.146
hsa-miR-4783-3p	5.248	5.469	5.098	5.229	5.415	4.782	4.966	5.256	5.385	5.189	5.256	5.59	5.516	5.124	5.032	5.014	5.976	5.093	5.104	4.59	5.189	5.236	5.796	4.954	5.093	5.099	5.523	4.892	5.063	5.151	5.228	5.197	5.272	5.668	5.349	5.4	5.207	5.068	5.264	5.185	5.362	5.097	5.087	4.924	5.476	5.033	4.857	5.385	5.356
hsa-miR-6769b-5p	6.025	5.861	6.172	6.469	5.74	6.261	5.777	6.048	5.833	6.338	6.618	6.09	5.757	6.195	6.183	5.938	6.735	6.284	5.887	6.152	5.879	5.695	6.142	6.142	5.805	6.184	5.794	5.975	5.757	6.261	5.879	5.899	5.767	5.508	6.328	6.049	5.85	6.254	5.767	6.032	6.456	6.617	6.409	6.593	6.09	6.555	6.525	6.328	6.306
hsa-miR-6769b-3p	3.234	2.612	3.927	2.612	3.827	3.806	3.937	2.786	3.194	3.65	3.868	3.852	3.093	2.805	2.942	3.39	3.44	4.006	2.612	2.612	2.612	3.055	2.612	3.383	3.342	3.183	2.979	2.612	2.612	3.39	3.993	2.612	2.612	3.105	2.612	2.875	3.542	3.033	2.612	2.612	2.612	3.85	3.309	3.267	4.011	2.612	2.612	2.69	2.959
hsa-miR-6512-5p	2.612	2.612	2.612	2.612	2.612	2.612	2.612	2.612	2.612	2.612	2.612	2.612	2.612	2.612	2.612	2.612	2.612	2.612	2.612	2.612	2.612	2.612	2.612	2.612	2.612	2.612	2.612	2.612	2.612	2.612	2.612	2.612	2.612	2.612	2.612	2.612	2.612	2.612	2.612	2.612	2.612	2.612	2.612	2.612	2.612	2.612	2.612	2.612	2.612
hsa-miR-1913	6.526	6.657	6.161	6.362	6.555	6.631	6.261	6.467	6.216	6.516	6.361	6.362	6.505	6.351	6.227	6.362	7.194	6.606	6.098	6.328	6.068	6.306	5.957	6.251	6.018	6.142	5.822	6.203	6.184	6.528	6.151	6.079	5.928	6.142	6.184	5.777	6.192	6.134	5.889	5.543	5.966	6.604	6.294	6.101	6.284	6.205	6.302	6.059	6.028
hsa-miR-1912	2.612	2.612	2.612	2.612	2.612	2.612	2.612	2.612	2.725	2.612	2.612	2.612	2.612	2.612	2.612	2.612	2.612	2.612	2.612	2.612	2.612	2.612	2.612	2.612	2.612	2.612	2.612	2.612	2.612	3.624	2.612	2.612	2.612	2.612	2.612	2.612	2.612	3.104	2.612	2.612	2.612	2.612	2.612	2.612	2.612	2.612	2.612	2.612	2.612
hsa-miR-190b	2.612	2.612	2.612	2.612	2.612	2.612	2.612	2.612	2.612	2.612	2.612	2.705	2.612	2.612	2.612	2.798	3.196	2.612	2.612	2.612	2.612	2.612	2.612	2.612	2.612	2.612	2.612	2.612	2.612	2.612	2.612	2.612	2.612	2.612	2.612	2.612	2.612	2.612	2.612	2.612	2.612	2.612	2.612	2.612	2.612	2.612	2.612	2.612	2.612
hsa-miR-6512-3p	2.612	2.612	2.612	2.612	2.668	2.612	2.612	2.612	2.612	2.612	2.612	2.612	2.612	2.612	2.612	2.612	2.612	2.612	2.612	2.612	2.612	2.612	2.612	2.612	2.612	2.612	2.612	2.612	2.612	2.612	2.612	2.612	2.612	2.612	2.612	2.612	2.612	2.612	2.612	2.612	2.612	2.612	2.612	2.612	2.612	2.612	2.612	2.612	2.612
hsa-miR-1976	5.361	5.731	5.056	5.285	5.607	5.557	5.363	5.422	5.508	5.564	5.189	5.677	5.378	5.306	5.298	5.625	5.804	5.641	5.061	4.918	5.202	5.176	5.176	4.93	5.25	5.408	5.208	5.333	4.991	5.469	5.117	4.701	5.19	5.557	4.696	4.972	5.161	5.17	4.799	4.772	5.15	5.085	5.342	4.918	5.713	4.82	4.823	5.014	5.4
hsa-miR-1973	2.612	2.612	2.612	3.309	2.612	3.937	2.612	2.612	2.612	3.975	2.612	2.612	2.612	2.612	2.612	2.612	2.612	2.612	2.612	2.612	2.612	2.7	3.639	2.612	3.037	2.612	2.933	3.035	2.612	2.612	2.612	2.612	2.612	2.612	2.612	4.799	2.612	2.612	2.612	2.612	2.612	2.612	2.713	4.906	2.612	2.612	2.612	2.612	3.506
hsa-miR-1972	4.111	3.819	4.067	4.936	4.559	4.815	4.187	4.032	4.114	5.092	4.527	5.099	4.584	4.269	4.716	4.985	5.175	4.9	4.521	4.595	4.163	4.43	3.579	3.509	4.206	4.631	5.256	4.976	4.533	4.569	4.404	4.395	4.255	3.822	4.559	4.782	4.292	4.635	4.182	2.612	3.847	3.443	4.906	4.06	4.077	2.612	2.612	3.482	4.744
hsa-miR-6815-3p	2.612	2.612	2.612	2.612	2.612	2.612	2.612	2.612	2.612	2.612	2.612	2.612	2.612	2.612	2.612	2.612	2.612	2.612	2.612	2.612	2.612	2.612	2.612	2.612	2.612	2.612	2.612	2.612	2.612	2.612	2.612	2.612	2.612	2.612	2.612	2.612	2.612	2.612	2.612	2.612	2.612	2.612	2.612	2.612	2.612	2.612	2.612	2.612	2.612
hsa-miR-6815-5p	3.779	3.502	2.612	2.612	3.729	2.992	3.32	3.17	4.302	3.294	2.612	2.669	4.22	3.583	3.135	2.668	2.612	3.251	2.612	4.122	3.975	3.509	3.084	3.972	3.946	3.595	3.305	3.511	3.19	3.911	3.308	2.612	3.236	4.025	3.197	3.802	3.645	3.628	2.612	2.612	3.805	4.053	3.2	3.261	4.006	3.937	4.88	3.552	3.177
hsa-miR-1827	2.612	2.612	2.612	2.612	2.612	2.612	2.612	2.612	2.612	2.612	2.612	2.612	2.612	2.612	2.612	2.612	2.621	2.612	2.612	2.612	2.612	2.612	2.612	2.612	2.612	2.612	2.612	2.612	2.612	2.612	2.612	2.612	2.612	2.612	2.612	2.612	3.097	2.612	2.612	2.612	2.612	2.612	2.612	2.612	2.612	2.612	2.612	2.612	2.612
hsa-miR-1825	4.521	4.569	4.39	4.484	4.455	4.706	4.549	4.39	4.685	4.841	5.667	3.49	4.26	4.894	4.191	2.931	4.21	4.302	3.982	4.528	4.268	4.381	4.474	4.411	4.325	4.799	4.464	4.272	4.866	4.292	4.625	3.777	4.241	4.363	4.172	4.216	4.468	4.048	4.866	4.777	4.259	4.235	4.246	4.972	4.647	4.415	3.347	5.087	4.696
hsa-miR-653-3p	2.612	2.612	2.612	2.612	2.612	2.612	2.612	2.612	2.612	2.612	2.612	2.612	2.612	2.612	2.612	2.612	2.612	2.612	2.612	2.612	2.612	2.612	2.612	2.612	2.612	2.612	2.612	2.612	2.612	2.612	2.612	2.612	2.612	2.612	2.612	2.612	2.612	2.612	2.612	2.612	2.612	2.612	2.612	2.612	2.612	2.612	2.612	2.655	2.612
hsa-miR-653-5p	2.612	2.612	2.612	2.612	2.612	2.612	2.612	2.612	2.612	2.612	2.925	2.612	2.612	2.612	2.612	2.612	2.714	2.612	2.612	2.612	2.612	2.612	2.612	2.612	2.612	2.612	2.612	2.612	2.612	2.612	2.612	2.612	2.612	2.612	2.612	2.612	2.612	2.814	2.612	2.612	2.612	2.612	2.612	2.612	2.612	2.612	2.612	2.612	2.612
hsa-miR-4652-5p	2.612	2.612	2.612	2.612	2.667	2.612	2.612	2.612	2.612	2.612	3.489	2.612	2.612	2.612	2.612	2.612	2.612	2.612	2.612	2.612	2.612	2.612	2.612	2.612	2.612	2.612	2.612	2.612	2.612	2.612	2.612	3.167	2.612	2.612	2.612	3.274	2.612	2.612	2.612	2.612	2.612	2.612	2.612	2.612	2.612	2.612	2.612	2.612	2.612
hsa-miR-4652-3p	2.612	2.612	2.612	2.612	2.612	2.612	2.612	3.033	2.736	2.852	2.612	2.612	2.612	2.959	2.612	2.612	2.612	2.612	2.612	2.612	2.612	3.011	2.612	3.397	3.051	3.81	2.848	2.976	2.612	2.612	3.686	2.612	2.612	2.612	2.612	2.612	2.612	2.797	2.612	2.612	2.612	3.064	2.612	2.612	2.612	2.612	2.612	4.335	2.843
hsa-miR-203a	3.296	2.612	4.543	2.612	2.745	2.612	2.612	2.819	3.171	2.612	2.945	2.612	2.612	2.612	2.767	4.22	4.953	4.047	4.027	3.009	2.612	2.612	2.612	2.612	2.612	2.612	2.612	2.612	2.612	2.612	2.612	2.612	2.612	2.612	2.612	2.612	2.612	2.612	2.612	2.612	2.612	3.245	2.612	2.612	2.612	2.612	2.612	2.612	2.612
hsa-miR-2052	2.612	2.612	2.612	2.612	2.612	2.612	2.612	3.61	2.612	2.612	2.612	2.791	2.612	2.612	2.612	3.285	2.625	2.698	2.612	2.612	2.612	2.612	2.612	2.612	2.612	2.612	2.612	2.612	2.612	2.612	2.612	2.612	2.612	2.612	2.612	2.612	2.612	2.612	2.612	2.612	2.612	2.612	2.612	2.612	2.612	2.612	2.612	2.612	2.612
hsa-miR-2053	2.612	2.612	2.612	2.612	2.612	2.612	2.612	2.612	2.612	2.612	2.612	2.612	2.612	2.612	2.612	2.612	2.616	2.612	2.612	2.612	2.612	2.612	2.612	2.612	2.612	2.612	2.612	2.612	2.612	2.612	2.612	2.612	2.612	2.612	2.612	2.612	2.612	2.612	2.612	2.612	2.612	2.612	2.612	2.612	2.612	2.612	2.612	2.612	2.612
hsa-miR-2054	2.612	2.612	2.612	2.612	2.612	3.899	2.612	2.612	2.612	2.612	2.612	2.612	2.612	2.612	2.612	2.612	2.626	2.612	2.612	2.612	2.612	2.612	2.612	2.612	2.612	2.612	2.612	2.612	2.612	2.612	2.612	2.612	2.612	2.612	2.612	2.612	2.612	2.612	2.612	2.612	2.612	2.612	2.612	2.612	2.612	2.612	2.612	2.612	2.612
hsa-miR-6818-5p	2.612	2.612	2.612	2.612	2.612	2.612	2.612	2.612	2.612	2.612	2.612	2.612	2.612	2.612	2.612	2.612	2.612	2.612	2.612	2.612	2.612	2.612	2.612	2.612	2.612	2.612	2.612	2.612	2.612	2.612	2.612	2.612	2.612	2.612	2.612	2.612	2.612	2.612	2.612	2.612	2.612	2.612	2.612	2.612	2.612	2.612	2.612	2.612	2.612
hsa-miR-6818-3p	2.612	2.612	2.612	2.612	2.612	2.612	2.612	2.612	2.612	2.612	2.612	2.612	2.612	2.612	2.612	2.612	3.199	2.636	2.612	2.612	2.612	2.612	2.612	2.612	2.612	2.612	2.612	2.612	2.612	2.612	2.612	2.612	2.612	2.612	2.612	2.612	3.106	2.612	2.612	2.612	2.612	2.612	2.612	2.612	2.612	2.612	2.612	2.612	2.612
hsa-miR-6750-3p	3.641	3.773	2.612	3.177	3.749	3.105	2.769	2.658	3.671	4.268	3.646	2.699	3.729	3.635	3.349	2.612	2.612	2.983	2.612	3.467	3.638	3.552	2.931	2.612	3.994	3.785	3.65	4.423	3.513	2.612	3.885	3.615	3.679	3.998	3.309	3.567	2.612	3.273	2.612	2.612	3.381	2.847	3.04	2.785	4.34	2.612	2.612	3.066	3.895
hsa-miR-6750-5p	3.649	2.612	4.333	3.976	3.587	2.612	2.612	3.539	3.394	2.688	2.894	5.021	3.2	3.27	3.36	4.68	4.063	3.583	4.262	3.434	3.539	3.712	4.278	3.401	3.21	3.814	3.792	2.612	2.612	3.761	3.602	3.533	4.047	2.612	4.146	3.675	4.276	4.609	3.548	2.612	4.328	4.199	4.1	4.353	3.405	3.19	3.332	4.706	2.803
hsa-miR-1238-5p	8.599	5.967	6.271	6.737	6.528	6.069	6.049	6.935	6.481	6.906	7.092	6.316	6.631	6.631	8.426	6.163	7.629	6.752	6.878	6.752	6.089	6.316	6.581	6.657	6.505	6.631	7.267	6.734	6.339	6.894	6.503	7.282	6.398	6.644	7.282	6.457	6.92	6.611	6.67	6.587	6.695	6.805	6.993	7.282	6.216	6.619	6.159	6.657	6.683
hsa-miR-1238-3p	4.84	5.151	4.14	4.68	5.19	5.5	5.057	4.87	4.991	5.13	4.978	3.942	4.948	5.243	4.543	4.411	3.582	4.93	5.019	4.924	4.836	4.96	4.782	5.118	4.717	5.014	4.809	5.174	4.972	5.299	4.935	4.58	4.616	5.157	4.631	5.176	5.248	4.977	5.299	5.172	4.01	5.061	4.631	4.224	5.051	4.104	4.939	4.224	4.883
hsa-miR-6882-5p	2.612	2.612	2.612	2.612	2.612	2.612	2.612	2.612	2.612	2.612	2.612	2.612	2.612	2.612	2.612	2.612	2.612	2.612	2.612	2.612	2.612	2.612	2.612	2.612	2.612	2.612	2.612	2.612	2.612	2.612	2.612	2.612	2.612	2.612	2.612	2.612	2.612	2.612	2.612	2.612	2.612	2.612	2.612	2.612	2.612	5.363	2.612	2.612	2.612
hsa-miR-6882-3p	3.41	3.712	2.612	2.612	3.517	3.611	3.852	3.016	3.81	3.752	2.923	2.629	3.506	3.671	3.377	2.612	4.464	2.612	2.612	3.579	3.308	3.161	3.437	3.455	3.292	3.647	3.226	3.388	3.647	2.612	3.086	2.612	3.737	3.261	3.35	3.43	3.103	2.612	3.342	2.612	2.612	3.322	2.692	2.902	3.708	3.087	2.612	2.702	3.401
hsa-miR-2909	2.612	2.612	2.612	2.612	2.612	2.612	2.612	2.612	3.009	2.612	2.612	2.612	2.612	2.612	2.612	2.612	2.612	2.612	2.612	2.612	2.612	2.612	2.612	2.612	2.612	2.612	2.612	2.612	2.612	2.612	2.612	3.335	2.612	2.612	2.612	2.612	2.612	2.612	2.612	2.612	2.612	2.612	2.612	2.612	2.612	2.612	2.612	2.612	2.612
hsa-miR-2861	12.651	12.652	12.703	12.54	12.652	12.597	12.416	12.415	12.749	13.03	12.597	12.416	12.54	12.979	12.539	12.479	12.415	12.979	12.538	12.302	12.539	12.652	12.356	12.652	12.704	12.704	12.302	12.651	12.356	12.652	12.539	12.356	12.416	12.192	12.077	12.302	12.301	12.188	12.479	12.65	12.479	12.703	12.479	12.356	12.479	12.652	12.3	12.54	12.416
hsa-miR-3913-5p	2.612	2.612	2.612	2.612	2.612	2.612	2.612	2.612	2.612	2.612	2.612	2.612	2.612	2.612	2.612	2.612	2.612	2.612	2.612	2.612	2.612	2.612	2.612	2.612	2.612	2.612	2.612	2.612	2.612	2.612	2.612	2.612	2.612	2.612	2.612	2.612	2.612	2.612	2.612	2.612	2.612	2.612	2.612	2.612	2.612	2.612	2.612	2.612	2.612
hsa-miR-2392	5.746	5.649	5.523	5.363	5.641	5.257	5.19	5.785	5.484	6.11	5.384	4.966	5.157	5.17	4.971	4.942	4.046	7.298	7.4	5.658	5.631	5.446	5.814	5.616	5.59	5.889	6.089	6.098	5.704	5.574	5.851	5.17	5.516	5.131	4.871	5.557	7.237	5.074	5.59	5.846	5.675	4.864	5.349	5.549	5.767	5.533	5.134	5.805	5.292
hsa-miR-6515-3p	7.09	7.152	6.695	6.95	7.035	7.093	6.737	6.921	6.979	6.949	7.106	6.631	6.922	6.88	6.682	6.709	7.34	6.993	6.749	6.979	6.48	6.644	6.457	6.821	6.568	6.722	6.338	6.629	6.737	6.922	6.643	6.752	6.766	6.398	6.696	6.434	6.962	6.899	6.644	6.703	6.42	7.09	7.079	6.807	6.908	6.606	6.693	6.709	6.752
hsa-miR-3913-3p	2.612	2.612	2.612	2.612	2.612	2.612	2.612	2.612	2.612	2.612	2.612	2.612	2.612	2.612	2.612	2.612	2.612	2.612	2.612	2.612	2.612	3.647	2.612	2.612	2.612	2.612	2.612	2.612	2.612	2.612	2.612	2.612	2.612	2.612	2.612	2.612	2.612	2.612	2.612	2.612	2.612	2.612	2.612	2.612	2.612	3.365	2.612	6.294	2.612
hsa-miR-6515-5p	4.588	5.796	5.249	4.972	5.081	4.523	4.837	5.597	5.74	3.954	5.15	5.453	5.796	4.837	4.527	5.183	5.532	4.642	6.314	4.728	5.02	5.099	5.516	5.371	5.081	5.209	4.522	4.791	5.492	5.633	4.929	5.748	5.385	5.423	5.415	5.278	5.506	5.881	5.063	5.432	6.26	5.413	5.356	5.677	4.499	5.285	5.82	5.581	4.842
hsa-miR-2278	2.612	2.612	2.612	2.612	3.264	2.612	2.612	3.784	2.732	3.083	2.612	5.144	2.612	2.801	2.732	5.299	4.743	4.146	2.612	3.368	3.418	2.773	2.612	2.612	2.972	3.014	2.755	2.924	2.612	2.612	2.612	2.612	2.612	3.708	2.612	3.121	3.779	2.612	2.612	2.612	3.732	2.835	4.674	3.174	3.236	2.612	2.612	3.819	2.921
hsa-miR-1199-3p	2.612	3.521	3.586	3.365	3.683	3.533	3.299	3.341	3.257	3.327	2.612	2.642	3.81	2.818	2.703	2.612	2.612	3.227	2.612	3.861	3.33	3.615	3.506	3.865	3.223	3.445	2.795	3.854	2.612	2.612	3.614	5.272	2.612	3.878	3.533	3.745	2.612	3.144	3.903	4.664	3.44	2.862	2.926	2.612	2.9	2.612	2.612	2.612	3.251
hsa-miR-1199-5p	7.165	6.568	6.605	7.524	6.821	6.867	6.95	7.006	6.737	7.385	7.208	7.122	7.007	6.936	7.432	6.631	7.644	7.72	6.565	7.72	7.034	6.867	6.619	6.908	6.722	7.239	7.253	7.105	6.709	7.417	6.921	7.386	6.737	6.88	7.492	7.063	6.905	6.46	7.181	7.042	6.282	6.749	6.85	6.631	6.88	6.722	6.513	5.814	7.079
hsa-miR-2117	2.612	2.612	2.612	2.612	2.612	2.612	2.926	2.612	2.612	2.612	2.612	2.612	2.612	2.612	2.612	2.612	2.612	2.612	2.612	2.612	2.612	2.612	2.612	2.612	2.612	2.612	2.612	2.612	2.612	2.612	2.612	2.612	2.612	2.612	2.612	2.612	2.612	2.612	2.612	2.612	2.612	2.612	2.612	2.612	2.612	2.612	2.612	2.612	2.724
hsa-miR-2110	5.11	6.049	6.227	5.74	5.967	5.957	5.767	5.721	6.008	5.348	6.315	6.049	5.805	5.919	4.984	6.239	5.918	6.101	6.182	5.164	5.667	5.731	5.446	5.748	5.677	5.909	4.859	5.821	5.686	5.285	5.804	5.5	5.909	5.748	5.658	5.649	5.859	6.041	5.549	5.865	5.556	5.955	5.722	5.524	5.557	5.988	5.925	6.028	4.912
hsa-miR-2113	6.591	3.342	2.612	3.22	2.843	2.801	2.886	3.284	2.612	4.032	2.612	2.612	2.612	2.845	3.03	2.612	2.612	2.801	2.612	2.612	2.612	2.675	2.612	2.612	2.612	2.612	3.199	2.612	2.612	2.612	3.253	2.612	2.612	2.612	3.21	2.743	2.612	2.612	2.612	2.612	2.612	2.612	2.823	2.612	2.959	4.091	2.612	2.649	3.034
hsa-miR-518f-3p	2.612	2.612	2.612	2.612	2.612	2.612	5.842	2.612	3.316	2.612	2.612	2.614	2.612	3.096	2.612	2.612	2.612	2.612	2.612	2.612	2.612	2.612	2.612	2.612	2.612	2.612	2.612	2.612	2.612	3.254	2.612	2.612	2.612	2.612	2.612	2.612	2.612	2.612	2.612	2.612	2.612	2.612	2.717	2.612	2.612	2.612	2.612	2.612	2.778
hsa-miR-518f-5p	2.612	2.612	2.612	2.612	2.612	2.612	2.612	2.612	2.612	2.612	2.612	2.612	2.612	2.612	2.612	2.612	2.612	2.859	2.612	2.612	2.612	2.987	2.612	2.612	2.954	2.612	2.612	2.612	2.612	2.612	2.612	2.612	2.612	2.612	2.612	2.776	2.612	3.908	2.612	2.612	2.612	2.82	2.612	2.612	2.612	2.612	2.612	3.081	3.023
hsa-miR-6779-3p	3.34	2.612	4.286	3.635	3.591	2.951	3.459	3.686	3.365	3.784	3.805	3.985	3.502	3.478	3.291	2.612	4.014	3.031	2.612	3.278	3.466	3.22	2.612	2.612	3.401	3.635	2.885	4.004	2.612	2.612	3.638	3.39	3.331	3.285	3.111	2.612	2.612	2.612	2.612	2.612	3.203	3.175	3.591	3.419	4.055	3.517	2.612	2.836	3.32
hsa-miR-6779-5p	7.252	6.993	6.849	7.093	6.95	6.964	7.048	6.992	6.964	6.708	7.238	6.793	7.063	6.95	6.806	7.035	7.267	8.187	6.833	6.709	6.778	6.908	6.979	7.021	7.007	7.181	6.892	6.891	6.95	7.122	7.151	6.807	7.063	6.821	6.993	7.181	7.733	7.085	7.035	6.973	6.906	7.207	7.138	7.327	7.007	6.95	6.975	7.035	7.063
hsa-miR-4653-3p	2.612	2.612	2.612	2.612	2.771	2.612	2.612	2.612	2.612	2.612	2.612	2.612	2.612	2.612	2.612	2.612	2.612	2.612	2.612	2.612	2.612	2.612	6.018	2.612	2.612	2.612	2.612	2.612	2.612	2.612	2.612	2.612	2.612	3.004	2.612	2.612	2.612	2.612	2.612	2.612	2.612	2.612	2.612	2.612	2.612	2.612	2.612	2.612	2.612
hsa-miR-4653-5p	2.612	2.612	2.612	2.612	2.612	2.612	2.612	2.612	2.72	2.612	2.612	2.612	2.612	2.612	2.612	2.612	2.612	2.612	2.612	2.612	2.612	2.612	2.612	2.612	2.612	2.612	2.612	2.612	2.612	2.612	2.612	2.612	3.482	2.612	2.612	2.721	3.432	3.684	2.612	2.612	2.612	2.612	2.612	2.612	2.612	2.612	2.612	2.612	2.612
hsa-miR-1295b-3p	2.612	2.612	2.612	2.612	2.612	2.612	2.612	2.612	2.612	2.612	2.612	2.612	2.612	2.612	2.612	2.612	2.618	2.612	2.612	2.612	2.612	2.687	4.196	2.612	2.612	2.612	5.499	2.612	2.612	2.612	5.263	2.612	2.612	2.612	2.612	2.612	2.612	4.83	2.612	2.612	2.612	2.612	2.612	2.997	2.612	2.612	2.612	3.724	2.612
hsa-miR-652-5p	5.85	6.216	5.556	6.493	6.079	6.09	5.889	5.927	5.988	6.656	6.397	5.43	5.928	6.386	5.739	5.438	4.935	6.028	6.171	5.805	5.756	5.909	5.335	6.306	5.616	5.957	5.334	5.711	5.5	5.988	5.564	5.757	5.4	4.948	5.998	5.335	5.174	5.222	5.453	5.689	5.739	6.407	5.957	6.251	5.805	6.195	5.42	5.625	6.228
hsa-miR-652-3p	2.612	2.612	2.612	2.612	2.755	3.171	2.936	2.679	2.755	4.371	2.612	2.612	2.612	2.946	3.496	2.612	2.612	2.612	2.612	2.929	3.062	3.631	3.001	2.612	4.255	2.926	3.256	3.234	3.591	3.302	2.612	3.607	2.612	4.038	4.06	3.643	2.612	3.466	2.612	2.612	2.612	2.612	4.34	3.831	2.754	2.612	2.612	2.655	3.217
hsa-miR-550b-3p	2.612	2.612	2.612	3.029	2.773	2.612	2.612	2.948	2.819	2.654	2.612	3.607	2.768	3.177	2.612	3.419	2.615	3.136	2.612	2.612	2.612	2.677	2.612	2.612	2.938	2.612	2.612	2.612	2.612	2.612	2.612	2.612	2.612	2.612	2.612	2.612	2.612	2.612	2.612	2.612	2.612	2.612	3.427	2.612	2.612	2.612	2.612	2.612	2.612
hsa-miR-6881-5p	3.228	3.397	2.612	4.011	3.777	2.818	3.733	3.407	3.069	3.674	3.83	2.612	3.959	3.873	3.407	2.803	2.612	2.989	3.681	3.49	3.489	2.98	3.81	3.204	3.959	3.463	3.166	3.546	3.607	2.612	4.792	3.236	2.612	3.729	3.576	4.006	3.184	2.901	2.612	4.45	4.483	3.534	3.595	3.757	3.62	3.537	3.271	4.601	3.591
hsa-miR-6881-3p	2.612	2.612	2.612	2.612	2.612	2.612	2.612	2.612	2.612	2.655	2.612	2.612	2.612	2.612	2.612	2.612	2.612	2.612	2.612	3.81	2.612	2.612	2.612	2.612	2.612	2.612	2.706	2.612	2.612	2.612	2.612	2.612	2.612	2.612	2.612	2.823	2.612	3.11	2.612	2.612	2.612	2.612	2.612	2.612	2.612	4.815	2.612	2.638	2.612
hsa-miR-1295b-5p	2.612	2.612	2.612	2.612	2.612	2.612	2.612	2.739	2.612	2.612	2.612	2.612	2.612	2.612	2.612	2.612	2.612	2.612	2.612	2.612	2.612	2.612	2.612	2.612	2.612	3.257	2.612	2.612	2.612	2.612	2.612	2.612	2.612	2.612	2.612	2.612	2.612	NaN	2.612	2.612	2.612	3.388	2.612	2.612	2.612	2.612	2.612	2.696	2.612
hsa-miR-3201	2.612	2.612	2.612	2.612	2.612	2.612	2.612	2.612	2.612	2.612	2.612	2.612	2.612	2.612	2.612	2.612	2.682	2.612	2.612	2.612	2.612	2.612	2.612	2.612	2.612	2.612	2.612	2.612	2.612	2.612	2.612	2.612	2.612	2.612	2.612	2.612	2.612	2.612	2.612	2.612	2.612	2.612	2.612	2.612	2.612	2.612	2.612	2.612	2.612
hsa-miR-3202	2.612	2.612	2.612	3.058	2.612	2.612	2.752	2.612	2.612	3.63	3.454	2.615	2.612	3.745	2.612	2.612	2.612	2.612	2.612	2.612	2.612	3.049	2.612	2.612	2.612	3.346	3.086	3.005	2.612	2.612	2.612	3.591	2.612	2.612	3.034	2.779	2.612	2.612	2.612	2.612	2.612	2.839	3.313	3.093	2.612	2.612	3.187	2.734	2.9
hsa-miR-320a	6.139	5.408	4.83	5.335	4.831	5.057	5.292	5.86	4.528	5.044	4.911	4.104	4.826	5.292	7.121	5.88	6.42	4.311	4.726	4.46	6.566	5.264	5.051	4.991	5.363	4.26	5.136	4.375	5.777	5.216	4.743	5.446	4.985	5.371	6.195	5.385	5.269	4.899	5.131	4.181	5.475	5.318	6.173	6.351	4.325	4.349	5.084	5.306	6.101
hsa-miR-320b	5.304	4.528	3.984	4.755	3.955	4.372	4.888	5.215	3.873	4.352	4.21	2.627	4.136	4.484	6.492	3.928	4.404	2.638	3.645	3.852	5.937	4.325	4.47	3.712	4.569	3.603	4.625	3.8	4.9	4.723	3.622	5.045	4.311	4.685	5.453	4.906	3.231	2.612	4.241	4.059	4.935	3.939	5.229	5.713	3.761	3.77	4.535	4.728	5.641
hsa-miR-320c	4.64	4.002	3.501	4.146	3.696	3.985	4.386	4.493	3.217	3.984	3.203	2.612	3.6	3.591	5.785	3.09	2.794	2.612	2.612	3.963	5.499	3.933	4.33	3.471	4.283	3.386	4.366	3.391	3.959	2.612	3.242	4.606	3.777	4.391	4.848	4.518	2.612	3.113	3.576	3.855	4.305	3.314	4.626	5.063	3.437	3.313	3.799	4.353	5.099
hsa-miR-320d	4.818	3.753	4.135	3.493	3.405	3.916	3.704	4.583	3.124	3.374	2.612	2.612	3.785	3.357	5.631	2.68	5.312	2.612	2.612	3.895	5.355	3.869	3.401	3.611	3.819	2.612	3.923	2.987	4.172	3.467	2.612	4.344	3.427	3.907	4.636	3.95	3.399	2.955	3.924	2.612	3.979	3.149	4.395	4.991	3.445	2.612	6.097	3.223	4.685
hsa-miR-320e	4.458	3.567	4.001	3.639	2.676	3.023	3.624	4.08	2.808	3.101	2.612	2.612	2.612	2.949	5.507	2.651	2.618	2.612	3.526	2.612	5.038	3.06	3.27	3.663	3.848	2.833	3.694	3.589	3.712	3.704	2.977	4.182	2.612	3.946	4.363	3.517	2.612	4.083	3.886	2.612	3.809	2.612	4.004	4.755	3.498	2.612	2.612	2.612	4.278
hsa-miR-3161	2.612	2.612	2.612	2.612	2.612	2.612	2.612	2.612	2.612	2.612	2.612	2.612	2.612	2.612	2.612	2.612	2.612	2.612	2.612	2.612	2.612	2.612	2.612	2.612	2.612	2.612	2.612	2.612	2.612	2.612	2.612	2.612	2.612	2.612	2.612	2.612	2.612	2.612	2.612	2.612	2.612	2.612	2.612	2.612	2.612	2.612	2.612	2.612	2.612
hsa-miR-3163	2.612	2.612	2.612	2.612	2.612	2.612	2.612	2.612	2.612	2.612	2.612	2.612	2.612	2.612	2.612	2.612	2.685	2.612	2.612	2.612	2.612	2.612	2.612	2.612	2.612	2.612	2.612	2.612	2.612	2.612	2.612	2.612	2.612	2.612	2.612	2.612	2.612	2.612	2.612	2.612	2.612	2.612	2.612	2.612	2.612	2.612	2.612	2.612	2.612
hsa-miR-3164	2.612	2.612	2.612	2.612	4.033	2.612	2.612	2.612	2.741	2.612	2.612	2.612	2.612	2.612	2.612	2.612	2.617	2.612	2.612	2.612	2.612	2.612	2.612	2.612	2.612	2.612	3.033	2.612	2.612	2.612	2.612	2.612	2.612	2.612	2.612	2.612	3.198	2.612	2.612	2.612	2.612	2.612	2.612	2.612	2.822	2.612	4.452	2.612	2.612
hsa-miR-3165	2.612	2.612	2.612	2.612	2.612	2.612	2.612	2.612	2.612	2.612	2.612	2.612	2.612	2.612	2.612	2.612	2.612	2.612	2.612	2.612	2.612	2.648	2.612	2.612	2.612	2.612	2.612	2.612	2.612	2.612	2.612	2.612	2.612	2.612	2.612	2.612	2.612	2.612	2.612	2.612	2.612	2.612	2.758	2.612	2.612	3.247	2.612	2.672	2.612
hsa-miR-3166	2.612	2.612	2.612	2.612	2.612	2.612	2.612	2.612	2.612	2.612	2.612	2.612	2.612	2.612	2.612	2.612	2.612	2.612	2.612	2.612	2.612	2.612	2.612	2.612	2.612	2.612	2.612	2.612	2.612	2.612	2.612	2.612	2.612	2.612	2.612	2.612	2.612	2.612	3.415	2.612	2.612	2.612	2.612	2.612	2.785	2.612	2.612	2.612	2.612
hsa-miR-3167	2.612	2.612	2.612	2.612	2.612	2.745	2.612	2.612	2.612	2.612	2.612	2.763	2.612	2.612	2.612	2.808	3.338	2.612	2.612	2.612	2.612	2.68	2.612	2.612	2.612	2.612	2.612	2.612	2.612	2.612	2.612	2.612	2.612	2.612	2.612	2.612	2.612	2.612	2.612	2.612	2.612	2.612	2.612	2.612	2.612	2.612	2.612	2.612	2.612
hsa-miR-3168	2.612	2.612	2.612	2.612	2.612	2.612	2.612	2.612	2.612	2.612	2.612	2.612	2.612	2.612	2.612	2.612	2.612	2.612	2.612	2.612	2.612	2.612	2.612	2.612	2.612	2.612	2.612	2.612	2.612	2.612	2.612	2.612	2.612	2.612	2.612	2.612	2.612	2.612	2.612	2.612	2.612	2.612	2.612	2.612	2.612	2.612	2.612	2.612	2.612
hsa-miR-3169	2.612	2.612	2.612	2.612	2.612	2.612	2.612	2.612	2.612	2.612	2.612	2.612	2.612	2.612	2.612	2.612	2.612	2.612	2.612	2.612	2.612	2.612	2.612	2.612	2.612	2.612	2.612	2.612	2.612	2.612	2.612	2.612	2.612	2.612	2.612	2.612	2.612	2.612	2.612	2.612	2.612	2.612	2.612	2.612	2.612	2.612	2.612	2.612	2.612
hsa-miR-3170	2.612	2.612	2.612	2.612	2.612	2.612	2.612	2.612	2.612	2.612	2.612	2.612	2.612	2.612	2.612	2.612	2.612	2.612	2.612	2.612	2.612	2.612	2.612	2.612	2.612	2.612	2.612	2.612	2.612	2.612	2.612	2.612	2.612	2.612	2.612	2.612	2.612	2.612	2.612	2.612	2.612	2.612	2.612	2.612	2.612	2.612	2.612	2.612	2.612
hsa-miR-3171	2.612	2.612	2.612	2.612	2.612	2.612	2.612	2.612	2.612	2.612	2.612	2.612	2.612	2.612	2.612	2.612	2.623	2.612	2.612	2.612	2.612	4.224	3.177	2.612	2.612	2.612	2.612	2.612	2.612	2.612	2.612	2.612	2.612	2.612	2.612	2.612	2.612	2.612	2.612	2.612	2.612	2.612	2.612	2.612	2.612	2.612	2.612	2.612	2.612
hsa-miR-3174	2.612	2.612	2.612	2.612	2.612	2.612	2.612	2.612	2.612	2.612	2.612	2.914	2.612	2.612	2.612	2.612	2.78	2.612	2.612	2.612	2.612	2.612	2.612	2.612	2.612	2.612	2.612	2.612	2.612	2.612	2.612	2.612	2.612	2.612	2.612	2.612	2.612	2.612	2.612	2.612	2.612	2.612	2.612	2.612	2.612	2.612	2.612	2.612	2.612
hsa-miR-3175	4.726	4.636	5.068	5.203	5.438	5.581	4.559	5.87	4.734	5.263	4.841	5.492	4.942	4.631	4.532	5.713	5.399	5.106	5.043	4.906	4.804	4.544	4.45	4.224	4.766	4.712	4.227	4.497	4.509	4.206	4.882	3.302	4.728	4.564	3.928	4.155	4.423	4.511	4.544	2.612	4.911	5.079	4.842	4.942	5.014	5.641	3.264	5.541	4.854
hsa-miR-3176	3.259	3.354	2.612	4.015	3.576	3.342	2.97	2.953	3.227	3.074	4.62	4.287	3.375	3.861	3.535	3.471	4.103	3.045	3.633	4.177	3.898	3.001	4.647	4.569	3.346	3.331	3.531	4.148	3.857	4.114	3.404	4.114	3.7	3.556	3.2	4.015	3.876	4.226	2.612	2.612	4.409	3.914	4.192	3.233	3.985	2.612	4.03	2.872	3.227
hsa-miR-3178	12.834	12.597	12.415	12.192	12.416	11.946	12.248	12.539	12.479	11.885	12.302	12.479	12.416	12.137	12.01	12.54	12.356	12.356	12.301	12.011	12.247	12.356	12.192	12.248	12.54	12.248	12.247	12.301	12.416	12.356	12.247	12.302	12.479	12.356	12.302	12.192	12.247	12.352	12.54	12.245	12.415	11.945	12.011	12.192	12.302	12.248	12.414	12.597	12.302
hsa-miR-3179	2.612	2.612	2.612	2.612	2.612	2.612	2.612	2.612	2.612	2.612	2.612	2.612	2.612	2.612	2.612	2.612	2.612	2.612	2.612	2.612	2.612	2.612	2.612	2.612	2.612	2.612	2.612	2.612	2.612	2.612	2.612	2.612	2.612	2.612	2.612	2.612	2.612	2.612	2.612	2.612	2.612	2.612	2.612	2.612	2.612	2.612	2.612	2.612	2.612
hsa-miR-3180	8.826	8.997	8.72	8.205	9.144	8.696	8.829	8.909	8.967	8.384	8.224	9.026	8.856	8.673	8.11	8.696	8.406	8.721	8.744	8.649	8.8	8.829	8.91	8.856	8.91	8.856	8.648	8.995	8.721	8.491	8.827	8.882	8.91	9.083	7.983	8.882	8.965	8.713	8.856	9.239	8.855	8.647	8.13	7.894	9.113	8.801	8.339	8.534	8.225
hsa-miR-3181	2.612	2.612	2.612	3.043	3.49	2.612	2.732	2.945	3.167	2.612	2.612	3.177	2.774	3.22	2.838	2.816	2.619	2.612	2.612	2.612	2.612	2.949	2.612	2.612	3.264	3.213	2.612	2.992	3.521	2.612	2.612	2.612	2.612	3.174	3.023	2.612	2.612	2.822	2.612	2.612	2.612	3.112	2.694	2.612	2.612	2.612	2.612	2.612	2.612
hsa-miR-3182	2.612	2.612	2.612	2.612	2.612	2.612	2.612	2.67	2.612	2.612	2.612	2.69	2.612	2.612	2.612	2.612	2.612	2.612	2.612	2.612	2.612	2.612	2.612	2.612	2.612	2.612	2.612	2.612	2.612	2.612	2.612	2.612	2.612	2.612	2.612	2.612	2.612	2.612	2.612	2.612	2.612	2.612	2.612	2.612	2.612	2.612	2.612	2.612	2.612
hsa-miR-3183	2.612	2.612	2.612	2.612	2.612	2.612	4.658	2.612	2.612	2.612	2.612	2.612	2.964	2.612	2.612	2.612	3.173	2.612	2.612	2.612	2.612	2.612	2.612	2.612	2.612	2.612	2.612	2.612	2.612	2.612	2.612	2.612	2.612	2.612	2.612	2.612	3.34	2.612	2.612	2.612	2.612	3.499	2.612	2.612	2.612	2.612	2.612	2.673	2.612
hsa-miR-3185	6.514	7.78	8.001	6.284	7.947	6.469	6.779	6.865	7.372	6.566	6.017	7.845	7.524	6.979	6.215	6.95	5.966	6.722	7.193	6.95	7.446	7.615	7.93	7.659	8.534	7.152	7.779	8.018	7.209	6.239	8.037	7.463	8.092	8.448	5.938	7.477	7.643	8.049	8.205	8.298	7.539	6.707	6.386	5.814	7.659	7.209	6.324	6.793	6.737
hsa-miR-3188	5.656	6.409	6.078	6.228	6.606	6.152	6.008	6.13	6.261	6.806	5.703	6.709	6.528	6.374	6.058	5.565	4.512	5.677	6.108	6.228	6.194	6.434	6.709	6.422	6.696	6.195	6.445	6.642	5.928	5.842	6.765	6.049	6.205	7.152	5.5	6.306	5.887	6.623	6.581	6.463	6.25	6.046	5.948	6.028	6.272	6.239	5.121	6.142	6.152
hsa-miR-3193	2.612	2.612	2.612	2.612	2.612	2.612	2.612	2.612	2.612	2.612	2.612	2.693	2.612	2.612	2.612	3.23	3.492	2.612	2.612	2.612	2.612	2.612	2.612	2.612	2.612	2.612	2.612	2.612	2.612	2.612	2.612	2.612	2.612	2.612	2.612	2.612	2.612	2.612	2.612	2.612	2.612	2.612	2.612	2.612	2.612	2.612	2.612	2.612	2.612
hsa-miR-3195	8.32	8.773	8.555	8.746	8.721	8.91	8.746	8.321	8.649	9.025	8.966	8.601	8.385	8.746	8.363	8.168	8.555	8.801	8	8.746	8.555	8.448	8.092	8.625	8.245	8.579	8.091	8.532	8.556	8.746	8.624	8.149	8.407	8.168	8.534	8.205	7.981	7.698	8.343	7.996	7.946	8.532	8.407	8.364	8.829	8.407	8.035	8.074	7.947
hsa-miR-3196	12.415	12.192	11.885	12.077	12.356	12.302	11.886	12.191	12.302	12.077	12.356	11.886	12.248	12.077	12.191	12.192	12.302	12.416	12.355	12.077	12.191	12.479	12.416	12.479	12.137	12.416	12.415	12.355	12.011	12.192	12.137	12.54	12.077	12.248	12.137	12.416	12.136	12.244	12.248	12.354	12.539	12.247	11.82	11.596	12.077	12.416	12.355	12.192	12.011
hsa-miR-3197	8.799	9.211	8.909	8.773	9.528	9.246	8.801	8.745	9.316	8.772	8.996	9.211	9.281	8.829	8.881	8.938	9.424	8.997	9.081	8.882	8.855	8.967	9.736	9.211	9.699	8.997	8.966	9.352	8.938	9.083	9.315	9.026	9.144	9.663	9.882	9.211	9.661	9.621	9.055	9.42	9.315	9.111	8.696	8.882	9.528	9.177	9.35	8.938	8.856
hsa-miR-3198	2.612	2.612	2.612	2.612	2.675	2.612	2.612	2.612	2.703	2.874	2.612	2.612	2.612	2.612	2.612	2.612	2.612	2.612	2.612	2.612	2.612	2.764	2.612	2.612	2.612	2.612	2.612	2.612	2.612	2.612	2.612	2.612	2.612	2.612	2.612	2.612	2.612	2.612	2.612	2.612	2.612	3.032	2.612	2.612	2.713	2.612	2.612	2.763	2.612
hsa-miR-3199	2.612	2.612	2.612	2.612	2.612	2.612	2.612	2.612	2.612	2.612	2.612	3.045	2.612	2.612	2.612	2.933	3.315	2.657	2.612	2.612	2.612	2.612	2.612	2.612	2.612	2.612	2.612	2.612	2.612	2.612	2.612	2.612	2.612	2.612	2.612	2.612	2.612	2.612	2.612	2.612	2.612	2.612	2.612	2.612	2.612	2.612	2.612	2.683	2.612
hsa-miR-3128	2.612	2.612	2.612	2.612	2.612	2.612	2.911	2.612	2.612	2.612	2.612	2.612	2.612	2.612	2.612	2.612	2.612	2.612	2.612	2.612	2.612	2.612	2.612	2.612	2.612	2.612	2.612	2.612	2.612	2.612	2.612	2.612	2.612	2.612	2.612	2.612	2.612	2.612	2.612	2.612	2.612	2.612	2.612	2.612	2.612	2.612	2.612	2.612	2.612
hsa-miR-3122	3.905	4.251	2.612	4.064	4.068	4.353	3.324	3.203	4.159	3.558	3.707	2.675	4.164	3.911	3.993	2.796	2.612	3.194	2.612	3.968	4.094	4.015	4.077	4.306	4.122	4.011	3.481	4.027	4.474	3.459	3.61	4.674	3.916	4.177	3.295	4.086	4.004	4.792	3.741	4.108	4.469	4.337	4.042	3.785	3.814	2.612	3.394	3.18	3.379
hsa-miR-3123	3.85	2.612	2.612	2.612	4.251	2.612	2.612	2.612	2.612	2.612	2.612	2.612	2.612	2.612	2.612	2.612	2.612	2.612	2.612	2.612	2.612	2.612	2.612	2.612	2.612	2.612	2.612	2.612	2.612	2.612	2.612	2.612	2.612	2.612	2.612	2.612	2.612	2.612	2.612	2.612	2.612	2.845	2.612	2.612	2.612	2.612	2.612	2.612	2.612
hsa-miR-3125	2.612	2.612	2.612	2.612	2.612	2.612	2.612	2.612	2.612	2.612	2.612	2.612	2.612	2.612	2.612	2.612	2.612	2.612	2.612	2.612	2.612	2.612	2.612	2.612	2.612	2.612	2.612	2.612	2.612	2.612	2.612	2.612	2.612	2.612	2.612	2.612	2.612	2.612	2.612	2.612	2.612	2.612	2.612	2.612	2.612	2.612	2.612	2.612	2.612
hsa-miR-3137	2.612	2.612	3.885	2.612	3.183	3.18	3.136	3.772	3.528	2.764	2.906	2.672	3.631	3.158	2.881	2.612	4.99	2.612	4.031	2.612	3.872	3.737	3.968	4.353	3.563	3.607	3.776	4.258	3.802	3.282	3.489	3.757	3.972	4.283	4.372	3.142	4.573	4.487	2.612	4.919	4.488	4.213	3.482	3.647	3.32	2.612	4.261	4.06	3.267
hsa-miR-3138	2.612	2.612	2.612	2.612	2.612	2.612	2.612	2.708	2.612	2.966	2.612	2.861	3.111	2.938	2.826	2.612	3.915	2.612	2.612	2.612	2.612	2.612	2.612	2.612	2.612	3.171	2.777	2.612	2.612	2.612	2.612	2.612	2.612	2.612	3.994	2.612	2.612	2.612	2.612	2.612	2.612	2.612	2.967	2.612	2.783	3.667	2.612	2.919	2.612
hsa-miR-3139	2.612	2.612	2.612	2.612	2.612	2.612	2.612	2.612	2.612	2.612	2.612	2.612	2.612	2.612	2.612	2.612	2.612	2.612	2.612	2.612	2.612	2.612	2.612	2.612	2.612	2.612	2.612	2.612	2.612	2.612	2.612	2.612	2.612	2.612	2.612	2.612	2.612	2.612	2.612	2.612	2.612	2.612	2.612	2.612	2.612	2.612	2.612	2.612	2.612
hsa-miR-3131	6.349	6.85	7.507	6.657	6.85	7.007	6.555	6.75	7.007	5.721	7.704	6.351	6.95	6.922	6.708	6.85	6.992	6.894	7.582	6.67	6.361	6.779	7.239	7.093	6.422	6.979	6.26	6.419	6.793	7.138	6.579	7.224	6.807	6.85	7.583	6.793	7.09	7.653	6.709	7.411	8.147	7.811	7.035	7.254	6.316	7.555	7.961	7.463	6.644
hsa-miR-3132	3.067	2.612	2.612	3.704	2.612	4.287	3.452	2.85	2.692	3.17	2.612	2.612	2.779	2.612	2.677	2.612	2.612	2.612	2.612	2.612	2.612	3.004	3.142	2.612	2.612	2.612	3.065	2.612	2.612	3.886	2.612	2.612	2.612	2.612	3.361	2.745	2.612	2.612	2.612	2.612	3.048	2.939	2.721	3.278	2.789	2.612	2.612	2.667	2.781
hsa-miR-3133	2.612	2.612	2.612	2.612	2.612	2.612	2.612	2.612	2.612	2.612	2.612	2.612	2.612	2.612	2.612	2.612	2.612	2.612	2.612	2.612	2.612	2.612	2.612	2.612	2.612	2.612	2.612	2.612	2.612	2.612	2.612	2.612	2.612	2.612	2.612	2.612	2.612	2.612	2.612	2.612	2.612	2.612	2.612	3.579	2.612	2.612	2.612	2.612	2.612
hsa-miR-3134	2.612	2.612	2.612	2.612	2.612	2.612	2.612	2.612	2.612	2.612	2.612	2.612	2.612	2.612	2.612	2.612	2.612	2.612	2.612	2.612	2.612	2.612	2.612	2.612	2.612	2.612	2.612	2.612	2.612	2.612	2.612	2.612	2.612	2.612	2.612	2.612	2.612	2.612	2.612	2.612	2.612	2.612	2.612	2.612	2.612	2.612	2.612	2.612	2.612
hsa-miR-3148	2.612	2.612	2.612	2.612	2.612	2.612	2.612	2.612	2.612	2.612	2.612	2.704	2.612	2.612	2.612	2.612	2.612	2.612	2.612	2.612	2.612	2.612	2.612	2.612	2.612	2.612	2.612	2.612	2.612	2.612	2.612	2.612	2.612	2.612	2.612	2.612	2.612	2.612	2.612	2.612	2.612	2.612	2.612	2.612	2.612	2.612	2.612	2.612	2.612
hsa-miR-3149	2.612	2.612	2.612	2.612	2.612	2.612	2.612	2.612	2.612	2.612	2.612	2.612	2.612	2.612	2.612	2.612	2.612	2.612	2.612	2.612	2.612	2.612	2.612	2.612	2.612	2.612	2.612	2.612	2.612	2.612	2.612	2.612	2.612	2.612	2.612	2.612	2.612	2.612	2.612	2.612	2.612	2.612	2.612	2.612	2.612	3.963	2.612	2.612	2.612
hsa-miR-3141	7.061	7.209	6.892	6.936	7.239	7.342	6.836	6.527	7.239	7.658	6.735	7.093	7.152	7.282	6.892	6.821	6.963	7.063	6.502	7.007	7.208	7.167	6.683	7.122	7.417	7.372	7.047	7.279	7.035	7.254	7.121	6.936	6.993	7.048	6.493	7.021	7.165	6.649	6.867	6.958	6.75	6.962	7.312	7.035	7.555	6.979	6.947	6.67	7.402
hsa-miR-3142	2.612	2.612	2.612	2.612	2.875	3.063	3.148	2.612	2.612	2.612	2.612	2.612	2.612	2.612	2.612	2.612	2.612	2.612	2.612	2.612	2.612	2.612	2.612	2.612	2.612	2.612	2.612	2.612	2.612	2.612	2.844	2.612	2.612	2.612	3.615	2.612	2.612	3.002	2.612	2.612	2.612	2.612	2.612	2.612	2.612	2.612	2.612	2.612	2.612
hsa-miR-3143	2.612	2.612	2.612	2.612	2.612	2.612	2.612	2.612	2.612	2.612	2.612	2.612	2.612	2.612	2.612	2.612	2.612	2.612	2.612	2.612	2.612	2.612	2.612	2.612	2.612	2.612	2.612	2.612	2.612	2.612	2.612	2.612	2.612	2.612	2.612	2.612	2.612	2.612	2.612	4.177	2.612	2.612	2.612	2.612	2.612	2.612	2.612	2.612	2.727
hsa-miR-3146	2.612	2.612	2.612	2.612	2.612	2.612	2.612	2.612	2.612	2.612	2.612	2.612	2.612	2.612	2.612	2.612	2.612	2.612	2.612	2.612	2.612	2.612	2.612	2.612	2.612	2.612	2.612	2.612	2.612	2.612	2.612	2.612	2.612	2.612	2.612	2.612	2.612	2.612	2.612	2.612	2.612	2.612	2.612	2.612	2.612	2.612	2.612	2.612	2.612
hsa-miR-3147	4.04	4.723	4.684	3.579	4.734	5.176	4.077	3.447	4.636	5.277	4.39	4.086	4.936	4.554	3.748	4.793	2.62	4.86	3.939	4.513	5.215	4.559	5.32	5.144	4.601	5.063	5.305	5.283	4.381	4.264	4.776	4.948	4.883	4.569	4.575	4.44	2.612	4.337	4.523	5.064	4.77	4.614	4.22	3.827	4.76	3.655	5.012	5.164	4.015
hsa-miR-3159	2.612	2.612	2.612	2.612	2.612	2.612	2.612	2.612	2.612	2.612	2.612	2.612	2.612	2.612	2.612	2.612	2.612	2.612	2.612	2.612	2.612	2.612	2.612	2.612	2.612	2.612	2.612	2.612	2.612	2.612	2.612	2.612	2.612	2.612	2.612	2.612	2.612	2.612	2.612	2.612	2.612	2.612	2.612	2.612	2.612	2.612	2.612	2.612	2.612
hsa-miR-3153	3.461	4.187	4.324	3.486	3.773	3.423	2.967	3.699	3.579	2.961	4.085	3.313	3.753	3.556	3.473	3.528	3.396	2.872	3.771	3.441	3.756	3.324	4.233	4.192	3.04	3.537	3.805	3.726	3.679	3.955	3.504	4.127	4.025	4.109	4.701	3.924	3.215	4.138	3.793	2.612	4.167	3.561	3.985	3.471	4.029	4.274	2.612	4.051	3.223
hsa-miR-3154	5.945	5.378	5.606	5.408	5.598	5.541	5.342	5.766	5.453	5.355	5.468	5.988	5.461	5.356	5.523	5.378	6.397	5.32	5.596	5.598	5.523	5.313	5.557	5.516	5.565	5.616	5.362	5.459	5.469	5.197	5.785	5.581	5.722	5.74	5.677	5.423	5.784	6.071	5.508	5.619	6.151	5.965	5.777	5.796	5.871	6.008	5.2	5.967	5.385
hsa-miR-323b-5p	2.612	2.612	2.612	2.612	2.612	2.612	2.612	2.612	2.612	2.612	2.612	2.711	2.612	2.612	2.612	2.612	3.586	2.612	2.612	2.612	2.612	2.612	2.612	2.612	2.612	2.612	2.612	2.612	2.612	2.612	2.612	2.612	2.612	2.612	2.612	2.612	4.477	2.612	2.612	2.612	2.612	2.612	2.612	2.612	2.612	2.612	2.612	2.612	2.612
hsa-miR-323b-3p	2.612	2.612	2.612	2.612	2.612	2.612	2.612	2.612	2.612	2.612	2.612	2.63	2.612	2.612	2.612	2.612	2.937	2.612	2.612	2.612	2.612	2.612	2.612	2.612	2.612	2.612	2.612	2.612	2.612	2.612	2.829	2.612	2.612	2.612	2.612	2.612	2.612	2.612	2.612	2.612	2.612	2.612	2.612	2.612	2.612	2.612	2.612	2.612	2.612
hsa-miR-3115	2.612	2.612	2.612	2.612	2.612	2.612	2.612	2.612	2.612	2.612	2.612	2.612	2.612	2.612	2.612	2.612	2.612	2.612	2.612	2.612	2.612	2.612	2.612	2.612	2.612	2.612	2.612	2.612	2.612	2.612	2.612	2.612	2.612	2.612	2.612	2.612	2.612	2.612	2.612	2.612	2.612	2.612	2.612	2.612	2.612	3.261	2.612	2.612	2.612
hsa-miR-3116	2.612	2.612	2.612	2.612	2.612	2.612	2.612	2.612	2.612	2.612	2.612	2.853	2.612	2.612	2.612	4.177	4.024	3.06	2.612	2.612	2.612	2.612	2.612	2.612	2.612	2.612	2.612	2.612	2.612	2.612	2.612	2.612	2.612	2.612	2.612	2.612	2.612	2.612	2.612	2.612	2.612	2.612	2.612	2.612	2.612	2.612	2.612	2.612	2.612
hsa-miR-3118	2.612	2.612	2.612	2.612	2.612	2.612	3.171	2.612	2.612	2.612	2.612	2.612	2.612	2.612	2.612	2.612	2.612	2.612	2.612	2.612	2.612	2.612	2.612	2.612	2.612	2.612	2.612	2.612	2.612	2.612	2.612	2.612	2.612	2.612	2.612	2.612	2.612	2.612	2.612	2.612	2.612	2.612	2.612	2.612	2.612	2.612	2.612	2.612	2.612
hsa-miR-3119	2.612	2.612	2.612	2.612	2.612	2.612	2.612	2.612	2.612	2.612	2.612	2.612	2.612	2.612	2.612	2.612	2.612	2.612	2.612	2.612	2.612	2.612	2.612	2.612	2.612	2.612	2.612	2.612	2.612	2.612	2.612	2.612	2.612	2.612	2.612	2.612	2.612	2.612	2.612	2.612	2.612	2.612	2.612	2.612	2.612	2.612	2.612	2.612	2.612
hsa-miR-301b	2.612	2.612	2.612	2.612	2.612	2.612	2.612	2.612	2.612	2.612	2.612	3.716	2.612	2.612	3.039	2.888	2.612	2.687	2.612	2.612	2.612	2.612	2.612	2.612	2.612	2.612	2.612	2.612	2.612	2.612	2.612	2.612	2.612	2.612	2.612	2.612	2.612	2.612	2.612	2.612	2.612	2.612	2.612	2.612	2.612	2.612	2.612	2.612	2.612
hsa-miR-302e	2.612	4.206	2.612	2.612	2.612	2.612	2.612	2.612	2.612	2.612	2.612	2.612	2.612	2.612	2.612	2.612	2.612	2.612	2.612	2.612	2.612	2.612	2.612	2.612	2.612	2.612	2.612	2.612	2.612	2.612	2.612	2.612	2.612	2.612	2.612	2.612	2.612	3.281	2.612	2.612	2.612	2.612	2.612	2.612	2.612	2.612	2.612	2.612	2.612
hsa-miR-302f	2.612	2.612	2.612	2.612	2.696	2.612	2.612	2.612	2.612	2.612	2.612	2.612	2.612	2.612	2.612	2.612	2.612	2.612	2.612	2.612	2.612	4.584	2.612	2.612	2.612	2.612	2.612	2.612	2.612	2.612	2.612	2.612	2.612	2.612	2.612	2.612	2.612	2.612	2.612	2.612	2.612	2.612	2.612	2.612	2.612	2.612	2.612	2.612	2.612
hsa-miR-1237-3p	5.214	5.039	5.46	5.292	5.099	5.003	5.335	5.02	5.093	5.08	5.163	5.461	5.236	5.033	5.13	5.203	5.08	5.124	5.579	5.176	5.249	5.039	4.918	5.087	4.82	4.766	4.847	5.061	5.124	5.423	5.092	5.164	5.25	5.151	4.954	4.848	5.188	5.044	5.144	4.282	4.899	4.813	4.985	5.075	5.236	5.492	4.785	5.25	4.82
hsa-miR-1237-5p	12.538	13.031	12.924	12.652	13.031	12.54	12.924	12.703	12.979	12.479	12.652	12.879	12.979	12.793	12.748	12.879	12.597	12.652	12.924	12.54	12.834	13.031	12.979	13.087	13.087	12.749	12.879	12.979	12.793	12.54	12.979	12.924	12.924	12.704	12.479	12.793	12.651	12.923	13.087	13.208	13.087	12.979	12.704	12.597	12.835	12.879	12.596	12.924	12.835
hsa-miR-3960	15.355	15.355	15.355	15.355	15.355	15.355	15.355	15.355	15.355	14.856	15.355	15.355	15.355	15.355	15.355	15.355	15.355	15.355	15.355	15.355	15.355	15.355	15.355	15.355	15.355	15.355	15.355	15.355	15.355	15.355	15.355	15.355	15.355	15.355	15.355	15.355	15.355	15.355	15.355	15.355	15.355	15.355	15.355	15.355	15.355	15.355	15.355	15.355	15.355
hsa-miR-3973	2.612	2.612	2.612	2.612	2.612	2.612	2.612	2.612	2.612	2.612	2.612	2.857	2.612	2.612	2.612	3.105	2.628	2.694	2.612	2.612	2.612	2.612	2.612	2.612	2.612	2.612	2.612	2.612	2.612	2.612	2.612	2.612	2.612	2.612	2.612	2.612	2.612	2.612	2.612	2.612	2.612	2.612	2.612	2.612	2.612	2.612	2.612	2.612	2.612
hsa-miR-3974	2.612	2.612	2.612	2.612	2.612	2.612	2.612	2.612	2.612	2.612	3.116	2.697	2.612	2.612	2.612	3.552	2.958	2.776	2.612	2.612	2.612	2.612	2.612	2.612	2.612	2.612	2.612	2.612	2.612	2.612	2.612	2.612	2.612	2.612	2.612	2.612	2.612	2.612	2.612	2.612	2.612	2.612	2.612	2.612	2.612	3.761	2.612	2.612	2.612
hsa-miR-3975	2.612	2.612	2.612	2.612	2.612	2.612	2.612	2.612	2.612	2.612	2.612	2.816	2.612	2.612	2.612	2.612	2.612	2.612	2.612	2.612	2.612	2.612	2.612	2.612	2.612	2.612	2.612	2.612	2.612	2.612	2.612	2.612	2.612	2.612	2.612	2.612	2.612	2.612	2.612	2.612	2.612	2.612	2.612	2.612	2.612	2.612	2.612	2.612	2.612
hsa-miR-3976	2.612	2.612	2.612	2.612	2.612	2.612	2.612	2.612	2.612	3.83	2.612	2.64	2.612	2.612	2.612	2.612	5.548	2.612	2.612	2.612	2.612	2.612	2.612	2.612	2.612	2.612	2.612	2.612	2.612	2.612	2.612	2.612	2.612	2.612	2.612	2.612	2.612	2.612	2.612	2.612	2.612	2.612	3.187	2.717	2.612	2.612	2.612	2.612	2.612
hsa-miR-3977	2.612	2.612	2.612	2.612	2.612	2.612	2.612	2.612	2.612	2.612	2.612	2.612	2.612	2.612	2.612	2.612	2.612	2.612	2.612	2.612	2.612	2.612	2.612	2.612	2.612	2.612	2.75	2.612	2.612	2.612	2.612	2.612	2.612	2.612	2.612	2.612	2.612	2.612	2.612	2.612	2.612	2.612	2.612	2.612	2.612	2.612	2.612	2.612	2.612
hsa-miR-3978	2.612	2.612	2.612	2.612	2.612	2.612	2.612	2.612	2.612	2.612	2.612	2.612	2.612	2.612	2.612	2.612	2.612	2.612	2.612	2.612	2.612	2.612	2.612	2.612	2.612	2.612	2.612	2.612	2.612	2.612	2.612	2.612	2.612	2.612	2.612	2.612	2.612	2.612	2.612	2.612	2.612	2.612	2.612	2.612	2.612	2.612	2.612	2.612	2.612
hsa-miR-3972	2.612	2.612	4.176	3.563	2.66	2.954	2.612	2.867	3.295	3.022	4.099	3.361	2.612	3.802	3.033	4.274	2.618	3.058	2.612	2.612	3.141	2.761	2.612	2.612	2.612	2.612	4.579	2.612	2.612	2.612	2.612	2.612	2.612	2.612	2.612	2.774	2.612	2.612	2.612	2.612	2.612	2.612	2.956	2.757	2.612	4.96	2.612	3.513	2.699
hsa-miR-3920	2.612	2.612	2.612	2.612	2.612	2.612	2.612	2.612	2.612	2.612	2.612	2.612	2.612	2.612	2.612	2.612	2.612	2.612	2.612	2.612	2.612	2.612	2.612	2.612	2.612	2.612	2.612	2.612	2.612	2.612	2.612	2.612	2.612	2.612	2.612	2.612	2.612	2.612	2.612	2.612	2.612	2.612	2.612	2.612	2.612	2.612	2.612	2.612	2.612
hsa-miR-3921	2.612	5.349	2.612	2.612	2.612	2.612	2.612	2.612	2.612	2.612	2.612	2.612	2.612	2.612	2.612	2.612	2.612	2.612	2.612	2.612	2.612	2.612	2.612	2.612	2.612	2.612	2.612	2.612	2.612	2.612	2.612	2.612	2.612	2.612	2.612	2.612	2.612	2.612	2.612	2.612	2.612	2.612	2.612	2.612	2.612	3.23	2.612	2.612	2.612
hsa-miR-3923	2.612	2.612	2.612	2.612	2.612	2.612	2.612	2.612	2.612	2.612	2.612	2.612	2.612	2.612	2.612	2.612	2.612	2.612	2.612	2.612	2.612	2.612	2.612	2.612	2.612	2.612	2.612	2.612	2.612	2.612	2.612	2.612	2.612	2.612	2.612	2.612	2.612	2.612	2.612	2.612	2.612	2.612	2.612	2.612	2.612	2.612	2.612	2.612	2.612
hsa-miR-3924	2.612	2.612	2.612	2.612	2.612	2.612	2.612	2.612	2.612	2.612	2.612	2.612	2.612	2.612	2.612	2.612	2.612	2.612	2.612	2.612	2.612	2.612	2.612	2.612	2.612	2.612	2.612	2.612	2.612	2.612	2.612	2.612	2.612	2.612	2.612	2.612	2.612	2.612	2.612	2.612	2.612	2.612	2.612	2.612	2.612	2.612	2.612	2.612	2.612
hsa-miR-3926	2.612	2.612	2.612	2.612	2.612	2.612	2.612	2.612	2.612	2.612	2.612	2.612	2.612	2.612	2.612	2.612	2.612	2.612	2.612	2.612	2.612	2.612	2.612	2.612	2.612	2.612	2.723	2.612	2.612	2.612	2.612	2.612	2.612	2.612	2.612	2.612	2.612	2.612	2.612	2.612	2.612	2.612	2.612	2.612	2.612	4.095	2.612	2.612	2.612
hsa-miR-3929	2.612	2.612	2.612	2.612	2.612	2.612	2.612	2.612	2.612	2.612	2.612	3.603	2.612	2.612	2.612	4.69	3.481	3.133	2.612	2.612	2.612	2.612	2.612	2.612	2.612	2.612	2.612	2.612	2.612	2.612	2.612	2.612	2.612	2.612	2.612	2.612	2.612	2.612	2.612	2.612	2.612	2.612	2.612	2.612	2.612	2.612	2.612	2.612	2.612
hsa-miR-3935	2.612	2.612	2.612	2.612	2.612	2.612	2.612	2.794	2.676	2.612	2.612	4.211	2.612	2.612	2.612	4.206	3.566	3.167	2.612	2.612	2.612	2.612	2.612	2.612	2.612	2.612	2.612	2.612	2.612	2.612	2.612	2.612	2.612	2.612	2.612	2.612	2.612	2.612	2.612	2.612	3.263	2.612	2.612	2.612	2.612	4.064	2.612	2.612	2.612
hsa-miR-3936	2.612	2.612	2.612	3.27	2.612	2.763	2.612	3.898	3.223	2.612	2.612	4.335	3.441	2.612	2.612	4.782	4.158	3.302	3.585	2.612	3.042	2.612	3.051	2.612	2.612	2.612	2.937	2.612	2.612	2.612	2.612	3.171	2.612	2.612	2.612	2.612	2.612	3.79	2.612	2.612	3.945	2.612	3.09	3.667	2.738	4.942	2.612	5.051	3.04
hsa-miR-3937	7.928	8.512	8.578	8.322	8.746	8.601	8.343	8.204	8.47	9.112	8.342	8.91	8.801	8.625	8.406	8.556	8.224	8.938	8.623	8.696	8.909	8.773	9.055	8.696	8.997	8.882	8.855	9.111	8.601	8.579	8.72	8.856	8.696	8.673	8.265	8.579	8.744	9.202	8.721	8.932	8.426	8.468	8.265	7.829	8.512	8.47	8.184	8.225	8.491
hsa-miR-3938	2.612	2.612	2.612	2.612	2.612	2.612	2.612	2.612	2.612	2.612	2.612	2.612	2.612	2.612	2.612	2.612	2.612	2.612	2.612	2.612	2.612	2.612	2.612	2.612	2.612	2.612	2.612	2.612	2.612	2.612	2.612	2.612	2.612	2.612	2.612	2.612	2.612	2.612	2.612	2.612	2.612	2.612	2.612	2.612	2.612	2.612	2.612	2.612	2.612
hsa-miR-3939	2.612	2.612	2.612	2.612	2.612	2.612	2.612	2.669	2.612	2.612	2.612	2.612	2.612	2.612	2.612	2.612	2.612	2.612	2.612	2.612	2.612	2.612	5.852	2.612	2.612	2.612	2.612	2.612	2.612	2.612	2.612	2.612	2.612	2.612	2.612	2.612	2.612	2.612	2.612	2.612	2.612	2.612	2.612	2.612	2.612	3.117	2.612	2.612	2.612
hsa-miR-3941	2.612	2.612	2.612	2.612	2.612	2.612	2.612	2.612	2.612	2.612	2.612	2.612	2.612	2.612	2.612	2.612	2.612	2.612	2.612	2.612	2.612	2.612	2.612	2.612	2.612	2.612	2.612	2.612	2.612	2.612	2.612	2.612	2.612	2.612	2.612	2.612	2.612	2.612	2.612	2.612	2.612	2.612	2.612	2.612	2.612	2.612	2.612	2.612	2.612
hsa-miR-3943	3.376	3.793	2.612	4.077	3.302	3.517	4.15	3.37	3.328	3.788	3.566	2.743	3.563	3.545	2.908	2.911	2.612	3.295	2.612	3.77	3.298	3.781	4.055	3.659	3.031	3.89	3.504	3.538	3.313	2.612	3.646	3.857	2.612	3.955	3.233	2.931	3.275	2.612	3.757	NaN	3.054	3.118	3.537	3.994	3.869	4.489	2.612	3.06	3.696
hsa-miR-3945	4.199	4.696	3.727	4.658	4.518	4.82	4.26	3.723	5.026	5.589	4.328	4.489	4.564	4.43	4.163	4.358	5.298	4.837	2.612	3.814	4.61	4.46	3.591	4.26	4.353	4.601	3.404	4.189	3.517	4.127	4.09	2.612	4.122	3.346	2.612	3.687	4.226	3.062	3.437	2.612	3.646	4.562	4.936	4.728	5.026	4.216	3.964	4.025	5.264
hsa-miR-3907	3.771	3.643	4.947	4.45	4.575	4.658	3.667	4.722	4.353	3.411	5.05	2.632	4.636	4.58	4.522	3.989	2.617	2.764	4.327	4.206	4.08	5.118	5.704	4.674	4.68	3.757	4.61	4.129	4.395	4.415	3.512	4.274	4.168	4.211	4.76	5.823	4.94	3.964	3.81	4.601	4.3	3.424	3.844	4.871	2.718	3.959	3.664	3.164	4.723
hsa-miR-3908	2.612	2.612	2.612	2.612	2.612	2.612	2.612	2.612	2.612	2.612	2.612	2.612	2.612	2.612	2.612	2.612	2.612	2.612	2.612	2.612	2.612	2.612	2.612	2.612	2.612	2.612	2.612	2.612	2.612	2.612	2.612	2.612	2.612	2.612	2.612	2.612	2.612	2.612	2.612	2.612	2.612	2.612	2.612	3.486	2.612	2.612	2.612	2.612	2.612
hsa-miR-3909	2.612	2.612	2.612	2.612	2.612	2.612	2.786	2.612	2.612	2.612	2.612	2.612	2.612	2.612	2.612	2.612	2.612	2.612	2.612	2.612	2.612	2.612	2.612	2.612	2.612	3.844	2.612	2.612	2.612	2.612	2.612	2.612	2.612	2.612	2.612	2.612	2.612	2.612	2.612	2.612	2.612	2.612	2.612	2.612	2.612	2.612	2.612	2.612	2.612
hsa-miR-3910	2.612	2.612	2.612	2.612	2.612	2.612	2.612	2.612	2.612	2.612	2.612	2.612	2.612	2.612	2.612	2.612	2.612	2.612	2.612	2.612	2.612	2.612	2.612	2.612	2.612	2.612	2.612	2.612	2.612	2.612	2.612	2.612	2.612	2.612	2.612	2.612	2.612	2.612	2.612	2.612	2.612	2.612	2.612	2.612	2.612	2.612	2.612	2.612	2.612
hsa-miR-3911	3.026	3.899	3.674	4.104	3.316	3.595	3.493	2.991	3.474	3.744	4.605	2.634	3.513	4.358	3.363	2.954	2.612	3.405	2.612	2.943	3.578	3.651	3.151	3.753	6.737	3.741	3.594	3.457	3.386	2.612	3.338	3.781	3.441	3.545	2.612	3.007	2.612	3.089	3.595	2.612	3.889	3.637	3.509	4.187	3.822	4.966	2.612	4.744	3.56
hsa-miR-3914	2.612	2.612	2.612	2.612	2.612	2.612	2.612	2.612	2.612	2.612	2.612	2.798	2.612	2.612	2.612	2.612	2.804	2.612	2.612	2.612	2.612	2.612	2.612	2.612	2.612	2.612	2.612	2.612	2.612	2.612	2.612	2.612	2.612	2.612	2.612	2.612	2.612	2.612	2.612	2.612	2.612	2.612	2.612	2.612	2.612	2.612	2.612	2.612	2.612
hsa-miR-3915	3.424	2.612	2.612	2.612	2.612	2.612	2.612	2.612	2.612	2.612	2.612	2.612	2.612	2.612	2.612	2.612	2.612	2.612	2.612	2.612	2.612	2.612	2.612	2.612	2.612	2.612	2.612	2.612	2.612	2.612	2.612	2.612	2.612	2.612	2.612	2.612	2.612	2.612	2.612	2.612	2.612	2.612	2.612	2.612	2.612	2.612	2.612	2.612	2.612
hsa-miR-3916	2.612	2.612	2.612	2.612	2.612	2.612	2.612	2.655	2.612	2.612	2.612	3.105	2.612	2.612	2.612	3.133	4.375	2.669	2.612	2.612	2.612	2.612	2.612	2.612	2.612	2.612	2.612	2.612	2.612	2.612	2.612	2.612	2.612	2.612	2.612	2.612	2.612	2.612	2.612	2.612	2.612	2.612	2.612	2.612	2.612	2.612	2.612	2.612	2.612
hsa-miR-3917	6.407	5.928	6.315	6.101	6.261	5.871	5.469	6.282	6.018	5.399	6.183	5.957	6.374	5.767	5.766	6.306	6.765	5.786	6.514	5.938	5.657	5.757	5.861	5.767	5.757	5.967	5.851	5.53	6.152	5.919	5.532	6.505	5.957	5.988	6.657	5.998	6.443	6.208	6.049	6.178	6.048	6.16	6.228	5.919	5.453	5.099	6.489	6.09	5.633
hsa-miR-3918	3.739	3.798	4.314	4.523	4.172	3.831	4.674	4.259	4.509	4.366	3.94	5.229	4.912	4.877	3.531	4.621	5.46	4.274	5.241	5.057	5.062	4.269	3.471	4.42	4.091	3.968	4.195	3.974	4.86	4.246	4.971	2.612	4.81	4.353	3.886	4.494	3.625	4.438	4.674	4.135	4.673	4.327	4.104	4.744	5.59	3.819	3.223	5.003	4.255
hsa-miR-3919	2.612	2.612	2.612	2.612	2.612	2.612	2.612	3.008	2.612	2.612	2.612	4.4	2.612	2.612	2.612	2.612	3.242	2.612	2.612	2.612	2.612	2.612	2.612	2.612	2.612	2.612	2.612	2.612	2.612	2.612	2.612	2.612	2.612	2.612	2.612	2.612	2.612	2.612	2.612	2.612	2.612	2.612	2.612	2.612	2.612	2.612	2.612	2.721	2.612
hsa-miR-378b	2.612	2.612	2.612	2.612	2.612	2.612	2.612	2.612	2.612	2.612	2.612	3.27	2.612	2.612	2.612	2.73	4.2	2.791	2.612	2.612	2.612	2.612	2.612	2.612	2.612	2.612	2.612	2.612	2.612	2.612	2.612	2.612	2.612	2.612	2.612	2.612	2.612	2.612	2.612	2.612	2.612	2.612	2.612	2.612	2.612	2.612	2.612	2.612	2.612
hsa-miR-378c	4.036	2.612	2.612	2.612	2.612	2.612	2.612	3.209	2.612	2.612	2.612	2.956	2.612	2.612	2.687	4.02	3.86	2.612	2.612	2.612	2.612	2.612	2.612	2.612	2.612	2.612	2.612	3.439	2.612	2.612	2.612	2.612	2.612	2.612	2.612	2.612	2.612	7.854	2.612	2.612	2.612	2.816	2.612	2.612	2.612	2.612	2.612	2.612	2.612
hsa-miR-378d	3.901	2.612	2.612	3.023	2.612	2.612	2.612	3.566	2.612	2.612	2.612	2.612	2.612	2.612	2.774	2.612	2.612	2.612	2.612	2.612	2.612	2.612	2.612	2.612	2.612	2.612	2.612	2.612	2.612	2.612	2.612	2.612	2.612	2.612	2.612	2.612	2.612	2.612	2.612	2.612	2.612	2.612	2.612	2.612	2.612	3.394	2.612	2.612	2.612
hsa-miR-378e	3.439	2.612	2.612	2.612	2.612	2.612	2.612	2.701	2.612	2.612	2.612	2.615	2.612	2.612	2.612	2.612	4.385	2.612	2.612	2.612	2.612	2.687	2.612	2.612	2.612	2.612	2.612	2.612	2.612	2.612	2.612	3.233	2.612	2.612	2.612	2.612	2.612	2.612	2.612	2.612	2.612	2.612	2.612	2.612	2.612	2.612	2.612	2.612	2.612
hsa-miR-378f	3.681	2.612	2.612	2.612	2.612	2.612	3.108	2.833	2.612	2.612	2.612	2.612	2.612	2.612	2.859	2.612	2.612	2.612	4.235	2.612	2.612	2.612	2.612	2.612	2.612	2.612	2.971	2.612	2.612	2.612	2.612	2.612	2.612	2.612	2.612	2.612	2.612	2.612	2.612	2.612	2.612	2.612	2.612	2.612	2.612	2.612	2.612	2.612	2.721
hsa-miR-378g	3.499	2.612	2.612	2.612	2.612	2.612	2.612	2.961	2.612	2.612	2.612	3.814	2.612	2.612	4.05	4.255	2.612	3.09	2.612	2.612	2.612	2.638	2.612	2.612	2.612	2.612	2.612	2.612	2.612	2.612	2.612	2.612	2.612	2.612	2.612	2.612	2.612	2.612	2.612	2.612	2.612	2.805	2.612	2.612	2.612	2.612	2.612	2.612	2.612
hsa-miR-378h	2.612	2.612	2.612	2.612	2.612	2.612	2.612	2.612	2.612	2.612	2.612	4.233	2.612	2.612	2.612	2.612	4.227	2.612	2.612	2.612	2.612	2.612	2.612	2.612	2.612	2.612	2.612	2.612	2.612	2.612	2.612	2.612	2.612	2.612	2.612	2.612	2.612	2.612	2.612	2.612	2.612	2.612	2.612	2.612	2.612	2.612	2.612	2.612	2.612
hsa-miR-378i	3.593	2.612	2.612	2.612	2.612	2.612	2.612	3.345	2.612	2.612	2.612	2.612	2.612	2.612	2.656	2.612	2.612	2.612	2.612	2.612	2.612	2.612	2.612	2.612	2.612	2.612	2.761	2.612	2.612	2.612	2.612	2.612	2.612	2.612	2.612	2.612	2.612	2.612	2.612	2.612	2.612	2.612	2.612	2.612	2.612	2.612	5.877	2.612	2.612
hsa-miR-378j	2.612	2.612	2.612	2.612	2.612	2.612	2.612	2.612	2.612	2.612	2.612	2.827	2.612	2.612	2.612	3.207	2.627	2.612	2.612	2.612	2.612	2.612	2.612	2.612	2.612	2.612	2.612	2.612	2.612	2.612	2.612	2.612	2.612	2.612	2.612	2.612	2.612	2.612	2.612	2.612	2.612	2.612	2.612	2.612	2.612	2.612	2.612	2.612	2.612
hsa-miR-3713	2.612	2.612	2.612	2.612	2.612	2.612	2.612	2.717	2.612	2.612	2.612	4.146	2.612	2.612	2.612	3.423	4.135	3.043	2.612	2.612	2.612	2.612	2.612	2.612	2.612	2.612	2.671	2.612	2.612	2.612	2.612	2.612	2.612	2.612	2.612	2.612	2.612	2.612	2.612	2.612	2.612	2.795	2.612	2.612	2.612	2.612	2.612	2.653	2.612
hsa-miR-3714	4.604	3.822	5.58	4.073	4.141	4.991	3.81	4.371	4.584	3.246	4.652	2.621	4.141	4.002	3.606	2.838	2.612	3.6	5.361	4.015	3.915	4.187	4.616	4.095	4.114	4.302	4.291	4.239	3.865	4.386	3.898	4.831	4.395	3.994	5.209	4.793	4.189	5.196	4.068	5.698	4.893	4.573	4.42	4.011	3.72	2.612	5.072	4.883	3.583
hsa-miR-3646	3.621	4.086	2.612	3.455	4.224	3.844	3.49	3.219	4.011	3.821	3.447	2.63	4.241	3.785	3.338	2.612	4.259	3.397	5.001	3.667	4.067	3.741	4.06	3.528	3.976	3.687	3.407	3.432	3.39	4.411	3.154	3.556	3.793	4.077	4.15	3.655	4.093	2.807	3.579	2.612	3.614	3.526	3.502	3.139	4.122	2.612	4.369	4.155	3.611
hsa-miR-3648	12.01	13.371	13.277	13.48	13.371	14.086	13.371	12.01	13.739	13.739	13.836	13.277	13.48	13.934	12.597	13.277	13.087	13.836	13.371	13.739	13.657	13.371	13.031	13.371	13.277	13.48	11.504	13.479	13.657	13.209	13.479	11.946	13.48	12.979	13.031	12.879	13.479	13.085	12.704	12.978	12.191	13.657	13.836	13.48	13.657	13.577	13.145	13.146	13.48
hsa-miR-3649	2.612	2.612	2.612	2.612	2.612	2.612	2.612	2.612	2.612	2.676	3.019	2.886	2.612	3.111	2.612	2.612	3.219	2.612	2.612	2.612	2.612	2.612	3.295	2.612	2.612	2.612	2.742	2.612	2.612	2.612	2.612	2.612	2.612	2.882	2.612	2.612	2.612	3.008	2.612	2.612	2.612	2.612	2.612	2.76	2.612	2.612	2.612	4.985	2.69
hsa-miR-3654	2.612	2.612	2.612	2.612	2.612	2.612	2.612	2.612	2.612	2.612	2.612	3.217	2.612	2.612	2.612	2.649	3.045	2.612	2.612	2.612	2.612	2.612	2.612	2.612	2.612	2.612	2.612	2.612	2.612	2.612	2.612	2.612	2.612	2.612	2.612	2.612	2.612	2.612	2.612	2.612	2.612	2.612	2.612	2.612	2.612	2.612	2.612	2.612	2.612
hsa-miR-3655	2.612	2.612	2.612	2.612	2.612	2.751	2.612	2.612	2.612	2.612	2.612	2.612	2.612	2.612	2.612	2.612	2.612	2.612	2.612	2.612	2.612	2.612	2.612	2.612	2.612	2.612	2.612	2.612	2.612	2.612	2.612	2.612	2.612	2.612	2.612	2.612	2.612	2.612	2.612	2.612	2.612	2.612	2.612	2.612	2.612	2.612	2.612	2.612	2.612
hsa-miR-3656	11.551	11.702	11.46	11.079	11.648	11.505	11.461	11.596	11.596	11.46	11.179	11.596	11.648	11.461	11.596	11.702	11.414	11.596	12.076	11.461	11.819	11.946	12.011	11.946	11.702	11.886	11.946	11.758	11.552	11.505	11.758	11.82	11.82	11.886	11.596	11.82	11.818	11.941	11.946	11.943	12.137	11.413	11.325	11.128	11.596	11.461	11.459	11.596	11.325
hsa-miR-3657	2.612	2.612	2.612	2.612	2.612	2.612	2.612	2.612	2.612	2.612	2.612	2.612	2.612	2.612	2.612	2.612	2.612	2.612	2.612	2.612	2.612	2.612	2.612	2.612	2.612	2.612	2.612	2.612	2.612	2.612	2.612	2.612	2.612	2.612	2.612	2.612	2.612	NaN	2.612	2.612	2.612	2.612	2.612	2.612	2.612	2.612	2.612	2.612	2.612
hsa-miR-3658	2.612	2.612	2.612	2.612	2.612	2.612	2.612	2.612	2.612	2.612	2.612	2.612	2.612	2.612	2.612	2.612	2.612	2.612	2.612	2.612	2.612	2.612	2.612	2.612	2.612	2.612	2.612	2.612	2.612	2.612	2.612	2.612	2.612	2.612	2.612	2.612	2.612	3.671	2.612	2.612	2.612	2.612	2.612	2.612	2.612	2.612	2.612	2.612	2.612
hsa-miR-3659	2.612	2.612	2.612	2.612	2.612	2.612	2.612	2.612	2.612	2.612	2.612	2.612	2.612	2.612	2.612	2.612	2.612	2.612	2.612	2.612	2.612	2.612	2.612	2.612	2.612	2.612	2.612	2.612	2.612	2.612	2.612	2.612	2.612	2.612	2.612	2.612	2.612	2.612	2.612	2.612	2.612	2.612	2.612	2.612	2.612	2.612	2.612	2.612	2.612
hsa-miR-3650	2.612	2.612	2.612	2.612	2.612	2.612	2.612	2.612	2.612	2.612	2.612	2.612	2.612	2.612	2.612	2.612	2.612	2.612	2.612	2.612	2.612	2.612	2.612	2.612	2.612	2.612	2.612	2.612	2.612	2.612	2.612	2.612	2.612	2.612	2.612	2.612	2.612	2.612	2.612	2.612	2.612	2.612	2.612	2.612	2.612	2.612	2.612	2.612	2.612
hsa-miR-3651	2.612	2.612	2.612	2.612	2.818	2.612	2.612	2.612	2.612	2.612	2.612	3.299	2.933	2.612	2.612	3.328	4.434	3.121	2.612	2.612	2.612	2.612	2.612	2.612	2.612	2.612	2.612	2.612	2.612	4.224	2.961	2.612	2.612	2.612	2.612	2.612	2.612	2.612	2.612	2.612	2.612	2.612	2.612	2.612	3.197	2.612	2.612	2.612	2.743
hsa-miR-3652	4.824	5.243	5.08	4.358	5.021	5.099	4.799	5.312	4.96	4.917	4.83	4.196	5.25	4.772	4.689	5.677	5.822	5.045	5.555	4.367	4.787	4.894	5.285	4.985	4.86	4.68	4.517	4.737	4.815	4.391	4.814	4.815	4.842	5.033	4.685	4.854	5.155	5.574	4.353	4.435	5.348	5.234	5.063	5.106	5.093	4.002	5.006	5.209	4.669
hsa-miR-3653	2.612	2.612	2.612	2.612	2.612	2.612	2.612	2.612	2.612	2.612	2.612	2.832	2.612	2.612	2.612	2.879	3.622	2.612	2.612	2.612	2.612	2.612	2.612	2.612	2.612	2.612	2.612	2.612	2.612	2.612	2.612	2.612	2.612	2.612	2.612	2.612	2.612	2.612	2.612	2.612	2.612	2.612	2.612	2.612	2.612	2.612	2.612	2.612	2.612
hsa-miR-3665	13.836	13.739	13.739	13.934	13.657	13.836	13.836	14.086	13.836	13.934	13.934	13.657	13.739	13.836	13.836	13.934	14.086	13.934	14.086	13.657	13.739	13.836	13.934	13.657	13.657	13.836	13.836	13.577	13.934	13.934	13.739	13.934	13.657	13.934	13.934	13.836	13.934	14.086	13.657	13.656	14.086	13.836	13.739	13.739	13.739	13.739	14.086	13.836	13.657
hsa-miR-3666	2.612	2.612	2.612	3.194	2.612	2.612	2.612	2.612	2.612	2.612	2.612	2.715	2.612	2.612	2.612	2.895	3.222	2.612	2.612	2.612	2.612	2.612	2.612	2.612	2.612	2.612	2.673	2.612	2.612	2.612	2.612	2.612	2.612	2.612	2.612	2.612	2.612	2.612	2.612	2.612	2.612	2.612	2.612	2.612	2.612	2.612	2.612	2.612	2.612
hsa-miR-3668	2.612	2.612	2.612	2.612	2.612	2.612	2.612	2.612	2.612	2.612	2.612	2.612	2.612	2.612	2.612	2.612	2.612	2.612	2.612	2.612	2.612	2.612	2.612	2.612	2.612	2.612	2.612	2.612	2.612	2.612	2.612	2.612	2.612	2.612	2.612	2.612	2.612	2.612	2.612	2.612	2.612	2.612	2.612	2.612	2.612	2.612	2.612	2.612	2.612
hsa-miR-3669	2.612	2.612	2.612	2.612	2.612	2.612	2.612	3.915	2.612	2.612	2.612	2.612	2.612	2.612	2.612	2.612	2.612	2.612	2.612	2.612	2.612	2.612	2.612	2.612	2.612	2.612	2.612	2.612	2.612	2.612	2.612	2.612	2.612	2.612	2.612	2.612	2.612	2.612	2.612	2.612	2.612	2.612	2.612	2.612	2.612	2.612	2.612	2.612	2.612
hsa-miR-3660	2.612	2.612	2.612	2.612	2.612	2.612	2.612	2.612	2.612	2.612	2.612	2.612	2.612	2.612	2.612	2.612	2.612	2.612	2.612	2.612	2.612	2.612	2.612	2.612	2.612	2.612	2.612	2.612	2.612	2.612	2.612	2.612	2.612	2.612	2.612	2.612	2.612	2.612	2.612	2.612	2.612	2.612	2.612	2.612	2.612	3.111	2.612	3.023	2.612
hsa-miR-3661	2.612	2.612	2.612	2.612	2.612	2.612	2.612	2.637	2.845	2.612	2.612	2.612	2.612	2.612	2.612	2.612	2.612	2.612	2.612	3.23	2.612	2.612	2.612	2.612	4.141	3.133	2.698	2.612	2.612	2.612	2.612	2.612	2.612	2.612	2.612	2.612	2.612	2.612	2.612	2.612	2.612	3.48	2.612	2.612	2.612	3.452	2.612	2.708	2.612
hsa-miR-3662	2.612	2.612	2.612	2.612	2.612	2.612	2.612	2.612	2.612	2.612	2.612	2.612	2.612	2.612	2.612	2.612	2.653	2.612	2.612	2.612	2.612	2.612	2.612	2.612	2.612	2.612	2.612	2.612	2.612	2.612	2.612	2.612	2.612	2.612	2.612	2.612	2.612	2.612	2.612	2.612	2.612	2.612	2.612	2.612	2.612	2.612	2.612	2.612	2.612
hsa-miR-3670	2.612	2.612	2.612	2.612	2.612	2.612	3.045	2.612	2.612	2.612	2.612	2.612	2.612	2.612	2.612	2.612	2.612	2.612	2.612	2.612	2.612	2.612	2.612	2.612	2.612	2.612	2.612	2.612	2.612	2.612	2.612	2.612	2.612	2.612	2.612	2.612	2.612	NaN	2.612	2.612	2.612	2.612	2.612	2.612	2.612	2.612	2.612	2.612	2.612
hsa-miR-3671	2.612	2.612	2.612	2.612	2.612	2.612	2.749	2.612	2.612	2.612	2.612	2.612	2.612	2.612	2.612	2.612	2.612	2.612	2.612	2.612	2.612	2.612	2.612	2.612	2.612	2.612	2.612	2.612	2.612	2.612	2.612	2.612	2.612	2.612	2.612	2.612	2.612	2.612	2.612	2.612	2.612	2.612	2.612	2.612	2.612	2.612	2.612	2.612	2.612
hsa-miR-3672	2.612	2.612	2.612	2.612	2.612	2.612	3.049	2.612	2.612	2.612	2.612	2.612	2.612	2.612	2.612	2.612	2.612	2.612	2.612	2.612	2.612	2.612	2.612	2.612	2.612	2.612	2.612	2.612	2.612	2.612	2.612	2.612	2.612	2.612	2.612	2.612	2.612	2.612	2.612	2.612	2.612	2.612	2.612	2.612	2.612	2.612	2.612	2.612	2.612
hsa-miR-3673	2.612	2.612	2.612	2.612	2.612	2.612	2.612	2.612	2.612	2.612	2.612	2.612	2.612	2.612	2.612	2.612	2.612	2.612	2.612	2.612	2.612	2.612	2.612	2.612	2.612	2.612	2.612	2.612	2.612	2.612	2.612	2.612	2.612	2.612	2.612	2.612	2.612	2.612	2.612	4.005	2.612	2.612	2.612	2.612	2.612	2.612	2.612	2.612	2.612
hsa-miR-3674	2.612	2.612	2.612	2.612	2.612	2.612	2.612	2.612	2.612	2.612	2.612	2.612	2.612	2.612	2.612	2.612	2.612	2.612	2.612	2.612	2.612	2.612	2.612	2.612	2.612	2.612	2.612	2.612	2.612	2.612	2.612	2.612	2.612	2.612	2.612	2.612	2.612	2.612	2.612	2.612	2.612	2.612	2.612	2.612	2.612	2.612	2.612	2.612	2.612
hsa-miR-3609	2.612	6.261	2.612	2.612	6.867	6.493	2.612	2.612	2.612	2.612	2.612	2.612	2.612	2.612	2.612	2.612	2.612	2.612	2.612	2.612	2.612	2.612	2.612	2.612	2.612	2.612	2.612	2.612	2.612	2.612	2.612	2.612	2.612	2.612	2.612	2.612	2.612	5.02	2.612	2.612	2.612	2.612	2.612	2.612	2.612	2.612	2.612	2.612	2.612
hsa-miR-3610	4.031	4.216	4.853	3.882	4.68	3.659	3.976	3.792	4.278	3.906	4.357	2.754	4.196	4.626	4.273	2.936	2.618	6.696	4.37	4.187	4.286	4.15	3.959	4.664	4.095	4.315	3.915	3.706	4.237	4.728	3.776	4.177	4.211	4.15	4.251	4.002	4.964	4.87	3.631	4.788	5.452	4.989	4.372	4.118	4.246	5.124	4.671	4.349	4.246
hsa-miR-3611	2.612	2.612	2.612	2.612	2.612	2.612	2.612	2.612	2.612	2.612	2.612	2.612	2.612	2.612	2.612	2.612	2.612	2.612	2.612	2.612	2.612	2.612	2.612	2.612	2.612	2.612	2.612	2.612	2.612	2.612	2.612	2.612	2.612	2.612	2.612	2.612	2.612	2.612	2.612	2.612	2.612	2.612	2.612	2.612	2.612	2.612	2.612	2.612	2.612
hsa-miR-3612	2.612	2.612	2.612	2.612	2.612	2.612	2.612	2.612	2.612	2.612	2.612	2.612	2.612	2.612	2.612	2.612	2.612	2.612	2.612	2.612	2.612	2.612	2.612	2.612	2.612	2.612	2.612	2.612	2.612	2.612	2.612	2.612	2.612	2.612	2.612	2.612	2.612	2.612	2.612	2.612	2.612	2.793	2.612	2.612	2.612	2.612	2.612	2.612	2.612
hsa-miR-3615	2.612	2.612	2.612	3.261	3.667	3.2	2.823	2.612	3.058	3.454	2.612	2.722	3.244	3.114	3.418	2.612	4.459	2.909	2.612	3.081	3.294	3.151	3.043	3.627	3.007	3.733	3.126	3.453	3.194	3.313	3.37	3.328	3.513	3.587	2.612	3.331	3.172	2.612	2.612	2.612	2.612	3.146	2.827	2.748	3.096	2.612	2.612	3.441	3.6
hsa-miR-3618	2.612	2.612	2.612	2.612	2.612	2.612	2.612	2.696	2.612	2.612	2.612	2.638	2.612	2.612	2.612	2.661	2.706	2.612	2.612	2.612	2.612	2.612	2.612	2.612	2.612	2.612	2.612	2.612	2.612	2.612	2.612	2.612	2.612	2.612	2.612	2.612	2.612	2.612	2.612	2.612	2.612	2.612	2.612	2.612	2.612	2.612	3.358	2.612	2.612
hsa-miR-3621	12.703	11.946	11.819	12.248	12.011	12.248	12.077	12.356	12.248	12.01	12.137	12.192	12.302	12.416	12.356	12.077	12.539	12.011	12.247	12.248	12.302	12.192	12.077	12.302	12.011	12.302	12.479	11.945	12.597	12.479	12.01	12.597	12.137	12.011	12.248	12.137	12.076	12.072	12.137	12.537	12.247	12.136	12.077	12.137	12.137	11.759	12.135	12.077	12.356
hsa-miR-3687	2.612	2.612	2.612	2.612	3.055	2.766	2.612	2.859	2.949	3.154	2.867	2.625	2.847	2.612	2.612	2.612	2.612	2.612	2.612	2.612	2.612	2.755	3.361	2.612	2.882	2.929	3.527	2.612	2.612	2.612	3.176	2.612	2.612	2.612	2.612	2.949	2.612	2.612	2.612	2.612	2.612	2.612	2.612	2.612	3.77	4.435	2.612	2.902	2.612
hsa-miR-3683	NaN	2.612	2.612	2.612	2.612	2.612	2.612	2.612	2.612	2.612	2.612	2.612	2.612	2.612	2.612	2.612	2.612	2.612	2.612	2.612	2.612	2.612	2.612	2.612	2.612	2.612	2.612	2.612	2.612	2.612	2.612	2.612	2.612	2.612	2.612	2.612	2.612	2.612	2.612	2.612	2.612	2.612	2.612	2.612	2.612	2.612	2.612	2.612	2.612
hsa-miR-3684	2.612	2.612	2.612	2.612	2.612	2.612	2.612	2.612	2.612	2.612	2.612	2.612	2.612	2.612	2.612	2.612	2.612	2.612	2.612	2.612	2.612	2.612	2.612	2.612	2.612	2.612	2.612	2.612	2.612	2.612	2.612	2.612	2.612	2.612	2.612	2.612	2.612	2.612	2.612	2.612	2.612	2.612	2.612	2.612	2.612	2.612	2.612	2.612	2.612
hsa-miR-3685	2.612	2.612	2.612	2.612	2.612	2.612	2.612	2.612	2.612	2.612	2.612	2.612	2.612	2.612	2.612	2.612	2.612	2.612	2.612	2.612	2.612	2.612	2.612	2.612	2.612	2.612	2.612	2.612	2.612	2.612	2.612	2.612	3.261	2.612	2.612	2.612	2.612	2.612	2.612	2.612	2.612	2.612	2.612	3.459	2.612	2.612	2.612	2.612	2.612
hsa-miR-3686	2.612	2.612	2.612	2.612	2.612	2.612	2.612	2.612	2.612	2.612	2.612	2.612	2.612	2.612	2.612	2.612	2.612	2.612	2.612	2.612	2.612	2.612	2.612	2.612	2.612	2.612	2.612	2.612	2.612	2.612	2.612	2.612	2.612	2.612	2.612	2.612	2.612	2.612	2.612	2.612	2.612	2.612	2.612	2.612	2.612	3.716	2.612	2.834	2.612
hsa-miR-3690	2.612	2.612	2.612	2.612	2.612	2.612	2.612	2.612	2.612	2.612	2.612	3.671	2.612	2.612	2.612	2.612	3.752	2.612	2.612	2.612	2.612	2.612	2.612	2.612	2.612	2.612	2.955	2.612	2.612	2.612	2.612	2.612	2.612	2.612	2.612	2.612	2.612	2.612	2.612	2.612	2.612	2.612	2.612	2.612	2.612	2.612	2.612	2.612	2.612
hsa-miR-548j-5p	2.612	2.612	2.612	2.612	2.612	2.612	2.612	2.659	2.612	2.612	2.612	2.641	2.612	2.612	2.612	3.819	2.612	2.708	2.612	2.612	2.612	2.612	2.612	2.612	2.612	2.612	2.612	2.612	2.612	2.612	2.612	2.612	2.612	2.612	2.612	2.612	2.612	2.612	2.612	2.612	2.612	2.612	2.612	2.612	2.612	2.612	2.612	2.612	2.612
hsa-miR-548j-3p	2.612	2.612	2.612	2.612	2.612	2.612	2.612	2.612	2.612	2.612	2.612	2.612	2.612	2.612	2.612	2.612	2.612	2.612	2.612	2.612	2.612	2.612	2.612	2.612	2.612	2.612	2.612	2.612	2.612	2.612	2.612	2.612	2.612	2.612	2.612	2.612	2.612	2.612	2.612	2.612	2.612	2.612	2.612	2.612	2.612	2.612	2.612	2.612	2.612
hsa-miR-3912-5p	2.612	2.612	2.612	2.612	2.612	2.612	2.612	2.612	2.612	2.612	2.612	2.612	2.612	2.612	2.612	2.612	2.802	2.612	2.612	2.612	2.612	2.612	2.612	2.612	2.612	2.612	2.612	2.612	2.612	2.612	2.612	2.612	2.612	2.612	2.612	2.612	2.612	2.612	2.612	2.612	2.612	2.612	2.612	2.612	2.612	2.612	2.612	2.612	2.612
hsa-miR-3912-3p	2.612	2.612	2.612	2.612	2.612	2.612	2.612	2.612	2.612	2.612	2.612	2.612	2.612	2.612	2.612	2.612	3.345	2.612	2.612	2.612	2.612	2.612	2.612	2.612	2.612	2.612	2.612	2.612	2.612	2.612	2.612	2.612	2.612	2.612	2.612	2.612	2.612	2.612	2.612	2.612	2.612	2.612	2.612	2.612	2.612	2.612	2.612	2.612	2.612
hsa-miR-550a-5p	5.522	5.988	5.025	6.142	6.339	6.374	6.173	5.15	6.228	7.749	5.879	5.928	6.09	6.152	6.089	5.461	6.566	6.581	5.149	6.284	6.282	6.173	5.686	5.814	6.261	6.493	6.11	6.349	5.998	6.328	6.304	5.805	6.069	6.362	6.101	6.351	5.955	5.423	6.079	5.511	5.437	6.108	6.131	5.335	6.528	5.565	5.346	5.438	6.272
hsa-miR-6817-3p	2.612	2.612	2.612	2.612	2.612	2.612	2.612	2.612	2.612	2.612	2.612	2.612	2.612	2.612	2.612	2.612	2.612	2.612	2.612	2.612	2.612	2.612	2.612	2.612	2.612	2.612	2.612	2.612	4.06	2.612	2.612	2.612	2.612	2.612	2.612	2.612	2.612	2.612	2.612	2.612	2.612	2.612	2.612	2.612	2.612	2.612	2.612	2.644	2.612
hsa-miR-550a-3p	2.612	3.545	2.612	2.612	2.612	2.612	3.025	2.723	2.612	2.612	2.612	2.612	2.612	2.612	2.612	2.612	2.612	2.612	2.612	2.612	2.612	2.612	2.612	2.612	2.612	2.612	2.612	2.612	2.612	2.612	2.612	2.612	2.612	2.612	2.612	2.612	2.612	2.612	2.612	2.612	2.612	3.453	2.612	2.612	2.612	2.612	2.612	2.612	2.715
hsa-miR-6817-5p	2.612	2.612	2.612	2.612	2.612	2.612	2.612	2.612	2.612	2.612	2.612	2.612	2.612	2.612	2.612	2.612	2.612	2.612	2.612	2.612	2.612	2.612	2.612	2.612	2.612	2.612	2.612	2.612	2.612	2.612	2.612	2.612	2.612	2.612	2.612	2.612	2.612	2.612	2.612	2.612	2.612	2.612	2.612	2.612	2.612	2.612	3.452	2.612	2.612
hsa-miR-6778-3p	2.612	2.612	2.612	2.612	3.174	2.859	2.612	2.612	2.612	3.12	2.612	2.628	3.365	2.612	2.91	2.612	4.558	3.493	2.612	2.612	2.612	2.943	2.612	2.612	3.06	2.849	2.958	2.612	2.612	2.612	2.612	2.612	2.612	3.096	2.612	2.907	3.325	2.612	2.612	2.612	3.294	2.612	2.678	2.612	3.493	2.612	2.612	3.183	3.282
hsa-miR-6778-5p	7.582	7.356	7.946	8.427	8.225	8.303	8.407	7.355	8.556	9.627	8.037	8.801	8.02	8.364	9.527	8.205	8.384	9.211	8.826	8.967	8.672	8.284	8.265	7.829	8.427	8.746	9.244	9.024	8.91	8.512	8.091	8.773	8.038	6.779	8.512	8.265	8.036	8.296	8.491	8.573	7.614	7.733	8.625	8.601	8.092	8.168	8.108	8.002	8.721
hsa-miR-6514-5p	2.612	2.612	2.612	2.612	2.612	2.612	2.612	2.612	2.612	2.612	2.612	2.612	2.612	2.612	2.612	2.612	2.612	2.612	2.612	2.612	2.612	2.612	2.612	2.612	2.612	2.612	2.612	2.612	2.612	2.612	2.612	2.612	2.612	2.612	2.612	2.612	2.612	2.612	2.612	2.612	2.612	2.612	2.612	2.612	2.612	2.612	2.612	2.911	2.612
hsa-miR-6514-3p	2.612	2.612	2.612	2.612	2.666	2.612	2.612	2.612	2.612	2.612	2.612	2.612	2.612	2.612	2.612	2.612	2.612	2.612	2.612	2.612	2.612	2.612	3.075	2.612	2.612	2.612	2.612	2.612	2.612	2.612	2.612	2.612	2.612	2.612	2.612	2.612	2.612	2.612	2.612	2.612	2.612	2.612	3.478	3.072	2.612	2.612	2.612	3.289	2.612
hsa-miR-377-5p	2.612	3.745	2.612	2.612	2.612	2.612	2.612	2.612	2.612	2.612	2.612	2.612	2.612	2.612	2.612	2.612	2.612	2.612	2.612	2.612	2.612	2.612	2.612	2.612	2.612	2.612	2.612	2.612	2.612	2.612	2.612	2.612	2.612	2.612	2.612	2.612	2.612	2.612	2.612	2.612	2.612	2.612	2.612	2.612	2.612	2.612	2.612	3.873	2.682
hsa-miR-4482-5p	2.612	2.612	2.612	2.612	2.612	2.612	2.612	2.612	2.612	2.612	2.612	2.612	2.612	2.612	2.612	2.612	2.612	2.612	2.612	2.612	2.612	2.612	2.612	2.612	2.612	2.612	2.612	2.612	2.612	2.612	2.612	2.612	2.612	2.612	2.612	2.612	4.91	2.612	2.612	2.612	2.612	2.612	2.612	2.612	2.612	2.612	2.612	2.612	2.612
hsa-miR-377-3p	2.612	2.612	2.612	2.612	2.612	2.612	2.612	3.266	2.612	2.612	3.6	4.344	2.612	2.612	2.612	2.921	2.642	2.751	2.612	2.612	2.612	2.612	2.612	2.612	2.612	2.612	2.612	2.612	2.612	2.612	2.612	2.612	2.612	2.612	2.612	2.612	2.612	2.778	2.612	2.612	2.612	2.612	2.612	2.612	2.612	2.612	2.612	2.612	2.612
hsa-miR-4482-3p	3.503	2.612	2.612	2.612	3.478	3.394	4.002	3.776	3.765	3.638	3.37	2.734	3.946	3.916	3.157	2.665	2.612	2.612	3.974	3.174	4.01	3.802	4.025	3.412	3.099	3.777	3.501	3.617	3.285	2.612	3.788	3.427	3.528	3.761	3.696	3.394	2.612	3.862	3.671	4.196	3.82	3.965	2.612	3.063	3.171	2.612	4.506	2.946	3.427
hsa-miR-4786-3p	2.612	2.612	2.612	2.612	2.612	2.612	2.822	2.612	2.612	2.612	2.612	4.425	2.959	2.612	2.612	2.822	4.847	3.371	2.612	3.117	2.612	2.612	2.612	3.498	2.612	2.612	2.612	2.612	2.612	2.612	2.969	2.612	2.612	2.612	2.612	3.671	2.612	2.612	2.612	2.612	2.612	2.612	2.612	2.612	2.763	2.612	2.612	2.612	2.612
hsa-miR-4659b-3p	2.612	2.612	2.612	2.612	2.612	2.612	2.612	2.612	2.612	2.612	2.612	2.612	2.612	2.612	2.612	2.612	2.612	2.612	2.612	2.612	2.612	2.612	2.612	2.612	2.612	2.612	2.612	2.612	2.612	2.612	2.612	2.612	2.612	2.612	2.612	2.612	2.612	2.612	2.612	2.612	2.612	2.612	2.612	2.612	2.612	2.612	2.612	2.705	2.612
hsa-miR-4786-5p	2.612	2.612	2.612	3.06	2.612	2.612	2.612	2.612	3.371	3.042	2.612	2.612	3.055	2.992	2.809	2.655	2.612	2.612	2.612	3.379	2.969	2.612	2.612	2.612	2.612	2.612	4.343	3.191	2.612	2.612	2.612	3.509	2.612	2.612	3.72	2.872	2.612	2.612	2.612	2.612	2.612	3.188	2.657	2.612	2.788	2.612	2.612	2.725	3.533
hsa-miR-4659b-5p	2.612	2.612	2.612	3.127	2.612	2.612	2.612	3.36	2.612	2.612	2.612	2.612	2.612	2.612	2.612	3.029	2.612	2.612	2.612	2.612	2.612	2.612	2.612	2.612	2.612	2.612	2.612	2.612	2.612	2.612	2.612	2.612	2.612	2.612	2.612	2.612	2.612	2.612	2.612	2.612	2.612	2.612	2.612	2.612	2.612	4.61	2.612	2.612	2.612
hsa-miR-6884-5p	2.612	2.612	2.612	2.612	2.612	2.612	2.739	2.612	2.612	2.612	3.544	3.145	2.612	2.612	2.612	2.612	2.883	2.612	2.612	2.612	2.612	2.612	2.612	2.612	2.612	2.612	2.612	2.612	2.997	2.612	2.612	2.612	2.612	2.612	2.612	2.612	2.612	2.612	2.612	2.612	2.612	2.612	2.612	2.612	2.612	3.223	2.612	3.331	2.612
hsa-miR-6884-3p	3.871	4.484	3.94	3.903	4.533	4.241	4.395	3.817	4.077	4.339	4.324	3.946	4.211	4.077	4.028	4.136	4.176	4.4	2.612	3.401	4.144	4.042	3.603	4.047	4.544	4.372	3.768	4.162	4.15	3.43	4.205	3.878	4.335	4.006	3.183	3.937	4.027	3.378	4.127	2.612	4.099	4.78	4.114	4.33	4.33	3.161	3.244	3.509	3.852
hsa-miR-6752-3p	4.318	4.712	4.414	4.32	4.706	4.564	4.518	4.424	4.136	4.493	4.254	2.959	4.278	4.104	4.076	2.612	2.619	3.835	2.612	4.073	4.085	4.411	4.109	4.826	4.011	4.325	3.847	4.463	4.146	3.331	4.24	4.755	4.504	3.959	3.27	4.064	4.157	4.304	3.89	4.627	3.418	4.365	4.211	3.899	4.26	3.907	2.612	3.793	3.976
hsa-miR-6752-5p	10.769	11.552	11.277	10.387	11.278	10.916	11.325	11.277	11.18	10.63	10.465	11.552	11.128	10.916	10.721	11.461	10.115	11.128	11.323	11.022	11.414	11.461	11.505	11.461	11.415	11.227	11.226	11.37	11.079	10.677	11.371	11.227	11.325	11.227	9.847	10.968	11.276	11.221	11.371	11.548	11.371	11.02	10.968	10.506	11.505	11.18	10.674	11.371	10.868
hsa-miR-4634	10.193	10.037	9.846	9.999	10.116	9.847	10.116	10.076	10.195	9.919	10.076	10.037	10.155	9.776	10.115	10.155	10.27	10.077	9.996	10.387	10.194	10.195	10.037	9.96	9.882	10.077	10.194	9.918	10.31	10.231	10.036	10.31	10.037	10.116	10.271	9.999	10.074	10.108	10.231	10.032	10.036	9.918	10.116	9.776	9.96	9.96	10.152	9.96	9.96
hsa-miR-4636	2.612	2.612	2.612	2.612	2.612	2.612	2.612	2.612	2.612	2.612	2.612	2.612	2.612	2.612	2.612	2.612	3.809	2.612	2.612	2.612	2.612	2.612	2.612	2.612	2.612	2.612	2.775	2.612	2.612	2.612	2.612	2.612	2.612	2.612	2.612	2.612	2.612	2.612	2.612	2.612	2.612	2.612	2.612	2.612	2.612	2.612	2.612	2.612	2.612
hsa-miR-4635	3.128	3.267	2.612	3.409	3.177	2.612	2.612	2.695	3.204	2.612	3.535	2.612	2.972	3.603	2.612	2.682	2.612	2.612	2.612	2.612	2.612	2.983	3.691	3.635	2.612	3.482	2.855	2.612	2.612	3.627	2.912	2.612	2.612	2.612	4.182	2.612	3.118	4.77	2.612	2.612	5.13	4.542	4.712	4.22	3.583	3.899	4.644	5.19	3.631
hsa-miR-4637	2.612	2.612	2.612	2.612	2.612	2.612	2.612	2.612	2.612	2.612	2.612	2.612	2.612	2.612	2.612	2.612	2.612	2.612	2.612	2.612	2.612	2.612	2.612	2.612	2.612	2.612	2.612	2.612	2.612	2.612	2.612	2.612	2.612	2.612	2.612	2.612	2.612	2.612	2.612	2.612	2.612	2.612	2.612	2.612	2.612	2.612	2.612	2.612	2.612
hsa-miR-4644	2.612	2.612	2.612	2.612	2.612	2.612	2.612	2.612	2.612	2.612	2.612	4.264	2.612	2.612	2.612	4.216	4.245	2.612	3.893	2.612	2.612	2.612	2.612	2.612	2.612	2.612	2.612	2.612	2.612	2.612	2.612	2.612	2.612	2.612	2.612	2.612	2.612	2.612	2.612	2.612	2.612	2.612	2.612	2.612	2.612	2.612	2.612	2.847	2.612
hsa-miR-4647	2.612	2.612	2.612	2.612	2.612	2.612	2.612	2.824	2.612	2.612	2.612	4.241	2.612	2.612	2.661	5.021	3.805	3.274	2.612	2.612	2.612	2.612	2.612	2.612	2.612	2.612	2.612	2.612	2.612	2.612	2.612	2.612	2.612	2.612	2.612	2.612	2.612	2.612	2.612	2.612	2.612	2.612	2.612	2.845	2.612	2.612	2.612	2.757	2.612
hsa-miR-4648	5.571	6.121	5.54	4.985	6.328	5.616	6.101	5.305	6.386	7.238	4.163	7.268	6.184	5.278	5.556	5.392	2.612	6.163	6.203	6.079	6.963	6.328	6.228	6.294	7.239	6.964	6.735	7.12	6.505	4.894	6.721	6.101	6.239	5.842	4.211	5.909	5.72	6.113	6.993	7.233	5.657	5.241	5.616	4.584	7.079	5.446	4.471	4.799	5.957
hsa-miR-4641	2.612	2.612	2.612	2.612	2.612	2.612	2.612	2.612	2.612	2.612	2.612	2.612	2.612	2.612	2.612	2.612	2.612	2.612	2.612	2.612	2.612	2.612	2.612	2.612	2.612	2.612	2.612	2.612	2.612	2.612	2.912	2.612	2.612	2.612	3.257	2.612	2.612	2.612	2.612	2.612	2.612	2.612	2.612	2.741	3.025	2.612	2.612	2.612	3.274
hsa-miR-4643	2.612	2.612	2.612	3.13	2.612	2.612	2.612	2.612	2.612	2.612	2.612	4.569	2.612	2.612	4.87	4.164	2.73	2.799	2.612	2.897	2.612	2.612	2.612	2.612	2.612	2.612	2.612	2.612	2.612	2.612	2.612	2.612	2.612	2.612	3.09	2.612	2.612	2.612	2.612	2.612	2.612	2.612	2.612	2.612	2.612	3.814	2.612	2.612	2.612
hsa-miR-4642	2.612	2.612	2.612	2.612	3.471	2.612	2.612	2.612	3.158	2.865	4.296	2.612	3.06	2.612	2.612	2.612	2.612	2.612	2.612	2.946	2.95	2.938	2.612	2.612	2.902	2.959	2.612	2.612	2.612	2.612	2.612	2.612	2.612	3.02	2.612	2.612	3.453	3.116	4.411	2.612	2.612	3.103	2.992	2.612	3.24	2.612	3.862	2.612	2.855
hsa-miR-4692	2.612	2.612	2.612	2.612	2.612	2.612	2.612	2.612	2.612	3.141	2.612	2.612	2.612	2.612	2.612	2.612	3.885	2.612	2.612	2.612	2.612	2.612	2.612	2.612	2.612	2.612	2.612	2.612	2.612	2.612	2.612	2.612	2.612	2.612	2.612	2.612	2.612	2.612	2.612	2.612	2.612	2.612	2.612	2.612	2.612	2.612	2.612	2.612	2.612
hsa-miR-4696	2.612	2.612	2.612	2.612	2.612	2.612	2.612	2.612	2.612	2.612	2.612	2.612	2.612	4.168	2.612	2.612	2.612	2.612	2.612	2.612	2.612	2.612	2.612	2.612	2.612	2.612	2.612	2.612	5.292	2.612	2.612	2.612	2.612	3.087	2.612	2.612	2.612	3.591	2.612	4.761	2.612	2.612	2.612	2.612	2.612	2.612	2.612	2.612	2.612
hsa-miR-4698	4.089	3.785	3.61	4.894	5.069	4.924	4.42	2.904	4.793	6.058	4.7	2.997	4.445	5.549	5.327	2.701	3.033	4.559	2.612	5.476	4.7	4.086	3.108	3.814	3.79	3.998	3.94	4.175	5.039	5.833	4.085	4.292	4.287	2.612	4.068	3.696	2.612	3.086	3.22	2.612	3.86	5.376	5.021	4.616	4.936	3.635	4.336	3.233	5.349
hsa-miR-4656	7.415	7.167	7.166	7.983	7.282	7.829	7.689	7.523	7.254	7.911	7.779	7.63	7.239	7.72	7.929	7.93	7.982	8.02	7.506	7.829	7.223	7.386	7.152	6.722	7.063	7.312	8.469	7.522	7.312	7.659	7.092	7.254	7.152	6.908	8.002	7.583	7.324	7.129	7.021	6.677	7.062	7.295	8.038	7.615	6.993	7.689	7.793	7.181	7.705
hsa-miR-4658	2.612	2.612	2.612	2.612	2.612	2.612	2.612	3.67	2.612	2.612	2.612	4.575	2.612	2.612	2.933	4.991	4.589	3.765	2.612	2.612	2.612	2.612	2.612	2.612	2.612	2.612	2.612	2.612	3.108	2.612	2.612	2.612	2.612	2.612	2.612	2.612	2.612	2.612	2.612	2.612	2.612	2.612	2.612	2.612	2.612	2.612	2.612	2.639	2.612
hsa-miR-4657	2.612	2.612	2.612	2.612	2.612	2.612	2.612	2.612	2.612	2.612	2.612	4.924	2.612	2.612	2.612	2.612	3.825	3.595	2.612	2.612	2.612	2.612	2.612	2.612	2.612	2.612	2.612	2.612	2.612	2.612	2.612	2.612	2.612	2.612	2.612	2.612	2.612	2.612	2.612	2.612	2.612	2.612	2.612	2.612	2.612	2.612	2.612	2.612	2.612
hsa-miR-4651	10.229	10.822	11.226	10.771	10.771	10.271	11.278	10.967	10.868	10.676	10.676	11.18	10.631	11.022	10.915	10.968	10.63	10.722	10.347	10.868	11.179	10.722	10.35	10.822	10.916	11.079	10.676	10.867	11.325	10.722	11.127	10.631	11.278	10.506	10.771	10.822	10.675	10.669	11.022	11.123	10.545	10.769	10.916	11.18	11.079	11.128	10.346	11.18	10.722
hsa-miR-4654	2.612	2.612	3.877	2.612	2.978	2.612	2.81	2.612	3.267	3.539	2.888	2.688	3.139	2.962	2.736	2.612	2.612	2.636	2.612	2.612	3.28	3.415	3.427	3.745	2.861	3.295	2.826	3.178	2.612	2.612	3.219	2.612	3.078	3.39	3.236	2.946	2.612	4.393	3.911	4.637	4.072	3.241	3.023	2.924	3.651	2.612	3.708	3.696	3.108
hsa-miR-4669	2.612	2.612	4.103	3.548	2.612	2.914	2.612	2.647	2.612	3.838	2.612	2.612	2.967	3.264	3.113	2.612	2.612	2.853	2.612	2.914	2.612	2.843	2.886	2.612	2.868	2.612	3.748	3.049	2.612	3.77	2.993	2.612	2.612	3.081	2.612	3.493	2.612	2.612	2.612	2.612	2.612	2.827	2.735	3.004	3.533	2.612	2.612	2.866	2.864
hsa-miR-4660	2.612	2.612	2.612	2.612	2.612	2.612	2.612	2.612	2.612	3.216	2.612	2.612	2.612	2.612	2.612	2.612	2.612	2.612	2.612	2.612	2.612	2.612	2.612	2.612	2.612	2.612	2.612	2.612	2.612	2.612	2.612	2.612	2.612	2.612	2.612	2.612	2.612	2.612	2.612	2.612	2.612	2.612	2.612	2.612	2.612	2.612	2.612	2.612	2.612
hsa-miR-4663	2.612	2.612	2.612	2.612	2.897	4.068	2.612	2.612	2.739	2.612	4.032	2.612	2.612	3.306	2.74	2.612	2.612	2.612	2.612	2.612	2.612	2.706	3.985	4.255	2.921	3.093	3.298	2.612	3.167	2.612	2.93	2.612	3.802	3.24	3.452	3.521	2.612	4.262	3.615	2.612	2.612	3.351	2.612	2.612	2.612	2.612	2.612	3.072	2.808
hsa-miR-4678	2.612	2.612	2.612	2.612	2.612	2.612	2.612	2.612	2.612	2.612	2.612	2.612	2.612	2.612	2.612	2.612	2.612	2.612	2.612	2.612	2.612	2.612	2.612	2.612	2.612	2.612	2.612	2.612	2.612	2.612	2.612	2.612	2.612	2.612	2.612	2.612	2.612	2.612	2.612	2.612	2.612	2.612	2.612	2.612	2.612	2.612	2.612	2.612	2.612
hsa-miR-4679	2.612	2.612	2.612	2.612	2.612	2.612	2.612	2.612	2.612	2.612	2.612	2.612	2.612	2.612	2.612	2.612	2.612	2.612	2.612	2.612	2.612	2.612	2.612	2.612	2.612	2.612	2.612	2.612	2.612	3.591	2.612	2.612	2.612	2.612	2.612	2.612	4.443	2.612	2.612	2.612	2.612	2.612	2.612	2.612	3.261	2.612	4.284	2.612	2.612
hsa-miR-4672	2.612	2.612	2.612	2.612	2.612	2.612	2.612	2.612	2.612	2.612	2.612	2.626	2.612	2.612	2.612	2.612	4.076	2.612	2.612	2.612	2.612	2.612	3.386	2.612	2.612	2.612	2.612	2.612	2.612	2.612	2.612	2.612	2.612	2.612	2.612	2.612	2.612	2.612	2.612	2.612	2.612	2.612	2.612	2.612	2.612	2.612	2.612	2.663	2.612
hsa-miR-4674	10.966	10.155	10.076	11.18	10.35	10.589	10.589	11.551	10.589	10.545	11.226	10.589	10.722	10.968	11.179	10.771	11.021	11.079	11.077	11.18	10.721	10.868	10.868	10.916	10.195	10.916	11.324	10.675	10.868	11.128	10.821	11.596	10.271	10.916	11.461	11.079	10.629	10.961	10.916	10.816	10.967	10.425	10.589	10.546	10.077	10.195	11.225	10.35	11.227
hsa-miR-4673	5.318	6.328	6.194	5.633	6.228	6.028	5.668	5.123	6.079	5.623	5.739	6.195	5.938	6.251	4.959	5.668	5.908	5.722	5.84	5.796	5.927	5.677	5.88	6.195	6.316	5.988	5.263	6.067	6.173	5.461	6.172	5.328	6.446	6.121	4.376	5.948	6.325	5.677	5.988	5.903	5.747	5.737	5.272	5.342	5.748	5.484	5.296	5.516	5.299
hsa-miR-4675	8.223	7.417	7.812	8.407	7.705	8.074	7.524	7.946	7.813	7.507	8.426	7.282	7.912	7.93	7.795	7.796	8.511	7.877	7.657	7.877	7.326	7.569	7.463	7.63	7.167	7.463	7.166	7.475	7.659	8.448	7.223	7.845	7.78	7.524	8.625	7.689	7.892	8.031	7.268	7.321	7.629	8.072	8.448	8.225	7.268	7.645	8.403	7.75	7.569
hsa-miR-4689	9.734	9.663	9.424	9.882	9.663	9.812	9.425	9.56	9.494	10.115	9.81	9.354	9.316	9.561	9.391	9.354	9.56	9.999	9.39	9.246	9.244	9.144	8.938	9.113	8.938	9.393	8.555	9.142	9.083	9.595	8.996	9.055	9.459	8.773	9.699	8.997	9.142	9.105	8.882	8.795	9.593	10.193	9.999	9.847	9.561	10.037	9.917	9.528	9.393
hsa-miR-4688	7.445	6.867	6.865	6.964	7.152	6.793	6.807	7.267	7.063	6.384	7.077	6.867	7.417	7.035	6.935	7.107	7.734	6.85	7.135	6.894	6.791	7.093	7.342	6.964	7.035	7.107	7.34	6.833	7.298	7.268	7.034	7.524	7.312	7.555	8.168	7.54	7.553	7.822	7.209	7.131	7.583	7.135	6.793	7.181	7.224	6.807	7.671	7.524	7.035
hsa-miR-4681	2.612	2.612	2.612	2.612	2.612	2.612	2.612	2.612	2.718	2.612	3.531	2.612	2.612	2.612	2.726	2.612	2.612	2.612	2.612	2.612	2.612	2.612	2.921	2.612	2.612	2.612	2.612	2.612	3.434	2.612	2.612	3.18	2.612	2.612	3.761	2.612	2.612	2.612	2.612	2.612	2.612	2.612	2.612	2.612	2.612	2.612	2.612	2.647	2.612
hsa-miR-4683	2.612	2.612	2.612	2.612	2.612	2.612	2.612	2.612	2.612	2.612	2.612	4.325	2.612	2.612	2.612	3.478	2.916	2.688	2.612	2.612	2.612	2.612	2.612	2.612	2.612	2.612	2.612	2.612	2.612	2.612	2.612	2.612	2.612	2.612	3.099	2.612	2.612	2.612	2.612	2.612	2.612	2.612	2.612	2.612	2.612	2.612	2.612	3.998	2.612
hsa-miR-4682	2.612	2.612	2.612	2.612	2.612	2.612	2.612	2.693	2.612	2.612	2.612	4.549	2.612	2.612	2.612	4.479	5.092	2.904	2.612	2.612	2.612	2.612	2.612	2.612	2.612	2.612	2.612	2.612	2.612	2.612	2.612	2.612	2.612	2.612	2.612	2.612	2.612	2.612	2.612	2.612	2.612	2.612	2.612	2.612	2.612	2.612	2.612	3.04	2.612
hsa-miR-4686	2.612	2.612	2.612	3.77	2.612	2.612	2.612	2.612	2.612	2.612	2.612	3.375	2.612	2.612	2.695	4.251	4.978	2.975	2.612	2.612	2.612	2.612	2.612	2.612	2.612	2.612	2.612	2.612	2.612	2.612	2.612	2.612	2.612	2.612	2.612	2.612	2.612	2.612	2.612	2.612	2.612	2.612	2.612	2.612	2.612	2.612	2.612	2.612	2.612
hsa-miR-4502	2.612	2.612	2.612	2.612	2.612	2.612	2.612	2.612	2.612	2.612	2.612	4.69	2.612	2.612	3.036	5.264	3.25	3.335	2.612	2.612	2.612	2.642	2.612	2.612	2.612	2.612	2.672	2.612	2.612	2.612	2.612	2.612	2.612	2.612	2.612	2.612	2.612	2.612	2.612	2.612	2.612	2.612	2.612	2.612	2.612	2.612	2.612	2.612	2.612
hsa-miR-4501	2.612	2.612	2.612	2.612	2.612	2.612	2.612	2.612	2.612	2.612	2.612	3.251	2.612	2.612	3.011	4.415	2.636	2.933	2.612	2.612	2.612	2.612	2.612	2.612	2.612	2.612	2.612	2.612	2.612	2.612	2.612	2.612	2.612	2.612	2.612	2.612	2.612	2.612	2.612	2.612	2.612	2.612	2.612	2.612	2.612	2.612	2.612	2.612	2.612
hsa-miR-4504	2.612	2.612	2.612	2.612	2.612	2.612	2.612	2.612	2.612	2.612	2.612	2.875	2.612	2.612	2.612	2.612	3.703	2.612	2.612	2.612	2.612	2.612	2.612	2.612	2.612	2.612	2.701	2.612	2.612	2.612	2.612	2.612	2.612	2.612	2.612	2.612	2.612	2.612	2.612	2.612	2.612	2.612	2.612	2.612	2.612	2.612	2.612	2.612	2.612
hsa-miR-4503	2.612	2.612	2.612	2.612	2.612	2.612	2.612	2.735	2.857	2.612	2.879	2.612	2.612	2.612	2.612	3.409	2.703	2.646	2.612	2.612	2.612	2.612	2.612	2.612	2.612	2.612	2.612	2.612	2.612	2.612	2.612	2.612	2.612	2.612	2.612	2.612	2.612	2.612	2.612	2.612	2.612	2.612	2.612	2.612	2.612	3.712	2.612	2.612	2.612
hsa-miR-4506	2.998	2.612	2.612	3.335	3.368	3.567	3.368	2.612	3.412	4.113	2.612	2.665	3.56	3.814	3.239	2.612	2.612	3.105	2.612	3.415	3.116	3.39	3.92	2.612	3.069	3.972	3.523	3.476	3.204	3.295	2.612	2.612	2.612	2.612	2.612	3.072	2.612	2.612	2.612	2.612	3.226	3.056	3.865	2.951	3.741	3.89	2.612	2.612	4.122
hsa-miR-4505	8.146	7.93	8.244	8.111	8.187	7.877	8.265	8.648	8.245	7.583	8.001	8.092	8.47	8.284	7.982	8.038	8.363	7.492	7.981	8.284	8.406	8.187	8.448	8.47	8.625	8.168	8.695	8.146	8.448	8.038	8.511	8.448	8.556	8.556	8.303	8.556	8.577	8.198	8.601	8.62	8.186	8.109	7.615	8.168	8.111	8.303	7.717	8.322	8.092
hsa-miR-4508	12.878	13.277	13.146	13.146	13.277	13.031	13.087	13.087	13.146	13.146	13.146	13.209	13.146	13.209	13.087	13.146	13.03	13.031	13.146	13.277	13.277	13.209	13.277	13.277	13.371	13.209	13.087	13.277	13.031	13.087	13.146	13.146	13.277	13.146	13.146	13.277	13.209	13.144	13.146	13.478	13.146	13.209	13.031	13.146	12.979	13.209	13.03	13.087	13.146
hsa-miR-4507	5.775	5.748	5.87	5.533	6.028	5.516	5.59	5.987	5.842	5.918	5.64	5.909	6.079	5.796	5.615	5.616	4.282	5.581	6.025	5.549	5.956	6.09	6.173	5.805	6.173	6.069	6.408	6.192	5.88	5.446	6.282	6.039	6.131	6.505	5.392	5.861	6.395	6.331	6.374	6.333	6.017	4.846	4.924	4.954	6.018	5.469	4.687	5.722	5.988
hsa-miR-4509	2.612	2.612	2.612	2.612	2.612	2.612	2.612	2.612	2.612	2.612	2.612	2.612	2.612	2.612	2.612	2.612	2.612	2.612	2.612	2.612	2.612	2.612	2.612	2.612	2.612	2.612	2.612	2.612	2.612	2.612	2.612	2.612	2.612	2.612	2.612	2.612	2.612	2.612	2.612	2.612	2.612	2.612	2.612	2.612	2.612	2.612	2.612	2.612	2.612
hsa-miR-4500	2.612	2.612	2.612	2.612	2.612	2.612	2.612	2.612	2.612	2.612	2.612	4.164	2.612	2.612	2.612	2.612	3.027	2.612	2.612	5.484	2.612	2.612	2.612	2.612	2.612	2.612	2.612	2.612	2.612	2.612	2.612	2.612	2.612	2.612	2.612	2.612	2.612	2.612	2.612	2.612	2.612	2.612	2.612	2.612	2.612	2.612	2.612	2.612	2.612
hsa-miR-4513	7.135	5.19	5.414	5.549	5.842	5.484	5.616	5.429	5.616	5.606	5.429	5.328	5.767	5.74	5.606	5.574	6.553	6.469	4.704	5.767	5.589	5.257	5.641	5.335	5.461	5.313	5.277	4.94	5.658	5.335	5.813	5.889	5.59	5.625	5.641	5.492	6.171	5.797	5.408	5.479	6.215	5.622	5.469	5.649	5.919	5.59	5.728	5.796	5.469
hsa-miR-4512	2.612	2.612	2.612	2.612	2.664	2.612	2.612	2.955	2.743	2.612	2.612	2.612	2.612	2.612	2.612	2.612	2.612	2.612	2.612	2.612	2.612	2.612	3.111	2.612	2.612	2.612	2.809	2.612	4.196	2.612	2.612	2.612	2.612	2.612	2.612	2.959	4.342	2.612	2.612	2.612	2.612	2.612	2.612	2.612	2.612	2.612	2.612	2.612	2.612
hsa-miR-4515	3.718	3.687	4.05	4.141	3.663	3.419	3.857	3.949	3.23	3.182	4.24	3.282	3.976	3.852	3.801	3.81	3.054	3.696	2.612	3.474	3.889	4.029	3.924	3.895	3.295	4.051	3.349	3.82	3.339	5.026	3.881	3.579	3.627	4.349	4.81	4.302	3.961	4.37	3.552	2.612	2.612	3.417	2.698	3.506	2.793	2.612	2.612	3.533	2.832
hsa-miR-4514	3.589	3.611	3.997	2.612	4.127	3.371	2.924	3.389	4.02	2.718	3.393	2.612	4.06	4.201	3.12	3.474	2.612	3.615	4.116	3.498	3.993	3.822	4.177	4.504	3.985	4.674	3.764	3.38	4.353	3.525	3.377	4.837	4.201	3.98	4.744	4.325	5.181	4.092	3.471	5.198	4.646	3.629	3.357	3.937	3.486	2.612	4.247	4.292	3.299
hsa-miR-4517	2.612	2.612	2.612	2.612	2.612	2.612	2.612	2.612	2.612	2.612	2.612	2.612	2.612	2.612	2.612	2.612	2.612	2.612	2.612	2.612	2.612	2.612	2.612	2.612	2.612	2.612	2.612	2.612	2.612	2.612	2.612	2.612	2.612	2.612	2.612	2.612	2.612	2.612	2.612	2.612	2.612	2.612	2.612	2.612	2.727	2.612	2.612	2.612	2.612
hsa-miR-4516	13.934	12.924	13.03	13.577	13.146	13.577	13.48	13.836	13.277	13.479	13.479	13.087	13.277	13.48	13.577	13.48	13.836	13.48	13.577	13.371	13.209	13.277	13.146	13.209	12.879	13.371	13.657	13.087	13.371	13.739	13.087	13.739	13.209	13.031	13.739	13.48	13.371	13.369	13.209	12.878	13.479	13.479	13.48	13.836	13.209	13.146	13.739	13.48	13.836
hsa-miR-4519	3.079	2.612	4.113	3.831	2.768	2.612	2.612	2.716	2.789	2.612	2.612	2.67	2.612	2.612	2.612	2.612	2.612	2.612	3.609	2.612	2.612	2.738	2.612	2.612	2.612	2.612	2.942	2.612	2.612	2.612	2.612	2.612	2.612	3.651	2.612	3.025	3.743	3.583	2.612	NaN	3.919	2.612	2.612	2.612	2.612	2.612	3.207	2.612	2.612
hsa-miR-4518	2.612	2.612	2.612	2.612	2.612	2.612	2.612	2.612	2.612	2.612	2.612	2.665	2.612	2.612	2.612	2.612	4.126	2.612	3.735	2.612	2.612	2.612	2.612	2.612	2.612	2.612	2.612	2.612	2.612	2.612	2.612	2.612	2.612	2.612	2.612	2.612	2.612	2.612	2.612	2.612	3.723	2.612	2.791	2.612	2.612	2.612	2.612	2.612	2.612
hsa-miR-4511	2.612	2.612	2.612	2.612	2.612	2.612	2.612	2.612	2.612	2.612	2.612	2.618	2.612	2.612	2.612	2.612	2.625	2.612	2.612	2.612	2.612	2.612	2.612	2.612	2.612	5.446	2.612	2.612	2.612	2.612	2.612	2.612	2.612	2.612	2.612	2.612	2.612	2.612	2.612	2.612	2.612	2.612	2.612	2.612	2.612	2.612	2.612	2.612	2.612
hsa-miR-4510	2.612	2.612	2.612	2.612	2.612	2.612	2.612	2.612	2.612	2.612	2.612	2.663	2.612	2.612	2.612	2.612	2.715	2.612	2.612	2.612	2.612	2.612	2.612	2.612	2.612	2.612	2.612	2.612	2.612	2.612	2.612	2.612	2.612	2.612	2.612	2.612	2.612	NaN	2.612	2.612	2.612	2.612	2.612	2.612	2.612	2.612	2.612	2.859	2.612
hsa-miR-4523	3.3	2.612	2.612	2.612	2.926	2.612	3.474	3.291	3.375	3.226	3.048	2.612	2.983	3.552	3.27	2.612	2.612	2.902	2.612	3.745	3.104	3.459	3.498	2.612	3.257	3.316	3.658	3.198	3.261	2.612	3.531	3.247	3.502	3.379	2.612	3.463	2.612	3.486	3.328	2.612	3.76	3.824	2.97	2.921	3.108	3.478	4.802	2.877	3.471
hsa-miR-4526	4.704	4.894	4.678	4.848	4.906	4.533	4.82	4.814	4.871	4.743	4.668	4.717	4.504	4.739	4.085	3.659	3.919	4.029	4.964	4.499	4.219	4.504	4.575	4.653	4.297	4.4	4.668	4.875	4.559	3.478	4.765	4.559	4.47	4.465	4.723	4.45	4.209	4.174	4.58	4.685	4.434	4.318	4.091	4.038	4.606	4.155	2.612	4.647	3.831
hsa-miR-4525	6.655	7.63	7.568	7.447	7.021	7.477	7.402	7.136	7.402	7.34	7.539	7.447	7.372	7.433	6.42	7.447	6.865	7.342	6.805	7.312	7.106	7.312	6.807	7.181	7.402	7.615	6.682	7.4	7.72	7.463	6.935	6.867	7.433	6.993	6.362	7.386	7.415	7.144	6.821	6.888	6.643	7.431	7.224	7.72	7.372	7.312	7.075	7.122	7.122
hsa-miR-4528	2.612	2.612	2.612	2.612	2.612	2.612	2.612	2.749	2.612	2.612	2.612	2.625	2.612	2.612	2.612	2.612	2.876	2.612	2.612	2.612	2.612	2.748	2.828	2.612	2.612	2.612	3.69	2.612	2.612	2.612	2.612	2.612	2.612	2.612	2.612	2.612	2.612	2.612	2.612	2.612	2.612	2.612	2.612	2.612	2.612	2.612	3.734	2.612	2.612
hsa-miR-4527	2.612	2.612	2.612	2.612	2.612	2.612	2.612	2.612	2.612	2.612	2.612	2.612	2.612	2.612	2.612	2.612	2.612	2.612	2.612	2.612	2.612	2.612	2.612	2.612	2.612	2.612	2.612	2.612	2.612	2.612	2.612	2.612	2.612	2.612	2.612	2.612	2.612	2.612	2.612	2.612	2.612	2.612	2.612	2.612	2.612	3.445	2.612	2.612	2.612
hsa-miR-451a	9.243	9.494	8.363	7.356	7.167	8.407	9.055	8.624	8.856	8.6	7.644	7.327	7.645	7.659	9.112	10.387	6.643	9.528	8.166	7.983	7.893	9.459	7.524	8.534	8.448	8.385	7.876	7.553	9.528	8.967	8.745	7.877	8.601	8.47	9.055	8.092	8.223	7.87	8.385	8.767	8.72	7.928	7.645	7.372	8.056	7.079	8.488	8.91	10.35
hsa-miR-4522	2.612	2.612	2.612	2.612	2.612	2.612	2.612	2.612	2.612	2.612	4.836	2.612	2.612	2.612	2.612	2.612	2.612	2.612	2.612	2.612	2.612	2.612	2.612	2.612	2.612	2.612	2.612	2.612	2.612	2.612	2.612	2.612	2.612	2.612	2.612	2.612	2.612	2.612	2.612	2.612	2.612	2.612	2.612	2.612	2.612	2.612	3.471	2.612	2.612
hsa-miR-4521	2.612	2.612	2.612	2.612	2.612	2.612	2.612	2.612	2.612	2.612	2.612	2.612	2.612	2.612	2.612	2.612	2.612	2.612	2.612	2.612	2.612	2.612	2.612	2.612	2.612	2.612	2.612	2.612	2.612	2.612	2.612	2.612	2.612	2.612	2.612	2.612	2.612	2.612	2.612	4.13	2.612	2.612	2.612	2.612	2.612	4.146	2.612	2.774	2.612
hsa-miR-4535	3.974	4.051	4.419	3.933	4.43	3.989	3.907	4.126	4.131	3.872	5.182	3.223	4.499	4.9	4.324	3.615	2.619	5.998	4.995	4.936	4.357	4.136	4.866	4.642	3.844	3.781	4.121	4.482	3.579	4.26	4.333	4.954	4.26	4.228	4.274	4.499	4.645	4.403	4.642	5.224	4.625	3.935	4.363	3.865	4.44	3.62	4.061	4.029	4.206
hsa-miR-4534	6.057	6.722	6.669	6.779	6.541	6.993	6.581	6.172	6.709	6.935	7.297	6.216	6.481	7.021	6.778	6.028	6.293	6.709	6.292	6.374	6.384	6.481	6.079	6.779	6.409	6.922	5.548	6.372	5.978	6.386	6.238	6.152	6.434	5.59	6.079	6.195	6.108	6.01	6.101	6.256	6.566	7.324	6.836	7.122	6.555	7.298	6.313	6.261	6.807
hsa-miR-4537	2.612	2.612	4.357	2.612	2.612	2.612	2.796	2.612	2.612	2.612	3.381	2.612	2.612	2.612	2.612	2.612	2.612	2.612	2.612	2.612	2.612	2.612	3.309	2.612	2.612	2.612	2.612	2.612	2.612	2.612	3.192	2.612	2.612	2.612	2.612	2.612	3.149	2.612	2.612	4.172	2.612	2.612	2.612	2.612	2.612	2.612	3.383	2.612	2.612
hsa-miR-4539	4.244	3.98	4.108	4.43	4.255	4.122	4.46	4.754	4.251	3.915	3.993	5.014	4.606	3.98	4.352	4.616	5.263	3.486	2.612	4.701	4.191	4.539	4.549	4.528	4.34	4.584	4.776	4.166	3.659	3.482	4.144	4.42	4.696	4.636	4.831	4.685	4.562	4.492	4.75	2.612	4.733	4.281	4.274	4.269	4.155	4.499	2.612	4.358	4.601
hsa-miR-4538	4.116	3.541	4.454	3.806	3.285	3.506	3.679	3.26	3.761	2.72	4.711	2.634	4.029	4.095	3.927	3.066	2.612	2.675	4.428	3.827	3.433	3.95	4.518	4.349	3.679	3.716	3.678	3.621	3.643	3.579	3.042	4.616	3.878	3.448	4.1	3.98	3.178	3.819	4.051	4.499	4.641	4.453	3.671	4.32	3.055	2.612	4.666	4.739	3.857
[truncated: 1,273 more rows]
[truncated: 522 more columns]
