# Supplementary material for: Serum micro-RNAs with mutation-targeted RNA modification: a potent cancer detection tool constructed using an optimized machine learning workflow
Source: Sci Rep. 2024 Apr 19;14:9016. doi: 10.1038/s41598-024-59480-y (PMC11031599; doi:10.1038/s41598-024-59480-y)
Supplement: Supplementary file 4 — Supplementary Information 4. [file 41598_2024_59480_MOESM4_ESM.zip › 4 GPL18941/4GPL18941/GSE85679-GPL18941.txt]

DATA	GSM2281309	GSM2281310	GSM2281311	GSM2281312	GSM2281313	GSM2281314	GSM2281315	GSM2281316	GSM2281317	GSM2281318	GSM2281319	GSM2281320	GSM2281321	GSM2281322	GSM2281323	GSM2281324	GSM2281325	GSM2281326	GSM2281327	GSM2281328	GSM2281329	GSM2281330	GSM2281331	GSM2281332	GSM2281333	GSM2281334	GSM2281335	GSM2281336	GSM2281337	GSM2281338	GSM2281339	GSM2281340	GSM2281341	GSM2281342	GSM2281343	GSM2281344	GSM2281345	GSM2281346	GSM2281347	GSM2281348	GSM2281349	GSM2281350	GSM2281351	GSM2281352	GSM2281353	GSM2281355	GSM2281357	GSM2281358	GSM2281359
hsa-miR-30a-3p	1	1	1	2.29	1	3.26	1	1	1	2.97	2.08	3.23	1	1	1	4.01	2.62	2.96	2.29	1	3.36	1	3.25	1.97	2.28	1	1	1	1	3.25	1	1	2.14	1	1.32	1	1.93	1	1	3.25	1	2.41	2.7	3.01	1	3.93	3.58	1	3.36
hsa-miR-30a-5p	1	1	1	1	1	1	1	1	1	1	2.25	1	1	1	1	1	1	1	1	1	1	1	1	2.41	1	1	1	1	1	1	1	1	1	1	1.53	3.21	1	1	4.61	4.13	1	1	1	3.08	1	1	6.68	1	1
hsa-miR-7847-3p	10.24	9.46	8.35	8.01	8.26	9.29	6.66	8.61	7.6	8.94	8.69	7.94	8.28	8.39	8.9	10.11	9.1	8.38	8.73	7.8	8.36	8.98	7.33	7.55	7.14	7.79	9.26	8.12	7.52	7.92	8.41	7.65	8.51	8.9	7.73	7.33	8.19	7.58	8.08	8.04	7.3	8.43	8.81	9.47	7.65	10.14	8.14	7.52	7.71
hsa-miR-4798-3p	1	1	1	1	1	1	1	1	1	1	1	1	1	1	1	1	1	1	1	1	1	1	1	1	1	1	1	1	1	1	1	1	1	1	1.2	1	1	1	1	1	1	1	1	1	1	1	2.85	1	1
hsa-miR-4798-5p	1	1	1	1	1	1	1	1	1	1	1	1	1	1	1	1	3.03	1	1	1	1	1	1	1	1	1	1	1	1	1	1	1	1	1	1	1	1	1	1	1	1	1	1	1	1	1	1	1	1
hsa-miR-3928-3p	7.65	7.65	6.94	6.53	7.09	7.69	5.53	7.31	7.05	7.85	7.82	7.08	7.5	8.18	7.88	8.51	7.73	7.71	8.62	7.39	7.61	7.25	6.38	6.93	6.51	6.68	8.26	7.06	7.19	7.65	7.77	6.59	7.04	7.69	7.34	6.57	7.18	7.37	6.8	8.14	6.91	7.32	7.92	8.01	6.96	8.52	6.96	6.86	6.14
hsa-miR-3928-5p	4.6	4.95	4.68	4.26	3.52	5.07	2.84	4.94	3.81	5.32	4.95	4.69	4.86	5.52	4.71	6.62	5.65	4.81	5.53	4.95	4.69	5.02	4.04	4.35	3.74	4	5.64	4.81	4.39	4.69	4.6	4.75	4.69	5.14	4.88	4.29	5.18	4.67	4.34	5.48	3.95	5.13	5.45	5.92	4.51	6.33	4.25	4.07	3.93
hsa-miR-450a-1-3p	1	1	1	1	1	1	1	1	1	1	1	1	1	1	1	1	1	1	1	1	1	1	1	1	1	1	1	1	1	1	1	1	1	1	1	1	1	1	1	1	1	1	1	1	1	1	1	1	1
hsa-miR-653-3p	1	1	1	1	1	1	1	1	1	1	1	1	1	1	1	1	1	1	1	1	1	1	1	1	1	1	1	1	1	1	1	1	1	1	1	1	1	1	1	1	1	1	1	1	1	1	1	1	1
hsa-miR-653-5p	1	1	1	1	1	1	1	1	1	1	1	1	1	1	1	1	1	1	1	1	1	1	1	1	1	1	1	1	1	1	1	1	1	1	1	1	1	1	1	1	1	1	1	1	1	1	1	1	1
hsa-miR-942-3p	1	1	1	1	1	1	1	1	1	1	2.23	1	1	1	1	3.98	1	1	2.38	1	2.93	1	1	3	1	1	1	1	2.54	1	1	2.45	1	3.02	1	1	1.48	1	1	1	1	1	1	2.27	1	1	1.6	1	1
hsa-miR-942-5p	4.21	1	3.03	2.16	2.78	3.06	1	1	1	1	1	2.73	1	1	1	1	1	1	1	1	2.63	1	1	3.1	1	1	1	1	1	2.31	1	1	1	1	3.97	1	1	1	1	1	1	4.28	1	1	1	3.35	1	1	1
hsa-miR-6764-3p	4.32	4.01	3.23	2.43	2.75	4.08	1	3.78	3.66	4.62	3.46	3.35	1	3.81	1	4.86	4.3	3.86	3.07	2.46	2.6	3.78	1	1	1	1	3.97	1	1	3.13	3.35	1	2.21	3.49	3.9	1	3.71	1	1	4.2	1	4.11	4.14	5.65	2.64	5.64	2.66	1	1
hsa-miR-6764-5p	3.65	3.03	3.71	2.53	1	3.19	1	3	2.5	2.45	4	1	1	4.05	2.93	5.07	4.26	4.04	4.3	2.21	3.24	3.5	2.47	2.76	2.02	2.88	4.15	2.78	3.9	3.27	2.86	2.11	3.04	3.88	3.19	1	2.71	7.22	1	1	1	3	3.93	4.63	2.86	4.81	2.82	1	1
hsa-miR-4652-5p	1	1	1	1	1	1	1	1	1	1.82	3.23	1	1	2.57	1	2.42	2.4	2.91	2.2	1	2.21	1	1	2.56	1	2.34	1	1	1	1	1	1	2.7	1	1	1	3.17	3.7	1	2.67	1	3.11	1	2.21	1	3.34	1	1	1
hsa-miR-4652-3p	5.79	5.63	5.15	3.78	4.68	5.79	3.32	5.22	4.79	5.59	4.2	4.27	4.4	4.53	3.83	6.07	5.22	3.93	4.85	3.75	4.41	4.84	1	3.47	3.13	3.79	5.38	3.7	4.01	3.72	3.96	2.78	4.05	4.5	4.8	3.21	5.12	3.82	4.47	4.66	3.64	5.15	5.55	5.91	4.04	6.68	4.8	4.04	4.16
hsa-let-7e-3p	3.61	1	1	2.94	2.79	1	1	1	1	1	2.56	1	1	1	1	1.73	1	1	3.01	1	1	1	1	1	1	1	1	1	1	1	1	1	1	1	2.73	1	1	1	1	1	1	1	1	1	1	2.41	1	1	1
hsa-let-7e-5p	1	1	3.02	1	1	1	1	1	1	1	2.31	1	1	1.71	2.93	2.43	2.63	1	1	1	1	1	1	1.58	1	1	1	1	1	1	1	1	1	1	2.2	1	2.17	1	1	1	1	1	1	1	1	1	3.45	1	1
hsa-miR-203a	4.16	2.76	1	1	1	1	1	1	1	2.4	1	1	4.03	2.85	1	3.98	1	1	2.81	1	2.53	1	1	1.94	1	1	1	1	1	1	1	1	1	1	1.87	1	3.14	1	1	3	1	2.76	1	3.16	1	4.13	2.07	1	1
hsa-miR-2052	1	1	1	1	1	1	1	1	1	1	1	1	1	1	1	1	1	1	1	1	1	1	1	1	1	1	1	1	1	1	1	1	1	1	1	1	1	1	1	1	1	1	1	1	1	1	1	1	1
hsa-miR-2053	1	1	1	1	1	1	1	1	1	1	1	1	1	1	1	1	1	1	1	1	1	1	1	1	1	1	1	1	1	1	1	1	1	1	1	1	1	3.51	1	1	1	1	1	1	1	1	1	1	1
hsa-miR-2054	1	1	1	1	1	1	1	1	1	1	1	1	1	1	1	1	1	1	1	1	1	1	1	1	1	1	1	1	1	1	1	1	1	1	1	1	1	1	1	1	1	1	1	1	1	1	1	1	1
hsa-miR-6818-5p	1	1	1	1	1	1	1	1	1	1	1	1	1	1	1	2.82	1	3.16	1	1	1	1	1	1	1	1	1	1	1	2.05	1	1	1	2.5	1	1	1	1	1	1	1	1	1	3.04	1	3.06	1	1	1
hsa-miR-6818-3p	1	2.83	1	1	1	2.97	1	1	1	3.29	2.35	1	3.28	3.45	3.09	4.19	2.88	2.54	3.74	1	2.46	1	1	2.74	1	2.7	2.68	1	1	1	3.19	2.1	1	3.34	3.01	1	2.83	1	1	3.1	3.11	3.13	3.95	4.67	1	4.8	2.47	1	2.98
hsa-miR-128-3p	1	1	1	2.73	3	1	1	1	1	1	1	1	1	1	1	1	1	1	1	1	1	1	1	1	2.61	2.76	1	1	1	1	1	1	1	1	2.21	1	3.13	1	1	1	1	1	1	2.31	1	1	3.57	1	1
hsa-miR-6750-3p	7.42	7.33	6.43	6.3	6.29	7.4	4.74	6.87	6.47	7.39	6.4	5.66	6.23	6.86	6.32	8.27	7.29	6.55	6.93	5.95	6.25	6.89	5.15	5.32	4.89	5.51	6.69	5.67	5.36	5.94	6.37	5.62	6.4	6.92	5.88	5.63	6.78	5.88	6.05	6.41	5.69	7.22	7.43	8.08	6.07	8.54	6.42	5.9	6.07
hsa-miR-6750-5p	1	1	1	1	1	1	3.02	4.83	4.34	4.91	5.41	4.91	4.74	5.07	4.87	6.51	5.24	4.74	5.4	4.03	4.37	5.08	3.84	3.88	3.96	4.01	5.11	3.89	4.37	4.85	4.91	3.86	4.07	4.88	4.26	4.92	5.11	4.09	4.4	5.09	3.96	5.55	5.82	5.66	4.45	6.39	4.09	3.66	3.65
hsa-miR-1238-5p	7.56	7.91	7.15	6.97	6.43	7.93	5.1	6.95	6.64	7.84	7.09	6.58	7.21	7.53	7.5	8.94	8.27	7.2	7.92	7.08	7.03	7.61	6.7	6.11	6	6.32	8.71	6.4	6.09	6.81	7.3	6.38	6.95	7.94	6.45	6.75	7.22	6.8	6.91	7.35	6.9	7.56	7.74	8.56	6.74	8.72	8.26	6.82	6.68
hsa-miR-1238-3p	7.6	7.34	6.71	6.39	6.7	7.57	5.27	7.02	6.45	7.36	6.78	5.92	6.26	6.71	6.36	8.21	7.34	6.61	7.08	6.02	6.46	6.8	5.44	5.7	5.36	5.65	7.71	6.56	5.79	6.1	6.29	5.87	6.34	6.85	6.67	5.91	6.57	5.87	6.44	6.96	5.8	6.87	7.26	7.87	6.26	8.24	6.39	5.99	6.13
hsa-miR-548at-5p	1	1	1	1	1	1	1	1	1	1	1	1	1	1	1	1	1	1	1	1	1	1	1	1	1	1	1	1	1	1	1	1	1	1	1	1	1	1	1	1	1	1	1	1	1	1	1	1	1
hsa-miR-548at-3p	1	1	1	1	1	1	1	1	1	1	1	1	1	2.03	1	1	1	1	1	1	1	1	1	1	1	1	1	1	1	1	1	1	1	1	1	1	1	1	1	1	1	1	1	1	1	1	1	1	1
hsa-miR-192-5p	5.41	4.95	4.37	4.24	4.18	5.12	2.94	4.55	3.82	4.98	4.17	3.74	4.42	4.49	4.18	6.02	4.98	4	4.22	4.08	3.38	4.48	3.62	3.73	3.47	3.02	4.97	4.05	3.59	3.3	4.56	3.98	4.24	4.62	4.42	3.91	4.5	4	4.01	5.29	4.04	4.66	4.7	5.72	4.14	5.83	5.91	3.41	3.82
hsa-miR-192-3p	1	3.81	1	2.98	4.47	1	1	1	1	1	1	1	1	1	1	1	1	1	1	1	1	1	1	1	1	1	1	1	1	1	1	1	1	1	1.36	1	5.03	1	1	1	1	1	1	1	1	1	1	1	1
hsa-miR-6882-5p	1	1	1	1	1	1	1	1	1	1	1	1	1	1	1	1	1	1	1	1	1	1	1	1	1	1	2.55	1	1	1	1	1	1	2.82	1	1	1	1	1	1	1	1	1	3	1	1	1	1	1
hsa-miR-6882-3p	7.02	6.91	5.93	6.11	5.87	6.74	4.75	6.6	6.08	6.95	6.45	5.27	5.96	6.52	6.16	7.78	6.96	6.04	6.64	5.48	6.08	6.15	5.06	5.17	4.91	5.29	7.07	5.77	5.33	5.85	5.96	5.16	5.98	6.35	5.99	5.53	6.43	5.35	6.11	6.59	5.43	6.68	6.84	7.61	5.72	8.01	6.07	5.49	5.87
hsa-miR-2909	1	1	1	1	1	1	1	1	1	2.17	2.59	1	1	1	2.76	2.86	2.69	1	1	1	2.68	1	1	2.9	1	1	1	1	1	1	1	1	1	1	1	1	2.63	1	1	1	1	1	1	3.48	1	2.54	1	1	1
hsa-miR-6804-5p	1	1	1	1	1	2.92	1	1	1	2.94	3.47	2.88	1	3.3	1	4.8	3.83	2.99	3.22	2.91	3.22	3.71	2.44	1.89	2.7	1	2.77	1	2.75	2.23	1	2.57	1	3.36	3.33	1	3.06	1	1	3.52	1	1	2.77	4.41	1	4.67	2.66	1	1
hsa-miR-6804-3p	7.68	7.84	6.8	6.4	6.54	7.7	5.42	7.4	6.74	7.67	7	6.49	6.83	7.23	6.78	8.59	7.58	6.83	7.38	6.26	6.72	7.16	5.75	6.24	5.76	5.9	7.65	6.43	6.13	6.5	6.86	6.22	6.65	7.17	6.98	6.2	7.16	6.4	6.49	7.45	6.02	7.41	7.56	8.3	6.47	8.71	6.78	6.28	6.46
hsa-miR-2861	14.63	14.67	13.82	13.31	13.42	14.42	12.2	14.13	13.46	14.43	14.3	13.52	13.91	14.32	14.04	15.77	14.97	14.06	14.54	13.66	14	14.18	12.92	13.1	12.9	12.94	14.7	13.85	13.23	13.59	14.09	13.6	14.02	14.39	13.73	13.19	13.96	13.4	13.31	14.21	13.06	14.1	14.41	14.99	13.25	15.35	13.65	13.28	13.03
hsa-miR-1224-5p	5.1	5.97	4.98	4.62	4.94	6.01	4.34	5.53	4.88	6.01	5.71	5.14	5.96	5.81	6.04	7.48	6.6	5.82	6.19	5.64	5.61	5.89	5.73	5.04	4.88	4.48	6.45	5.6	4.95	5.15	5.65	5.26	5.4	6.07	5.81	5.08	5.76	5.25	5.28	6.36	4.81	6.09	6.41	7.52	5.29	7.13	7.14	4.71	5.33
hsa-miR-1224-3p	8.37	8.06	7.43	7.18	7.28	8.26	5.68	7.5	6.88	7.77	7.28	6.5	6.79	7.15	7.04	8.49	7.84	6.9	7.5	6.37	6.75	7.45	5.93	6.15	5.75	6.24	8.23	6.95	6.17	6.63	6.74	5.91	6.83	7.39	6.73	6.25	7.07	6.07	6.73	7.29	6.28	7.25	7.76	8.49	6.5	8.73	7.02	6.69	6.62
hsa-miR-5010-3p	6.22	6.82	5.53	4.17	5.33	6.03	3.46	5.59	5.08	5.8	4.86	4.13	4.29	4.79	4.44	6.53	5.78	4.43	5.09	3.66	4.89	5.39	3.02	3.77	3.48	3.54	5.03	4.21	3.16	4.3	4.61	2.9	4.35	4.67	5.51	4.27	5.36	4.35	5.16	5.7	4.4	6.08	5.85	6.81	4.72	7.03	4.51	3.81	4.69
hsa-miR-5010-5p	6.53	7.32	6.55	6.17	6.07	7.73	5.21	7.01	6.71	7.69	7.5	6.99	7.22	8.16	7.49	9.31	8	7.67	8.82	7.52	7.89	7.1	6.01	6.79	6.21	6.35	8.44	7.63	7.22	7.39	7.4	6.44	7.06	7.59	6.65	6.11	6.71	6.12	6.35	6.97	6.22	7.34	7.82	8.37	6.43	8.38	6.64	6.6	6.27
hsa-miR-3913-5p	1	2.51	1	1	3.47	1	1	1	1	1	1	1	1	1	1	1	1	1	1	1	1	1	1	1	1	1	1	1	1	1	1	2.27	2.33	1	1	1	1	1	1	1	1	1	1	1	1	1	1	1	1
hsa-miR-2392	8.23	8.15	7.62	6.72	7.38	8.31	5.33	7.57	6.88	7.98	7.68	7.19	7.62	7.26	7.37	9.16	8.98	7.73	8.32	7.23	7.15	7.78	5.97	6.34	6.46	6.46	8.7	7.43	6.92	7.29	7.99	6.97	7.63	8.04	7.65	6.5	7.39	6.69	6.74	8.45	6.49	7.84	8.28	9.15	6.46	9.04	7.95	6.93	6.55
hsa-miR-6515-3p	10.2	9	8.44	7.94	8.59	9.32	6.79	8.65	7.96	8.89	8.93	8.16	8.42	8.86	8.56	9.97	8.93	8.6	9.13	7.78	8.46	8.7	7.26	7.86	7.43	7.71	9.57	8.46	7.69	8.04	8.32	7.45	8.29	8.64	7.72	7.46	8.11	7.21	7.89	8.12	7.18	8.55	8.81	9.19	7.62	9.81	7.69	7.66	7.57
hsa-miR-3913-3p	1	1	1	1	1	1	1	1	2.83	1	1	1	2.65	2.34	1	3.22	2.8	1	1.82	1	1	1	1	1	1	1	1	1	3.7	1	1	1	1	1	1	1	3.25	1	1	1	1	1	1	3.52	1	2.95	1	1	1
hsa-miR-6515-5p	5.65	6.25	4.7	4.5	4.78	5.86	5.57	5.57	5.2	5.59	6.31	5.58	5.52	5.11	5.37	6.75	6.63	5.52	5.73	5.66	5.52	5.71	5.61	4.68	4.56	4.53	6.36	5.01	4.81	4.94	6.03	5.83	5.69	5.96	5.87	5.86	5.88	5.92	5.59	5.88	5.74	5.43	5.92	7.13	5.22	6.54	6.24	6.21	5.5
hsa-miR-2278	6.31	5.94	4.78	4.46	4.57	5.57	2.85	4.92	4.03	5.53	5.36	4.75	4.79	5.69	5.01	6.69	5.76	5.35	5.6	4.46	4.84	5.55	4.38	4.9	4.27	4.62	5.7	4.39	3.93	5.11	5.11	4.36	4.41	5.4	5.13	3.69	5.14	4.2	3.84	4.98	3.86	5.97	5.34	6.14	4.32	6.85	4.34	4.33	4.02
hsa-miR-1199-3p	3.56	4.88	4.3	3.51	2.89	4.41	1	4.81	3.8	4.44	5.1	4.12	5.55	4.99	4.79	5.97	5.18	4.94	5.36	4.11	4.24	4.66	3.83	3.67	4.02	4.2	5.02	4.61	4.13	4.29	4.59	4.84	4.84	5.02	3.85	3.45	4.91	4.24	3.7	3.88	1	5.13	5.5	5.95	4.63	5.96	4.7	4.29	4.6
hsa-miR-1199-5p	6.4	7.03	6.2	6.85	6.48	7.54	5.77	7.45	6.54	6.84	7.91	6.76	7.14	7.07	6.87	8.6	7.74	6.61	6.88	5.41	6.95	7.92	6.33	5.84	5.76	5.52	8.7	6.9	5.4	6.16	6.24	6.3	7.27	7.51	6.17	6.08	7.1	6.19	6.85	6.6	5.29	7	7.03	8.12	6.1	8.38	6.98	5.87	6.85
hsa-miR-103a-2-5p	1	1	1	1	1	3.12	1	1	1	1	0.9	2.87	1	2.84	1	3.45	3.48	1	2.62	1	3.4	1	1	2.3	2.81	1	2.79	5.61	1	2.98	1	1	1	3.95	1	1	2.96	1	1	1	1	1	1	3.32	1	4.53	1	2.88	1
hsa-miR-26b-5p	1	1	1	1	1	1	1	1	1	1	1	1	1	1	3.65	1	2.38	1	1	1	1	4.16	1	2.66	1	1	1	1	3.13	1	1	1	1	1	2.23	2.69	2.97	7.45	1	1	1	1	1	2.13	1	1	3.71	1	1
hsa-miR-26b-3p	6.58	6.37	5.21	5.06	5.42	6.04	3.26	5.55	5.23	6.07	5.22	4.17	4.55	5.38	4.97	6.53	5.68	4.93	5.44	4.35	5.09	5.16	4.33	4.03	3.61	3.37	5.99	4.3	4.09	4.3	4.97	3.93	4.59	5.47	5.04	4.55	5.15	4.84	4.92	5.56	4.37	5.93	6	6.64	4.69	7.04	5.34	4.36	4.27
hsa-miR-2117	1	1	1	1	1	3.67	1	1	1	1	1	1	1	1	1	2.64	2.44	1	1	2.22	1	1	1	1	1	1	1	1	1	1	1	1	1	1	1	1	1	1	1	1	1	1	1	1	1	1	1	1	1
hsa-miR-2110	7.35	7.62	6.35	6.54	6.3	7.11	5.43	6.94	6.06	6.83	7.26	6.36	6.84	7.21	6.79	8.03	7.45	6.88	7.2	5.98	6.46	7.19	5.98	6.15	5.83	6.31	7.42	6.6	6.18	6.46	6.55	5.97	6.8	6.94	6.11	6.31	6.76	7.74	6.45	6.12	5.45	7.08	7.06	7.5	6.08	7.85	6.15	5.96	5.95
hsa-miR-2113	5.15	4.52	4.18	3.77	3.91	4.97	3.28	4.48	4.23	5.11	4.57	3.48	3.91	4.21	3.99	5.83	4.77	4.07	4.01	2.75	3.7	4.66	1	3.06	3.03	4.01	5.22	3.79	3.28	3.97	3.96	3.08	4.07	4.92	3.74	3.15	4.51	1	3.71	4.78	2.83	4.49	5.03	5.86	3.2	6.07	4.74	3.32	3.69
hsa-miR-6501-3p	1	3.06	1	3.44	3.22	1	1	3.4	1	2.91	3.01	1	1	3.26	1	4.12	3.89	1	2.6	1	1	3.23	3.61	2.26	1	2.62	1	1	1	2.32	1	3.02	2.71	3.69	4.03	1	2.93	1	3.24	3.71	1	3.84	2.47	4.55	3.46	4.06	4.03	3.42	1
hsa-miR-6501-5p	3.69	4.24	4.14	2.84	4.1	5.61	1	5.49	4.89	5.85	6.54	5.3	5.9	6.67	5.92	7.85	5.29	5.82	6.8	5.73	5.22	5.32	4.1	5.12	4.18	4.6	6.4	5.22	5.23	5.67	5.88	4.72	5.19	5.5	3.88	3.22	4.32	1	4.03	3.55	2.82	5.76	6.42	5.16	5.41	7.19	1	3.92	1
hsa-miR-199a-3p	1	1	1	1	1	1	1	1	1	1	1	1	1	1	1	1	1	1	1	1	1	1	1	1	1	1	1	1	1	1	1	1	1	1	1	1	1	1	1	1	1	1	1	1	1	1	1	1	1
hsa-miR-6765-3p	6.66	5.94	5.99	6.44	6.47	6.09	6.93	6.84	6.45	6.95	6.75	6.93	7.28	6.78	7.17	7.82	7.75	6.71	7.32	6.95	7.14	6.65	6.7	6.91	6.46	5.92	7.97	6.71	6.92	6.58	7.29	7.19	7.15	6.62	7.76	6.37	7.27	7.26	6.92	6.92	6.42	6.45	7.44	7.6	6.79	6.45	6.27	4.66	6.9
hsa-miR-6765-5p	13.12	13.69	12.9	12.49	12.62	13.37	11.4	12.7	12.07	13.05	12.86	12.13	12.51	13	12.65	13.81	13.09	12.45	13.05	11.81	12.36	12.5	11.67	11.54	11.67	11.71	13.35	12.38	11.83	12.09	12.66	11.94	12.43	12.83	12.49	11.93	12.22	12.06	12.05	12.7	11.67	12.81	13.07	13.47	11.85	13.75	12.32	12.09	11.64
hsa-miR-518f-3p	3.61	1	1	3.38	1	3.11	1	1	1	2.54	2.17	1	1	1	1	1	1	1	1	1	2.3	1	1	1	1	1	1	1	1	1	1	1	1	1	1	1	3.62	1	1	1	1	1	1	1	1	1	1	1	1
hsa-miR-518f-5p	4.08	1	1	1	3.06	1	1	1	1	1	1.73	1	1	1	1	1	1	1	1	1	1	1	2.76	2.67	1	1	1	1	1	1	1	1	1	1	1	1	1.72	1	1	1	1	1	3.24	2.63	1	1	1	1	1
hsa-miR-1185-5p	1	1	1	1	1	1	1	1	1	1	1	1	1	1	1	1	1	1	1	1	1	1	1	1	1	1	1	1	1	2.47	1	1	1	1	1	1	1	1	1	1	1	1	1	1	1	1	1	1	1
hsa-miR-6779-3p	7.61	7.25	6.89	6.18	6.24	7.4	5.02	7.02	6.35	7.37	6.65	5.91	6.08	6.73	6.28	8.01	7.23	6.34	6.79	5.38	6.17	6.67	5.44	5.21	5.08	5.33	7.3	6.1	5.39	5.95	6.31	5.45	5.97	6.85	6.57	5.57	6.78	6.91	6.31	6.89	5.75	7.02	7.3	7.79	6.08	8.48	6.44	5.94	5.93
hsa-miR-6779-5p	10.97	9.62	8.6	8.63	8.56	9.39	7.09	8.93	8.16	9.33	9.15	8.35	8.94	9.04	8.81	10.5	9.73	8.79	9.27	8.41	8.77	9.19	7.83	8	7.71	7.99	9.72	8.48	8.1	8.58	8.82	8.12	8.71	9.19	8.93	8.34	8.85	8.41	8.49	9.47	8.33	9.05	9.36	9.86	8.24	10.49	8.65	8.23	8.12
hsa-miR-100-5p	1	1	1	2.78	1	1	1	1	1	1	1	1	1	1	1	1	1	1	1	1	1	1	1	1.41	1	1	1	1	1	1	1	1	1	1	1.93	3.32	2.46	1	1	1	1	1	1	1	1	1	6.3	1	2.99
hsa-miR-100-3p	1	1	1	1	1	1	1	1	1	1	1	1	1	1	1	1	1	1	1	1	1	1	1	2.48	1	1	1	1	1	1	1	1	1	1	2.65	1	1	1	1	1	1	1	1	1	1	1	1	1	1
hsa-miR-3927-5p	1	4.32	1	1	1	3.21	1	1	1	3.97	3.67	2.94	1	3.11	1	4.45	3.23	3.35	3.04	1	1	1	1	2.86	1	1	3.17	2.91	1	2.64	2.62	2.41	3.64	3.7	3.11	2.92	3.61	1	1	3.3	1	3.21	3.17	4.29	6.03	4.82	2.51	1	1
hsa-miR-3927-3p	1	1	1	1	1	1	1	1	1	1	1	1	1	2.38	1	1	1	1	1	1	1	1	1	1	1	2.75	1	1	1	1	1	1	1	1	1	1	1	1	1	1	1	1	1	1	1	1	1	1	1
hsa-miR-6763-3p	7.48	7.07	6.56	6.28	6.39	7.33	5.35	7.01	6.22	7.08	6.82	6.04	6.33	6.86	6.56	8.05	7.16	6.69	7.07	6.01	6.59	6.64	5.27	5.85	5.47	5.92	7.62	6.48	6	6.2	6.19	5.74	6.24	6.74	6.46	5.72	6.47	7.4	6.33	6.73	6.03	6.77	7.02	7.4	6.06	7.77	6.12	5.78	6.02
hsa-miR-6763-5p	8.9	9.94	8.95	8.09	8.16	9.15	6.67	8.24	8.22	9.63	7.93	7.33	7.81	9.21	8.32	10.39	10.05	8.71	9.38	8.85	8.57	7.69	6.84	7.38	7.21	6.58	9.78	8.32	8.26	8.44	8.6	8.05	7.88	8.97	9.46	7.78	8.36	8.15	7.59	9.73	8.62	8.36	9.1	9.49	7.7	9.44	8.53	7.82	7.46
hsa-miR-4653-3p	1	1	1	1	1	1	1	1	1	2.63	2.53	1	1	3.53	3.37	5.87	5.54	3.01	1	1	2.03	4.03	1	1	1	1	1	1	1	1	2.95	3.63	3.89	4.65	1	1	3.2	1	1	1	1	4.49	4.57	4.37	3.01	4.99	2.52	1	1
hsa-miR-4653-5p	1	2.29	1	1	3.14	1	1	1	1	3.99	2.19	1	1	2.13	1	3.89	3.27	1	1	1	1	1	1	2.48	1	1	1	1	1	2.86	1	2.5	1	2.91	3.11	1	2.74	1	1	1	1	2.72	3.72	4.06	1	3.76	2.54	1	1
hsa-miR-4799-3p	1	1	1	1	1	1	1	1	1	1	1	1	1	1	1	1	1	1	1	1	1	1	1	1	1	1	1	1	1	1	1	1	1	1	1	1	1	1	1	1	1	1	1	1	1	1	1	1	1
hsa-miR-4799-5p	1	1	1	2.17	1	1	1	1	1	1	1	1	1	1	1	1	1	1	1	1	1	1	1	1	1	2.84	1	1	1	1	1	1	1	1	1	1	1	1	1	1	1	1	1	1	1	1	1	1	1
hsa-miR-6895-3p	5.71	5.02	5.06	4.61	4.74	5.91	4.19	5.73	4.96	5.83	5.02	4.41	4.49	5.08	5.19	6.42	5.2	4.88	5.08	4.47	4.74	5.24	3.48	4.27	3.89	3.5	5.34	4	3.59	4.71	4.34	4.27	4.48	5.17	4.91	4.39	4.94	4.39	4.96	5.04	3.52	5.21	5.73	6.23	4.44	6.55	4.98	4.28	4.78
hsa-miR-6895-5p	4.68	6.75	5.67	5.48	3.97	5.82	4.86	6.75	5.49	7.44	5.18	5	5.36	6.46	6.09	8.41	8.85	5.71	6.77	6.34	5.97	7.48	6.44	4.69	5.33	3.99	5.92	4.62	5.44	5.82	7.3	6.27	6.42	7.05	6.42	5.76	6.51	4.97	6.16	6.72	5.79	7.26	7.21	7.97	4.75	7.02	7.25	4.85	6.16
hsa-miR-7846-3p	8.26	8.78	7.83	7.53	7.17	8.36	5.21	7.38	6.99	8.04	8.01	6.89	7.23	7.84	7.54	9.01	7.96	7.72	8.67	7.29	7.21	7.45	6.08	6.84	6.3	6.81	8.47	7.4	7.32	7.55	7.61	6.39	6.98	7.83	7.59	6.51	7.44	6.78	6.86	7.84	6.67	7.98	8.25	8.53	6.83	8.89	7.15	6.56	6.35
hsa-miR-1295b-3p	1	1	1	2.46	1	1	1	1	1	2.14	1	1	1	2.3	1	2.99	1	1	2.11	1.81	2.38	1	1	1.59	2.14	1	1	1	2.58	1	1	1	1	1	1	1	1	1	1	1	1	1	1	1	1	1	1	1	1
hsa-miR-127-5p	1	1	1	1	1	1	1	1	1	1	1	1	1	2.71	1	1	1	2.63	2.18	1	1	1	1	1.45	1	1	1	1	2.61	1	1	1	1	1	1	1	3.02	1	1	1	1	1	1	1	2.45	1	2.42	1	1
hsa-miR-127-3p	3.46	1	2.56	1	3.29	1	1	1	1	1	1	3.04	1	2.19	1	1	1	1	1	1	1	1	1	1	1	1	1	1	1	2.7	1	2.29	1	1	2.74	1	3.95	1	1	3.21	2.91	2.7	1	1	1	1	2.62	1	1
hsa-miR-652-5p	9.43	7.36	6.52	6.46	7.13	7.66	5.26	7.43	6.97	8.36	8.2	7.32	7.7	7.98	7.92	9.69	8.17	7.82	8.31	7.5	7.75	8.59	6.4	7.06	6.59	7.43	8.13	7.53	7.09	7.66	7.65	6.8	7.72	8.42	6.35	6.2	7.32	6.13	6.88	6.69	5.93	7.5	7.92	8.32	6.77	9.3	6.47	6.52	6.08
hsa-miR-652-3p	1	1	1	1	1	1	1	1	1	1	1	1	1	1	1	1	1	1	1	1	1.97	1	1	1	1	1	1	1	1	1	1	1	1	1	1	1	1	1	1	1	1	1	1	1	1	1	3.13	1	1
hsa-miR-550b-3p	5.45	5.32	4.57	3.38	4.14	4.89	3.38	4.58	4.41	5.29	4.81	4.15	4.32	4.32	4.45	6.16	4.73	4.57	5.17	2.75	3.92	4.56	3.9	3.65	2.99	3.73	4.46	3.6	2.83	3.55	4.58	3.12	4.57	4.76	5.51	3.42	4.93	3.98	4.62	4.97	3.76	5.4	4.99	6.1	4.05	6.45	3.99	1	3.8
hsa-miR-5579-5p	1	1	1	1	1	1	1	1	1	1	1	1	1	1	1	1	1	1	1	1	1	1	1	1	1	1	1	1	1	1	1	1	1	1	1	1	1.45	1	1	1	1	1	1	1	1	1	1	1	1
hsa-miR-5579-3p	1	1	1	1	1	1	1	1	1	1	1	1	1	1	1	1	1	1	1	1	1	1	1	1	1	1	1	1	1	1	1	1	1	1	1	1	1	1	1	1	1	1	1	1	1	1	1	1	1
hsa-miR-6881-5p	5.96	5.53	4.48	3.82	4.1	5.42	2.65	4.5	3.96	5.21	5.6	4.78	5.25	5.68	5.25	7.02	6.08	5.59	6	4.69	5.38	5.97	2.8	4.05	4.33	5.06	5.71	5.18	4.33	4.33	5.27	4.33	5.21	5.45	4.33	3.62	4.86	1	4.58	4.77	3.69	5.25	5.61	6.46	4	6.92	4.46	4.38	3.35
hsa-miR-6881-3p	6.05	5.71	5.27	4.62	4.9	6.01	3.54	5.79	5.23	6.28	5.37	4.04	4.58	5.41	5.05	6.97	5.89	5.24	5.62	4.01	4.98	5.33	1	3.62	3.61	4.68	5.59	4.62	4.08	4.18	5.08	4.35	5.05	5.69	5.38	4.44	5.68	4.8	4.99	5.54	4.71	5.74	6.28	6.96	5.19	7.55	5.31	4.4	4.65
hsa-miR-548as-5p	1	1	1	1	1	1	1	1	1	1	1	1	1	1	1	1	1	1	1	1	1	1	1	1	1	1	1	1	1	1	1	1	1	1	1	1	1	1	1	1	1	1	1	1	1	1	1	1	1
hsa-miR-548as-3p	1	1	1	1	1	1	1	1	1	1	1	1	1	1	1	1	1	1	1	1	1	1	1	1	1	1	1	1	1	1	1	1	1	1	1	2.44	1	1	1	1	1	1	1	1	1	1	1	1	1
hsa-miR-1295b-5p	1	1	1	1	1	1	1	1	1	2.32	1	1	1	3.74	1	1.92	1	1	1	1	1	1	1	1	1	1	2.37	1	1	1	1	1	2.32	2.82	1	1	1	1	1	1	1	1	2.6	1	1	1	1	1	1
hsa-miR-3201	1	1	1	1	1	1	1	1	1	1	1	1	1	1	1	1	1	1	1	1	1	1	2.83	1	1	1	1	1	1	1	1	1	1	1	1	1	1	1	1	1	1	1	1	1	1	1	1	1	1
hsa-miR-3202	4.93	5.15	3.49	2.22	3.41	5.3	1	4.01	3.42	6.09	6.04	4.23	4.51	5.47	5.41	7.67	6.49	5.11	5.38	4.2	5.82	6.22	4.24	4.29	4.56	4.85	6.03	4.84	4.47	4.67	5.19	4.22	5.16	5.99	3.78	2.89	4.87	1	4.73	4.02	1	4.52	5.09	5.77	3.86	7.01	4.89	4.08	3.51
hsa-miR-320a	6.24	6.68	5.35	5.84	6.02	6.07	5.48	6.18	6.86	6.69	5.8	5.7	5.43	5.55	5.5	7.14	6.39	5.6	6.31	5.12	5.41	6.43	5.52	4.71	4.61	4.94	7.68	5.21	4.88	5.15	5.52	5.07	5.47	6.2	5.96	5.82	6.42	5.56	6.08	6.68	6.29	5.96	6.35	6.84	5.46	7.1	7.43	5.85	5.51
hsa-miR-320b	4.88	5.46	3.63	5.45	4.29	4.6	4.79	5.66	6.08	5.96	4.98	4.34	4.63	5.08	4.6	6.58	5.95	5.07	5.54	3.86	4.6	5.86	4.79	4.43	3.51	4.08	7.18	4.04	3.59	4.32	4.99	4.27	5.42	5.4	5.38	5.13	5.82	4.96	5.52	5.66	5.28	4.8	5.52	6.28	3.86	6.51	6.97	5.2	4.79
hsa-miR-320c	1	5.14	3.03	4.74	4.05	3.25	4.01	4.9	5.59	5.51	4.54	3.49	4.52	4.6	4.45	6.27	5.59	4.63	4.87	3.28	3.91	5.49	4.27	2.95	3.46	3.33	6.29	4.3	3.53	3.43	4.65	3.11	4.67	5.09	5.36	4.61	5.44	4.15	5.31	5.64	4.9	4.46	5.12	6.09	2.73	6.3	6.66	5.34	4.27
hsa-miR-320d	1	4.23	1	3.77	2.97	1	3.93	3.52	4.74	4.43	1	1	1	1	1	3.47	4.15	1	1.92	1	1	4	3.8	2.47	1	1	4.74	1	1	2.05	3.03	1	1	2.82	4.93	4.46	4.17	1	4.65	5.08	4.39	2.85	2.97	5.2	1	3.92	6.5	2.57	4.03
hsa-miR-320e	1	3.79	1	3.52	1	1	3.39	3.18	3.88	3.64	1	2.92	1	3.18	1	4.12	4.61	3.13	1	3.08	2.35	3.66	3.91	3.15	1	1	4.69	3.41	1	1	2.8	1	2.52	3.05	3.78	3.36	4.39	4.01	4.31	4.4	4.22	2.99	2.86	5.05	1	4.07	6.02	3.03	3.24
hsa-miR-3161	1	2.52	1	3.48	1	1	1	1	2.66	1	3.83	1	2.79	4.32	3.65	4.16	3.13	4.05	4.86	1	4.54	1	1	3.86	1	3.98	4.43	3.91	1	3.15	2.99	3.05	4.16	3.14	2.51	1	2.18	1	1	3.12	1	3.91	2.95	3.73	2.72	3.53	3.26	1	1
hsa-miR-3163	1	1	1	1	1	3.83	1	1	1	1	1	1	1	1	1	1	1	1	1	1	1	1	1	1	1	1	2.89	1	1	1	1	1	1	1	1	1	1	1	1	1	1	1	1	1	1	1	1	1	1
hsa-miR-3164	1	1	1	1	1	1	1	1	1	1	1	1	1	2.6	3.47	3.67	3.37	1	1	1	2.14	1	2.85	1.94	1	1	1	1	1	2.71	1	1	2.4	3.21	1.57	1	1	1	1	1	1	1	1	2.23	1	3.4	1	1	1
hsa-miR-3165	1	1	1	1	1	1	1	1	1	1	1	1	1	1	1	3.25	2.83	1	1	1	2.07	1	1	1	1	1	1	1	1	1	1	1	1	2.55	1	1	1	1	1	1	1	1	1	2.5	1	1	1	1	1
hsa-miR-3166	1	1	1	1	1	1	1	1	1	1	1	1	1	1	1	1	1	1	1	1	1	1	1	1	1	1	1	1	1	1	1	1	1	1	1	1	1.73	1	1	1	1	1	1	1	1	1	1	1	1
hsa-miR-3167	1	1	1	1	1	1	1	1	1	1	1	1	1	1	1	1	1	1	1	1	1	1	1	1	1	1	1	1	1	2.03	1	1	1	1	1	1	1	5.46	1	1	1	1	1	1	1	1	1	1	1
hsa-miR-3168	1	1	1	1	1	1	1	1	1	1	1	1	1	1	1	1	1	1	1	1	1	1	1	1	1	1	1	1	1	1	1	1	1	1	1	1	1	1	1	1	1	1	1	1	1	1	1	1	1
hsa-miR-3169	1	1	1	1	1	1	1	1	1	1	1	1	1	1	1	1	1	1	1	1	1	1	1	1	1	1	1	1	1	1	1	1	1	1	1	1	1	1	1	1	1	1	1	1	1	1	1	1	1
hsa-miR-3170	1	1	1	1	1	1	1	1	1	1	1	1	1	2.21	1	3.19	1	1	1	1	1	1	1	2.52	1	1	1	1	3.03	1	1	2.15	1	2.53	1	1	1.89	1	1	1	1	1	1	3.01	1	1	1	1	1
hsa-miR-3171	1	1	1	1	1	1	1	1	1	1	1	1	1	1	1	1	1	1	1	1	1	1	1	1	1	1	1	1	1	1	1	1	1	1	1	1	1	1	1	1	1	1	1	1	1	1	1	1	1
hsa-miR-3174	1	1	1	1	1	1	1	1	1	2.32	2.29	1	1	2.91	1	3.36	3.33	3.15	2.23	1	2.17	1	1	1	1	1	3.32	1	1	1	1	1	2.21	3.22	1	1	1	1	1	1	1	1	1	3.1	1	2.97	1	1	1
hsa-miR-3175	7.51	7.36	6.36	6.08	5.95	7.09	4.11	6.05	5.67	7.39	6.9	5.81	6.4	7.14	6.6	8.39	7.15	6.91	7.66	6.16	6.14	6.79	4.69	5.92	5.14	5.86	7.65	6.48	5.83	6.54	6.55	4.87	6.21	7.32	6.05	4.92	6.12	6.8	5.48	6.64	5.09	6.81	6.9	7.67	5.77	7.96	5.99	5.64	5.26
hsa-miR-3176	4.52	4.8	3.39	4.15	3.95	4.52	3.25	5.15	4.79	5.24	5.47	5.01	5.43	5.04	4.88	6.37	5.29	5.06	5.22	4.4	4.7	5.45	4.74	4.01	4.47	4.18	5.63	4.38	4.13	4.76	5.24	4	4.63	5.19	4.59	4.64	5.33	4.46	4.44	4.78	4.32	5.55	6.08	6.25	4.92	6.69	5.01	4.58	4.67
hsa-miR-3178	13.28	14.03	12.8	12.79	12.94	13.68	11.77	13.43	12.85	13.57	13.45	12.78	13.2	13.49	12.92	14.67	14.2	13.06	13.64	12.74	13.09	13.3	12.61	12.44	12.23	11.75	14.3	12.83	12.22	12.7	13.2	12.58	12.95	13.45	13.28	12.72	13.28	12.97	12.8	13.63	12.27	13.28	13.64	14.15	12.55	14.23	13.07	12.21	12.34
hsa-miR-3179	1	1	1	1	1	1	1	1	1	1	1	1	1	1	1	1	1	1	1	1	1	6.33	1	1	1	1	1	1	1	1	1	1	1	1	1	1	1	1	1	1	1	1	1	1	1	1	1	1	1
hsa-miR-3180	10.6	11.35	10.26	9.94	9.93	10.98	8.25	10.06	9.75	11.05	10.33	9.69	10.17	11.07	10.54	12.04	11.42	10.66	11.12	10.13	10.48	10.34	9.49	9.48	9.4	9.59	11.37	10.06	9.58	10.14	10.63	10.13	10.37	11.01	10.15	9.59	9.97	9.98	9.37	10.53	9.57	10.3	10.95	11.36	9.72	11.58	10.14	9.62	9.36
hsa-miR-3181	3.49	3.85	1	4.06	3.38	2.93	1	3.47	1	2.4	3.27	1	1	2.44	2.81	3.48	3.48	3.06	1.8	1	2.36	3.5	1	1	2.09	2.64	3.67	1	1	2.12	4.05	1	3.98	2.96	1.91	3.08	1.77	5.93	1	3.56	1	2.38	1	3.29	1	3.73	2.18	1	1
hsa-miR-3182	1	1	1	1	1	1	1	1	1	1	1	1	1	2.2	1	1	1	1	1	1	1	1	1	1	1	1	1	1	1	1	1	1	1	1	1	1	1	1	1	1	1	2.96	1	1	1	1	1	1	1
hsa-miR-3183	1	1	1	1	3.13	1	1	1	1	1	2.68	1	1	1	1	1	1	1	1	1	1	1	1	1	1	1	1	1	1	1	1	1	1	1	1.52	1	1	1	1	1	1	1	1	2.31	2.67	1	2.52	1	1
hsa-miR-3185	8.53	9.9	9.03	7.89	8.18	9.4	6.47	8.73	8.19	9.26	8.82	7.77	8.43	9.5	9.11	10.83	10	9.2	9.83	9.44	9.05	8.04	7.27	8.4	7.73	7.17	9.06	8.17	8.18	8.55	8.95	8.63	8.5	8.86	8.71	7.67	8.77	8.19	7.59	10.05	8.74	9.22	9.86	10.09	8.67	10.07	8.77	8.22	8.16
hsa-miR-3188	8.65	8.98	8.36	7.26	7.53	8.76	5.56	7.74	7.72	8.64	8.28	7.56	7.93	8.54	8.27	9.92	9.21	8.49	9.17	8.51	8.31	7.85	6.44	7.49	7.02	7.12	9.21	8.02	7.95	8.09	8.29	7.63	7.78	8.5	8.48	7.14	7.96	6.97	6.9	8.92	7.83	8.66	8.54	8.94	7.58	9.86	7.96	7.49	6.47
hsa-miR-3193	1	1	1	1	1	1	1	1	1	1	1	1	1	1	1	3.42	1	1	1	1	1	1	1	1	1	1	1	1	1	1	1	1	1	1	1	1	1	1	1	1	1	1	1	1	1	1	1	1	1
hsa-miR-3195	9.24	9.76	9.11	8.86	9.38	10.26	7.98	9.82	8.93	9.76	10.01	9.14	9.51	9.88	9.56	11.03	10.18	9.41	10.11	8.75	9.55	10.09	8.72	8.44	8.46	8.39	10.31	9.34	8.74	9.14	9.37	8.59	9.57	9.79	8.87	8.35	9.45	8.23	8.83	9.45	8	9.42	9.58	10.45	8.23	10.52	9.09	8.35	8.73
hsa-miR-3196	13.13	13.73	13.06	12.8	12.91	13.53	11.57	13.52	13.01	13.72	13.65	13.08	13.55	13.56	13.6	14.89	14.27	13.55	13.99	13.27	13.42	13.5	12.6	12.57	12.5	12.33	14.05	12.92	12.65	12.95	13.47	13.06	13.4	13.64	13.1	12.71	13.44	13.06	12.74	13.45	12.43	13.55	13.93	14.26	12.96	14.63	13.13	12.56	12.61
hsa-miR-3197	12.08	12.5	11.92	11.37	12.18	12.46	9.33	11.56	11.54	12.22	12.03	11.64	11.75	12.44	12.05	13.49	12.92	12.2	13.22	11.54	12.2	11.79	10.21	11.37	11.12	10.87	12.92	12.04	11.17	11.63	11.79	11.28	11.92	12.12	11.56	10.49	11.23	11.08	10.3	12.02	10.49	11.76	12.38	12.67	10.93	12.86	11.32	10.75	10.49
hsa-miR-3198	6.31	5.49	4.18	2.38	3.99	5.09	1	4.35	3.86	5.59	4.8	4.65	5.03	5.46	5.28	6.84	7.16	5.24	5.99	4.3	4.89	7.12	2.87	3.94	3.49	4.43	6.4	4.73	4.07	4.55	4.67	3.51	5.07	5.87	3.47	3.27	3.71	1	4	3.28	2.77	4.73	5.3	5.37	4.08	6.95	3.95	3.45	4.13
hsa-miR-3199	1	1	1	1	1	1	1	1	1	2.4	3.85	3.05	3.03	3.74	3.49	5.11	3.01	3.72	3.5	1	3.4	1	1	1.51	1	2.59	4.18	1	2.7	1	2.66	1	2.91	3.42	1	1	1	4.3	1	1	1	1	3.3	3.01	1	4.9	1	1	1
hsa-miR-3128	1	1	1	1	1	1	1	1	1	1	1	1	1	1	1	1	1	1	1	1	1	1	1	1	1	1	1	1	1	1	1	1	1	1	1	1	1	1	3.5	1	1	1	1	1	1	1	1	1	1
hsa-miR-3122	4.96	4.97	4.34	4.24	4.79	4.99	3.81	5.44	5.31	6.04	6.5	5.79	6.47	7.01	6.17	7.91	6.68	6.67	7.17	5.92	6.4	6.19	4.9	5.6	4.8	5.49	7.6	6.21	5.79	6.03	5.92	5.18	6.11	6.46	4.87	4.47	5.64	4.99	4.92	5.45	5.39	5.7	6.33	6.46	5.03	7.01	5.43	4.72	4.86
hsa-miR-3123	1	1	1	3.19	1	1	1	1	1	1	1	1	1	1	1	1	1	1	1	1	1	1	1	1	1	1	1	1	1	1	1	1	1	1	1	1	1	1	1	1	1	1	1	1	1	1	2.83	1	1
hsa-miR-3125	1	1	1	1	1	1	1	1	1	1	2.47	1	1	3.53	3.12	4.17	3.09	1	2.26	2.41	2.98	1	1	2.88	2.29	1	2.7	1	1	1	1	1	3.23	2.88	1	1	2.97	1	1	1	1	1	1	2.98	1	4.06	1	3.22	1
hsa-miR-3137	1	1	1	1	1	1	1	2.96	3.23	2.29	1.75	1	3.22	3.14	4.17	5.22	4.04	2.86	3.9	1	2.37	3.47	2.58	3.21	1	1	4.1	3.9	3.05	3.46	3.7	3.2	3.37	2.85	3.2	3.49	3.3	1	4.11	3.32	1	3.41	3.62	4.71	2.94	4.7	2.96	1	3.4
hsa-miR-3138	4.94	2.82	1	2.96	1	3.51	1	3.2	1	4.22	4.6	2.98	3.95	4.38	3.57	5.94	4.95	3.74	4.58	2.05	3.79	4.8	1	1	1	2.97	4.87	2.9	3.1	3.35	4.16	1	3.94	4.76	3.49	1	3.31	4.26	1	3.53	1	3.94	4.22	4.91	1	5.61	3.48	1	3.01
hsa-miR-3139	1	1	1	1	1	1	1	1	1	1	1.69	1	1	1	1	1	1	1	1	1	1	1	1	2.8	1	1	1	1	1	1	1	1	1	1	1	1	1	1	1	1	1	1	1	1	1	1	1	1	1
hsa-miR-3131	11	8.55	7.91	7.18	8.15	8.57	6.35	7.93	7.68	8.5	9.6	8.92	9.02	9.13	9.43	10.14	8.63	9.53	10.09	8.67	9.34	8.72	7.32	9.17	8.14	9.15	9.78	9.42	8.86	8.95	8.63	8.01	8.68	8.75	7.33	7.41	7.76	7.15	7.57	7.55	6.87	7.98	8.73	8.62	8.06	9.78	7.21	7.89	7.12
hsa-miR-3132	5.51	4.55	3.67	3.91	3.73	4.49	1	3.89	4.15	5.13	6.07	5.4	5.32	5.32	5.72	6.66	5.57	5.48	5.95	5.05	5.64	5.51	3.55	5.24	4.81	5.07	5.53	5.25	5.02	4.97	5.06	4.4	5.38	5.18	3.15	2.87	4.7	1	4.22	4.49	1	4.87	5.09	5.56	4.49	6	3.98	3.92	1
hsa-miR-3133	1	1	1	1	1	1	1	1	1	1	1	1	1	1	1	1	1	1	1	1	1	1	1	1	1	1	1	1	1	1	1	1	1	1	1	1	1	1	1	1	1	1	1	1	1	1	1	1	1
hsa-miR-3134	1	1	1	1	1	1	1	1	1	1	1	1	1	1	1	1	1	1	1	1	1	1	1	1	1	1	1	1	1	1	1	1	1	1	1	1	1.65	1	1	1	1	1	1	1	1	1	1	1	1
hsa-miR-3148	1	1	1	1	5.69	1	1	1	1	1	1	1	1	1	1	1	1	1	1	1	1	1	1	1	1	1	1	1	1	1	1	1	1	1	1	1	1	1	1	1	1	1	1	1	1	1	1	1	1
hsa-miR-3149	1	1	1	1	1	1	1	1	1	1	2.14	1	1	1	1	3.27	1	1	1	1	1	1	1	1	1	1	1	1	1	1	1	1	3.16	1	1	1	1	1	1	1	1	1	1	1	1	3.17	1	1	1
hsa-miR-3141	10.49	10.53	9.82	8.94	9.58	10.47	7.63	9.81	9.26	10.45	9.72	8.9	9.19	10.01	9.53	11.58	10.61	9.61	10.33	9.34	9.54	9.72	8.27	8.55	8.19	8.36	10.77	9.43	9.04	9.43	9.6	8.79	9.29	10	9.75	8.72	9.66	8.71	8.96	10.32	9.12	9.7	10.22	10.7	8.64	11.14	9.29	8.87	8.74
hsa-miR-3142	1	1	1	1	1	1	1	1	1	1	1	1	1	1	1	1	1	1	1	1	2.34	1	1	2.11	1	1	1	1	1	1	1	1	1	1	1	1	1	1	3.45	4.14	1	1	1	1	1	1	2.02	3.4	1
hsa-miR-3143	1	1	1	1	3.82	1	1	1	1	1	1	1	1	1	2.71	1	1	1	1	1	1	1	1	1	1	1	1	1	1	1	1	1	1	1	1	1	1	1	1	1	1	1	1	1	1	1	1	1	1
hsa-miR-3146	1	1	1	1	1	1	1	1	1	1	1	1	1	1	1	1	1	1	1	1	1	1	1	1	1	1	1	1	1	1	1	1	2.85	1	1	1	1	1	1	1	1	1	1	1	1	1	1	1	1
hsa-miR-3147	7.49	7.61	7.44	5.98	7.12	7.86	4.99	7.12	6	7.1	6.94	6.91	7.38	6.8	7.19	8.69	8.59	7.34	7.77	7.2	6.84	7.32	6.09	6.03	6.36	5.99	7.82	6.53	6.3	6.49	7.73	6.69	7.32	7.47	6.94	5.86	6.9	6.37	6.57	6.81	5.92	7.29	8	8.61	6.18	8.71	7.03	6.35	6.49
hsa-miR-3159	1	1	1	1	1	1	1	1	1	1	1.47	1	1	1	1	1	1	1	1	1	1	1	1	1	1	1	1	1	1	1	1	1	1	1	1	1	1	1	1	1	1	1	1	1	1	1	1	1	1
hsa-miR-3153	4.77	4.51	4.43	3.62	3.62	4.71	3.25	4.35	4.01	4.78	5.14	4.13	4.77	5.05	4.35	6.05	5.63	4.42	5.41	4.02	4.76	4.66	3.43	3.63	4.04	3.43	5.38	4.09	4.15	4.61	4.59	4.35	4.69	5.18	4.59	3.33	4.79	3.91	4.3	4.93	3.53	4.7	4.99	5.77	4.2	5.97	4.35	3.86	3.91
hsa-miR-3154	8.67	8.42	6.71	6.87	6.76	8.32	5.51	7.99	7.44	8.43	8.69	7.81	8.43	8.89	8.59	9.93	8.41	8.38	9.28	7.96	7.98	8.23	6.85	7.33	6.86	7.36	9.56	7.95	7.64	8.06	8.28	7.2	7.7	8.31	7.13	6.68	7.19	6.48	6.87	7.54	6.3	8.21	8.66	8.62	7.14	9.57	7.51	7.48	6.54
hsa-miR-323b-5p	1	2.4	1	1	1	3.43	1	1	1	2.79	1	1	1	3.02	1	4.26	2.73	2.68	3.34	2.66	2.37	1	1	2.56	2.14	1	1	3.19	1	1	1	1	1	2.96	2.37	1	3.03	1	1	2.9	1	1	3.02	3.37	1	4.24	2.37	1	1
hsa-miR-323b-3p	1	1	1	1	1	1	1	1	1	1.77	1.03	1	1	2.81	1	1	1	1	1	1	2.3	1	1	1	2.47	1	1	1	1	2.59	1	1	1	1	1	1	1	4.54	1	1	1	1	1	1	1	1	1	1	1
hsa-miR-3115	1	1	1	1	1	1	1	1	1	1	1	1	1	1	1	1	1	1	1	1	1	1	1	1	1	1	1	1	1	1	1	1	1	1	1	1	1	1	1	1	1	1	1	1	1	1	1	1	1
hsa-miR-3116	1	1	1	3.48	1	3.11	1	2.91	1	3.25	3.9	1	2.91	2.61	2.97	4.74	3.64	1	3.38	2.81	3.14	3.98	2.6	2.25	1	3.19	4.16	3.27	3.11	2.15	3.26	3.27	2.96	4.32	1	1	2.63	1	3.25	3.82	1	3.48	2.97	5.02	2.25	5.31	4.7	1	3.47
hsa-miR-3118	1	1	1	1	1	1	1	1	1	5.36	1	1	1	1	1	1	1	1	1	1	1.95	1	1	1	1	1	1	1	1	1	1	1	1	1	1	1	1	1	1	1	1	1	1	1	1	1	1	1	1
hsa-miR-3119	1	1	1	1	1	1	1	1	1	1	1	1	1	1	1	2.96	1	1	1	1	1	1	1	1	1	6.98	1	1	1	1	1	1	1	1	1	1	1	1	1	1	1	1	1	1	1	1	1	1	1
hsa-miR-301b	1	3.22	1	1	1	1	1	1	1	1	1	1	1	1	1	1	1	1	1	1	1	1	1	1	1	1	1	1	1	1	1	1	1	1	3.64	1	1	1	1	1	1	1	1	1	1	1	1	1	1
hsa-miR-302e	1	1	1	1	1	1	1	1	1	1	1	1	1	1	1	1	1	2.88	1	1	1	1	8.2	1.52	1	1	1	1	1	1	1	1	1	1	1.96	1	1	1	1	1	1	1	1	1	1	1	1	1	1
hsa-miR-302f	1	1	1	1	1	1	1	1	1	1	1	1	1	1	1	1	1	1	1	1	1	1	1	1	1	1	1	1	1	1	1	1	1	1	1	1	1	1	1	1	1	1	1	1	1	1	1	1	1
hsa-let-7d-3p	5.08	5.01	3.68	4.56	4.36	5.03	3.37	3.91	4.58	4.72	4.53	3.93	3.27	4.5	4.1	5.66	5.04	4.13	5.06	3.74	3.82	4.46	3.13	2.83	2.49	1	5.09	3.96	3.09	2.72	3.87	2.87	3.73	4.47	4.54	3.84	4.55	3.84	4.59	5.16	3.53	4.75	5.04	5.75	3.87	5.93	5.11	3.56	4.15
hsa-let-7d-5p	1	2.3	1	2.43	1	1	1	1	1	1	1	1	1	1	1	2.87	4.31	1	1	2.34	1	1	1	2.16	1	2.56	1	1	1	1	1	2.42	2.56	1	2.94	1	3.77	1	1	3.93	1	1	1	2.86	1	1	5.87	1	1
hsa-miR-191-3p	3.89	3.58	4	3.21	3.38	3.98	1	3.1	1	4.25	3.55	3.34	3.03	3.42	3.69	4.75	3.44	3.88	3.39	1	3.93	4.05	1	3.09	3.01	1	3.81	3.39	1	1	3.6	2.19	3.83	3.36	3.18	1	3.85	1	3.99	3.83	1	3.49	4.31	4.11	3.08	4.99	1.98	3.02	2.7
hsa-miR-191-5p	1	4.05	1	3.7	1	1	4.25	1	1	4.14	1	2.73	1	2.03	1	4.16	5.59	2.64	1	1	1	4.71	1	2.16	1	1	1	1	1	1	1	1	3.48	4.67	4.46	3.58	4.39	1	4.83	6.05	3.09	3.08	2.78	6.94	1	2.57	7.16	1	4.63
hsa-miR-770-5p	1	1	2.88	1	1	3.98	1	1	1	3.67	3.79	1	2.79	3.08	3.47	4.51	3.87	3.06	2.46	2.68	3.78	3.77	1	1.81	1	1	3.42	1	1	1	1	1	2.18	3.13	2.59	2.66	3.02	1	1	1	1	2.94	3.56	4.06	3.37	4.83	3.1	1	1
hsa-miR-450a-2-3p	1	1	1	1	1	1	1	1	1	1	1	1	1	1	1	1	1	1	1	1	1	1	1	1	1	1	1	1	1	1	1	1	1	1	1	1	1	1	1	1	1	1	1	1	1	1	1	1	1
hsa-miR-1237-3p	8.15	7.9	7.12	6.68	6.82	7.7	5.69	7.45	6.72	7.65	6.96	6.16	6.58	7.1	6.58	8.47	7.54	6.78	7.26	6.3	6.55	6.84	5.6	5.77	5.49	5.61	7.84	6.66	6.04	6.41	6.69	6.02	6.51	6.85	6.97	6.02	6.81	6.22	6.62	7.45	6.13	7.34	7.59	8.1	6.21	8.35	6.76	6.49	6.44
hsa-miR-4667-3p	7.43	7.17	6.54	6.45	6.64	7.52	5.24	7.22	6.22	7.15	6.51	5.72	6.16	6.54	6.18	7.97	7.23	6.47	6.79	5.66	6.24	6.56	5.14	5.2	5.33	5.46	7.61	6.25	5.31	5.86	5.94	6.01	6.18	6.79	6.45	5.97	6.82	5.97	6.26	6.98	5.78	6.61	7.13	7.92	6.07	8.33	6.46	6.17	5.98
hsa-miR-4667-5p	8.06	9.06	7.81	7	7.38	8.25	5.89	7.93	7.56	8.67	8.18	7.23	7.81	8.27	8.13	9.62	9.4	8.14	8.85	7.69	7.53	8.27	7.38	7.08	6.59	7.06	8.46	7.46	7.33	7.6	8.43	7.28	7.61	8.46	7.96	7.15	7.98	7.36	7.34	8.22	7.1	8.4	8.55	9.26	7.12	9.37	7.89	6.86	7.14
hsa-miR-1237-5p	14.13	14.71	14.23	13.9	13.88	14.62	12.35	14.18	13.62	14.54	14.16	13.67	14.01	14.51	14.28	15.59	14.89	14.11	14.64	13.9	14.04	14.13	13.01	13.26	13.1	13.03	14.6	13.83	13.37	13.79	14.14	13.75	14.02	14.44	13.73	13.28	13.7	13.68	13.16	14.26	13.45	14.22	14.48	14.96	13.45	15.03	13.75	13.32	13.13
hsa-miR-5011-3p	1	1	1	1	1	1	1	1	1	1	1	1	1	1	1	1	1	1	1	1	1	1	1	1	1	1	1	1	1	1	1	1	1	1	1	1	1	1	1	1	1	1	1	1	1	1	1	1	1
hsa-miR-5011-5p	1	1	1	1	1	1	1	1	1	1	1	1	1	2.02	1	1	1	1	1	1	1	1	1	1	1	1	1	1	1	1	1	1	1	1	1	1	1	1	1	1	1	1	1	1	1	3.66	1	1	1
hsa-miR-3960	16	16	16	16	16	16	15.24	16	16	16	16	16	16	16	16	16	16	16	16	15.97	16	16	15.99	15.82	15.53	15.24	16	16	15.77	16	16	15.92	16	16	16	16	16	16	16	16	15.55	16	16	16	16	16	16	15.92	16
hsa-miR-3973	1	3.06	1	1	1	3.54	1	1	1	1.86	1	1	1	1	1	1.57	1	1	1	1	1	1	1	1	1	1	1	1	1	1	1	1	1	1	1	1	4.06	1	1	1	1	2.68	1	2.79	1	3.95	1	1	1
hsa-miR-3974	1	1	1	1	1	1	1	1	1	1	1	1	1	1	1	1	1	1	1	1	1	1	1	1	1	1	1	1	1	1	1	1	1	1	1	1	1	5.64	1	1	1	1	1	1	1	1	1	1	1
hsa-miR-3975	1	1	1	1	1	1	1	1	1	1	1	1	1	1	1	1	1	1	1	1	2.15	1	1	1	1	1	1	1	1	1	1	1	1	1	1	1	1.44	1	1	1	1	1	1	1	1	1	1	1	1
hsa-miR-3976	1	1	1	1	1	1	1	1	1	1	1.53	1	1	2.01	1	1	1	1	1	1	1	3.56	1	1	1	1	1	1	1	1	1	1	1	1	1	1	1	1	1	1	1	1	1	2.89	1	1	3.31	1	1
hsa-miR-3977	3.39	1	1	1	1	1	1	1	1	1	3.76	1	1	1	3.09	2.61	1	1	2.33	1	2.15	1	2.96	1	1	1	4.08	1	1	1	1	1	3.12	1	1	1	4.05	1	1	1	1	1	1	1	2.43	1	1	1	1
hsa-miR-3978	1	3.44	1	1	1	1	1	1	1	1	1	1	1	2.36	1	2.7	1	1	1.93	1	1	1	1	1	1	1	1	1	5.22	1	1	1	1	1	1	1	1	1	1	1	1	1	1	1	1	4.6	1	1	1
hsa-miR-3972	4.83	4.09	3.36	4.47	3.37	3.68	1	3.36	3.74	3.77	2.83	1	2.66	3.86	1	4.72	3.8	3.88	3.3	1	2.95	4.06	1	1	1	2.7	3.53	1	1	2.72	1	1	2.82	3.27	2.93	1	4.02	5.75	3.55	3.77	2.83	4.01	4.22	4.23	1	4.96	1	1	1
hsa-miR-26a-5p	1	3.19	1	1	1	1	1	1	1	1	1	2.82	1	1	1	1	1	5.32	1	1	1	1	1	2.96	3.16	1	1	4.16	3.2	1	1	1	1	1	4.11	1	3.03	1	1	3.65	1	1	1	3.83	1	1	5.5	1	1
hsa-miR-3920	1	1	1	1	1	1	1	1	1	1	1	1	1	1	1	1	1	1	1	1	1	1	1	1	1	1	1	1	1	1	1	1	1	1	1	1	1	1	1	1	1	1	1	1	1	1	1	1	1
hsa-miR-3921	1	1	1	1	1	1	1	1	1	1	1	1	1	1	1	1	1	1	1	1	2.23	1	1	1	1	1	1	1	1	1	1	1	1	1	1	1	1	1	1	1	1	1	1	2.26	1	2.38	1	1	1
hsa-miR-3923	1	1	1	1	1	1	1	1	1	1	1	1	1	1	1	1	1	1	1	1	1	1	1	1	1	1	1	1	1	1	1	1	1	1	1	1	1	1	1	1	1	1	1	1	1	1	1	1	1
hsa-miR-3924	1	1	1	1	1	1	1	1	1	1	1	1	1	1	1	1	1	1	1	1	1	1	1	1	1	1	1	1	1	1	1	2.19	1	1	1	1	1	1	1	1	1	1	1	1	1	1	1	1	0
hsa-miR-3926	1	1	1	1	1	1	1	1	1	1	1.29	1	1	2.8	1	2.75	3.29	1	1	1	1	1	1	1	1	1	1	1	1	1	1	1	1	1	1.74	1	1	1	1	1	1	1	1	3.28	1	1	2.21	1	1
hsa-miR-3929	1	3.35	1	1	1	1	1	1	1	1	2.95	2.74	1	2.67	1	3.86	1	1	2.28	1	1	1	2.6	1	1	1	1	1	1	1	1	1	1	1	2.74	1	1.19	1	3.68	1	1	1	1	2.43	1	4.1	1	1	1
hsa-miR-3935	4.85	4.39	3.88	2.91	1	4.46	1	4.45	4.31	4.11	4.69	2.66	3.88	4.55	3.4	5.61	4.54	4.06	4.59	1	3.92	4.15	1	2.95	1	3.05	4.42	3.29	1	3.52	3.78	3.64	3.79	4.48	4.18	2.96	4.16	5.3	4.01	4.49	1	5.42	5.06	5.2	2.77	5.9	3.23	1	1
hsa-miR-3936	1	1	1	2.97	1	1	1	1	1	1	2.8	1	1	2.63	1	4.15	2.68	3.74	3.19	1	2.55	3.53	1	1	1	1	3.63	1	1	1	2.77	2.77	2.19	4.22	1.59	1	1	1	1	3.23	1	3.26	2.65	3.05	1	3.82	1	1	1
hsa-miR-3937	9.42	10.69	9.71	9.29	9.04	10.05	7.71	9.58	9.05	10.3	9.64	8.98	9.29	9.73	9.84	11.32	10.75	9.58	10.22	9.88	9.71	9.28	8.62	8.94	8.48	8.57	10.59	9.11	9.18	9.32	9.65	9.38	9.3	10.04	9.6	8.99	9.42	9.29	8.77	10.15	8.81	9.62	10.27	10.93	9.26	10.89	9.73	8.73	8.93
hsa-miR-3938	1	1	1	1	1	1	1	1	1	1	1	1	1	1	1	1	1	1	1	1	1	1	1	1	1	1	1	1	1	1	1	1	1	1	1	1	1	1	1	1	1	1	1	1	1	1	1	1	1
hsa-miR-3939	1	1	1	1	1	1	1	1	1	1	1	1	1	1	1	1	1	1	1	1	1	1	1	1	1	1	1	1	1	1	1	1	1	1	1	1	1	1	1	1	1	1	1	2.24	1	1	1	1	1
hsa-miR-3941	1	1	1	1	1	1	1	1	1	1	1	1	1	1	1	1	1	1	1	1	2.03	1	1	1	1	1	1	1	1	1	1	1	1	1	1	1	1	1	1	1	1	1	1	1	1	1	1	1	1
hsa-miR-3943	5.91	4.57	4.76	4.48	4.27	5.4	3.62	5.21	4.15	5.3	5.07	4.06	4.64	5.4	4.68	6.3	5.44	4.9	5.46	3.98	4.54	5.98	2.85	4.32	3.3	4	5.68	4.81	3.93	4.25	4.67	3.38	4.58	5	4.2	3.3	4.44	1	4.15	5.39	3.23	5.03	5.21	5.82	4	6.24	4.44	4.3	3.93
hsa-miR-3945	6.45	6.15	4.37	4.03	5.2	6.03	3.18	5.56	4.91	5.96	5.9	4.91	5.04	5.99	5.64	7.43	6.12	5.71	6.2	4.67	5.24	6.38	4.43	4.45	4.51	5.05	5.82	5.07	4	5.12	5.64	4.2	5.35	6.31	4.71	3.89	5.51	1	4.76	5.16	4.42	5.57	6.26	6.61	3.51	7.26	5.18	4.12	4.37
hsa-miR-4707-3p	8.04	8.9	7.79	7.45	7.61	8.45	6.43	8.01	7.41	8.26	7.94	7.25	7.65	8.03	7.51	9.11	8.76	7.87	8.35	6.91	7.69	7.69	6.56	6.82	6.79	6.71	8.77	7.79	7.15	7.61	7.97	7.36	7.81	8.26	7.87	7.2	7.83	7.35	7.2	8.01	7.05	8.1	8.35	8.99	6.99	8.96	8	7.53	7.1
hsa-miR-4707-5p	8.77	9.46	8.69	8.3	8.44	9.03	6.72	8.67	8.23	9.16	9.01	8.22	8.7	9.27	9.1	10.76	9.91	9.09	9.67	9.04	9.11	9.04	7.7	8.29	7.99	7.85	9.51	8.43	8.21	8.56	8.86	8.36	8.82	9.2	8.69	7.95	8.83	8.18	7.84	9.16	8.25	8.87	9.48	9.59	8.47	10.08	8.13	7.88	7.83
hsa-miR-3907	1	2.83	1	3.36	3.19	2.94	1	3.3	1	3.51	2.8	1	3.02	3.29	4.53	5.09	4.79	3.18	4.4	3.88	4.13	3.94	1	3.76	2.44	3.14	4.9	1	3.66	2.51	3.66	3.99	4	2.96	4.1	1	4.08	1	3.84	4.14	3.28	1	3.81	5.06	3.64	3.5	3.06	1	2.89
hsa-miR-3908	1	1	1	1	1	1	1	1	1	1	1	1	1	2.46	1	1	1	1	1	1	1	1	1	1	1	1	1	1	1	1	1	1	1	1	1	1	1	1	1	1	1	1	1	1	1	1	1	1	1
hsa-miR-3909	1	1	1	1	1	1	1	1	1	2.12	2.81	1	1	2.27	1	3.33	1	1	1	1	1	1	1	2.58	3.01	1	1	1	4.19	1	1	1	1	1	1	2.56	2.8	1	1	3.27	1	1	1	2.46	1	1	3.01	1	1
hsa-miR-3910	1	1	1	1	1	1	1	1	1	1	1.23	1	1	1	1	1	1	1	1	1	1	1	1	1	1	1	1	1	1	1	1	1	1	1	1	1	1	1	1	1	1	1	1	1	1	1	1	1	1
hsa-miR-3911	7.55	6.44	5.2	5.44	5.02	6.2	3.8	5.61	4.45	5.84	6.14	4.73	5.42	5.77	5.47	7.55	6.47	5.84	6.19	4.98	5.54	6.29	3.89	4.76	3.83	5.02	6.76	5.41	4.94	4.73	5.89	4.79	5.91	6.31	4.45	4.29	5.19	3.7	4.78	4.69	3.85	5.59	5.81	6.84	4.53	7.38	4.78	4.73	4.66
hsa-miR-3914	1	1	1	3.45	1	1	1	1	1	1	1	1	1	1	1	1	1	1	1	1	1	1	1	1	1	1	1	1	1	1	1	1	1	1	1	1	1	1	1	1	1	1	1	1	1	1	1	1	1
hsa-miR-3915	1	1	1	1	1	1	1	1	1	1	1	1	1	1	1	1	1	1	1	1	1	1	1	1	2.87	1	1	1	1	1	1	1	1	1	1	1	1	1	1	1	1	1	1	1	1	1	1	1	1
hsa-miR-3916	1	1	1	1	1	1	1	1	1	1	1	1	1	1	1	2.36	1	1	1	1	1	1	2.44	1	1	1	1	1	1	1	1	1	1	1	1	1	1	1	1	1	1	1	1	1	1	1	1	1	1
hsa-miR-3917	8.05	7.97	6.41	6.65	6.73	6.93	5.79	6.83	6.28	7.14	7.15	6.64	6.72	6.76	7.03	8.15	7.23	6.34	7.09	6.4	6.68	7.35	6.89	5.86	6.13	5.8	7.24	5.95	5.93	6.31	6.63	6.39	7.41	7.27	6.54	6.9	7.2	6.59	6.69	6.61	6.33	6.85	7.05	7.83	6.24	7.84	6.51	6.36	6.31
hsa-miR-3918	5.02	5.27	4.13	4.7	4.65	5.05	4.48	6.84	6.07	6.66	6.53	5.46	6.16	6.53	6.05	8.17	7.28	5.77	6.37	5.96	5.49	6.68	5.82	5.09	4.71	4.69	6.39	5.17	5.04	5.69	6.73	5.66	5.74	6.51	6.93	6.21	6.88	6.67	5.89	7.48	5.61	7.6	7.51	8.05	5.32	7.79	6.87	5.73	5.67
hsa-miR-3919	1	1	1	1	1	1	1	1	1	2.19	1	1	1	1	1	2.26	1	1	1	1	1	3.24	1	1	1	2.52	1	1	1	1	1	1	1	1	1	1	1	5.59	1	1	1	1	1	1	1	1	2.07	1	1
hsa-miR-3177-5p	3.85	3.95	3.63	4.35	4.67	5.27	4.41	5.79	5.48	5.87	5.6	5.02	4.85	5.18	5.43	5.83	5.99	5.16	5.13	4.35	4.6	5.25	4.81	4.62	4.27	4.83	6.2	5.41	4.85	5.37	4.93	5.1	4.73	5.72	4.65	4.84	5.52	5.2	4.95	4.89	5.02	5.84	5.59	6.09	4.83	6.24	5.17	5.01	5.51
hsa-miR-548ar-3p	1	1	1	1	1	1	1	1	1	1	1	1	1	1	1	1	1	1	1	1	1	1	1	1	1	1	1	1	3.25	1	1	1	1	1	1	1	1	1	1	1	1	1	1	1	1	1	1	1	1
hsa-miR-548ar-5p	1	1	1	3.4	1	1	1	1	1	1	1	1	1	1	3.24	1	1	1	1	1	1	1	1	1	1	1	1	1	1	1	1	1	1	1	1	1	1	1	1	1	1	1	1	1	1	1	1	1	1
hsa-miR-378b	1	3.05	1	3.7	1	1	1	1	1	2.09	2.47	1	2.98	3.37	2.72	4.18	3.46	1	2.69	1	1	1	1	2.58	1	1	3.93	1	1	1	1	1	2.5	2.99	1	1	1.99	1	1	3.24	1	1	2.9	2.96	1	3.68	3.4	3.78	1
hsa-miR-378c	1	2.91	1	1	1	3.44	1	2.91	4.24	4.26	3.58	1	1	2.5	2.83	4.2	4.31	1	1.95	1	2.73	3.44	3.16	1	1	1	4.26	1	1	1	2.61	1	2.56	3.64	1.26	1	4.06	1	1	2.66	1	3.2	3.38	3.95	1	3.3	5.32	1	1
hsa-miR-378d	1	1	1	1	1	1	1	1	1	2.37	0.93	1	1	1	1	3.65	2.96	1	1	1	2.98	3.1	3.02	3	1	1	3.42	1	1	1	1	1	1	3.3	1.42	1	2.64	1	1	1	1	1	1	3.54	1	2.87	5.15	1	1
hsa-miR-378e	1	2.72	1	1	1	1	1	1	3	3.27	1	3.11	2.75	2.88	1	3.47	3.96	2.6	3.76	1	1	3.3	3.57	1	1	1	2.84	2.76	1	1	1	2.28	1	3.48	1.62	1	2.26	1	3.25	1	1	1	1	2.96	1	3.94	5.12	1	1
hsa-miR-378f	1	1	1	1	1	1	1	3.36	3.86	4.15	2.83	1	3.44	3.82	2.99	6.22	5.23	3.56	4.39	3.76	3.64	3.63	1	2.51	1	1	4.12	1	3.15	1	3.62	1	3.24	3.99	3.04	1	3.5	1	1	4.44	3.27	3.88	4.76	5.05	1	5.35	5.07	2.74	1
hsa-miR-378g	1	3.59	1	1	1	1	1	1	3.86	3.05	3.48	1	3	2.33	1	4.36	3.59	1	2.91	1	2.2	3.02	3.23	2.61	1	1	2.51	1	1	1	1	1	2.38	3.22	2.77	1	2.97	1	1	3.35	1	3.16	1	4.45	1	4.7	4.7	1	1
hsa-miR-378h	1	1	1	1	1	1	1	1	1	1	1.15	1	1	1	1	1	1	1	1	1	1	1	3.06	1	1	1	1	1	1	1	1	1	1	1	1	1	1	1	1	1	1	1	1	1	1	2.74	1	1	1
hsa-miR-378i	1	2.65	2.99	1	1	1	1	1	4.54	4.75	3.62	2.99	3.27	3.53	3.87	4.87	4.36	4.15	3.4	1	2.49	3.82	3.48	2.98	1	3.07	4.51	1	3.38	2.91	3.29	3.78	2.94	3.31	3.59	1	3.3	1	3.79	3.98	1	1	3.96	3.94	1	4.48	5.69	1	1
hsa-miR-378j	1	1	1	1	1	1	1	1	1	1	1	1	1	1	1	2.56	1	2.92	1	1	1	1	1	1	1	1	1	1	1	1	1	1	1	1	1	1	1	1	1	1	1	1	1	1	1	2.48	1	1	1
hsa-miR-3177-3p	4.5	5.51	3.81	1	4.41	4.23	1	3.97	3.61	4.84	4.22	3.96	4.02	4.63	5.14	5.95	5.22	4.35	5.01	5.44	4.32	4.45	4.25	3.68	4.07	2.99	5.05	3.45	4.65	4.39	4.65	4.53	3.92	4.72	4.43	3.46	4.68	1	4.21	4.76	4.18	4.63	4.9	5.51	4.05	5.72	4.42	3.98	4.17
hsa-miR-3713	4.45	3.41	3.2	3.45	1	4.71	1	5.52	5.54	5.88	6.1	5.18	5.67	6.43	5.7	7.85	5.51	5.46	6.35	5.28	4.97	5.4	4.4	4.36	3.38	3.98	6.38	4.41	4.96	5.33	5.89	4.7	5.11	5.97	3.44	1	4.6	5.6	3.57	3.3	1	5.37	6.45	5.43	5.24	7.71	2.75	4.78	3.24
hsa-miR-3714	1	3.14	1	1	1	1	1	1	2.48	4.02	1.68	1	3.96	4.35	4.5	6.06	5.13	4.12	4.5	3.88	4.74	4.24	1	3.54	3.38	1	3.98	3.1	3.95	3.51	3.66	3.66	4.26	4.27	2.87	2.89	3.92	1	1	4.36	1	3.06	4.15	4.99	2.71	4.28	4.35	1	3.29
hsa-miR-3646	7.22	6.68	5.96	5.68	7.13	7.01	4.26	6.5	6	6.4	8.6	7.65	7.68	6.82	7.55	8.32	6.51	7.36	7.83	6.08	7.3	7.2	5.6	6.74	6.11	6.56	8.01	7.16	6.16	6.77	6.11	5.59	7.25	6.59	5.46	4.9	6.04	5.14	5.53	5.77	4.19	6	6.52	6.76	5.75	7.49	5.34	5.1	5.4
hsa-miR-3648	14.85	15.25	14.51	14.63	14.85	15.37	13.12	15.28	14.39	14.6	15.25	14.44	14.65	13.95	14.49	15.76	14.14	14.02	14.54	12.46	13.81	15.17	13.9	13.51	13.41	13.18	14.72	13.63	13.23	13.77	13.87	13.06	14.43	14.44	12.39	13.47	15.02	13.57	14.27	12.28	11.32	14.42	14.52	15.42	13.79	15.63	14.16	13.13	14.4
hsa-miR-3649	6.14	3.92	1	1	1	3.78	1	3.79	3.47	4.95	5.94	4.64	4.67	6.52	5.58	7.32	5.62	6.02	6.97	4.58	6	5.11	1	5.34	2.97	4.28	6.94	5.85	5.04	5.04	4.75	3.24	4.92	5.73	3.72	1	3.8	1	3.59	4.16	1	4.36	5.45	5.13	3.78	6.4	3.99	3.02	2.77
hsa-miR-3654	1	3.71	1	2.06	1	1	1	1	1	2.46	3.35	1	3.02	3.12	1	4.99	3.87	3.44	3.46	1	1.96	3.48	1	1.82	1	2.47	3.18	1	1	2.67	3.22	1	2.48	3.62	3	1	2.58	1	3.23	3.36	1	4.1	4.35	4.46	2.62	5.11	2.69	1	1
hsa-miR-3655	1	2.85	1	1	1	1	1	2.97	1	1	1.31	3.36	3.13	4.32	3.1	4.77	3.74	3.05	3.76	2.51	3.64	3.01	1	2.35	1	1	1	2.95	3.52	1	2.96	1	3.61	3.72	1	1	2.97	1	1	2.97	1	3.53	4.23	4.11	1	4.56	2.59	1	2.69
hsa-miR-3656	13.35	13.87	13.33	12.93	12.75	13.79	11.28	13.21	12.78	13.63	13.19	12.6	13.09	13.48	13.23	14.58	13.95	13.23	13.69	13.1	13.07	13.02	11.99	12.32	12.12	12.01	13.78	12.77	12.63	12.88	13.18	12.76	13.02	13.43	13.15	12.48	13.06	12.71	12.41	13.54	12.53	13.43	13.64	13.93	12.68	14.23	12.94	12.55	12.49
hsa-miR-3657	1	1	1	1	1	1	1	1	1	1	1	1	1	1	1	2.11	1	1	1	1	1	1	1	1	2.56	1	3.7	1	1	1	1	1	1	1	1	1	1	1	1	1	1	1	1	2.48	1	2.77	2.63	1	1
hsa-miR-3658	1	1	1	1	1	1	1	1	1	1	1	1	1	1	1	1	1	1	1	1	1	1	1	1.78	1	1	1	1	1	1	1	1	1	1	1	1	1	1	1	1	1	1	1	1	1	1	1	1	1
hsa-miR-3659	1	1	1	1	1	1	1	1	1	1	1	1	1	2.97	1	3.89	1	2.67	1	1	1	1	1	2.3	1	1	1	1	2.8	1	2.89	2.37	2.55	1	1	1	1	1	1	1	1	2.66	1	3.01	1	3.94	1	1	1
hsa-miR-3650	3.9	3.98	1	2.28	1	3.65	1	3.57	1	3.57	3.7	2.73	1	3.95	1	4.75	3.78	3.13	3.72	1	2.57	4.23	1	3.11	2.71	1	4.66	1	3.04	2.07	2.96	1	3.42	4.23	2.74	2.85	2.36	1	1	1	1	3.41	4.2	4.37	1	5.18	2.76	1	2.87
hsa-miR-3651	1	3.44	1	1	2.95	3.01	1	3.67	1	3.22	3.48	1	2.8	2.93	1	4.87	3.11	1	2.44	1	1.98	1	1	1	1	1	3.07	1	1	1	2.71	1	1	1	3.22	1	3.47	1	1	3.54	1	3.16	1	4.33	1	4.37	1	1	1
hsa-miR-3652	7.37	7.79	6.76	5.99	6.75	7.35	4.83	6.87	6.1	7.04	7.06	6.39	7.04	6.84	7.2	8.42	7.78	6.86	7.73	7	6.32	6.62	5.88	5.74	5.62	5.63	7.99	6.16	6.42	6.38	7.01	5.88	6.4	6.83	7.17	5.86	6.91	5.95	6.13	7.38	6.25	7.01	7.65	8.01	6.1	8.22	6.7	6.37	6.06
hsa-miR-3653	1	1	1	1	1	1	1	1	1	1	1	1	1	1	1	1	1	1	1	1	1	1	1	1	1	1	1	1	1	1	1	1	1	1	1	1	1	1	1	1	1	1	1	1	1	1	1	1	1
hsa-miR-3665	15.42	15.82	15.12	14.83	15.18	15.74	14.08	15.69	14.88	15.46	15.83	15.1	15.34	15.3	15.09	16	15.66	14.85	15.34	14.35	15.01	15.55	14.88	14.39	14.25	13.83	16	14.89	14.22	14.53	14.95	14.37	15.22	15.19	14.91	14.82	15.55	14.88	15.32	15.11	13.98	15.22	15.39	15.85	14.71	16	15.17	14.45	15.02
hsa-miR-3666	1	1	1	1	1	5.77	1	3.85	2.62	3.89	1.91	3.1	3.31	4.11	1	4.54	3.82	3.51	2.64	2.47	3.18	4.11	1	1	2.16	2.81	3.96	1	1	2.93	1	1	1	4.13	2.62	1	2.72	1	1	1	1	1	1	1	2.45	3.52	1	1	1
hsa-miR-3668	1	1	1	1	1	1	1	1	1	1	1	1	1	2.25	1	1	1	1	1	1	1	1	1	1	1	1	2.77	1	1	1	1	1	1	1	3.25	1	1	1	1	1	1	1	1	1	1	1	1	1	1
hsa-miR-3669	1	1	1	1	1	1	1	1	1	1	1	1	1	1	1	1	1	1	1	3.76	1	1	1	1	1	1	1	1	2.65	1	1	1	1	1	1	1	1	1	1	1	1	1	1	1	1	1	1	1	1
hsa-miR-3660	1	1	1	1	1	1	1	1	1	1	1	1	1	1	1	3.17	3.02	1	2.91	1	1	1	1	1	1	1	1	1	1	1	1	1	1	2.59	1	1	1	1	1	1	1	1	1	2.5	1	1	1	1	1
hsa-miR-3661	1	1	1	1	1	1	1	1	1	1	1	1	1	1	1	2.74	2.25	1	1.91	1	1	1	1	1	1	1	1	1	1	1	1	1	1	1	1	1	2.61	1	1	1	1	1	1	3.18	1	2.57	2.81	1	1
hsa-miR-3662	1	1	1	1	1	1	1	1	1	1	1	1	1	1	1	1	1	1	1	1	1	1	1	1	1	1	1	1	1	1	1	1	1	1	1	1	1	1	1	1	1	1	1	1	1	1	1	1	1
hsa-miR-3670	1	1	1	1	1	1	1	1	1	1	1	1	1	1	1	1	1	1	1	1	1	1	1	1	1	1	3.36	1	1	1	1	1	1	1	1	1	1	1	1	1	1	1	1	1	1	1	1	1	1
hsa-miR-3671	1	1	1	1	1	1	1	1	1	1	1	1	1	1	1	1	1	1	1	1	1	1	1	1	1	1	1	1	1	1	1	1	1	1	1	1	1	1	1	1	1	1	1	1	1	1	1	1	1
hsa-miR-3672	1	1	1	1	1	1	1	1	1	1	1	1	1	1	1	1	1	1	1	1	1	1	1	1	1	1	1	1	1	1	1	1	1	1	1	1	1	1	1	1	1	1	1	1	1	1	1	1	1
hsa-miR-3673	1	1	1	1	1	1	1	1	1	1	1	1	1	1	1	1	2.35	1	1	1	1	3.02	1	1	1	1	1	1	1	1	1	1	1	1	1	1	1	1	1	1	1	1	1	1	1	1	1	1	1
hsa-miR-3674	1	1	1	1	1	1	1	1	1	1	1	1	1	1	1	1	1	1	1	1	1	1	1	1	1	1	1	1	1	1	1	1	1	1	1	1	1	1	1	1	1	1	1	1	1	1	1	1	1
hsa-miR-3609	1	1	1	1	1	1	1	1	1	1	1	1	1	1	1	1	1	1	1	1	1	1	1	1	1	1	3.52	1	1	1	1	1	1	1	1.22	1	1	1	1	3.04	1	1	1	1	1	1	1	1	1
hsa-miR-3610	7.17	6.27	5.26	5.13	5.92	6.06	4.22	5.69	5.51	6.14	6.94	6.18	6.53	6.91	6.69	7.68	6.66	6.73	7.61	5.91	6.72	6.54	5.09	6.16	5.65	6.26	7.51	6.71	6.06	6.35	6.13	5.72	6.15	6.57	5.29	5.09	5.74	4.83	5.45	4.96	4.38	5.81	6.48	6.5	5.64	7.48	5.04	5.22	4.81
hsa-miR-3611	1	1	1	1	1	1	1	1	1	1	1	1	1	1	1	1	1	1	1	1	1	1	1	1	1	1	1	1	1	1	1	1	1	1	1	1	1	1	1	1	1	1	1	1	1	1	1	1	1
hsa-miR-3612	4.13	2.53	1	1	1	1	1	1	1	2.75	3.17	1	1	1.7	1	5.24	3.98	4.19	3.23	1	3.51	4.02	1	2.89	1	1	2.33	1	1	1	1	1	2.22	2.99	2.62	1	2.22	1	3.26	3.37	1	3.4	3.14	3.51	1	4.55	2.82	1	1
hsa-miR-3615	5.26	4.72	4.35	4.72	4.66	5.23	3.81	5.23	4.49	5.05	4.23	3.73	3.73	4.37	3.89	5.96	4.74	3.64	4.47	3.4	4.32	4.88	3.84	3.8	2.78	2.64	5.37	3.62	3.48	3.46	4.22	1	4.42	4.43	4.34	2.96	4.68	1	4.56	4.95	3.63	4.98	5.09	5.91	4.21	6.34	4.84	3.91	4.67
hsa-miR-3618	1	1	1	1	1	1	1	1	1	1	1	1	1	1	1	1	1	1	1	1	1	1	1	1	1	1	1	1	1	1	1	1	1	1	1	1	1	1	1	1	1	1	1	1	1	1	1	1	1
hsa-miR-3621	13.3	14.26	13.19	13.16	13.12	14.01	12.02	13.72	13.1	13.59	13.98	13.19	13.47	13.5	13.53	14.86	13.89	13.08	13.72	12.82	12.98	13.73	12.95	12.48	12.26	11.96	14.31	12.75	12.38	12.75	13.54	12.76	13.23	13.62	12.93	13.07	13.58	13.18	13.23	13.18	12.11	13.63	13.92	14.35	13.04	14.68	13.4	12.76	13
hsa-miR-495-5p	4.04	4.95	1	4.51	1	1	3.13	4.11	1	3.43	2.84	1	2.72	3.73	4.83	4.39	4.99	1	2.81	3.6	3.76	4.36	4.79	3.52	1	2.45	2.39	1	2.78	2.42	4.39	4.68	4.76	4.77	3.64	3.94	4.09	4.02	3.85	1	1	3.63	4.25	4.36	3.44	4.94	2.06	1	3.67
hsa-miR-495-3p	1	1	2.9	2.18	1	1	1	1	1	1	1	1	1	1.88	1	1	1	1	1	1	1	1	1	1	1	1	1	1	1	1	2.56	1	1	1	1	1	1.74	1	1	1	1	1	1	1	1	1	1	1	3.01
hsa-miR-3687	1	1	1	2.73	1	1	1	1	1	2.05	2.2	1	1	3.17	1	4.56	3.54	1	2.89	3.15	2.78	1	1	2.91	2.09	1	4.12	1	1	1	2.53	1	3	3.02	4.02	1	3.74	1	1	3.66	1	1	3.45	3.65	1	2.6	3.25	1	1
hsa-miR-3683	1	1	1	1	1	1	1	1	1	1	1	1	1	1	1	1	1	1	1	1	1	1	1	2.99	1	1	1	1	1	1	1	1	1	1	1	1	1	1	1	1	1	1	1	1	1	1	1	1	1
hsa-miR-3684	1	1	1	1	1	1	1	1	1	1	1	1	1	1.88	1	1	1	1	1	1	1	1	1	1	1	1	1	1	1	1	1	1	1	1	1	1	1	1	1	1	1	1	1	1	1	1	1	1	1
hsa-miR-3685	4.6	4.77	3.21	3.27	3.38	4.49	1	4.85	3.94	5.43	4.01	2.72	3.77	3.85	4	5.4	4.4	3.87	3.78	2.95	3.64	4.09	1	1.71	2.97	2.49	4.07	1	3.69	2.71	3.74	3.28	3.5	4.58	4.36	2.77	4.18	1	3.66	4.1	1	4.68	4.91	5.48	3.77	6.22	3.69	3.34	1
hsa-miR-3686	1	1	1	1	1	1	1	1	1	1	1	1	1	1	1	1	1	1	1	1	1	1	1	1	1	1	1	1	1	1	1	1	1	1	1	1	1	1	1	1	1	1	1	1	1	1	1	1	1
hsa-miR-3690	1	1	4.61	1	1	1	1	1	1	2.91	2.89	1	1	3.09	1	3.88	4	3.04	3.7	1	3.09	3.2	1	1.52	1	1	4.47	1	1	3.88	2.63	1	2.58	3.55	2.12	2.7	1	1	1	1	1	2.85	2.41	3.9	1	4.36	2.04	2.54	1
hsa-miR-548j-5p	1	1	1	1	1	1	1	1	1	1	1	1	1	1	1	1	1	1	1	1	1	1	1	1	1	1	1	1	1	1	1	1	1	1	1	1	1	1	1	1	1	2.99	1	1	1	1	1	1	1
hsa-miR-548j-3p	1	1	1	1	1	1	1	1	1	1	1	1	1	1	1	1	1	1	1	1	1	1	1	1.76	1	1	1	1	1	1	1	1	1	1	1	1	1	1	1	1	1	1	1	1	1	1	1	1	1
hsa-miR-3912-5p	1	1	1	1	1	1	1	1	1	1	1	1	1	1.61	1	1	1	1	1	1	1	1	1	1	1	1	1	1	1	1	1	1	1	1	1	1	1	1	1	1	1	1	1	1	1	1	1	1	1
hsa-miR-3912-3p	1	1	1	1	1	1	1	1	1	1	1	1	1	1	1	1	1	1	1	1	1	1	1	1	1	1	1	1	1	1	1	1	1	1	1	1	1	1	1	1	1	1	1	1	1	1	1	1	1
hsa-miR-550a-5p	7.95	9.15	8.11	8.1	8.33	8.84	6.25	8.96	8.28	8.25	9.48	8.4	8.63	7.87	8.18	10.3	8.14	7.48	7.91	7.53	7.39	9.25	8.52	7.07	6.81	6.41	8.77	7.15	7.11	7.72	8.21	7.57	8.25	8.51	6.48	7.32	9.12	7.67	7.92	6.47	5.53	8.42	8.64	9.4	8.07	9.94	7.74	7.57	8
hsa-miR-363-5p	1	3.6	1	2.84	1	3.7	1	3.75	1	3.6	3.99	3.05	3.49	3.78	4.03	6.83	4.69	2.86	3.61	2.48	3.16	4.6	1	1	1	2.99	4.61	1	3.26	1	3.56	1	3.31	4.22	1	3.14	3.13	1	1	3.22	1	3.79	3.31	5.01	3.15	4.86	1	2.54	1
hsa-miR-363-3p	3.57	1	1	1	3.04	1	1	1	1	1	1.94	1	1	2.25	1	2.18	1	1	1	1	1	1	2.55	1	1	1	1	1	1	1	1	1	1	3.08	2.4	1	2.02	1	3.24	1	1	1	1	1	1	1	2.5	1	1
hsa-miR-6817-3p	4.68	4.19	3.21	3.81	3.22	4.7	1	4.34	3.91	4.59	4.03	2.99	3.68	3.81	3.22	5.45	4.44	3.43	3.92	1.85	3.98	4.59	1	2.86	1	3.42	4.4	3.54	1	4.16	3.44	1	3.13	3.58	3.26	1	4.28	1	3.49	3.52	1	5	4.82	5.61	3.59	6.16	2.57	2.6	3.1
hsa-miR-550a-3p	5.01	5.04	3.8	3.12	4.17	4.63	2.84	5.07	4.58	5.3	4.42	4.01	4.35	4.91	4.48	5.88	4.79	4.06	4.44	3.87	4.05	4.5	2.66	3.06	3.38	3.71	4.54	4.15	3.83	3.17	3.63	3.01	4.58	4.82	4.55	4.44	5.19	3.77	4.36	4.74	3.35	5.26	5.27	5.86	4.26	6.48	4.94	4.04	3.72
hsa-miR-6817-5p	1	1	1	1	1	1	1	1	1	2.76	2.16	1	3.86	2.9	2.84	3.76	4.01	3.52	3.33	1	1	1	1	2.93	1	1	2.93	2.96	1	1	3.58	1	1	3.54	3.46	1	1.4	1	1	1	1	1	1	3.78	2.78	4.57	1.99	1	1
hsa-miR-203b-3p	1	1	1	1	1	1	1	1	1	1	1	1	1	1	1	1	1	1	1	1	1	1	1	1	1	1	1	1	1	1	1	1	1	1	1	1	1	1	1	1	1	1	1	1	1	1	1	1	1
hsa-miR-6778-3p	6.69	6.64	5.17	5.23	5.32	6.21	4.4	6.32	5.4	6.43	5.96	5.3	5.35	5.89	5.48	7.35	6.35	5.63	6.21	4.93	5.61	5.85	4.6	4.76	4.17	4.71	6.6	5.37	4.93	5.38	5.48	4.69	5.51	5.85	5.84	5.18	5.62	4.69	5.41	6.11	5.02	5.84	6.44	7.01	5.26	7.67	5.57	4.95	4.89
hsa-miR-6778-5p	8.76	10.47	8.79	9.59	7.63	9.74	6.73	9.3	7.59	9.93	9.14	8.12	8.32	8.61	8.99	10.17	10.22	8.27	8.44	7.42	8.19	9.58	8.63	7.28	7.24	7.46	10.77	7.64	7.46	7.7	8.88	8	8.48	9.51	8.21	8.12	8.37	8.26	9.04	9.47	6.75	9.08	9.18	11.12	7.69	10.23	10.77	7.1	8.95
hsa-miR-517c-3p	1	1	1	1	1	1	1	1	1	1	1	1	2.82	1	1	2.4	1	1	1	1	2.07	1	1	1	1	1	3.42	1	2.77	1	1	1	1	1	1.63	1	1.68	1	1	1	1	1	1	1	1	1	1	1	1
hsa-miR-203b-5p	1	1	1	1	1	1	1	1	1	5.74	1	1	1	1	1	1	1	1	1	1	1	1	1	1	1	1	1	1	1	1	1	1	1	1	1	1	1	1	1	1	1	1	1	1	1	1	1	1	1
hsa-miR-6514-5p	1	1	1	1	1	1	1	1	1	1	1	1	1	3	1	3.33	1	1	1	1	1	3.19	1	1	1	1	1	1	1	1	1	1	1	1	1	1	3.08	1	1	1	1	1	1	2.38	1	3.27	1	1	1
hsa-miR-6514-3p	4.88	4.98	4.16	2.44	3.64	5.14	3.21	4.88	4.29	5.39	4.61	3.57	4.54	4.83	4.26	6	5.07	4.3	5.05	3.83	3.7	4.71	1	3.27	2.9	3.07	5.08	4.4	3.49	3.68	4.24	3.38	4.26	5.01	4.47	4.18	4.95	3.91	4.12	4.83	3.41	5.04	5.34	6.01	4.32	6.55	4	3.49	3.78
hsa-miR-377-5p	1	1	1	1	1	1	1	1	1	1	1	1	1	1.94	1	1	1	1	3.05	1	1	1	1	1	1	1	1	1	2.58	2.02	1	1	1	1	1	1	1	1	1	1	1	1	1	1	1	1	1	1	1
hsa-miR-6500-5p	1	1	1	1	3.14	1	1	1	2.61	2.99	3.01	1	1	2.28	1	4.57	1	1	2.17	1	1	1	1	2.81	1	1	2.86	1	1	1	2.73	1	1	2.64	2.31	1	1	1	1	3.01	1	1	1	4.27	1	3.8	1.59	1	1
hsa-miR-4482-5p	1	1	1	1	1	1	1	1	1	1	1	1	1	2.7	1	1	1	1	1	1	2.64	1	1	1.41	2.23	1	1	1	1	1	1	1	1	1	1	1	3.05	1	1	1	1	1	1	1	1	1	1	1	1
hsa-miR-377-3p	1	1	1	4.27	1	1	1	1	1	1	1	1	1	1	1	1	1	1	1	1	1	1	1	1	3.92	1	1	1	1	1	1	1	1	1	1	1	1	5.14	1	1	1	1	1	1	1	1	1	1	1
hsa-miR-4482-3p	4.19	4.59	3.35	4.07	1	4.23	3.1	3.98	3.96	4.9	4.3	4.08	4.34	4.83	4.87	6.1	5.5	4.9	5.03	4.33	4.88	4.95	3.04	3.72	3.93	3.16	5.8	3.35	3.86	4.13	5.23	4.68	4.88	5.59	2.8	3.79	4.07	3.69	3.75	4.09	3.91	4.77	5.33	5.73	3.99	6.04	4.07	4.15	3.75
hsa-miR-6803-3p	8.12	7.71	7.1	7.06	7.01	7.7	5.79	7.54	6.86	7.76	7.54	6.6	6.73	7.22	6.92	8.7	7.73	6.87	7.49	6.32	6.79	7.34	6.22	6.12	5.54	6.01	8.2	6.85	6.22	6.55	6.75	6.02	6.78	7.31	6.91	6.39	7.08	6.37	6.92	7.5	6.09	7.42	7.71	8.4	6.35	8.75	7.19	6.55	6.79
hsa-miR-6500-3p	4.07	3.37	1	1	1	2.98	1	2.87	1	2.86	2.96	1	1	3.3	1	3.8	3.31	2.77	3.59	1	1	3.13	2.45	2.68	1	2.92	2.88	1	1	1	3.56	1	3.17	3.59	3.32	1	2.17	1	1	8.45	1	1	3.94	4.02	1	4.14	3.28	2.9	1
hsa-miR-6803-5p	13.57	13.86	13.02	12.55	12.39	13.36	11.22	12.71	12.52	13.25	12.71	12.06	12.45	13.2	12.71	14.29	13.75	12.74	13.33	12.6	12.74	12.41	11.54	11.89	11.61	11.33	13.88	12.74	12.25	12.59	12.76	12.56	12.55	13.17	12.93	12.07	12.36	12.42	12.04	13.1	12.14	12.87	13.16	13.68	11.96	13.89	12.53	11.94	11.99
hsa-miR-4786-3p	1	3.26	1	3.28	1	3.77	1	3.13	3.62	4.37	3.74	3.34	3.5	3.21	4.32	4.46	3.69	2.86	3.35	1	3.74	1	1	2.71	1	1	3.99	1	2.85	1	1	3.87	2.24	3.79	3.52	1	3.7	1	1	3.32	1	3.41	3.04	4.25	3.03	5.4	3.67	1	2.78
hsa-miR-548av-3p	1	1	1	1	1	1	1	1	1	1	1	1	1	1	1	1	1	1	1	1	1	1	1	1	1	1	1	1	1	1	1	1	1	1	1.68	1	1	1	3.61	1	1	1	1	1	1	1	1	1	1
hsa-miR-548av-5p	1	1	1	1	1	1	1	1	1	1	1	1	1	1	1	1	1	1	1	1	1	1	1	1	1	1	1	1	1	1	5.24	1	1	1	1	1	1	1	1	1	1	1	3.99	1	1	1	1	1	1
hsa-miR-4659b-3p	1	1	1	1	1	1	1	1	1	1	1	1	3.05	1	1	1	1	1	1	1	1	1	1	1	1	1	1	1	1	1	1	1	1	1	1	1	1	1	1	1	1	1	1	1	1	1	1	1	1
hsa-miR-4786-5p	1	3.61	3.12	1	1	3.86	1	3.55	1	4.47	5	4.22	3.82	4.74	4.89	5.91	5.33	4.27	4.02	3.65	4.51	4.57	3.18	3.74	2.98	1	5.3	3.05	3.09	2.83	4.38	3.52	4.19	4.47	2.94	1	3.63	1	3.77	3.8	1	4.03	4.8	5.62	3.21	5.39	3.95	1	3.59
hsa-miR-4659b-5p	1	1	1	1	1	1	1	1	1	1	1	1	1	1	1	1	1	1	1	1	1	1	1	1	1	2.56	1	1	1	1	1	1	1	1	1	1	1	4.29	1	1	1	1	1	1	1	1	1	1	1
hsa-miR-6884-5p	1	2.43	1	6.82	1	2.98	1	3.09	1	3.26	4.11	1	3.2	4.25	3.84	5.48	4.51	4.22	3.96	1	4.13	4.08	2.66	1.47	2.4	3.13	4.19	3.47	2.98	3.14	2.68	2.17	3.08	4.17	3.12	1	2.37	5.87	1	1	1	4.02	3.51	4.49	1	4.95	1	2.83	3.14
hsa-miR-6884-3p	7.69	7.5	6.76	6.27	6.4	7.42	5.43	7.12	6.22	7.44	6.65	5.61	6.12	6.79	6.2	8.22	7.23	6.4	6.85	5.97	6.18	6.83	5.33	5.32	5.12	5.57	7.43	6.31	5.63	6.07	6.17	5.41	6.12	6.71	6.46	5.62	6.32	5.67	6.46	7.12	5.72	6.92	7.16	7.9	5.87	8.48	6.51	6.07	6.1
hsa-let-7g-3p	1	1	1	1	1	1	1	1	1	2.78	1	1	1	1	1	1	1	1	1	1	1	1	1	1	1	1	1	1	1	1	1	1	1	1	2.5	1	1.96	1	1	1	1	1	1	1	1	1	1	1	1
hsa-let-7g-5p	1	1	1	1	1	1	1	1	1	1	1	1	1	1.99	1	1	1	1	1	1	2.23	1	1	1	1	1	1	2.96	1	1	1	1	1	1	2.16	1	1.4	1	1	1	1	1	1	1	1	1	4.24	1	1
hsa-miR-30c-5p	3.4	3.82	2.62	3.49	3.1	3.92	1	3.13	1	2.93	2.38	1	1	1.93	3.15	2.71	1	1	2.68	1	1	1	2.46	1	2.63	1	2.43	1	1	1	1	1	1	2.33	1	1	2.71	1	1	3.52	1	4.35	2.74	2.82	1	4.18	4.72	1	1
hsa-miR-6752-3p	7.06	6.91	6.28	5.88	5.91	6.99	4.77	6.37	5.92	6.89	6.16	5.34	5.73	6.36	5.9	7.64	6.79	5.93	6.56	5.44	6.04	6.29	4.58	5.07	5.19	5.04	6.95	5.38	4.99	5.4	5.72	5.05	5.78	6.23	5.97	5.14	6.01	5.32	5.49	6.41	5.32	5.99	6.55	7.17	5.51	7.65	5.87	5.45	5.38
hsa-miR-6752-5p	13.35	14.21	13.61	13.17	12.98	14.02	11.68	13.14	12.87	13.76	13.27	12.69	13.13	13.85	13.37	14.76	14.2	13.39	13.89	13.07	13.28	12.93	11.96	12.45	12.14	12.13	14.19	13.3	12.76	13.14	13.36	13.12	13.2	13.67	13.22	12.63	12.66	12.89	12.35	13.39	12.62	13.35	13.72	14.21	12.55	14.22	12.91	12.58	12.28
hsa-miR-3691-5p	1	1	1	1	1	1	1	1	1	2.49	2.02	1	1	2.85	1	4.72	1	1	1	1	2.24	1	0	1	1	1	3	1	1	2.91	1	2.09	1	3.5	1.96	1	1	1	1	1	1	1	1	3.16	1	3.99	1	1	1
hsa-miR-3691-3p	4.07	3.53	1	2.77	1	4.58	1	3.96	2.83	4.7	2.63	3.05	2.97	3.51	2.88	4.82	3.9	3.78	3.82	2.79	3.25	3.36	1	2.81	1	1	5.68	3.11	3.02	1	1	1	3.44	4	3.4	1	3.26	1	1	3.51	1	4.24	4.12	4.85	1	5.58	2.7	2.6	1
hsa-miR-4640-3p	7.59	7.13	6.49	6.1	6.35	7.08	4.94	6.75	6.12	6.78	6.74	5.76	6.13	6.52	6.24	7.87	6.96	6.21	6.7	5.71	6.19	6.74	5.02	5.16	5.29	5.38	7.41	6.31	5.41	5.75	6.01	5.35	5.71	6.52	6.05	5	6.27	5.38	5.81	6.26	5.48	6.34	6.79	7.15	5.79	7.79	5.98	5.68	5.7
hsa-miR-4640-5p	9.77	10.53	9.43	8.77	9.29	10.13	7.28	9.39	9.04	9.85	9.43	8.53	8.95	9.76	9.34	10.89	10.14	9.24	10.09	8.96	8.99	8.87	8.23	8.23	8.07	7.91	10.65	8.99	8.53	9.14	9.37	8.71	8.98	9.64	9.57	8.74	9.32	8.97	8.46	9.78	8.57	9.43	9.85	10.31	8.48	10.51	9.15	8.53	8.37
hsa-miR-4536-5p	1	1	1	1	1	1	1	1	1	1	1	1	1	1	1	1	1	1	1	1	1	1	1	1	1	1	3.41	1	1	1	1	1	1	1	1	1	1	1	1	1	1	1	5.37	1	1	1	1	1	1
hsa-miR-4536-3p	1	1	1	1	1	1	1	1	1	1	1	1	1	1	1	1	1	1	1	1	1	1	1	1	1	1	1	1	1	1	1	1	1	1	1	1	1	1	1	1	1	1	1	1	1	1	1	1	1
hsa-miR-4634	10.7	10.98	10.01	10	10.2	10.91	8.99	10.62	9.96	10.52	10.75	10.03	10.4	10.58	10.34	11.62	10.93	9.99	10.55	9.34	9.94	10.46	9.72	9.38	9.2	8.97	11.54	9.87	9.11	9.59	10.02	9.44	9.97	10.29	9.92	9.74	10.17	9.74	10.14	10.32	9.04	10.49	10.6	11.13	9.59	11.51	10.16	9.39	9.67
hsa-miR-4636	1	1	1	2.58	1	1	1	1	1	1	1	1	1	1	1	1	1	1	1	1	2.37	1	1	1	1	1	1	1	1	1	1	1	1	1	1	1	1	4.79	1	1	1	1	1	1	1	1	1	1	1
hsa-miR-4635	1	4.33	2.79	3.74	2.86	3.95	2.75	4.07	3.75	4.32	4	1	3.13	4.53	4.29	5.5	4.98	3.1	4.45	3.44	4.14	4.93	3.72	3.31	2.71	3.91	4.52	1	1	3.11	3.92	1	4.77	4.84	4.09	4.31	4.5	3.76	4.44	4.2	1	4.41	4.51	5.31	3.24	5.15	4.62	1	3.78
hsa-miR-4637	1	1	1	1	1	1	1	1	1	1	1	1	1	1	1	1	1	1	1	1	1	1	1	1.62	1	1	1	1	1	1	1	1	1	1	1	1	1	1	1	1	1	1	1	1	1	1	1	1	1
hsa-miR-4644	1	1	1	2.1	1	1	1	1	1	2.47	3.31	1	2.59	3.56	1	4.98	3.62	3.67	2.61	1	2.13	3.59	1	1	1	1	3.41	1	1	2.89	1	1	2.11	3.39	1	1	2.78	4.73	1	1	1	2.45	1	2.93	1	4.68	1	1	1
hsa-miR-4647	1	3.63	1	4.34	1	1	1	1	1	4.19	2.92	2.83	2.91	3.48	1	5.02	3.46	3.89	3.78	1	1	3.83	2.78	2	1	3.07	3.26	1	1	3.06	3.22	2.67	3.13	3.94	2.8	1	2.62	1	1	3.52	1	3.26	2.78	4.25	2.96	5.12	1	1	1
hsa-miR-4648	7.68	8.67	7.44	6.94	6.96	8.19	4.85	7.14	6.56	7.77	6.91	6.92	7.2	6.22	7.21	8.71	9.19	7.33	7.72	6.88	6.8	7.51	5.88	5.74	6.16	5.71	8.9	6.61	6.25	6.76	7.87	7.25	7.58	8.05	6.64	5.62	6.73	6.75	6	8.13	5.82	7.36	8.05	9.23	6.02	8.67	8.13	6.18	6.59
hsa-miR-4641	4.36	4.59	2.78	2.38	2.94	4.15	1	3.97	4.22	5.05	3.41	3.5	3.21	4.68	3.36	5.57	4.59	3.79	4.31	2.85	3.16	4.32	1	1.97	2.84	2.77	4.47	3.4	2.55	3.32	2.9	1	3.9	4.46	4.31	1	4.28	1	3.96	4.29	2.84	4.07	4.36	5.21	3.28	5.88	3.67	2.88	3.02
hsa-miR-4643	1	1	1	1	1	1	1	1	1	1	1	1	1	1	1	1	1	1	2.23	1	1	1	1	1	1	1	1	1	1	1	1	1	1	2.47	1	1	1	1	1	1	1	1	1	1	1	1	1	1	1
hsa-miR-4642	5.4	5.18	4.15	3.99	4.35	4.99	3.06	4.91	4.16	5.27	4.23	3.45	3.85	4.53	4.21	6.07	5.14	4.6	4.59	1.81	4.44	4.4	2.44	2.31	2.66	3.61	5.58	4.1	3.37	3.3	3.79	4.38	3.91	5.07	4.74	3.9	4.48	1	4.1	4.64	3.16	4.6	5.12	5.87	4.19	6.44	4.36	3.57	4.19
hsa-miR-4692	1	1	1	1	1	1	1	1	1	1	2.86	1	3.15	3.31	1	3.81	3.12	1	2.76	1	2.52	3.16	1	1	1	1	3.61	1	1	1	1	2.2	2.72	2.74	2.25	1	4.2	1	1	3.24	1	1	2.85	3.46	1	4.39	2.78	1	1
hsa-miR-4696	1	1	1	1	1	1	1	1	1	1	1	1	1	1	1	1	1	1	1	1	1	1	1	1	1	1	1	1	1	1	1	1	1	1	1	1	1	1	1	1	1	1	1	1	1	1	1	1	1
hsa-miR-4698	5.41	6.16	4.74	5.83	5.08	6.59	4.36	6.71	5.69	6.35	6.41	5.54	6.05	6.11	6.09	8.14	6.91	5.56	6.23	4.78	5.81	7.99	5.97	4.42	5.1	4.59	6.24	4.58	4.87	5.24	5.9	5.35	6.65	7.33	4.37	5.47	7.38	5.73	6.57	5.26	3.72	6.68	6.99	7.63	5.81	8.3	5.79	5.65	6.96
hsa-miR-4656	9.95	10.23	9.46	9.57	8.68	10.23	7.24	9.82	8.35	9.7	9.76	9.12	9.08	9.4	9.37	10.8	9.89	9.26	9.64	8.7	9.16	9.72	8.59	8.51	8.04	8.49	10.08	8.86	8.58	8.79	9.13	8.34	9.04	9.62	8.77	8.32	9.01	8.7	8.97	9.03	7.78	9.26	9.58	10.3	8.44	10.44	8.91	7.73	8.69
hsa-miR-4658	3.56	2.53	1	3.72	1	1	1	1	1	1	1.84	2.7	1	1.98	1	4.16	1	3.52	2.83	1	1	3.42	1	1.52	1	3.53	3.14	1	1	1	1	1	1	1	1	1	1.27	1	1	1	1	3.06	1	2.36	2.58	3.59	1	1	1
hsa-miR-4657	1	1	1	1	1	1	1	1	1	1	1.71	1	1	2.76	1	3.34	3.17	1	2.29	1	2.84	1	1	1	1	1	1	1	1	1	1	2.3	1	2.23	2.86	1	1	1	1	1	1	1	1	2.9	1	1	1	1	1
hsa-miR-4651	12.8	13.28	12.2	12.58	12.23	13.09	11.36	12.89	12.17	12.97	12.55	11.77	12.05	12.48	12.16	13.5	12.94	12.05	12.56	11.59	12.02	12.26	11.25	11.45	11.13	11.05	12.97	12.04	11.56	11.94	12.18	11.71	12	12.61	12.48	11.83	12.48	12.33	12.16	12.89	11.51	12.77	12.81	13.49	11.78	13.58	12.47	11.67	11.84
hsa-miR-4654	1	4.49	3.66	2.92	3.62	5.06	1	3.29	3.35	4.65	3.9	4.11	4.52	4.75	5.09	6.21	5.94	4.85	5.64	4.64	4.71	4.78	1	3.54	3.03	3.24	4.46	3.63	3.74	3.64	4.8	4.12	4.62	4.96	3.89	1	4.35	3.5	3.85	4.34	3.15	5.02	5.34	6.26	3.93	6.11	4.1	3.91	3.6
hsa-miR-4669	4.46	5.67	4.48	4.21	1	5.42	2.87	5.2	3.52	5.48	5.59	4.85	5.16	5.65	5.49	7.37	6.05	5.24	5.51	4.83	5.21	5.55	3.14	4.42	3.97	4.29	6.08	4.58	4.52	4.83	5.17	4.48	4.78	5.49	4.54	3.84	5.02	3.87	4.7	4.72	3.42	4.93	5.52	6.21	4.8	6.74	4.5	3.93	4.29
hsa-miR-4660	1	1	1	1	1	1	1	1	1	1	1	1	1	3.28	1	3.79	1	1	1	1	1	1	1	1	1	1	1	1	1	1	1	1	2.3	2.17	1	1	1	1	1	1	1	1	1	2.48	1	2.98	1	1	1
hsa-miR-4663	3.66	3.36	1	3.71	2.99	3.62	3	1	3.76	4.1	2.68	3.61	3.69	3.92	1	1	2.77	3.06	1	1	2.2	4.14	2.79	3.21	1	3.63	1	1	2.6	2.17	1	2.21	3.42	2.96	2.89	2.56	2.46	1	1	1	1	3.03	1	3.12	2.64	3.06	3.77	1	1
hsa-miR-4678	1	1	1	1	1	1	1	1	1	1	1	1	1	1	1	1	1	1	1	1	1	1	1	1	1	1	1	1	1	1	1	1	1	1	1	1	1	1	1	1	1	1	1	1	1	1	1	1	1
hsa-miR-4679	1	1	1	1	1	1	1	1	1	1	1	1	1	1	1	1	1	1	1	1	1	1	1	1	1	1	1	1	1	1	1	1	1	1	1	1	1	1	1	1	1	1	1	1	1	1	1	1	1
hsa-miR-4672	1	1	1	1	1	1	1	1	1	3.22	1	1	1	3.54	1	4.31	2.88	3.23	3.73	1	3.23	3.38	1	2.64	1	1	3.2	1	1	2.47	1	1	1	2.72	2.2	1	2.77	1	3.32	2.97	1	1	2.57	3.35	2.34	3.25	1.54	1	1
hsa-miR-4674	11.82	12.22	11.59	12.05	11.91	12.38	10.93	12.43	11.64	12.14	12.78	12.05	12.31	12.04	12.16	13.18	12.24	11.78	12.08	10.67	11.76	12.6	11.87	11.26	11.11	10.83	13	11.5	10.58	11.26	11.8	11.28	12.04	12.05	11.01	11.73	12.27	12	12.13	11.35	10.15	12.08	12.34	12.81	11.73	13	12.02	11.07	11.85
hsa-miR-4673	7.04	7.73	6.86	6.57	6.87	7.19	5	7.13	6.32	7.22	7.39	6.56	6.82	7.08	7.21	8.19	6.65	6.88	7.59	5.82	6.42	7.28	6.09	5.95	5.73	6.1	6.74	6.06	5.95	6.71	6.75	6.02	6.69	7.01	5.62	5.96	6.71	5.96	6.16	5.56	4.69	6.91	7.09	7.66	6.02	7.92	6.52	5.66	6.16
hsa-miR-4675	10.89	9.9	8.67	8.8	9.31	9.55	7.28	8.88	8.04	9.02	9.26	8.48	8.8	8.88	8.73	10.16	9.04	8.72	8.99	7.67	8.6	9.37	8.25	8.16	7.91	8.27	8.66	8.24	7.63	8.23	8.42	7.67	8.7	8.99	7.68	7.79	8.88	8.42	8.72	7.92	7.16	8.96	8.6	9.54	8.1	10.26	7.65	7.24	7.98
hsa-miR-4689	12.73	11.56	10.47	10.22	10.54	11.33	8.8	10.82	10.1	11.18	11.32	10.35	10.7	10.98	10.8	12.31	11.12	10.85	11.41	9.91	10.71	11.25	9.7	10.12	9.78	10.4	11.95	10.68	9.93	10.54	10.68	9.78	10.76	11.16	9.87	9.61	10.48	9.61	10.16	10.14	9.11	10.83	10.94	11.54	9.68	12.3	9.72	9.66	9.51
hsa-miR-4688	9.5	9.74	8.74	8.69	9.07	9.42	7.14	8.78	8.32	8.95	9.07	8.14	8.36	8.85	8.91	10.13	8.95	8.42	9.24	8.57	8.42	8.71	7.98	8.11	7.98	7.25	9.86	8.25	8.12	8.65	8.74	8.07	8.43	8.99	9.12	8.4	8.86	8.29	8.2	9.17	7.75	8.84	9.07	9.37	8.37	9.67	9.11	7.85	8.29
hsa-miR-4681	1	1	1	1	1	1	1	1	1	2.25	2.88	1	3.51	3.05	2.94	3.58	3.39	3.3	2.3	1	3.36	3.16	1	3.38	1	3.28	1	1	2.87	1	1	1	1	2.14	2.47	1	2.72	1	1	1	1	1	1	3.39	1	2.8	1	1	1
hsa-miR-4683	1	1	1	1	1	1	1	1	1	1	1	1	1	1	1	1	1	1	1	1	1	1	1	1	1	1	1	1	1	1	1	1	1	1	1	1	1	5.41	1	1	1	1	1	1	1	1	1	1	1
hsa-miR-4682	5.1	5.33	4.13	3.74	1	4.88	1	4.78	3.69	5.02	4.93	3.94	4.58	5.09	4.76	6.52	5.17	4.68	5.18	3.96	3.91	4.32	2.96	3.33	2.48	3.24	5.34	3.8	3.44	4.14	4.26	4.01	3.59	4.68	4.24	1	4.43	1	3.97	4.52	2.95	4.84	4.98	5.91	3.9	6.22	3.03	3.66	1
hsa-miR-4686	1	3.26	1	1	1	1	1	1	1	2.83	1.78	1	1	3.53	2.72	4.26	2.53	1	1	1	5.11	1	1	1	1	2.66	1	1	1	2.89	1	1	1	2.46	3.32	1	2.88	1	1	1	1	3.95	2.61	3.57	2.56	5.09	1	1	1
hsa-miR-4502	1	3.56	1	1	1	1	1	1	1	1.92	3.74	2.63	2.7	3.99	1	4.93	3.89	2.82	3.57	3.75	2.11	4.03	3.21	2.71	1	1	3.64	1	1	2.4	3.11	3.67	3.51	4.2	2.84	1	1.45	1	3.1	2.51	1	4.51	2.35	4.76	2.73	5.42	2.93	1	1
hsa-miR-4501	1	1	1	1	1	1	1	1	1	1	1	1	1	1	1	1	1	1	1	1	1	1	1	1	1	1	1	1	1	1	1	1	1	1	1	1	1	1	1	1	1	1	1	1	1	1	1	1	1
hsa-miR-4504	1	2.73	1	1	1	3.15	1	1	1	1	1	1	1	1	1	1	1	1	1	1	1	1	1	1	1	1	1	1	1	1	1	1	1	1	1	1	1	1	1	1	1	1	1	1	1	1	1	1	1
hsa-miR-4503	1	1	1	1	1	1	1	1	1	1	1	1	1	1	1	1	1	1	1	1	1	1	1	1	1	1	1	1	1	1	1	1	1	1	1	1	1	5.52	1	1	1	1	1	1	1	1	1	1	1
hsa-miR-4506	3.81	5.44	4.33	3.52	3.98	4.57	1	4.21	3.79	5.33	5	4.64	4.78	5.03	5.38	6.9	5.9	4.64	5.19	4.07	5.08	5.66	4.37	3.82	4.03	3.22	5.52	4.6	4.23	3.95	4.93	4.27	5.06	5.72	3.73	4.12	5.07	1	4.56	4.3	1	5.31	5.39	6.04	4.52	6.55	4.62	4.12	4.57
hsa-miR-4505	10.33	11.07	10.72	9.94	9.84	10.7	8.52	10.49	9.72	10.71	10.23	9.43	9.75	10.03	10.33	11.93	11.08	10.19	10.86	11.05	10.37	9.75	8.9	9.52	8.86	8.42	10.56	9.65	10.51	10.21	9.96	9.47	9.47	10	10.96	9.53	10.72	9.47	9.31	11.15	10.21	10.02	10.75	11.01	9.8	10.98	9.88	9.2	9.47
hsa-miR-4508	14.19	14.95	14.28	14.17	13.88	14.64	12.76	14.51	13.97	14.67	14.41	13.77	14.17	14.48	14.2	15.47	14.92	14.14	14.58	13.83	14.07	14.24	13.28	13.31	13.25	12.94	14.98	13.87	13.55	13.99	14.2	13.66	14.1	14.47	14.21	13.57	14.26	13.77	13.73	13.35	13.33	14.39	14.66	14.92	13.66	15.34	14.06	13.46	13.56
hsa-miR-4507	7.94	8.6	7.34	7.28	7.14	8.17	5.91	7.78	7.43	8.5	7.72	6.91	7.51	8.04	7.71	9.33	8.79	7.64	8.35	7.2	7.54	7.42	6.55	6.66	6.52	6.54	8.96	7.2	7.03	7.32	7.97	7.06	7.54	8.17	8.1	7.3	7.77	7.52	7.11	8.45	7.33	8.05	8.52	9	7.23	9.17	8.03	7.16	7.14
hsa-miR-4509	1	1	1	1	1	1	1	1	1	1	1	1	1	1	1	1	1	1	1	1	1	1	1	1	1	1	1	1	1	1	1	1	1	1	1	1	1	1	1	1	1	1	1	1	1	1	1	1	1
hsa-miR-4500	1	1	1	1	1	1	1	1	1	1	1	1	1	1	1	1	1	1	1	1	1	1	1	1	1	1	1	1	1	1	1	1	1	1	1	1	1	1	1	1	1	1	1	1	1	1	1	1	1
hsa-miR-4513	7.86	7.34	6.57	5.8	7.4	7.32	5.12	7.26	7.04	7.37	8.04	7.32	7.49	8	7.81	9.01	7.67	7.48	8.76	6.87	7.59	7.5	6.43	6.87	6.55	6.53	8.72	7.56	6.71	7.12	7.49	6.56	7.19	7.5	6.73	6.53	7.1	6.2	6.59	6.72	5.82	7.39	7.9	8.02	6.46	8.6	6.71	6.19	6.27
hsa-miR-4512	1	1	1	1	1	3.39	1	1	1	1	1.56	1	1	1	1	2.89	1	1	2.69	2.19	1	1	1	1	1	1	1	1	1	1	1	1	1	3.18	1	1	1	1	1	1	1	1	1	1	1	1	1	1	1
hsa-miR-4515	4.28	4.61	1	4.77	4.22	4.09	4.08	4.49	3.5	4.47	4.2	3.74	3.2	3.93	3.27	4.41	4.09	3.86	3.65	2.67	3.37	4.57	4.42	3.43	2.74	3.52	3.9	1	2.91	3.93	1	3.47	3.19	4.57	3.78	1	3.98	4.63	1	3.87	1	3.88	3.77	4.85	1	3.98	4.39	1	3.97
hsa-miR-4514	1	1	1	2.52	1	1	1	1	1	1	1	1	1	2.46	3.42	4.13	4.09	1	1	1	2.25	1	1	2.19	1	1	2.72	1	1	1	2.99	2.78	1	2.93	3.79	1	2.22	1	1	4.13	1	2.82	2.43	4.12	2.97	3.63	4.06	1	1
hsa-miR-4517	1	1	1	1	1	1	1	1	1	1	1	1	1	1	1	1	1	1	1	1	1	1	1	1	1	1	1	1	1	1	1	1	1	1	1	1	1	1	1	1	1	1	1	1	1	1	1	1	1
hsa-miR-4516	15.32	15.28	14.44	14.87	14.92	15.39	13.98	15.53	14.66	15.07	15.48	14.72	14.93	14.78	14.67	15.93	15.03	14.35	14.82	13.44	14.52	15.31	14.56	14	13.74	13.57	15.99	14.6	13.71	14.14	14.47	13.94	14.75	14.88	14.02	14.56	15.16	14.48	15.07	14.3	13.04	14.85	15.1	15.63	14.25	15.77	14.83	13.93	14.71
hsa-miR-4519	1	3.66	1	1	1	2.99	1	1	1	1	1	1	1	3.2	3.32	4.29	3.58	2.72	2.24	2.59	2.93	1	1	2.5	2.04	1	3.02	1	3.61	3.03	1	1	2.51	2.42	2.98	1	2.98	1	1	2.98	1	1	1	2.27	1	1	2.99	1	1
hsa-miR-4518	4.42	3.48	1	1	1	1	1	1	1	1	2.44	2.64	1	3.5	2.76	4.41	3.92	1	3.37	1	3.06	1	1	1.48	1	1	1	1	3.21	1	3.34	1	1	3.24	2.91	1	1	1	1	3.4	1	3.37	2.98	3.74	1	4.67	1.97	1	1
hsa-miR-4511	1	1	1	1	1	2.98	1	1	1	1	1.21	1	1	1	1	1	1	1	1	1	1	1	1	1	1	1	1	1	1	1	1	1	1	1	1	1	1	5.55	1	1	1	1	1	1	1	1	1	1	1
hsa-miR-4510	1	1	1	1	1	1	1	1	1	1	1	1	1	3.74	1	2.38	1	1	1	1	1	1	1	1	1	1	1	1	1	1	1	1	1	1	1.63	1	1	1	1	1	1	1	1	1	1	1	1	1	1
hsa-miR-4523	4.7	3.63	1	2.81	3.05	3.89	1	3.86	3.67	3.56	4.59	3.84	4.28	4.62	4.9	5.92	5.02	4.85	4.74	4.01	4.91	5.01	1	3.11	2.68	3.99	4.95	4.06	3.25	3.18	4.13	3.34	4.6	4.92	2.45	1	4.24	1	4.2	3.31	2.91	3.56	4.46	5.23	3.29	5.79	3.91	1	3.37
hsa-miR-4526	6.85	6.31	5.2	5.46	4.81	6.1	4.29	6.09	5.48	6.52	6.58	5.65	6.15	6.54	6.19	7.66	7.05	6.09	6.78	5.03	6.03	6.4	5.13	5.01	5.2	5.4	7.17	5.9	5.34	5.83	6.29	5.62	6.21	6.78	5.31	4.66	5.39	5.51	5.73	5.37	4.5	6.11	6.22	6.98	4.67	7.57	5.26	4.75	4.6
hsa-miR-4525	7.69	8.69	7.32	7.01	7.02	8.7	6.57	8.37	7.78	9.01	8.7	7.94	8.31	8.7	8.39	9.91	8.65	8.42	8.82	7.7	8.13	8.54	7.4	7.53	7.21	7.78	8.76	7.82	7.53	8.11	8.11	7.55	7.91	8.7	7.52	7.18	7.83	7.48	7.48	7.87	6.81	8.43	8.51	9.28	7.2	9.59	7.88	7.09	6.9
hsa-miR-4528	1	1	1	1	1	1	1	1	1	1	1	1	1	2.06	1	1	1	1	1	1	1	1	1	1	1	1	1	1	1	1	1	1	1	1	1	1	1	1	1	1	1	1	1	1	1	1	1	1	1
hsa-miR-4527	1	1	1	1	1	1	1	1	1	1	1	1	1	1	1	3.32	1	1	1	1	1	1	1	1	1	1	1	1	1	1	1	1	1	1	1	1	1	1	1	1	1	1	1	2.82	1	1	1	1	1
hsa-miR-451a	1	2.32	3.24	3.27	1	1	6	1	2.94	5.17	1	3.23	1	0	2.82	1	4.94	2.76	1	2.32	1	3.18	1	1	1	1	1	1	1	1	1	1	1	2.89	8.19	1	5.57	1	3.7	11.83	9.06	4.7	1	7.73	1	2.56	11.18	1	2.97
hsa-miR-4522	1	2.77	1	1	1	1	1	1	1	1	1	1	1	1	3.12	2.77	1	1	1	1	2.33	1	1	1.75	2.73	1	1	1	1	1	1	1	1	1	2.2	1	2.18	1	1	1	1	1	1	1	1	1	1	1	1
hsa-miR-4521	1	1	1	2.05	1	1	1	1	1	2.29	2.4	1	1	1	3.31	3.34	3.29	1	3.64	1	1	1	1	1	1	1	3.79	1	1	1	1	1	1	3.31	1	1	1	1	1	1	1	1	1	1	1	1	1	1	1
hsa-miR-4535	5.02	6	4.88	5.05	4.41	5.66	4.26	6.31	5.41	6.27	6.3	5.69	6.2	6.01	5.99	7.96	7.07	5.65	6.2	5.53	5.47	6.42	5.26	4.98	4.27	4.74	6.5	5.26	5.07	5.22	6.07	5.09	5.45	6.41	5.89	5.61	6.43	5.38	5.52	6.49	5.47	6.65	7.11	7.55	5.77	7.63	6.41	5.84	5.93
hsa-miR-4534	11.32	9.9	8.94	8.56	9.69	10.29	7.02	9.46	8.94	10.39	10.59	9.72	9.46	10.53	10.57	11.3	9.98	10.2	11.04	8.98	10.34	10.14	7.81	9.54	8.69	9.59	11.3	10.23	9.26	9.35	9.87	8.53	9.5	10.16	8.08	7.77	8.66	7.31	8.61	8.75	7.77	9.39	10.03	9.94	8.61	11.34	7.65	8.23	7.95
hsa-miR-4537	1	1	1	1	1	1	2.79	1	1	1	1	1	2.74	1	1	4.21	3.48	1	2.36	2.48	1	1	1	1	1	1	1	1	1	1	1	1	1	3.07	1.61	1	1	1	1	1	1	1	1	1	1	1	1	1	1
hsa-miR-4539	5.84	6.32	5.87	5.49	5.53	6.32	4.34	6.18	5.41	6.48	6.19	5.38	5.46	6.08	6.29	7.33	6.65	5.93	6.55	6.01	6.04	5.97	5.21	4.83	4.57	5.07	6.83	5.47	5.85	5.99	6.16	5.2	5.57	6.07	6.52	5.48	6.48	6.29	5.43	6.34	5.56	5.97	6.57	6.97	5.53	7.03	6.02	4.94	5.42
hsa-miR-4538	1	3.72	1	2.91	1	3.51	3.07	2.95	3.39	4.25	4.09	3.09	4.16	4.65	4.37	5.71	4.97	3.88	3.92	3.95	4.41	4.61	1	2.34	2.81	3.22	4.15	3.88	3.37	3.22	3.85	3.52	4.45	4.78	3.82	3.98	4.44	3.89	4.26	4.16	3.93	3.51	4.04	5.36	3.96	5.52	4.52	1	3.45
hsa-miR-451b	1	1	1	1	1	1	1	1	1	1	1	1	1	1	1	1	1	1	1	1	1	1	1	1	1	1	1	1	1	1	1	1	1	1	1	1	1	1	1	1	2.84	1	1	1	1	1	1	1	1
hsa-miR-4531	1	1	1	1	1	1	1	1	1	2.24	1	1	2.74	4.08	3.09	5.48	4.33	4.13	3.09	2.94	2.92	3.12	2.66	2.98	1	1	1	2.71	3.28	3.19	3.24	2.52	3.52	3.6	3.23	1	7.12	1	1	4.26	4.2	2.36	1	3.06	1	3.93	2.61	1	8.07
hsa-miR-4530	10.76	11.21	10.48	9.66	9.92	11.02	8.31	11.23	11.16	12.23	11.48	10.61	11.31	12.77	11.88	14.19	12.97	12.17	13.23	11.97	11.85	10.57	9.64	10.77	10.68	10.2	12.71	11.58	11.45	11.57	12.07	10.8	11.01	12.04	11.62	10.04	11.19	10.28	9.91	11.9	10.98	11.72	12.64	12.25	10.66	12.79	10.74	10.47	9.51
hsa-miR-4533	5.66	5.88	4.57	4.5	4.67	5.28	3.77	5.39	4.53	5.44	5.95	5.08	5.4	5.93	5.59	7.12	6.15	5.53	6.02	4.82	5.23	5.87	4.93	5.31	4.24	4.82	6.24	4.92	4.59	5.43	5.58	4.86	5.32	5.97	5.22	4.69	5.58	4.89	5.06	5.11	4.23	5.52	5.84	6.32	4.39	6.88	4.71	4.41	4.8
hsa-miR-4532	13.01	12.94	12.28	12.71	12.72	13.36	11.82	13.36	12.04	12.83	13.66	12.72	12.96	12.71	12.7	14.15	13.08	12.46	12.71	11.31	12.5	13.51	12.37	11.98	11.75	11.79	13.63	12.57	11.4	11.99	12.45	11.87	12.74	12.88	11.76	12.09	13.04	12.23	12.89	11.88	10.64	12.86	12.93	13.62	12.1	13.92	12.38	11.61	12.38
hsa-miR-4540	4.44	4.25	3.89	1	1	4.07	1	4.1	3.55	4.62	3.26	1	2.7	3.6	3.5	4.86	4.03	3.79	3.97	2.51	1	4.02	2.92	2.45	1	3.41	4.04	1	3.11	3.21	3.5	2.29	2.35	3.93	3.61	3.09	4.37	1	3.33	4.74	3.82	4.35	3.94	5.32	3.17	5.43	2.84	1	1
hsa-miR-4490	1	1	1	1	1	1	1	1	1	1	1	1	1	1	1	1	1	1	1	1	1	1	1	1	1	1	1	1	0	2.6	1	1	1	1	1	1	1	1	1	1	1	1	1	1	1	1	1	1	1
hsa-miR-4492	11.21	12.36	11.45	11.13	11.26	12.02	10.33	12.02	11.41	11.92	11.72	11.03	11.48	11.48	11.41	12.59	11.79	11.16	11.61	11.01	11.12	11.45	10.78	10.67	10.38	10.3	12.24	11.09	10.96	11.19	11.32	10.92	11.21	11.46	11.37	10.86	11.51	10.99	11.21	11.4	10.62	11.72	11.78	12.25	10.9	12.55	11.23	10.85	11.03
hsa-miR-4491	1	1	1	1	1	1	1	1	1	1	1	2.67	1	2.66	2.89	3.61	1	1	2.37	1	1	1	1	2.3	1	1	2.27	1	1	1	1	1	2.09	3.05	1	1	1	1	1	1	1	1	1	2.53	1	3.8	1	1	1
hsa-miR-4494	1	1	1	1	1	1	1	1	1	1	1	1	1	1	1	2.2	3.09	1	1	1	1	1	1	1	1	1	1	1	1	1	1	1	2.13	1	1	1	1	1	1	1	1	1	1	2.3	1	1	1	1	1
hsa-miR-4493	1	1	1	1	1	1	1	1	1	1	1	1	1	1	3.2	1	1	1	1	1	1	1	1	1	2.47	1	1	1	1	1	1	2.58	1	1	2.7	1	1.91	1	1	1	1	1	1	1	1	2.57	1	1	1
hsa-miR-4496	5.92	5.79	5.19	4.75	3.34	5.68	3.64	5.05	4.47	5.5	5.72	4.92	5.02	5.47	5.69	6.8	5.98	5.39	5.59	4.49	5.54	5.56	4.08	4.54	3.46	5.22	5.95	5.15	4.85	5.02	5.42	4.55	5.07	5.98	4.34	4.26	4.79	3.79	4.74	4.83	3.76	5.06	5.69	6.34	4.92	6.95	4.86	4.69	4.92
hsa-miR-4495	1	1	1	1	1	1	1	1	1	1	2.04	1	1	1	1	2.86	1	1	1	1	1	1	1	3.16	1	1	1	1	1	1	1	1	1	1	1	1	1	1	1	1	1	1	1	1	1	1	1	1	1
hsa-miR-4498	5.03	6.03	5.11	4.42	4.55	5.82	3.45	5.3	4.65	6.1	5.35	5.04	6.26	6.19	6.23	7.66	7.09	5.48	6.54	6.13	5.9	5.71	4.98	5.08	4.26	4.73	6.11	5.24	5.01	5.13	5.51	5.45	5.22	5.78	5.03	4.55	5.41	5.08	5.02	6.18	5.2	5.66	6.05	6.56	5.28	6.55	5.45	4.51	5.02
hsa-miR-4497	13.16	13.74	12.98	13.46	12.86	13.67	12.45	14.71	14.32	14.6	14.75	14.01	14.53	13.86	14.29	15.22	13.98	13.67	14.2	12.7	13.01	14.25	13.37	12.95	12.86	12.72	14.42	13.06	13.2	13.59	13.99	13.01	13.56	14.08	13.1	13.71	14.01	12.78	13.71	13.43	12.28	14.55	14.91	15.08	13.67	15.43	14.04	13.48	13.88
hsa-miR-4499	5.06	5.65	3.52	3.57	3.86	4.97	1	3.98	3.01	5.12	5.68	4.05	2.88	4.72	3.36	5.91	4.78	4.72	4.16	2.98	4.55	4.41	3.93	4.46	2.89	4.48	3.93	3.34	3.55	3.69	4.48	3.8	4.93	4.79	2.92	1	4.09	1	3.86	3.56	1	4.69	4.11	5.05	4.1	6.15	3.19	1	3.13
hsa-miR-449a	1	1	1	1	1	1	1	1	1	1	1	1	1	1	1	1	1	1	1	2.02	1	1	1	1	1	1	1	1	2.59	1	1	1	1	2.24	1	1	1	1	1	1	1	1	1	1	2.51	1	1	1	1
hsa-miR-4668-3p	1	1	2.92	1	1	1	1	1	1	1	1	1	1	1	1	1	1	1	1	1	1	1	1	1	1	1	1	1	1	1	1	1	1	1	1	1	1	5.2	1	1	1	1	1	1	1	1	1	1	1
hsa-miR-4668-5p	1	1	1	1	1	1	1	1	1	1	1	1	1	1	1	1	1	1	1	1	1	1	1	1	1	1	1	1	1	1	3.03	1	1	1	1	1	2.04	1	1	1	1	1	1	1	1	1	1	1	1
hsa-miR-4458	1	2.88	1	1	1	1	1	1	1	1	1.23	1	1	3.32	1	3.77	2.53	3.47	3.05	1	2.28	3.18	1	2.48	2.65	2.48	1	1	2.93	2.5	1	1	1	3.35	1	1	3.79	1	1	2.87	2.73	2.96	1	4.25	3.98	4.42	2.26	1	1
hsa-miR-4457	1	1	1	1	1	1	1	1	1	1	1	1	1	1	1	1	1	1	1	1	1	1	1	1	1	1	1	1	1	1	1	1	1	1	1	1	1	1	1	1	1	1	1	1	1	1	1	1	1
hsa-miR-4459	10.52	11.47	11.01	10.16	10.16	11.51	8.57	11.19	10.65	11.7	11.91	11	11.62	12.46	12	13.67	11.91	12.16	12.69	11.91	11.64	11.22	10.14	10.83	10.23	10.37	12.69	11.42	11.73	11.72	11.45	10.55	10.83	11.45	10.8	9.94	10.62	9.79	10.32	11.34	9.78	11.37	11.92	12.05	10.57	12.45	11.41	10.19	9.98
hsa-miR-4450	3.6	8.79	6.98	7.12	5.44	8.15	6.26	8.59	7.3	8.69	7.02	6.28	6.58	7.3	6.96	9.98	9.44	5.94	6.56	6.93	5.89	8.79	7.59	5.09	5.79	4.56	6.7	5.06	5.79	5.79	7.92	7.21	7.36	8.44	7.21	7.47	8.19	7.74	7.96	7.28	7.2	8.77	8.85	9.66	6.88	9.84	7.87	7.75	7.2
hsa-miR-4452	1	1	1	1	1	1	1	1	1	1	1	1	1	1	1	1	1	1	1	1	1	1	1	1	1	1	1	1	1	1	1	1	1	1	1	1	1	5.51	1	1	1	1	1	1	1	1	1	1	1
hsa-miR-4451	1	1	1	1	1	1	1	1	1	1	3.34	1	3.03	2.65	3.02	4.39	3.53	2.51	1	1	2.14	1	1	1	1	2.65	3.58	1	1	2.71	3.14	1	1	2.8	2.46	1	1	1	1	1	1	1	1	2.97	2.54	2.58	2.3	2.65	1
hsa-miR-4454	9	10.19	8.68	9.45	9.16	9	9.92	9.83	9.07	10.07	9.44	9.5	9.83	9.61	9.78	10.29	11	9.4	9.98	9.58	9.92	10.16	9.59	9.85	9.05	8.82	11.79	9.45	9.25	10.02	11.3	9.99	9.8	10.16	10.59	10.35	10.05	10.28	10.18	10.33	9.43	9.65	10.31	11.09	9.92	9.73	10.57	8.23	10.59
hsa-miR-4453	1	1	1	1	1	1	1	1	1	1	2.12	1	1	2.41	1	3.16	1	1	2.04	1	2.38	1	1	1	1	1	2.44	1	1	1	1	1	1	2.21	2.54	1	1	1	1	1	1	1	2.38	3.19	1	3.26	1	1	1
hsa-miR-4456	3.5	3.67	3.07	3.37	1	4.58	1	3.84	3.67	5.17	6.85	1	3.43	4.52	5.4	6.14	4.42	4.26	5.77	3.44	3.28	4.23	1	2.91	1	1	5.63	2.99	4.08	3.9	4.32	2.81	3.21	3.95	3.72	1	3.77	1	3.35	3.66	1	4.23	4.7	5.12	3.89	5.66	3.62	3.31	1
hsa-miR-4455	5.53	5.25	3.96	3.62	4.61	5.6	1	5.17	4.77	5.73	4.94	4.08	4.38	5.22	4.9	6.42	5.49	4.68	5.42	3.8	4.48	5.22	3.76	3.49	1	3.9	5.84	4.64	3.43	4.45	4.65	3.93	4.49	5.13	4.84	2.57	4.09	3.73	4.19	4.89	2.98	5.08	5.17	5.73	3.03	6.32	4.65	3.56	4.34
hsa-miR-4469	1	1	1	1	1	1	1	1	1	1	1.71	1	1	1	1	1	1	1	1	1	1	1	1	2.15	1	1	1	1	1	1	1	1	1	1	1	1	1	1	1	1	1	1	1	1	1	1	1.81	1	1
hsa-miR-4468	1	1	1	1	1	1	1	1	1	1	1	1	1	1	1	1	2.97	1	1	1	1	1	1	1	1	1	1	1	1	1	1	1	1	2.44	1	1	1	1	1	1	1	1	1	1	1	1	1	1	1
hsa-miR-4461	1	3.96	1	1	1	1	1	1	1	1	1.04	1	1	3.11	1	3.84	1	1	2.15	1	1	1	1	1	1	1	1	1	1	1	2.75	1	1	3.19	1	1	1	1	1	1	1	1	1	1	1	3.08	1	1	1
hsa-miR-4460	1	1	1	1	1	1	2.75	1	1	1	1	1	1	1	1	1	1	1	1	2.63	1	1	1	1	1	1	1	1	1	1	6.3	1	1	1	1	1	1	1	1	1	1	1	1	1	1	1	2.09	1	1
hsa-miR-4463	13.38	13.29	12.69	12.37	12.41	13.25	10.94	12.79	12.06	13.2	13.16	12.27	12.77	13.11	12.98	14.16	13.32	12.81	13.34	11.97	12.55	13.24	11.7	11.63	11.68	11.99	13.37	12.25	11.91	12.33	12.81	12.06	12.89	13.24	12.25	11.8	12.04	11.86	12.12	12.5	11.43	12.92	13.2	13.72	11.74	14.03	12.36	11.93	11.63
hsa-miR-4462	7.62	6.86	5.62	5.13	5.62	6.41	4.41	6.31	5.83	6.46	6.41	5.84	6.05	6.29	5.95	8.2	7.33	5.62	6.4	6.11	5.77	6.38	6	5.42	4.99	5.07	6.94	5.72	5.65	5.65	6.46	5.78	5.97	6.63	6.3	5.62	6.39	5.65	5.44	6.43	5.7	6.25	6.79	7.23	5.66	7.94	5.83	6.09	5.68
hsa-miR-4465	1	2.86	1	1	1	1	2.79	3.35	1	3.78	2.6	3.5	3.43	4.12	3.13	4.84	4.31	3.16	3.7	1.92	3.76	4.03	1	3.27	3.05	2.41	4.8	2.77	3.25	3.42	2.82	1	3.34	3.98	2.6	1	3.13	1	1	1	1	1	3.68	3.97	1	4.23	1	1	1
hsa-miR-4464	1	1	1	1	1	1	1	1	1	1	1	1	1	1	1	1	1	1	1	1	1	1	1	1	1	1	1	1	1	1	1	1	1	1	1	1	1	1	1	1	1	1	1	1	1	1	1	1	1
hsa-miR-4467	11.15	12.51	11.91	10.85	10.84	11.8	9.17	11.28	11.02	11.9	11.21	10.13	10.79	11.83	11.3	13.6	12.72	11.71	12.38	12.34	12.02	10.19	9.74	10.84	10.29	9.54	12.09	10.91	11.5	11.26	11.41	11.02	10.73	11.09	12.28	10.55	11.64	10.83	9.94	12.94	11.77	11.58	12.1	12.17	11.31	12.49	11.14	10.61	10.41
hsa-miR-4466	14.27	14.78	14.09	13.94	13.84	14.6	12.49	14.15	13.8	14.47	14.28	13.69	14.13	14.41	14.1	15.6	15.01	14.07	14.55	13.78	14.07	14.13	13.25	13.13	13.14	12.75	15.08	13.79	13.44	13.81	14.1	13.7	14.06	14.4	14.06	13.47	14.04	13.73	13.56	14.33	13.27	14.13	14.48	14.85	13.49	15.11	14.06	13.22	13.55
hsa-miR-4479	5.02	5.65	5.01	5.32	4.61	5.76	3.92	5.38	4.96	5.48	5.78	4.9	5.3	5.72	4.99	6.71	6.38	5.27	5.46	4.76	5.25	5.15	4.23	4.1	3.54	3.57	6.46	4.5	4.12	4.98	5.12	4.54	4.87	5.55	5.4	4.58	5.16	4.7	4.82	5.68	4.67	5.71	5.53	6.02	4.67	6.43	5.13	4.43	4.56
hsa-miR-4470	1	2.56	2.75	1	1	1	1	1	1	3.47	3.65	1	1	2.67	3.76	5.09	5.07	3.14	3.11	1	2.14	4.23	3.56	2.23	1	1	2.85	1	1	1	3.32	2.55	2.48	4.57	3.49	3.95	4.66	3.5	4.27	4.99	3.51	4.62	4.04	6.34	2.69	4.91	5.71	3.8	3.86
hsa-miR-4472	8.34	7.86	7.21	6.46	7.17	7.83	5.1	7.1	6.43	7.49	7.37	7.14	7.49	7.38	7.5	8.94	8.37	7.52	8.16	7.12	7.19	7.38	6.26	6.42	6.29	6.46	8.36	7.1	6.75	7	7.75	6.85	7.29	7.52	7.09	6.01	6.93	6.41	6.56	6.96	5.96	7.52	7.97	8.44	6.35	8.87	6.71	6.51	6.23
hsa-miR-4471	3.71	3.48	1	1	1	1	1	1	1	1	1.51	1	1	2.68	1	3.34	1	1	1.92	1	1	1	1	2.71	1	1	1	1	1	1	1	1	1	3.06	2.66	1	1	1	1	1	1	1	1	1	1	1	1	1	1
hsa-miR-4473	3.85	2.52	1	1	2.83	1	1	3.43	1	2.94	2.03	1	1	2.76	1	3.73	1	2.77	2.28	1	1	2.98	1	1.61	2.02	1	2.79	1	2.64	1	1	1	1	1	1	1	1.31	1	1	3.28	1	1	3.04	3.87	1	4.49	3.26	1	1
hsa-miR-4476	5.94	7.38	6.5	5.36	5.98	7.52	5.73	8.74	8.14	9.26	8.9	8.24	8.64	8.89	8.64	10.51	9.32	8.61	9.39	8.25	7.84	8.73	7.25	7.48	7.04	6.99	8.61	7.71	7.3	7.74	8.72	7.45	7.72	8.83	8.11	8.35	8.77	7.87	7.82	8.96	8	9.93	10.33	10.08	8.35	10.71	8.48	9.01	7.53
hsa-miR-4475	1	1	1	1	1	1	1	1	1	1	1	1	1	1	1	1.49	1	1	1	1	1	1	1	1	1	1	1	1	1	1	1	1	1	1	1	1	1	1	1	1	1	1	1	1	1	1	1	1	1
hsa-miR-4478	8.13	8.21	7.01	6.91	6.35	7.94	4.8	7.44	6.11	7.72	7.34	6.68	6.84	7.23	7.26	8.84	7.94	7.14	7.35	6.36	7	7.49	6.48	6.16	5.68	6.34	8.09	6.58	6.19	6.46	7.1	6.32	6.78	7.6	6.81	6.07	6.68	6.24	6.69	7.22	5.86	6.97	7.48	8.21	6.08	8.61	7	5.94	6.4
hsa-miR-4481	6.13	7.09	6.3	5.36	5.88	7.46	3.49	7.7	7.37	7.68	7.63	6.78	7.29	8.19	7.68	10.2	7.93	7.29	8.19	7.54	6.83	7.27	6.33	6.34	5.88	5.65	7.81	6.08	6.52	6.88	8.05	6.71	6.97	7.83	6.2	6.06	6.82	6.15	6.59	5.97	6.39	7.68	8.77	7.87	7.49	9.82	6.06	7.26	5.87
hsa-miR-4480	1	1	1	1	1	1	1	1	1	1	1	1	1	2.32	1	1	1	1	1	1	1	1	1	1	1	1	1	1	1	1	1	1	1	1	1	1	1.31	1	1	1	1	1	1	1	1	1	1	1	1
hsa-miR-4483	7.57	7.5	5.92	6.01	6.38	6.91	3.76	5.74	5.27	6.68	6.46	5.45	5.9	6.67	5.98	7.81	6.67	6.51	6.87	5.29	5.84	6.74	4.5	5.35	5.05	5.7	7.02	5.85	4.92	5.75	6.05	5.24	5.93	6.67	5.42	5.01	6	5.08	5.43	6.12	5.02	6.52	7.03	7.16	5.62	7.75	5.3	5.01	4.87
hsa-miR-4485	1	1	1	2.79	1	1	1	1	1	2.13	3.66	3.56	1	1	3.41	4.21	2.74	1	1	1	2.09	1	4.27	1.83	1	1	1	1	1	2.11	3.56	4.07	1	1	1	1	3.76	1	1	1	1	1	1	2.89	1	1	1	1	1
hsa-miR-4484	12.9	13.73	13.4	13.36	12.8	13.84	11.04	13.58	12.71	13.77	14.02	13.24	13.61	13.74	13.84	15.14	13.88	13.51	14.25	12.96	13.04	13.69	12.57	12.54	12.28	12.39	14.33	12.96	12.83	13.13	13.32	12.55	13.03	13.7	12.89	12.34	12.88	12.25	12.75	13.08	12.11	13.48	13.83	14.34	12.56	14.53	13	12.25	12.68
hsa-miR-4487	6.04	6.66	5.31	5.19	5.18	5.96	3.73	4.94	5.13	5.86	5.46	4.94	4.85	5.85	5.44	6.77	6.31	5.27	6.01	4.95	5.28	5.24	4.72	5	4.16	4.91	6.78	5.02	4.82	5.24	5.5	4.79	4.99	5.87	5.72	5.08	5.18	5.48	5.01	5.88	4.82	5.4	5.99	6.57	4.68	6.42	5.57	4.27	4.19
hsa-miR-4486	8.96	10.58	9.36	8.63	8.35	9.76	6.45	8.84	8.73	9.77	8.75	7.91	8.32	9.56	8.63	10.96	10.15	9.03	9.56	8.93	9.15	8.19	7.66	8.05	7.6	7.15	9.74	8.18	8.41	8.67	9.16	8.24	8.34	9.45	9.2	8.39	8.87	8.95	8.02	9.89	8.36	9.26	9.63	9.78	8.38	10.17	8.74	7.85	7.69
hsa-miR-4489	4.78	5.68	4.99	5.72	4.8	5.63	4.17	5.42	4.09	5.62	5.46	5.02	5.04	5.28	5.64	6.93	6.16	4.66	5.45	5.09	5.35	5.69	4.39	4.65	4.21	4.34	5.46	4.24	3.97	4.41	6.06	4.31	4.99	5.78	3.85	4.6	5.48	4.51	4.65	4.94	4.91	5.1	6.3	6.26	4.56	6.37	4.79	4.57	4.61
hsa-miR-4488	15.24	15.78	14.79	14.25	14.47	15.39	13.53	14.96	14.47	15.11	14.96	14.18	14.56	14.99	14.76	16	15.58	14.55	15.17	14.29	14.63	14.71	13.97	13.94	13.63	13.3	15.71	14.6	14.02	14.25	14.62	14.3	14.62	14.99	14.85	14.11	14.63	14.32	14.44	15.14	14.01	14.8	15.11	15.61	14.1	15.81	14.73	13.93	14.27
hsa-miR-4418	1	1	1	3.56	1	1	1	1	1	1	1	1	1	1	1	1	1	1	1	1	1	1	1	1	1	1	1	1	1	1	1	1	1	1	1	1	1	4.74	1	1	1	1	1	1	1	1	1	1	1
hsa-miR-4417	9.89	10.51	9.61	8.8	9.22	10.46	7.65	9.71	9.53	10.55	9.94	9.22	9.86	10.57	9.99	11.72	11.16	10.16	10.68	9.43	9.88	9.75	8.59	8.75	8.71	8.81	11.52	9.69	9.17	9.74	9.93	9.36	9.72	10.49	9.76	9.05	9.48	9.1	8.78	10.24	9.07	9.93	10.37	11.03	9.1	11.26	9.59	9.08	8.82
hsa-miR-6806-3p	1	1	1	1	1	1	1	1	1	1	1	1	1	1	1	1.84	1	1	1	1	1	1	1	1	1	1	1	1	1	1	1	1	1	1	1	1	1.87	1	1	1	1	1	1	1	1	1	1	1	1
hsa-miR-4425	1	1	1	1	1	1	1	1	1	1	2.9	1	1	2.47	2.7	4.35	3.54	1	2.43	1	2.38	1	1	1.91	1	1	3.29	1	1	2.85	1	1	1	3.68	2.46	1	1	1	1	1	1	2.69	1	3.57	1	3.55	1	1	1
hsa-miR-4424	1	1	1	3.85	1	1	1	1	1	1	1	1	1	2.8	1	1	1	1	1	1	1	1	1	1	1	1	1	1	1	1	0	1	1	2.37	1.54	1	2.03	1	1	2.98	1	1	1	1	2.25	1	1	1	1
hsa-miR-4427	1	1	1	1	1	1	1	1	1	1	1	1	1	2.74	1	1	1	1	1	1	1	1	1	1	1	1	1	1	1	1	1	1	1	1	1	1	2.14	1	1	1	1	1	1	1	1	1	1	1	1
hsa-miR-4426	1	1	1	1	2.93	1	1	1	1	1	2.87	1	1	1	1	1	1	1	1	1	1	1	1	1	1	1	1	1	1	1	1	1	1	1	1	1	1	1	1	1	1	1	1	1	1	1	1	1	1
hsa-miR-4429	6.05	7.41	7.07	5.86	6.11	6.54	5.89	7.06	6.1	7.03	5.99	5.83	6.16	6.48	6.76	8.47	7.63	6.94	7.58	8.43	7.31	5.91	5.48	6.33	5.23	5.36	6.66	5.89	7.38	6.89	6.3	6.13	5.77	6.06	7.57	6.03	7.74	6.08	5.87	7.4	7.31	6	6.96	7.34	6.44	6.66	7.06	6.06	6.28
hsa-miR-4428	4.61	6.05	4.35	5.09	4	5.11	4.42	5.34	4.52	6.18	5.59	5.05	5.22	6.05	5.56	7.87	7.21	5.32	6.22	5.78	5.7	6.12	5.03	4.75	4.38	4.27	6.33	5.18	5.25	4.97	5.93	5.57	5.48	6.14	5.52	4.9	5.64	5.15	5.5	6.56	4.82	5.53	6.2	7.21	5	7.07	7.26	5.04	5.1
hsa-miR-4421	1	2.6	1	1	1	1	1	1	1	1	1.94	1	1	2.1	1	4.13	3.28	1	2.39	1	1	1	2.96	2.09	1	2.52	2.25	1	1	2.43	1	1	3.1	3.49	2.35	2.58	3.39	1	3.46	1	1	2.63	3.37	3.72	1	4.49	1.97	1	1
hsa-miR-4420	1	1	1	1	1	1	1	1	1	1	3.03	1	1	2.75	1	3.97	3.12	1	2.52	1	3.02	1	1	1	1	1	3.4	1	1	1	1	2.74	2.56	2.65	1.54	1	1.72	1	1	1	1	1	1	3.95	1	4.25	1.66	1	1
hsa-miR-4422	1	1	1	1	1	1	1	1	1	1	1	1	1	1	1	1	1	1	1	1	1	1	1	1	1	1	1	1	1	1	1	1	1	2.49	1	1	1	3.62	1	2.89	1	1	1	2.35	2.48	1	1	1	1
hsa-miR-4435	7.43	7.44	8.14	5.19	8.55	8.71	3.09	6.7	7.26	8.57	7.36	7.16	7.6	9.98	8.22	11.45	9.63	9.46	11.15	9.31	10.12	6.81	5.12	8.17	7.03	6.64	10.23	9.34	8.99	9.1	8.75	6.94	7.79	7.54	7.25	5.38	6.31	5.49	4.8	7.08	7.03	6.41	7.79	6.35	7.09	7.17	5.3	5.81	4.21
hsa-miR-4438	1	1	1	1	1	1	1	1	1	1	1.83	1	1	2.36	1	3.2	4.44	1	3.35	1	2.52	1	1	2.79	1	1	3.15	2.79	1	2.22	1	1	2.61	2.55	1	1	1	1	1	1	1	1	1	2.37	1	3.68	1	1	1
hsa-miR-4437	1	2.29	1	1	1	1	1	1	1	1	3.53	1	1	1.94	2.89	3.39	3.42	1	2.02	1	2.55	1	1	1	1	1	1	1	1	1	1	1	1	3.09	1.39	1	1	5.03	1	1	1	2.89	1	3.94	1	4.22	1	1	1
hsa-miR-4439	6.75	1	1	1	5.9	4.15	1	1	1	1	1	1	1	1	1	2.77	1	1	2.7	1	1	1	2.63	1	1	1	1	1	1	1	1	1	1	1	1	1	1	1	1	1	1	1	1	1	1	1	1	1	1
hsa-miR-6806-5p	8.3	8.85	7.82	8.09	7.47	8.59	6.54	8.46	7.2	8.34	8.75	7.82	8.16	8.34	8.27	9.36	8.59	7.97	8.19	7.02	7.84	8.61	7.76	7.24	7.03	7.27	8.82	7.48	6.93	7.5	7.99	7.33	8.03	8.35	7.46	7.35	8.06	7.63	8	7.81	6.52	8.34	8.35	9.07	7.33	9.35	7.98	7.06	7.62
hsa-miR-4430	6.97	8.06	7.1	6.4	6.6	7.81	4.9	7.28	6.59	7.6	7.47	6.78	7.14	7.63	7.84	9.45	8.15	7.38	8.7	7.46	7.47	7.09	6.11	6.61	6.06	6.32	8.26	6.86	6.82	6.95	7.5	6.62	6.97	7.72	7.11	6.38	7.15	6.37	6.64	7.21	6.32	7.27	8.1	8.39	6.63	8.6	6.94	6.73	6.58
hsa-miR-4432	1	1	1	1	1	1	1	1	1	1	1	1	1	1	1	1	1	1	1	1	1	1	1	1	1	1	1	1	1	1	1	1	1	1	1	1	1	1	1	1	1	1	1	1	1	1	1	1	1
hsa-miR-4431	4.59	3.79	3.33	3.54	4.1	1	1	3.38	4.66	3.96	5.3	5.26	5.35	5.02	5.52	5.65	3.5	4.98	5.06	4.97	4.93	4.61	3.31	4.88	5.01	4.86	3.9	4.23	5.04	3.85	4.26	4.48	4.91	4.17	1	3.15	3.88	1	3.62	1	1	1	4.22	2.64	4.02	4.34	1	1	1
hsa-miR-4434	1	1	1	3.2	1	1	1	1	1	1	1	1	1	1	1	1	1	1	1	1	1	1	1	1	1	1	1	1	1	1	1	1	1	1	1	1	1	1	1	1	1	1	1	1	1	1	1	1	1
hsa-miR-4447	9.11	8.42	7.38	7.43	7.24	8.15	6.25	7.44	7.15	8.07	7.9	6.96	7.44	7.63	7.92	8.97	8.34	7.47	8.09	6.96	7.52	7.76	6.85	6.61	6.4	6.5	9.74	7.05	6.87	7.29	7.62	6.89	7.35	7.83	7.16	6.59	7.33	6.68	6.99	7	6.42	7.53	7.74	8.41	6.77	8.93	7.12	6.68	6.8
hsa-miR-4449	7.64	8.22	7.56	7.51	7.71	8.52	5.82	8.3	7.71	8.46	8.94	7.93	8.51	8.82	8.6	10.37	8.88	8.42	9.1	8.13	8.3	8.44	7.11	7.62	7.11	7.05	9.18	7.7	7.68	8.08	8.23	7.5	8.11	8.46	7.23	6.96	8.07	7.07	7.1	7.34	6.5	7.96	8.89	8.81	7.74	9.68	7.35	7.32	7.09
hsa-miR-4448	4.16	5.1	1	4	3.36	4.05	3.96	3.77	3.68	5.29	4.3	3.53	4.18	4.69	4.15	6.11	7.21	4.53	5.06	4.11	4.5	4.28	2.69	2.93	3.31	3.77	5.17	4.44	3.71	4.18	4.21	3.57	4.34	4.57	6.22	3.77	4.33	3.88	3.88	8.31	5.56	4.46	4.45	6.81	3.38	5.46	7.45	3.38	1
hsa-miR-4441	4.47	1	1	1	1	1	1	1	2.65	3.77	4.35	1	3.15	3.86	4.4	5.6	4.57	3.7	4.58	1.82	3.46	3.87	2.6	3.47	1	3.25	4.26	3.52	2.67	3.26	4.25	2.72	3.1	4.12	2.91	1	2.53	1	1	1	1	2.9	4.24	4.5	1	5.7	3.32	1	1
hsa-miR-4440	5.62	5.75	4.87	4.96	4.48	5.84	3.57	5.39	4.92	5.61	5.43	4.55	5.04	5.4	5.38	6.65	6	5.24	5.41	4.29	5.05	5.56	4.43	4.13	3.76	3.84	6.44	4.7	4.54	4.68	5.11	4.27	4.66	5.48	5.04	4.36	5.33	4.91	4.95	5.22	4.25	5.27	5.92	6.51	4.99	6.73	5.33	4.54	4.53
hsa-miR-4443	7.8	10.08	8.6	7.07	7.95	9.25	5.92	7.68	7.55	9.2	8.04	7.62	7.75	9.69	8.32	11.53	11.28	9.17	10.14	9.47	9.6	8.17	7.31	7.7	7.46	6.78	10.37	8.77	8.89	8.74	9.19	8.03	8.49	9.17	9.12	7.01	7.53	6.92	7.13	9.37	8.82	7.44	8.35	9.08	7.02	8.82	7.66	7	6.75
hsa-miR-4442	13.16	11.52	10.37	10.76	10.94	11.47	9.61	11.27	10.48	11.28	11.8	10.8	11.17	11.3	11.17	12.82	11.62	11.23	11.74	10.24	11.11	11.92	10.34	10.35	9.94	10.58	12.07	11.04	10.17	10.56	11.01	10.1	11.23	11.56	10.31	10.35	11.16	10.44	10.91	10.67	9.52	11.21	11.44	11.8	10.47	12.69	10.75	10.11	10.33
hsa-miR-4444	1	1	1	2.53	1	1	1	1	1	2.54	2.23	1	1	3.44	3.22	3.98	3.15	2.99	1	1	2.78	3.65	2.8	1.46	3.1	2.37	2.75	1	2.78	2.74	3.12	1	1	3.18	1	1	1	5.84	1	1	1	2.98	3.12	3.2	1	4.06	2.01	1	1
hsa-miR-4330	1	1	1	2.58	2.83	1	1	1	3.94	3.49	2.52	1	1	3.35	1	3.8	2.81	1	2.77	1	2.73	1	1	2.43	1	2.47	3.15	1	1	1	1	1	3.32	3.4	1.74	2.77	1	1	1	2.61	1	1	2.48	3.55	1	4.23	2.99	1	1
hsa-miR-3152-5p	1	1	1	1	1	3.03	2.91	1	1	3.76	2.84	1	1	2.48	1	2.43	2.59	1	1	1	2.62	1	1	1	1	1	1	1	1	3.17	1	1	2.64	2.58	7.12	1	3.42	1	1	3.63	1	3.39	1	1	1	4.15	1	2.93	1
hsa-miR-3152-3p	1	1	1	1	1	1	1	1	1	1	1	1	1	1	1	1	1	1	1	1	1	1	1	1.89	1	1	1	1	1	1	1	1	1	1	1	1	1	1	1	1	1	1	1	1	1	1	1	1	1
hsa-miR-4304	1	3.88	1	3.18	4.03	1	1	3.44	3.26	4.05	4.13	3.58	3.9	4.75	4.21	5.72	4.89	4.44	4.37	3.52	3.56	4.53	2.45	2.13	3.31	3.05	4.75	4.58	3.1	3.38	3.42	3.31	4.03	4.16	2.54	1	4.23	1	3.57	3.86	1	3.55	4.39	5.07	3.76	5.26	3.81	1	3.37
hsa-miR-4303	1	1	1	1	1	1	1	1	1	1	1.45	1	1	1.83	1	2.27	2.96	1	1	1	1	1	1	1	1	1	1	1	1	1	1	1	1	1	1	1	1	1	1	1	1	3.58	2.51	3.35	1	1	1	2.71	1
hsa-miR-4306	5.26	4.46	4.67	6.11	6.84	4.9	3.05	5.18	7.87	6.35	5.89	6.16	5.57	5.44	6.08	6.5	5.45	5.79	8.09	6.06	6.62	5.49	4.28	5.32	5.44	5.49	5.07	5.9	5.75	5.47	5.09	3.98	5.46	5.67	4.56	3.52	5.56	1	4.27	5.98	5.4	3.79	5.7	5.48	4.37	5.53	5.16	4.89	3.38
hsa-miR-4305	5.63	5.27	4.62	4.39	4.71	5.76	1	5.22	4.7	5.77	5.13	4.11	4.79	5.38	4.17	6.55	5.87	4.91	5.32	4.01	4.95	5.17	1	3.28	3.94	3.53	5.76	4.57	4	4.83	4.81	3.34	4.72	5.3	4.7	4.1	5.07	4.29	4.4	5.18	3.06	5.04	5.66	6.24	4.36	6.9	4.65	4.16	4.42
hsa-miR-4308	1	1	1	1	1	1	3.09	1	1	2.09	1	1	1	3.36	1	3.61	3.2	2.9	2.25	2.3	1	1	1	2.7	2.92	1	1	4.04	1	2.84	1	1	1	2.79	3.34	1	3.35	1	3.34	3.41	1	3.36	3.59	4	2.25	4.49	3.88	2.77	1
hsa-miR-4307	3.96	3.6	1	2.15	3.32	3.43	1	2.99	1	2.83	3.06	1	3.09	2.02	3.32	4.21	2.52	1	3.31	1	3.44	1	1	1	1	1	3.39	1	1	1	1	1	1	1	2.19	1	3.56	1	3.44	1	1	1	3.25	4.2	3.21	4.69	2.16	3.07	3.27
hsa-miR-4309	1	2.43	1	1	1	1	1	1	1	1	1	1	1	1	1	1	1	1	1	1	2.06	1	1	1	1	1	1	1	1	1	1	1	1	2.63	2	2.6	2.13	1	1	1	1	1	1	1	1	1	1	1	1
hsa-miR-4300	1	2.56	1	1	1	3.49	2.64	3.12	1	2.93	1.39	3.27	2.82	3.97	3.55	5.22	4.75	3.4	3.92	3.52	3.54	3.03	1	1.94	1	1	3.59	1	2.88	3.3	1	2.24	3.11	4.09	2.85	1	4.01	1	3.35	3.11	3.14	3.82	4.01	5.04	3.3	4.24	3.73	3.49	1
hsa-miR-4302	1	2.58	1	1	1	1	1	1	1	1	1	1	1	1	1	1	1	1	1	1	1	1	1	1	1	1	1	1	1	1	1	1	1	1	1	1	1	1	1	1	1	1	1	1	1	1	1	1	1
hsa-miR-4301	1	3.18	1	1	1	1	1	1	1	2.16	1	1	1	2.75	3.12	3.7	1	6.52	1	1	2.43	1	1	2.74	1	1	1	1	1	1	1	1	1	2.97	2.6	3.26	3.39	1	3.79	2.58	1	4.33	3.24	4.13	1	4.61	1.53	1	1
hsa-miR-4315	1	1	1	1	1	1	1	1	1	2.61	1	1	1	1	1	3.04	1	1	1	1	1	1	1	1	1	1	1	1	1	2.3	1	1	1	1	2.1	1	1	1	1	1	1	1	1	1	1	1	1	1	1
hsa-miR-4314	1	1	1	1	1	1	1	4.53	3.75	4	4.43	4.04	3.88	4.18	4.57	5.82	4.36	4.03	4.83	2.93	2.43	4.31	1	3.66	1	1	4.61	3.82	2.97	2.97	4.12	2.69	3.48	4.46	3.89	3.48	4.17	1	3.78	3.8	1	4.79	5.57	5.5	3.29	6.22	2.91	4.31	3.21
hsa-miR-4317	1	1	1	1	1	1	1	1	1	1	1.74	1	1	3.14	1	3.54	3.66	2.77	2.05	1	1	1	1	1	1	1	2.71	1	1	1	1	1	1	1	1.7	1	1.47	1	3.45	3.58	1	1	1	3.19	1	1	5.54	1	1
hsa-miR-4316	4.24	4.28	1	3.76	1	3.21	1	3.4	1	4.22	3.61	3.02	1	4.21	1	5.44	4.52	3.3	4.47	3.43	2.95	4.36	1	3.19	1	3.41	3.19	1	1	3.06	3.05	1	2.89	4.28	4.03	1	3.43	1	1	3.89	3.05	4.77	4.37	4.67	2.74	5.45	1	3.4	1
hsa-miR-4319	4.53	4.08	3.15	3.3	3.95	3.88	1	4.25	3.43	4.88	4.38	3.15	3.97	4.06	2.93	5.53	4.87	4.04	4.1	3.21	3.36	3.67	1	2.46	2.71	2.42	4.7	3.2	1	2.93	3.64	2.56	3.26	4.37	3.82	2.53	4.63	1	1	4.46	1	4.26	4.42	5.38	3.48	5.93	3.94	2.93	3.3
hsa-miR-4318	1	1	1	1	3.47	1	1	1	1	1	1	1	1	2.54	1	1	2.8	1	1	1	1	1	1	2.63	1	1	1	1	1	1	1	1	1	3.24	2.01	2.93	3.1	1	1	1	1	2.7	1	1	1	1	1.83	1	1
hsa-miR-4311	1	1	1	1	1	1	1	1	1	1	1	1	1	3.16	2.69	4.28	2.56	1	1	1	3.26	2.94	1	1.55	1	1	1	1	1	1	1	1	2.65	2.62	1	1	2.58	1	1	1	3.68	1	2.56	4.12	1	3.52	2.51	1	1
hsa-miR-4310	3.68	2.59	1	1	3.22	3.6	3.32	1	2.77	3.13	3.61	1	1	3.63	1	3.95	2.92	1	2.47	1	2.12	1	1	1.97	2.87	2.47	2.56	2.83	1	2.03	1	1	1	1	3.72	1	2.31	1	1	2.83	1	2.45	3.31	3.7	3.11	3.97	3.22	1	1
hsa-miR-4313	6.09	5.38	4.87	5.18	5.68	5.81	4.33	5.26	4.81	5.28	5.3	4.29	4.79	5.14	4.95	6.18	5.36	5.12	5.33	4.59	4.86	5.17	4.26	4.6	4.34	4.25	5.72	4.68	4.2	4.43	4.79	3.51	4.54	4.85	4.52	4.65	5.41	4.57	4.71	4.95	3.71	5.09	5.4	5.81	4.32	6	4.82	4.59	4.81
hsa-miR-4312	6.13	6.14	5.2	5.49	5.46	6.34	4.33	5.89	5.13	6.03	5.56	4.81	5.47	5.61	5.11	6.84	6.16	5.03	5.54	4.57	5.08	5.44	4.33	4.29	4.29	4.47	6.11	5.16	4.56	4.88	4.6	4.02	5.11	5.64	5.27	5.09	5.54	4.51	0	5.52	4.59	5.57	6.11	6.7	4.91	7.07	5.25	5.02	5.16
hsa-miR-4326	6.55	6.28	5.35	4.3	4.56	5.78	3.42	5.44	4.56	5.77	5.22	4.07	4.69	5.46	4.39	6.73	5.45	4.62	5.35	3.81	4.29	5.38	3.42	3.75	2.79	3.77	5.18	4.3	3.17	4.07	4.75	3.41	3.97	5.12	5.83	3.76	5.31	3.97	5.3	5.65	4.87	5.77	5.68	6.56	4.42	7.24	4.76	4.5	4.12
hsa-miR-4325	1	1	1	1	1	1	1	1	1	1	1	1	1	1	1	1	1	1	1	1	1	1	1	1	1	1	1	1	1	1	1	1	1	1	1	1	1	1	1	1	1	1	1	1	1	1	1	1	1
hsa-miR-4328	3.95	2.28	1	1	1	3.38	1	1	1	2.66	2.19	1	1	1	1	1	1	5.83	2.22	1	2.16	1	1	1.66	1	1	1	1	1	2.58	1	1	1	2.7	1.13	1	1.59	6.06	1	1	1	2.6	1	3.53	1	3.68	1	1	1
hsa-miR-4327	10.38	10.84	10.42	9.93	9.68	10.59	8.26	10.42	9.5	10.67	10.22	9.57	9.82	10.25	10.3	11.8	10.9	10.24	10.69	10.88	10.28	9.96	8.99	9.48	8.69	9.11	11.01	9.88	10.4	10.28	10.02	9.45	9.6	10.34	10.7	9.49	10.43	9.39	9.3	10.56	9.8	10.04	10.66	10.99	9.6	11.22	9.58	9.28	9.45
hsa-miR-4329	4.91	4.8	4.9	4.2	3.71	5.37	3.42	4.91	4.63	5.61	4.77	4.29	4.34	5.29	4.7	6.42	5.73	4.99	5.32	3.97	4.32	5.2	3.45	4.15	2.75	3.75	5.77	4.39	4.19	4.14	4.64	4.16	4.5	5.39	4.73	4.26	5.15	4.05	4.44	5.07	3.15	4.78	5.22	6.23	4.48	6.61	5	4.3	4.16
hsa-miR-4320	1	1	1	1	1	1	1	1	1	1	1	1	1	1	1	1	1	1	1	1	1	1	1	1	1	3.11	1	1	1	1	1	1	1	1	1	1	1	1	1	1	1	1	1	1	1	1	1	1	1
hsa-miR-4322	6.31	6.94	6.38	6.12	6.19	7.03	4.83	6.46	5.56	6.76	6.6	6.09	6.38	6.59	6.82	8.48	8.11	6.8	7.27	7.17	6.89	6.59	5.67	5.85	5.62	5.66	7.37	5.96	6.31	6.39	6.48	6.05	6.19	6.73	6.6	5.55	6.77	5.88	5.75	0	6.13	6.25	7.08	7.68	5.88	7.6	6.21	5.7	5.54
hsa-miR-4321	3.99	5.16	3.84	2.69	6.04	3.87	3.4	3.43	3.92	4.92	4.39	3.63	4.62	4.51	4.51	6.09	5.05	4.32	5	3.94	3.92	5.21	1	2.64	3.88	3.76	5.24	2.65	4.33	4.3	4.07	3.54	4.21	5.12	4.33	2.53	4.3	1	4.11	4.02	3.94	4.81	5.28	5.46	3.91	6.17	4.17	3.12	3.21
hsa-miR-4324	4.53	4.22	3.2	3.25	4.38	4.67	3.47	4.54	4.19	4.9	4.3	4.08	3.41	4.21	4.07	5.9	5.1	4.57	4.74	3.85	4.06	4.42	3.11	2.89	2.67	3.64	5	4.04	2.97	2.02	4.02	3.88	4.39	4.78	3.68	3.56	4.46	3.96	3.83	4.23	1	4.47	5.1	5.57	3.97	6.07	5.77	3.55	3.97
hsa-miR-4323	7.77	7.47	6.7	6.34	6.6	7.24	5.24	6.82	6.13	7.07	6.73	5.87	6.29	6.63	6.14	8.01	7.12	6.43	7.01	5.7	6.26	6.57	5.72	5.55	5.29	5.36	7.63	6.29	5.82	5.81	6.22	5.68	6.28	6.77	6.33	5.67	6.51	5.42	6.06	6.71	5.44	6.62	6.91	7.68	5.85	7.95	6.35	5.94	6.53
hsa-miR-4290	7.77	7.41	6.56	6.18	6.43	7.32	4.73	6.63	5.89	7.08	6.46	5.55	5.98	6.3	5.96	7.86	6.85	6.21	6.45	5.55	5.85	6.5	4.95	4.93	4.74	4.94	6.98	6.02	5.46	5.7	6.06	4.94	5.82	6.42	6.24	5.41	6.29	5.17	6.01	6.78	5.05	6.79	6.91	7.68	5.38	8.2	6.36	5.86	5.84
hsa-miR-4292	5.06	4.99	3.39	4.03	4.6	4.51	2.72	4.5	3.52	4.28	4.33	4.4	4.73	4.71	3.8	5.91	5.07	4.61	4.46	3.94	4.43	4.86	3.33	3.34	3.93	2.94	5.11	4.45	3.86	3.95	3.56	3.47	4.52	4.85	2.96	3.02	4.16	1	4.7	3.61	1	4.42	4.47	5.16	3.69	5.64	3.98	3.55	3.88
hsa-miR-4291	1	1	1	1	4.82	1	1	1	1	1	1	1	1	1	1	1	1	1	1.89	1	1	1	1	1	1	1	1	1	1	1	1	1	1	2.9	1	1	1	1	1	1	1	1	1	1	1	1	1	1	1
hsa-miR-4294	14.34	13.32	12.64	11.63	12.34	13.39	10.1	12.76	12.34	13.3	12.77	11.97	12.46	13.4	12.69	14.3	13.19	13.07	13.76	12.46	12.48	12.43	10.44	11.93	11.24	11.81	13.09	12.53	12.34	12.65	13.03	11.64	12.12	13.17	11.78	10.87	11.67	10.35	11.42	12.56	11.65	12.5	12.98	13.34	11.62	14.33	11.52	11.75	10.37
hsa-miR-4293	1	1	1	1	1	1	1	1	1	1	1	1	1	1	1	3.39	2.4	1	1	1	1	1	1	1	1	1	1	1	1	1	2.88	1	1	2.98	1	1	1	4.37	1	1	1	1	1	1	1	1	1	1	1
hsa-miR-4296	1	2.48	1	1	1	1	1	1	1	2.51	3.05	1	1	2.76	1	4.46	4.27	1	2.61	2.11	3.29	3.26	1	1	1	1	4.28	1	1	1	2.86	1	3.07	3.15	1	1	3.71	1	1	4.15	1	1	3.19	5.14	1	4.4	1.6	1	1
hsa-miR-4295	1	1	1	1	1	1	1	1	1	2.93	1	1	1	1	3.75	1	2.91	1	1	1	1	1	1	3.22	3.39	1	3.66	3.83	2.77	1	1	1	1	1	2.48	1	1.52	1	1	1	1	1	1	1	1	4.83	1	1	1
hsa-miR-4298	9.02	9.18	7.93	7.92	7.44	8.72	5.81	7.91	7.07	8.44	8.42	7.66	7.69	8.06	7.88	9.57	8.48	7.86	8.29	7.49	7.6	8.26	7.04	7.26	7	7.55	8.51	7.84	7.07	7.61	7.89	7.02	7.72	8.42	7.76	6.87	7.62	7	7.46	7.93	6.57	7.91	8.19	8.79	7.18	9.43	7.45	6.79	7.02
hsa-miR-4297	5.34	5.33	4.95	4.58	4.81	5.85	2.99	5.14	4.48	5.77	4.72	4.1	4.75	5.32	4.81	6.57	5.65	4.72	5.37	4.57	5.02	5.03	2.92	4.36	3.65	2.42	5.96	4.36	4.08	4.3	4.42	4.61	4.9	5.26	4.41	4.04	5.04	4.35	4.15	5.2	4.55	5.01	5.68	6.22	4.45	6.6	4.94	4.56	4.39
hsa-miR-4299	1	4.22	1	3.78	1	3.24	1	1	3.43	4.67	4.32	1	3.35	4.2	3.05	4.94	5.74	3.15	3.15	2.61	2.53	4.38	3.25	2.89	2.07	2.7	3.23	1	1	3.42	2.66	1	4.05	4.3	4.79	3.26	4.51	1	4.18	6.09	3.15	4.86	3.51	5.54	2.7	5.31	5.52	1	3.46
hsa-miR-4259	4.93	5.42	4.61	4.15	4.03	5.53	3.66	5.13	4.17	5.12	5.03	4.87	4.5	5.58	5.36	6.92	6.25	5.49	5.51	4.96	5.07	5.43	3.71	4.97	4.67	4.31	5.15	5.03	4.56	4.78	5.14	5.03	5.28	5.58	5.07	4.31	5.05	4.31	4.76	5.67	4.68	5.3	5.54	6.6	4.34	6.41	5.16	5.01	4.37
hsa-miR-4252	3.6	4.23	2.74	3.22	4.24	4.66	1	3.26	3.14	4.54	4.35	2.92	4.07	3.87	4.14	5.55	4.67	4.09	4.42	2.72	3.99	4.36	2.86	2.42	2.84	3.13	5.12	2.62	3.07	3.79	4.01	2.44	3.83	4.55	3.65	2.84	4.14	1	3.7	2.85	1	3.98	4.43	4.85	3.96	5.57	3.59	3.14	3.6
hsa-miR-4251	4.72	3.56	3.87	3.71	4.61	4.02	2.88	4.46	4.02	4.9	6.62	6.4	6.08	5.89	6.3	6.34	5.05	6.22	6.53	5.44	6.39	5.95	4.04	6.14	5.69	6.42	5.83	6.36	5.91	5.63	4.82	4.88	5.76	5.21	1.56	1	4.14	1	3.92	3.51	1	4.03	4.91	5.55	4.91	5.98	3.12	3.28	3.66
hsa-miR-4254	4.48	3.41	3.15	2.74	3.48	3.8	2.95	3.95	3.78	4.68	4.35	3	2.89	4.34	1	4.79	4.02	3.36	3.45	2	2.67	3.46	2.59	2.11	1	2.36	4.08	1	1	2.87	3.54	1	3.19	3.5	3.45	1	3.63	1	3.2	3.81	2.78	4.28	4.32	5.23	2.99	5.59	3.6	2.8	1
hsa-miR-4253	5.91	7.02	5.86	5.17	5.86	7.03	3.68	6.12	5.74	6.71	6.09	5.54	6.33	7.07	6.71	8.19	7.51	6.83	7.16	6.3	6.34	5.83	4.19	5.41	5.36	5	7.58	6.34	5.87	6.39	6.59	6.23	6.1	6.97	6.15	5.57	5.74	5.95	5.1	6.8	5.65	6.65	7.16	7.62	5.84	7.8	6.29	5.67	5.59
hsa-miR-4256	1	1	1	1	1	1	1	1	1	1	1	1	1	1	1	1	1	1	1	1	1	1	1	1	1	1	1	1	1	1	1	1	1	1	1	1	1	1	1	1	1	1	1	1	1	1	1	1	1
hsa-miR-4255	1	1	1	1	1	1	1	1	1	1	1	1	1	1	1	1	1	1	1	1	1	1	1	3.17	1	1	1	1	1	1	1	1	1	3.37	1	1	1.43	1	1	3.19	1	1	1	2.04	1	1	1	1	1
hsa-miR-4258	9.24	9.47	8.9	9.48	9.76	9.58	8.22	9.6	9.23	9.61	9.84	9.32	9.41	9.04	9.47	10.08	9.23	8.97	9.37	8.35	9.07	9.78	8.82	8.79	8.79	8.59	9.89	8.89	8.53	9.08	8.98	8.42	9.29	9.47	8.44	8.84	9.95	8.98	9.1	8.53	7.86	9.51	9.58	10.04	9.11	10.13	9.2	8.69	9.38
hsa-miR-4257	7.55	8.36	7.24	7.31	6.94	8.43	5.95	8.08	7.86	8.45	8.8	8	8.55	8.75	8.53	9.77	8.39	8.49	9.07	8.26	8.11	8.25	7.23	7.38	7.37	7.08	9.37	7.9	8.11	8.16	8.51	7.49	7.86	8.5	7	7.38	7.71	7.27	7.22	7.49	6.55	8.15	8.97	8.36	7.89	9.36	7.32	7.56	7.02
hsa-miR-4261	1	2.92	1	2.52	3.46	3.08	1	3.47	1	2.97	3.81	3.8	1	4.17	3.67	5.07	3.91	3.25	3.9	1	1	3.81	2.83	3.09	2.8	2.64	3.45	1	1	2.98	3.49	1	1	3.97	1.73	2.78	2.85	1	1	1	1	3.34	3.33	4.21	4.48	4.45	2.92	1	1
hsa-miR-4260	4.98	5.71	4.88	4.1	4.94	6.01	3.54	4.92	4.59	5.34	5.05	4.81	5.69	5.75	5.47	7.74	7.54	5.81	6.07	5.67	5.7	5.51	4.49	4.29	4.75	4.79	5.88	4.97	5.04	5.18	5.47	5.13	5.39	6.15	4.8	4.59	5	4.7	4.88	4.75	5.04	5.27	5.9	6.33	4.93	6.76	4.9	4.93	4.41
hsa-miR-4263	1	1	1	2.54	1	1	1	1	1	1	1	3.12	1	1	1	1	1	1	1	2.24	2.61	1	1	2.12	2.99	1	2.37	1	1	1	1	1	1	1	2.78	1	2.84	1	1	1	1	1	2.82	2.92	1	1	1	1	1
hsa-miR-4262	1	1	1	1	1	1	1	1	1	2.2	1	1	1	2.23	1	1	1	2.53	2.86	1	1	1	1	1	1	1	1	1	1	1	1	1	1	1	1.58	1	1	1	1	1	1	1	1	1	1	3.17	1	1	1
hsa-miR-4265	5.44	6.04	5.02	5.09	4.86	5.39	3.59	5.18	4.59	5.77	5.7	4.57	4.83	5.34	5.39	6.68	6.13	4.86	5.37	4.22	4.79	5.46	3.42	4.31	2.62	4.51	6.03	4.63	4.53	5.03	5.49	3.93	4.84	5.8	5.49	4.61	5.38	5.73	4.85	5.92	4.52	5.92	5.85	6.3	4.52	6.61	5.03	4.3	4.14
hsa-miR-4264	1	1	1	1	1	1	1	1	1	1	1	1	1	1	1	1.46	1	1	1	1	1	1	1	1	1	1	1	1	1	1	1	1	1	1	1	1	1.81	1	1	1	3.61	3.9	1	2.67	1	2.85	2.09	1	1
hsa-miR-4267	1	1	1	1	1	1	1	3.19	1	2.87	3.02	3.33	4.14	4.88	3.79	4.95	4.01	3.22	3.61	3.54	3.99	3.65	1	3.69	3.13	2.42	3.3	3.3	3.42	4.9	2.99	1	2.29	3.71	3	3.13	3.69	1	1	4.16	1	4.14	3.84	4.83	2.62	4.42	3.65	1	3.34
hsa-miR-4266	3.64	1	1	3.16	3.64	1	1	1	1	1	3.05	1	1	2.9	3.7	3.35	3.28	1	3.9	1	4.18	1	1	2.28	2.36	3.18	4.11	1	1	3.8	1	1	2.38	2.96	2	1	2.36	1	1	1	1	1	2.49	2.38	1	1	2.22	1	3.43
hsa-miR-4269	5.48	6.07	4.9	5.07	4.57	5.61	3.93	5.18	4.9	5.83	5.35	4.76	5.18	5.79	5.3	6.82	6.28	5.25	6.02	5.22	5.31	4.96	4.53	4.99	4.1	3.6	6.45	5.09	4.31	5.2	5.31	4.57	4.78	5.77	5.6	4.36	5.41	4.85	4.37	6.1	4.55	5.63	5.74	6.42	4.81	6.43	5.09	4.41	4.33
hsa-miR-4268	7.25	6.93	6.06	5.3	5.85	6.52	4.47	5.99	5.43	6.6	5.81	4.7	5.41	5.73	5.38	7.22	6.17	5.49	5.72	4.04	4.97	6.13	4.46	4.66	3.89	4.41	6.14	4.97	4.53	4.94	5.55	4.93	5.59	5.84	5.5	4.89	6.16	5	5.82	5.6	4.78	6.04	6.5	7.25	5.25	7.67	5.85	4.92	5.54
hsa-miR-4270	11.75	10.9	9.68	9.44	9.43	10.25	7.89	9.84	9.37	10.29	10.18	9.38	9.84	9.98	9.79	11.31	10.42	9.95	10.41	9.53	9.7	10.09	8.83	9.14	8.74	9.24	10.46	9.63	9.07	9.54	9.77	9	9.57	10.12	9.79	9.32	9.72	9.16	9.23	10.13	9.08	10.05	10.07	10.45	9.33	11.45	9.3	9.12	8.64
hsa-miR-4272	1	1	1	1	1	1	1	1	1	1	1	1	1	1	1	1	1	1	1	1	1	1	1	1	1	1	1	1	1	1	1	1	1	1	1	1	1	1	1	1	1	1	1	1	1	1	1	1	1
hsa-miR-4271	11.49	11.29	10.33	9.85	10.35	11.19	8.54	10.57	9.72	10.94	11.06	9.99	10.42	10.67	10.47	12.08	10.92	10.37	10.68	9.15	10.39	10.95	9.11	9.49	9.24	9.6	11.12	10.54	9.49	10.14	10.3	9.51	10.55	10.97	9.22	8.71	9.99	8.99	9.32	9.47	8.59	10.28	10.37	11.32	9.06	11.92	9.42	9.03	9.02
hsa-miR-4274	8.31	7.74	6.93	6.27	7	7.54	5.74	7.37	6.41	7.51	7	6.33	6.54	7.08	6.75	8.38	7.39	6.75	7.24	6	6.54	6.92	5.51	6.03	5.8	5.94	7.82	6.88	6.12	6.41	6.57	6.04	6.47	6.85	6.64	5.89	6.72	5.52	6.53	7.03	5.9	7.14	7.02	7.99	6.09	8.43	6.36	6.08	6.25
hsa-miR-4273	1	1	1	1	1	1	1	1	1	1	1	1	1	1	1	2.93	3.2	1	1	1.91	1	1	1	1	1	1	1	1	2.84	1	1	1	3	2.25	1.74	1	2.38	1	1	1	1	1	1	3.11	1	1	1	1	1
hsa-miR-4276	6.69	7.1	6.38	6.09	6.29	7.25	4.81	6.34	5.98	6.7	6.56	5.41	6.14	6.7	6.39	7.82	7.4	6.34	7.07	5.66	6.19	6.26	5.24	5.08	5.08	4.78	8.12	6.22	5.67	6.2	6.5	5.72	6.22	6.83	6.88	5.83	6.57	6.48	5.83	6.92	5.42	6.32	7.11	7.44	5.85	7.46	6.34	5.2	5.33
hsa-miR-4275	1	1	1	1	1	1	1	1	1	1	1	1	1	1	1	1	1	1	1	1	1	1	1	1	1	1	1	1	1	1	1	1	1	2.53	1	2.44	1.31	1	1	1	1	1	1	1	1	3.03	1	1	1
hsa-miR-4278	5.34	4.91	4.07	4.67	4.67	4.62	2.99	4.53	3.63	4.53	5.22	4.37	4.44	5.19	4.98	6.05	5.11	5.2	5.19	3.69	4.68	4.71	3.92	3.72	4.3	4.38	5.29	4.38	4.16	4.14	4.56	3.8	4.76	4.71	3.38	3.46	4.54	3.5	3.65	1	2.89	4.38	4.63	4.98	4.48	5.62	3.91	3.4	3.85
hsa-miR-4277	1	1	1	1	1	1	1	1	1	1	1.09	1	1	1	1	1	1	1	1	1	1	1	1	1	1	1	1	1	1	1	1	1	1	1	1	1	1	1	1	1	1	1	1	1	1	1	1	1	1
hsa-miR-4279	8.33	8.09	7.27	6.86	6.8	7.86	5.47	7.45	6.77	7.66	7.3	6.46	6.59	6.95	6.82	8.69	7.56	6.91	7.38	6.29	6.57	7.23	5.79	5.9	5.42	5.69	8.06	6.75	6.14	6.45	6.86	6.05	6.77	7.26	7.14	6.68	6.97	6.02	6.81	7.35	5.91	7.41	7.57	8.38	6.26	8.81	6.91	6.49	6.48
hsa-miR-4281	13.62	13.79	12.66	12.82	12.8	13.53	11.56	13.33	12.64	13.53	13.5	12.56	13.22	13.65	12.84	14.87	13.75	13.1	13.38	12.68	12.95	13.67	12.35	12.19	11.82	12.04	13.84	12.94	12.38	12.72	12.89	12.42	13.09	13.57	12.68	12.5	13.08	12.43	12.72	12.87	11.77	13.26	13.13	13.94	12.24	14.54	12.76	12.02	12.44
hsa-miR-4280	1	1	1	1	1	1	1	1	1	2.45	2.69	1	3.23	4.11	2.8	4.02	3.07	3.12	2.19	2.93	3.45	1	1	2.37	1	2.89	1	1	1	2.44	1	1	1	2.29	1	1	2.95	1	1	1	1	1	1	3.86	1	3.67	1	1	1
hsa-miR-4283	1	3.18	1	1	1	3.95	1	3.02	1	3.66	3.68	1	3.33	3.89	3.51	5.32	3.89	3.11	3.98	1	3.31	4.07	1	1.45	1	2.89	3.76	1	1	2.89	3.46	3.04	2.77	3.12	2.76	1	3.71	1	3.44	3.24	1	4.01	3.83	4.64	3.27	5.11	3.92	1	3.61
hsa-miR-4282	1	1	1	1	1	1	1	1	1	1	1	1	1	1	1	1	1	1	1	1	1	1	1	1	1	1	1	1	1	1	1	1	1	1	1	1	1	1	1	1	1	1	1	1	1	1	1	1	1
hsa-miR-4285	1	3.35	1	1	1	1	1	1	1	1	2.52	1	4.28	1	1	4.06	2.95	2.89	3.61	2.42	1	3.12	1	2.75	1	1	1	1	1	3.13	2.74	1	1	1	1.75	1	3.13	1	1	1	1	3.44	1	2.94	1	3.43	1	1	1
hsa-miR-4284	5.8	5	4.67	4.78	4.66	5.59	3.99	4.95	4.46	5.62	5.07	4.32	4.8	5.13	4.93	6.64	5.53	4.99	5.61	4.71	4.9	5.41	3.02	4.08	3.45	4.6	6.17	5.04	4.37	4.54	4.83	3.93	4.62	5.53	4.44	3.88	5.05	3.72	4.82	5.26	3.88	4.88	5.59	6.46	3.54	6.49	4.75	4.66	4.12
hsa-miR-4287	4.84	2.49	1	1	1	1	1	3.51	3.62	4.47	3.68	3.35	4.06	4.18	3.45	5.68	4.72	4.75	4.58	3.5	3.67	4.31	1	3.67	1	3.29	3.95	3.72	3.47	3.86	4.25	3.47	3.87	4.43	3.7	2.48	4.23	1	4.04	4.17	1	4.22	4.67	5.15	3.25	5.74	3.24	3.14	3.61
hsa-miR-4286	7.01	6.94	6.15	5.76	6.34	6.78	5.83	6.96	5.83	7.11	6.01	5.55	5.98	6.52	5.83	7.67	7.39	6.03	6.57	6.09	5.95	6.72	5.53	5.42	5.44	5.1	7.08	5.77	5.71	6.05	7.86	5.89	6.16	6.82	6.91	6.77	6.57	6.29	6.62	7.21	5.76	6.84	7.02	7.94	5.59	7.7	7.01	5.56	6.73
hsa-miR-4289	1	1	1	1	1	1	1	1	1	1	1.2	3.45	1	2.26	1	2.05	1	1	1	1	1	1	1	1	1	1	1	1	1	1	1	1	1	1	1	1	1	1	1	2.71	1	1	1	1	1	1	3.39	1	1
hsa-miR-4288	5.19	3.8	1	3.45	1	3.06	1	1	1	3.1	2.31	1	1	3.41	1	4.28	2.64	1	3.52	1	2.83	3.46	1	2.67	1	3.29	3.65	1	1	3.15	1	1	2.86	3.28	3.08	1	3.62	1	1	1	1	4.21	2.94	3.05	2.5	5.17	1	1	1
hsa-miR-422a	7.32	7.42	6.6	7.2	7.2	6.61	6.27	7.38	6.82	7.32	8.7	7.98	8.41	7.52	8.31	8.53	8.08	7.97	8.39	8.22	7.92	7.95	7.74	7.93	8.1	7.8	7.19	7.17	7.58	7.85	7.79	7.69	7.92	7.39	5.72	6.7	7.24	6.67	6.72	4.7	5.51	6.54	6.96	6.27	6.22	6.83	5.9	5.42	6.63
hsa-miR-1226-5p	1	2.59	1	1	2.96	1	1	3.04	1	2.69	2.63	1	3.43	3.72	1	4.84	4.34	2.79	3.62	3.54	3.33	1	1	1	1	2.73	2.7	1	3.15	3.3	1	1	3.41	1	1	1	3.16	1	1	3.91	1	1	1	3.3	1	3.59	2.71	1	1
hsa-miR-1226-3p	5.68	5.54	5.05	4.86	4.86	5.73	3.64	5.31	4.42	5.2	4.49	4.03	4.66	4.93	4.69	6.4	5.57	4.85	5.3	3.83	4.53	4.91	3.29	4.22	3.14	4	5.69	4.61	3.78	3.77	4.02	3.81	4.45	5.08	4.9	4.43	4.86	3.52	4.68	5.31	3.45	5.27	5.44	6.27	4.55	6.43	4.85	4.52	3.82
hsa-miR-4436b-3p	1	4.02	1	2.82	1	1	1	1	3.21	3.88	3.82	3.49	3.44	4.2	3.75	5.47	4.86	3.81	4.65	2.86	3.53	4.03	3.2	1.78	2.49	2.97	3.81	3.8	3.32	3.33	3.43	2.72	4.2	4.2	3.65	2.52	4.3	1	4.14	4.19	1	3.62	4.19	5.05	2.33	5.2	3.79	1	2.89
hsa-miR-4436b-5p	7.53	7.55	6.91	6.51	6.72	7.55	5.42	7.25	6.55	7.41	7.12	6.22	6.46	7.09	6.82	8.49	7.63	6.74	7.32	6.39	6.71	6.8	5.83	5.97	5.61	5.61	8.23	6.54	6.08	6.45	6.78	5.99	6.67	7.1	6.94	6.1	6.72	5.97	6.55	7.39	6.13	7	7.45	7.98	6.29	8.22	6.81	6.11	6.27
hsa-miR-6870-5p	10.44	10.65	10.2	9.27	9.77	11	7.87	10.15	9.41	10.46	10.18	9.36	9.79	10.03	9.63	11.74	10.86	9.77	10.36	9.15	9.62	10.3	8.42	8.5	8.52	8.8	10.87	9.64	9.17	9.47	9.9	8.86	9.72	10.37	9.38	8.23	9.51	8.35	9.03	9.82	8.76	9.92	10.22	11.03	8.48	11.48	9.49	9.01	8.59
hsa-miR-6870-3p	6.69	6.41	5.59	5.38	5.5	6.38	4.13	6.21	5.73	6.59	5.55	4.78	5.26	5.74	5.44	7.21	6.39	5.46	5.75	4.38	5.24	5.98	3.91	4.48	3.34	4.29	5.98	4.91	4.7	4.96	5.37	4.58	5.41	5.97	5.01	4.58	5.9	4.88	5.14	5.6	4.66	5.88	6.6	7.19	4.99	7.73	5.52	5.1	4.89
hsa-miR-3689a-5p	1	1	1	1	1	1	1	1	1	1	1.58	1	1	2.28	1	1.45	1	1	1	1	1	1	1	1.68	1	1	1	1	1	1	1	1	1	1	1	1	1	1	1	1	1	1	1	1	1	1	1	1	1
hsa-miR-1255b-2-3p	1	1	1	1	1	1	1	1	1	1	1	1	1	1	3.1	1	1	1	1	1	1	1	1	1	1	1	1	1	1	1	1	1	1	2.46	1	1	1	1	1	1	1	2.99	1	2.9	1	3.81	1	1	1
hsa-miR-6503-5p	3.86	3.21	3.18	1	1	1	1	1	2.55	3.44	1.72	2.8	2.97	2.88	1	4.6	3.08	3.82	1	2.35	3.48	3.73	1	2.86	2.5	1	2.43	1	1	1	3.38	1	3.85	3.84	2.61	4.84	3.86	1	1	1	1	1	3.34	4.02	2.66	4.27	1	1	1
hsa-miR-6503-3p	3.62	1	2.8	3.31	1	3.5	1	1	1	3.59	3.42	3.28	4.14	3.74	3.72	5.09	4.02	3.58	3.98	2.86	3.99	4.43	3.09	3.56	3.23	3.76	3.61	2.97	1	3.84	3.75	2.9	3.95	4.4	1	1	3.96	1	3.14	2.94	1	3.99	3.83	4.9	3.4	4.99	3.57	1	4.1
hsa-miR-4801	1	1	1	1	1	1	1	1	1	1	1.64	1	1	1	1	1	1	0	1	1	1	1	1	1	1	1	1	1	1	2.4	1	1	1	1	1	1	1	1	1	1	1	1	1	1	1	1	1	1	1
hsa-miR-4803	1	5.4	1	1	1	3.21	1	1	1	2.06	3.7	1	3.14	1.74	3.12	5.02	3.76	1	3.5	1	2.39	3.81	1	2.4	1	1	3.8	1	1	1	1	1	2.96	2.95	2.45	1	1	1	1	1	1	2.46	1	2.67	1	4.56	1	1	1
hsa-miR-4734	13.55	14.26	13.6	13.5	13.21	14.04	11.84	13.79	13.33	13.94	13.73	13.19	13.57	13.69	13.34	14.64	14.01	13.23	13.76	12.95	13.14	13.23	12.74	12.59	12.59	12.03	13.9	12.92	12.58	12.94	13.32	12.76	13.13	13.35	13.46	13.15	13.54	13.32	13.13	13.88	12.65	13.79	13.8	14.09	13.1	14.6	13.35	12.79	12.9
hsa-miR-4737	1	1	1	1	1	1	1	1	1	1	1	6.94	2.61	2.87	1	4.23	3.7	2.81	1.91	1	1	3.09	1	2.15	1	1	2.48	1	1	1	1	1	2.61	3.15	2.37	1	1	1	1	3.18	1	1	1	3.49	1	3.08	1	1	1
hsa-miR-4736	7.43	8.18	7.23	7.8	6.75	8.61	5.33	8.11	6.25	8.01	8.02	7.35	7.03	7.63	8.05	8.98	8.16	7.51	7.21	6.48	7.15	8.31	7.22	6.44	6.34	6.77	7.66	6.45	5.99	6.68	7.5	6.75	7.39	8.04	6.26	6.31	7.23	7.14	7.35	7.24	5.75	7.74	8.07	8.85	6.78	8.75	7.61	6.35	7.07
hsa-miR-4739	14.6	13.86	13.3	12.9	13.48	14.02	11.59	13.64	12.78	13.63	13.49	12.78	13.06	13.37	13.24	15	13.82	13.34	13.91	12.91	13.15	13.62	12.29	12.26	12.03	12.16	14.05	12.78	12.49	12.93	13.17	12.54	13.2	13.59	12.74	12.28	13.6	12.71	12.91	13.24	11.99	13.45	13.73	14.26	12.55	14.74	13.04	12.45	12.82
hsa-miR-4730	12.07	12.15	11.61	11.5	11.78	12.52	10.7	12.31	11.37	12	12.63	11.61	11.94	11.72	12.08	13.37	12.35	11.6	12.25	10.26	11.59	12.46	11.08	10.99	10.8	10.77	12	11.34	10.36	11.15	11.92	11.26	12.11	12.12	10.55	10.81	11.87	11.19	11.31	10.75	9.8	12.14	12.47	13.1	11.21	13.21	11.25	10.58	10.9
hsa-miR-4744	1	1	1	1	2.77	1	1	1	1	1	1	1	1	1	1	1	1	1	1	1	1	1	1	2.09	1	1	1	1	1	1	1	1	1	1	1	1	1	1	1	1	1	1	1	1	1	1	1	1	1
hsa-miR-4748	7.11	6.56	5.89	5.33	5.57	6.99	3.65	6.21	5.64	6.48	6.98	5.78	6.26	6.67	6.61	7.67	6.69	6.38	6.88	5.2	6	6.5	5.28	5.54	5.33	5.57	7.05	5.84	5.1	6.02	6.27	5.21	5.97	6.63	5.4	4.87	5.71	6.34	5.27	5.58	4.67	6.24	6.71	7.14	5.33	7.68	5.65	4.69	5.11
hsa-miR-4741	11.42	12.06	10.7	10.97	10.54	11.68	9.21	11.13	10.62	11.51	11.17	10.37	10.7	11.33	11.04	12.5	11.95	10.82	11.68	10.46	10.84	10.71	9.83	10.11	9.83	9.66	11.75	10.63	10.24	10.77	10.91	10.13	10.61	11.34	11.37	10.35	11.05	10.78	10.29	11.96	10.43	11.32	11.59	12.14	10.33	12.23	10.99	10.17	10.19
hsa-miR-4754	1	3	1	1	1	4.22	1	3.07	1	3.82	3.1	2.9	3.19	4.41	3.92	5.48	4.46	4.18	4.59	2.9	3.6	4.45	1	3.13	3.46	2.74	3.85	1	3.32	2.05	3.25	2.51	3.55	3.83	2.47	1	3.58	1	3.6	3.31	2.69	3.24	4.21	5.09	2.59	4.82	4.24	1	1
hsa-miR-4759	1	1	1	1	1	1	1	1	1	2.86	1	1	1	1	1	1	1	1	1	1	1	1	1	1	1	1	1	1	1	1	1	1	1	1	1	2.5	1	1	1	1	1	1	1	1	1	1	1	1	1
hsa-miR-4751	6.87	7.04	5.7	5.58	5.89	6.25	4.59	6	5.49	6.51	6.59	5.6	5.89	6.35	6.05	7.5	6.49	6	6.47	5.45	6.33	6.7	5.36	5.16	4.98	5.4	6.54	5.39	4.91	5.8	5.93	5.16	5.85	6.57	5.7	5.26	6.47	5.74	5.86	6.01	4.73	6.55	6.35	7.33	5.32	7.68	5.62	4.87	5.2
hsa-miR-4752	1	1	1	1	1	1	1	1	1	1	1	1	1	1	1	1	1	1	1.99	1	2.21	1	1	1.73	1	2.97	1	1	2.59	1	1	1	1	1	3.86	1	1	1	1	1	1	1	1	1	1	1	1	1	1
hsa-miR-4765	1	1	1	1	1	1	1	1	1	1	1	1	1	1	1	1	1	1	1	1	1	1	1	1	1	1	1	1	1	1	1	1	1	1	1	1	1	1	1	1	1	1	1	1	1	1	1	1	1
hsa-miR-4767	5.04	5.69	5.31	5.5	5.38	5.69	4.49	6.03	5.29	5.72	6.39	5.69	5.54	5.79	5.65	6.95	6.01	5.63	5.88	4.78	5.25	6.08	4.9	4.94	4.72	4.98	6.84	5.24	5.19	5.53	5.41	4.8	5.1	6.01	4.94	5.2	5.67	5.07	5.25	5.64	4.14	5.78	5.83	6.5	5.01	6.57	5.11	4.79	5.14
hsa-miR-4706	9.31	9.29	8.17	7.92	8.26	8.76	8.07	8.82	8.51	9.35	9.09	8.54	8.83	8.82	9.01	10.21	9.56	8.79	9.27	8.55	8.78	9.06	8.57	8.12	8.13	8.29	9.44	8.59	8.37	8.65	8.85	8.45	8.78	9.12	8.49	8.16	8.67	8.53	8.26	8.58	7.94	8.74	9	9.56	8.22	9.89	8.57	7.98	7.92
hsa-miR-4705	1	1	1	1	1	1	1	1	1	1	1	1	1	2.09	1	1	1	1	1	1	1	1	1	1	1	1	1	1	1	1	1	1	1	1	4.68	1	1	1	1	1	1	1	1	1	1	1	1	1	1
hsa-miR-4710	6.37	5.8	5.06	4.62	4.92	5.93	3.96	5.47	4.72	5.84	5.56	5.06	5.24	5.54	5.58	7.11	6.42	5.03	5.89	5.08	5.73	5.63	4.72	4.21	4.22	4.26	6.37	4.68	5.08	4.83	5.55	4.8	5.26	5.71	5.1	4.11	5.51	4.83	5.44	5.4	4.53	5.56	6	6.74	4.99	6.9	5.91	4.62	5.33
hsa-miR-4719	1	1	1	1	1	1	1	1	1	1	1	1	1	1	1	1	1	1	1	1	1	1	1	1	1	1	1	1	1	1	1	1	1	1	1.27	1	1	1	1	1	1	1	1	1	1	1	1	1	1
hsa-miR-4718	1	3.44	1	1	1	1	1	3.61	3.5	3.63	3.13	3.29	1	2.33	1	3.89	3.5	1	2.09	1.95	1	1	3.69	1	1	2.77	1	1	1	1	2.75	3.64	1	3.24	3.14	1	2.05	1	1	3.07	1	3.97	1	3.95	1	3.56	3.5	1	1
hsa-miR-4721	5.81	6.2	5.1	5.47	4.66	6.18	4.99	7.33	7.03	7.57	7.77	7.16	7.35	7.6	7.53	8.6	7.24	7.2	7.97	6.68	6.67	7.19	2.94	6.39	5.8	6.13	7.97	6.75	6.51	6.92	7.52	6.32	6.58	7.21	6.44	6.89	7.09	6.46	6.46	6.65	5.7	7.54	8.47	8	6.95	8.66	6.57	6.32	6.36
hsa-miR-4729	1	1	1	1	1	1	1	1	1	1	1	1	1	1	1	1	1	1	1.82	1	1	1	1	1	1	1	1	1	1	1	1	1	1	1	1	1	1	1	1	1	1	1	1	1	1	1	1	1	1
hsa-miR-4779	1	1	1	1	1	1	1	1	1	1	1	1	1	2.07	1	2.09	1	1	1	1	1	1	1	1	1	1	1	1	1	2.31	1	1	1	1	1	1	1	1	1	1	1	1	1	1	1	3.01	1.79	1	1
hsa-miR-4771	1	3.86	2.89	3.37	1	1	3.4	1	1	4.15	1	1	1	4.32	3.17	1.81	4.01	3.38	1	1	3.34	3.73	2.82	2.89	3.22	3.38	1	1	1	3.25	1	3.24	3.54	4.11	3.26	1	3.33	4.13	3.83	3.19	2.85	4.48	3.27	3.16	1	2.51	4.73	1	1
hsa-miR-4770	1	1	1	1	1	1	1	1	1	1	1	1	1	1	1	1	1	1	1	1	1	1	1	1	1	1	1	1	1	1	1	2.2	1	1	1	1	1	1	1	1	1	1	1	1	1	1	1	1	1
hsa-miR-4773	1	1	1	1	1	1	1	1	1	2.05	2.98	3.04	1	3.26	1	4.66	3.35	3.78	2.62	1	1	3.5	1	3.46	2.46	1	1	3.74	3.66	1	1	2.06	2.56	3.75	2.53	1	3.3	1	3.27	1	1	1	3.41	4.09	2.54	4.16	1	1	1
hsa-miR-4775	1	1	1	1	1	1	1	1	1	2.01	1	1	1	1.69	1	1	1	1	1	1	1	1	1	1	1	1	1	1	1	1	1	1	1	1	1	1	1	1	1	1	1	1	1	1	1	1	1	1	1
hsa-miR-4788	6.89	5.83	4.99	5.62	4.95	5.93	4.24	5.92	5.11	5.79	6.66	5.78	5.94	5.94	6.11	7.24	6.31	5.73	6.39	4.88	5.73	6.65	5.4	5.18	4.97	5.5	7.47	5.79	5.25	5.32	5.63	4.94	5.86	6.36	5.15	5.31	5.94	5.55	5.4	5.68	3.75	6.05	6.11	6.72	5.39	7.02	5.7	4.97	5.41
hsa-miR-4780	5.59	5.9	4.46	3.49	3.56	5.2	1	4.65	4.21	5.34	4.96	3.92	4.49	4.94	4.48	6.16	5.3	4.14	5.28	3.79	4.63	5.13	3.13	3.85	1	3.67	4.78	4.23	3.42	3.62	4.47	4.18	4.42	4.47	5.01	3.84	5.05	3.95	4.56	5.14	3.2	5.47	5.2	5.98	4.31	6.45	4.04	3.46	3.2
hsa-miR-4784	1	1	1	1	1	1	1	1	1	3.69	3.91	1	2.74	2.81	3.12	5.34	4.33	3.53	3.55	2.06	3.28	3.15	1	1	1	2.57	3.53	1	1	1	1	3.07	3.53	3.1	2.91	1	3.61	1	3.85	1	1	3.26	3.95	5.15	3.02	4.76	2.35	3.04	1
hsa-miR-4785	1	3.7	1	2.95	1	3.95	1	1	2.73	3.67	3.37	1	2.65	4.33	2.68	4.27	3.67	3.67	4.11	1	3.38	3.57	2.52	2.85	1	2.45	3.5	2.87	1	2.67	3.1	1	2.11	4.18	1	1	3.45	1	1	3.96	1	4.53	4.6	3.96	1	4.85	3.03	1	1
hsa-miR-4791	1	1	1	1	1	1	1	1	1	1	1	1	1	1	1	1	1	1	1	1	1	1	1	1	2.05	1	1	1	1	1	1	1	1	1	1	1	1	1	1	1	1	1	1	1	1	1	1	1	1
hsa-miR-4792	6.92	8.01	7.49	7.06	6.88	8.3	5.03	7.53	7.08	8.27	7.54	6.61	7.04	7.76	7.73	9.42	8.58	7.46	8.43	6.88	6.98	7.18	6.27	6.43	6.29	5.97	8.56	7.02	6.48	7.2	7.59	6.49	6.72	7.9	7.77	6.63	7.41	6.67	6.65	8.2	6.96	7.77	8.33	8.98	6.67	8.97	7.95	6.65	6.46
hsa-miR-4794	1	1	1	1	1	1	1	1	1	1	1	1	1	1	1	2.82	2.48	1	2.35	1	1	1	1	1	1	1	1	1	1	2.55	1	1	1	1	1	1	1	1	1	1	1	1	1	3.15	1	1	1	1	1
hsa-miR-7111-3p	8.35	7.6	7.27	6.99	6.96	7.89	5.49	7.25	6.56	7.52	6.96	6.14	6.35	6.93	6.36	8.24	7.18	6.65	7.05	5.85	6.38	7.09	5.43	5.6	5.11	5.65	7.52	6.33	5.75	6.1	6.43	5.39	6.3	6.84	6.47	5.83	6.74	6.24	6.48	7.1	5.76	7.24	7.41	8.1	5.91	8.59	6.66	6.18	6.28
hsa-miR-7111-5p	10.67	10.55	9.54	8.8	9.07	10.31	7.3	9.54	8.93	10.29	9.87	8.99	9.42	10.25	9.61	11.64	10.62	9.82	10.41	9.16	9.63	9.64	8.41	8.67	8.4	8.79	10.63	9.56	8.92	9.4	9.57	8.76	9.32	10.09	9.36	8.43	9.13	8.49	8.69	9.93	8.69	9.64	10.01	10.5	8.51	11.15	8.94	8.68	8.34
hsa-miR-195-3p	4.82	4.39	3.72	3.42	3.83	3.4	1	3.09	1	4.15	2.6	1	1	2.73	3.33	4.1	3.46	3.11	3.42	1	1	3.19	3.4	2.6	2.66	1	3.2	1	2.72	2.62	3.06	2.56	1	2.58	3.61	3.14	1	1	3.39	3.98	1	1	2.64	4.01	3.02	4.08	2.24	2.93	1
hsa-miR-195-5p	1	1	1	1	1	1	1	1	1	1	1	1	1	1	1	1	1	1	1	1	1	1	1	1	1	2.64	1	1	1	1	1	1	2.23	1	1	1	1	1	1	3.12	1	1	1	1	1	1	3.28	1	1
hsa-miR-4772-5p	1	1	1	1	1	1	1	1	1	1	1	1	1	2.13	1	1	1	2.52	1	1	1	1	1	1	1	1	1	1	1	1	1	1	1	1	1	1	1.24	1	1	1	1	1	1	1	1	1	1	1	1
hsa-miR-4772-3p	1	1	1	1	1	1	1	1	1	1	1	1	1	1.88	1	1	3.5	3.42	1	1	1	1	1	1.72	1	1	1	1	1	1	1	1	1	2.94	1.25	1	1	1	1	1	1	1	1	1	1	1	1	1	1
hsa-miR-6753-5p	6.27	6.55	5.88	5.24	5.27	6.06	4.46	5.79	5.32	6.42	6.34	5.82	6.06	6.34	6.24	7.69	6.92	5.98	6.7	6.3	6.39	6.11	4.79	5.56	5.17	5.05	6.77	4.97	5.87	5.77	5.78	5.47	5.87	6.27	6.09	5.17	6.04	5.23	5.7	6.44	5.31	5.59	6.49	6.93	5.71	7.1	5.84	5.03	5.33
hsa-miR-6753-3p	5.88	5.62	5.5	5.04	4.93	6.22	4.51	5.81	4.98	6.05	5.99	4.99	5.28	5.7	5.22	7.2	6.18	5.37	5.81	4.65	5.38	5.82	4.03	4.39	4.05	4.49	6.28	5.01	4.36	4.67	5.49	4.36	5.22	5.94	5.42	4.42	5.65	4.4	4.92	5.43	4.27	5.52	5.99	6.77	5.04	7.23	5.39	4.86	4.99
hsa-miR-4708-3p	6.29	6.33	5.42	6.58	6.11	5.98	6.12	6.17	6.35	7.68	5.22	5.08	5.68	8.93	5.64	6.71	6.87	7.62	5.64	5.79	5.68	7.99	6.1	5.2	5.41	6.53	5.79	4.66	5.11	6.74	7.06	5.88	5.88	6.97	5.53	5.17	6.6	7.53	6.01	6.41	5.95	7.28	5.93	6.63	5.34	7.04	6.44	4.59	5.72
hsa-miR-4708-5p	5.87	5.88	5.26	5.06	5.31	5.92	3.87	5.65	4.78	5.89	5.19	4.48	4.86	5.49	5.02	6.55	5.76	5.08	5.23	4.71	5.02	5.41	4.5	4	3.46	3.61	6.68	5.03	4.13	4.53	4.9	4.25	4.77	5.32	5.46	4.27	5.42	4.38	5.02	5.46	4.29	5.41	5.3	6.15	4.75	6.54	5.27	4.16	4.96
hsa-miR-523-3p	1	1	1	1	3.08	1	1	1	1	1	2.98	4.39	1	1	1	1	1	1	2.19	3.05	1	1	1	1.73	1	1	1	1	1	1	1	1	2.86	1	2.65	1	1	1	1	1	1	2.67	1	1	1	1	1	1	1
hsa-miR-6767-3p	1	1	1	1	1	1	1	1	1	2.94	1	1	1	1	1	3.27	2.52	1	1	1	1	1	1	1	1	1	2.95	1	1	1	1	1	1	1	1	1	3.11	1	1	1	1	1	1	2.75	1	3.11	1	1	1
hsa-miR-655-5p	1	1	1	1	1	1	1	1	1	1	2.75	1	1	2.46	1	1	1	1	1	1	1	1	1	1	1	1	1	1	1	1	1	1	1	1	1	1	1	1	1	1	1	1	1	1	1	1	1	1	1
hsa-miR-655-3p	1	1	1	3.61	1	1	1	1	1	1	1	1	1	1	1	1	1	1	1	1	1	1	1	1	1	1	1	1	1	1	1	1	1	1	1	1	1	6.45	1	1	1	1	1	1	1	1	1	1	1
hsa-miR-6767-5p	1	1	1	1	1	1	1	3.67	2.82	3.8	2.99	2.82	3.56	3.24	3.41	5.16	4.13	3.75	3.8	2.47	3.65	3.56	1	3.81	2.4	3.1	3.87	1	1	1	3.76	2.64	3.49	4.31	2.29	1	3.38	1	1	1	1	3.03	2.93	5.14	3.22	5.11	3.27	3.01	1
hsa-miR-7849-3p	1	1	1	1	1	1	1	1	1	1	1	1	1	2.41	4.33	3.03	1	3.98	1	1	1	1	1	1	1	1	3.15	1	1	1	1	2.31	2.95	3.62	1	1	2.61	1	1	1	1	1	2.57	1	1	2.5	1	1	1
hsa-miR-101-5p	1	1	1	1	1	1	1	1	1	1	1	1	1	1.82	1	1	1	1	1.99	1	1	1	1	1	1	1	1	1	1	1	2.55	1	1	1	1	1	2.46	1	1	1	1	1	1	1	1	1	1	1	1
hsa-miR-101-3p	1	1	3.02	1	1	1	1	1	1	1	1	1	1	1.67	2.93	1	1	1	1	1	2.05	1	1	3.43	1	1	1	1	1	1	1	1	1	1	1.68	1	2.69	1	1	2.7	1	1	1	2.2	1	1	3.18	1	1
hsa-miR-5100	9.16	10.96	9.38	9.01	8.25	9.57	9.1	9.52	9.09	10.07	8.45	8.05	8.35	9.69	9.05	11.64	12.21	9.01	10.31	10.24	9.61	9.09	8.9	8.34	7.89	7.61	10.33	8.74	9.17	9.11	9.95	9.92	9.28	9.97	11.47	9.5	9.55	9.56	9.28	11	10.56	9.03	9.92	10.76	8.86	9.58	9.87	7.94	9.32
hsa-miR-5186	1	1	1	1	1	1	1	1	1	1	1	1	1	1	1	1	1	1	1	1	1	1	1	1	1	1	1	1	1	1	1	1	1	1	1	1	1	1	1	1	1	1	1	1	1	1	1	1	1
hsa-miR-5188	1	2.79	1	1	1	1	1	1	1	2.38	3.26	1	1	2.58	2.92	1.74	2.3	1	3.39	1	2.66	1	1	1	1	1	2.81	1	1	1	1	2.4	1	2.26	3.01	1	2.37	1	1	1	1	1	3.26	1	1	3.11	3.26	1	1
hsa-miR-518b	5.26	4.82	4.23	3.98	3.96	4.5	1	3.27	1	4.44	3.43	3.28	3.24	3.72	3.09	5.18	4.17	3.96	4.08	4.4	2.92	3.63	1	1.55	2.26	2.65	4.34	3.66	1	3.56	2.84	2.98	1	3.75	3.65	1	3.89	1	3.09	4.11	3.85	4.51	3.91	4.7	1	5.3	1	1	1
hsa-miR-5190	4.71	4.38	4.05	3.88	3.19	4.19	1	3.7	3.35	3.95	4.31	3.58	3.98	4.69	4.05	6.02	4.85	3.89	4.79	3.52	4.71	4.79	3.98	3.33	2.59	3.37	5.07	3.88	2.86	4.39	3.73	3.6	4.56	4.64	2.78	1	3.94	1	3.57	3.36	2.86	4.32	4.95	4.65	3.43	5.41	4.22	3.42	3.05
hsa-miR-5192	1	3.78	1	1	1	1	1	1	1	1.75	3.27	1	1	3.52	2.76	4.04	2.55	1	1.91	1.96	3.38	1	1	1	1	3.89	1	1	1	2.08	1	1	1	2.81	2.56	1	2.87	1	1	3.01	1	2.7	2.66	3.61	1	4.47	2.77	1	1
hsa-miR-5191	1	1	1	1	1	1	1	1	1	1	1	1	1	1	1	1	1	5.05	1	1	1	1	1	1	1	1	1	1	1	1	1	1	1	1	1	1	1	1	1	1	1	1	1	1	1	1	1	1	1
hsa-miR-5194	1	5.84	1	4.14	3.36	2.99	1	1	1	4.95	1.43	1	3.43	3.51	1	4	7.31	4.58	3.67	1	2.68	7.32	1	1	1	2.92	5.49	3.7	1	2.47	3.04	1	1	4.39	1.39	1	2.96	1	1	3.05	1	3.36	4.47	4.19	3.38	5.39	1	1	2.85
hsa-miR-5193	7.41	6.92	6.07	5.86	5.79	6.79	3.91	6.27	5.79	6.7	6.03	4.78	5.25	5.93	5.49	7.43	5.84	5.78	6.18	5.03	5.5	6.15	4.55	5.08	4.38	5.15	6.35	5.02	4.57	5.15	5.59	4.32	5.13	5.86	5.92	5.29	6.25	4.93	5.95	6.31	4.6	6.56	6.94	7.49	5.15	7.67	5.36	5.18	4.96
hsa-miR-5047	1	1	1	1	1	1	1	1	1	1	1	1	1	1	1	1	1	1	1	1	1	1	1	1	1	1	1	1	1	1	1	1	1	1	1	1	1	1	1	1	1	1	1	1	1	1	1	1	1
hsa-miR-6751-3p	7.25	6.64	6.13	6.18	6.05	7.24	4.53	6.66	5.83	6.92	6.27	5.42	5.64	6.03	5.93	7.74	6.62	5.88	6.43	4.84	5.85	6.62	4.61	4.69	4.65	5.02	7.06	5.28	4.54	5.18	5.84	4.85	5.83	6.45	5.39	5	6.32	5.07	5.68	5.96	5.2	6.42	6.97	7.84	5.66	8.11	5.89	5.57	5.47
hsa-miR-6751-5p	6.04	6.62	5.78	4.51	5.42	6.26	2.99	5.43	4.85	5.64	5.49	5.21	5.95	6.04	5.73	8.13	7.16	6.16	6.65	5.61	5.65	5.87	4.15	4.69	4.23	4.31	6.51	5.36	4.68	5.18	6.36	5.47	5.84	6.21	5.17	3.93	5.82	4.66	4.98	5.46	4.54	5.94	6.6	7.19	5.16	7.58	5.15	5.34	4.53
hsa-miR-654-3p	1	1	1	2.01	1	3.09	1	1	1	3.48	3.1	2.99	1	1	3.15	3.77	3.12	1	1	1	2.84	3.3	1	2.49	2.35	1	3.6	1	1	1	1	2.13	2.31	2.44	2.71	1	2.93	1	3.12	1	1	1	2.64	4.33	1	4.37	2.64	1	1
hsa-miR-654-5p	4.55	3.77	3.78	1	3.25	3.2	1	3.75	1	2.86	3.36	3.62	1	4.04	3.8	5.06	4.11	3.83	4.01	2.41	1	4.15	3.82	3.01	2.84	1	3.31	1	1	2.52	3.74	2.34	1	3.33	3.29	1	3.16	1	3.3	1	1	3.77	3.21	4.82	2.54	4.22	2.43	1	1
hsa-miR-5087	1	1	1	1	1	1	1	1	1	1	1	1	1	1	1	1	1	1	1	1	1	1	1	1	1	1	1	1	1	1	1	1	1	1	1	1	1	1	1	1	1	1	1	1	1	3.17	1	1	1
hsa-miR-5091	1	1	1	1	1	1	1	1	1	2.38	2.87	1	1	1	1	3.77	2.83	1	1	1	2.43	1	1	2.77	1	1	1	1	1	1	1	1	1	2.18	1	1	1.28	1	1	1	1	1	1	2.63	1	3.21	1	1	1
hsa-miR-5090	9.9	10.43	9.29	9.54	9.42	10.14	8.01	9.69	9.34	10.13	9.53	8.92	9.34	9.41	9.6	10.73	10.23	9.18	9.62	8.74	9.31	9.88	8.53	8.5	8.31	8.64	10.42	9	8.41	9.14	9.48	9.04	9.48	10.18	8.83	8.89	9.34	9.03	8.98	9.21	8.21	9.54	9.89	10.78	8.76	10.76	9.26	8.68	9.04
hsa-miR-5093	1	3.52	1	2.57	1	1	1	1	1	3.87	3.5	1	3.74	3.59	4	5.01	3.98	3.65	3.41	2.42	3.69	3.45	1	2.62	1	2.72	4.03	1	3.46	2.87	2.95	2.27	3.15	3.65	2.82	1	3.64	1	3.24	3.69	1	2.85	3.23	4.36	3.4	4.86	3.13	1	1
hsa-miR-5092	1	1	1	1	1	1	1	1	1	1	1	1	1	1	1	1	1	1	1	1	1	1	1	1	1	1	1	1	1	1	1	1	1	2.97	1	1	3.04	1	1	2.6	1	1	1	1	1	1	1	1	1
hsa-miR-5095	3.67	5.95	4.38	4.67	3.89	5.68	1	5.52	1	5.05	5.44	4.89	5.55	4.77	4.98	6.57	5.68	4.76	4.56	3.47	4.5	5.93	4.49	3.86	3.17	3.92	6.4	3.38	3.82	3.83	4.53	4.21	5.07	5.16	3.82	3.88	3.87	3.55	4.42	4.24	1	4.94	5.19	6.16	3.74	6.08	4.81	1	4.5
hsa-miR-5094	1	3.07	1	2.64	1	1	2.77	1	1	2.07	2.58	1	1	1.92	3.23	3.69	2.89	3.78	3.46	1	1	3.82	1	2.87	2.28	1	3.27	1	1	3.29	3.06	1	1	3.37	2.59	1	3.26	1	1	2.67	1	1	5.88	3.42	1	4.26	5.91	1	4.84
hsa-miR-5096	5.66	7.09	5.77	6.53	5.03	6.98	3.55	7.07	4.8	6.67	6.62	6.36	7.1	5.83	6.4	7.77	6.85	5.89	4.53	4.84	5.12	7.65	5.82	4.88	4.65	4.53	7.41	4.48	4.82	4.99	5.82	5.05	6.59	6.29	4.57	5.37	5.24	5.23	6.01	5.71	1	6.03	6.33	7.64	4.77	6.82	6.53	3.46	5.72
hsa-miR-7848-3p	1	3.72	3.12	1	1	3.98	1	2.91	1	3.59	3.38	3.33	3.69	3.47	2.99	5.33	4.68	3.76	3.97	3.26	4.18	4.07	1	1.5	2.53	2.38	4.73	2.97	3.62	3.74	1	2.06	3.41	3.71	3.26	1	3.77	1	3.21	2.87	1	4.57	4.24	5.29	3.18	5.43	2.67	1	1
hsa-miR-6883-3p	6.95	6.32	5.76	5.45	5.41	6.88	4.25	6.5	5.82	6.84	6.05	5.05	5.4	5.64	5.41	7.41	6.26	5.61	6.05	4.85	5.46	6.25	3.51	4.98	4.31	5.04	6.35	5.4	4.76	4.89	5.7	4.57	5.23	6.02	5.81	5.26	6	6.76	5.59	6.33	4.88	6.31	6.89	7.42	5.99	8.06	5.72	5.15	5.1
hsa-miR-4787-3p	6.1	6.51	5.89	5.55	5.46	6.23	4.65	6.44	5.8	6.63	6.21	5.69	5.79	6.28	6.02	7.3	6.61	5.73	6.06	5.45	5.71	5.98	5.26	5.18	4.85	5.12	7.25	5.34	5.39	5.38	5.8	5.45	5.38	5.94	5.83	5.23	6.17	5.19	5.64	6.19	5.13	6.15	6.29	6.99	5.63	7.05	5.4	4.85	5.57
hsa-miR-4787-5p	14.55	15.15	14.66	14.38	14.46	15.1	13.23	14.96	14.34	15.02	15.07	14.41	14.75	14.96	14.76	15.99	15.41	14.68	15.2	14.33	14.55	14.68	14.02	14.03	13.85	13.49	15.66	14.53	14.02	14.42	14.8	14.14	14.53	14.86	14.62	14.27	14.7	14.43	14.27	14.85	13.77	14.94	15.1	15.33	14.28	15.72	14.49	13.95	14.04
hsa-miR-6883-5p	5.41	5.67	5.07	3.78	4.46	5.45	1	4.48	3.92	5.18	4.88	4.33	5.14	4.82	4.87	6.67	6.23	5.01	5.55	4.86	4.86	4.93	3.43	3.76	4	3.74	6.14	4.41	4.27	4.72	5.34	4.04	4.83	5.55	4.8	3.35	4.92	1	3.84	5.19	4.03	5.03	5.73	6.39	4.47	6.49	4.85	4.3	3.65
hsa-miR-30b-5p	4.04	3.65	1	1	1	3.82	2.74	1	1	3.85	2.16	3.78	1	2.7	4.62	5.3	4.38	2.73	3.4	2.82	3.73	3.66	1	3.28	2.33	2.56	4.18	3.48	5.29	2.1	1	1	3.43	4.24	3.6	2.52	4.15	1	3.56	4.24	2.81	3.19	4.26	4.87	2.62	5.16	4.62	2.67	3.15
hsa-miR-30b-3p	5.93	6.64	5.6	5.28	5.21	6.93	1	6.69	6.14	7.05	7.46	6.53	7.31	7.79	7.49	8.98	6.94	7.4	8.09	7.04	6.81	6.7	5.42	6.13	5.64	5.84	7.83	6.55	6.72	6.88	7.07	5.9	6.31	6.82	4.7	5.01	5.67	4.81	5.45	5.08	3.92	6.82	7.54	6.97	5.69	8.11	5.61	5.38	5.08
hsa-miR-548au-3p	1	1	1	1	1	1	2.69	1	1	1	1	1	1	2.26	1	1	1	1	1	2.71	1	1	1	1	1	1	1	1	1	1	1	1	1	1	1	1	1	1	1	1	1	1	1	1	1	1	1	1	1
hsa-miR-548au-5p	1	1	1	1	1	1	2.94	1	1	1	1	1	1	1	1	1	1	1	1	1	1	1	1	1	1	1	1	1	1	1	1	1	1	1	1	1	1	1	1	1	1	1	1	1	1	1	1	1	1
hsa-miR-379-3p	1	2.27	2.68	1	1	1	1	1	1	1	1	1	1	2.92	1	1	1	1	2.1	1	1	1	1	1	1	1	1	1	1	1	1	1	1	2.65	1	1	2.3	1	1	1	1	1	1	2.92	1	1	1	1	1
hsa-miR-379-5p	1	1	1	1	1	1	1	1	1	1	1	1	1	2.17	1	1	1	1	1	2.23	1	1	1	1.94	3.02	1	1	1	1	1	1	1	1	1	1	1	1	1	1	1	1	1	1	1	2.34	1	1.71	1	1
hsa-miR-4659a-5p	1	1	1	3.12	1	1	1	1	1	1	1	1	1	2.36	1	1	1	1	1	1	1	1	1	1	1	1	1	1	1	2.69	1	1	1	1	1.76	1	1	6.1	1	1	1	3.72	1	1	3.42	1	1	1	1
hsa-miR-4659a-3p	1	1	1	5.09	1	1	1	1	1	1	1	1	1	1	1	1	1	1	1	1	1	1	1	1	2.97	1	1	1	1	1	1	1	1	2.2	1	1	1	1	1	1	1	1	1	1	1	1	1.87	1	1
hsa-let-7f-5p	1	1	1	1	1	1	1	1	1	1	1	1	1	1	1	1	1	1	1	1	1	1	1	1	1	1	1	1	1	1	1	1	1	1	1	1	1.29	1	1	1	1	1	1	1	1	1	3.74	1	1
hsa-miR-6819-3p	6.68	6.62	5.99	5.38	5.68	6.42	4.27	6.32	5.82	6.5	6.13	5.31	5.79	5.96	5.73	7.32	6.6	5.6	6.18	5.18	5.87	5.92	4.94	4.87	4.53	4.81	6.83	5.59	5.21	5.37	5.65	4.88	5.78	5.9	5.86	5	5.85	4.81	5.65	6.4	5.01	6.19	6.51	7.2	5.26	7.25	5.69	4.9	5.41
hsa-miR-6819-5p	11.64	10.17	9.1	8.6	9.15	10.06	7.4	9.43	9.05	9.88	10.07	9.25	9.67	10.37	9.9	11.38	10.2	10.05	10.84	9.34	9.79	9.6	8.43	9.09	8.66	9.03	11.04	9.93	9.32	9.66	9.79	8.91	9.4	9.98	9.08	8.73	9.02	8.79	8.78	9.33	8.28	9.61	10.1	10.26	8.87	10.98	8.99	8.85	8.65
hsa-miR-520a-5p	1	1	1	3.62	1	1	1	1	1	1	1	1	1	1	1	1.67	1	1	1	1.92	1	1	1	1	1	1	1	1	1	1	1	1	1	1	1	1	1.67	1	1	1	1	1	1	1	3.42	1	2.7	1	1
hsa-miR-520a-3p	1	1	1	1.93	1	2.91	1	1	2.86	2.2	1.11	1	1	1.93	1	3.06	1	2.54	1	2.37	1	2.97	2.84	2.52	1	1	1	1	1	2.1	3	1	2.68	1	2.01	3.09	2.46	1	1	3.2	1	2.42	1	3.27	1	4.24	3.03	1	1
hsa-miR-5701	1	1	1	3.17	1	3.15	1	1	1	1.92	1	1	1	1	1	1	1	1	1	1	1	1	1	1	1	1	1	1	1	1	1	1	1	1	1	1	2.62	1	1	1	1	1	1	1	1	1	1	1	1
hsa-miR-5700	1	1	1	1	1	1	1	1	1	1	2.88	1	1	1	1	1	1	1	1	1	1	1	1	1	1	1	1	1	1	1	1	1	1	1	1	1	1	1	1	1	1	1	1	1	1	1	1	1	1
hsa-miR-5703	1	3.22	1	1	1	3.79	4.01	1	1	3.37	4.45	1	4.28	4.76	4.59	7.06	5.42	4.76	4.93	4.72	4.39	4.25	3.23	3.67	3.57	3	4.66	3.82	4.47	3.8	4.1	3.47	3.88	4.49	1.52	2.88	3.38	1	3.71	3.78	3.23	4.02	4.36	4.83	3.31	5.17	4.15	1	1
hsa-miR-5702	3.65	1	1	1	1	1	1	1	1	1	1	1	4.71	1	3.14	3.68	3.2	1	1.83	2.54	1	1	2.64	3.38	1	2.4	3.33	3.27	4.03	2.01	1	2.93	1	1	1.9	1	2.98	1	3.74	1	1	1	2.97	2.61	2.84	3.18	1	1	1
hsa-miR-5705	5.26	5.48	4.42	4.66	4.33	5.57	3.75	4.68	4.47	5.4	5.34	4.43	5.33	5.2	5.26	6.26	5.57	4.94	5.37	3.73	4.83	5.56	4.66	4.05	3.16	4.23	5.78	4.32	3.87	4.63	4.65	4.58	5.05	6.25	4.65	4.01	5.28	4.7	4.8	4.56	1	5.03	5.42	6.1	3.62	6.52	4.91	3.89	4.34
hsa-miR-5704	1	1	1	1	1	1	1	1	1	2.03	1	1	1	1	1	3.05	2.25	3.34	1	1	1	1	1	2.64	1	1	1	3.42	1	1	1	1	1	1	1	1	2.34	1	1	1	1	1	2.44	2.86	1	3.91	1	1	1
hsa-miR-5707	1	1	1	1	1	1	1	1	1	1	2.11	1	1	1	2.73	2.32	1	1	1	1	1	1	1	1.76	1	1	1	1	1	2.1	1	1	1	1	1	1	1.55	1	1	1	1	1	2.64	1	1	1	1	1	1
hsa-miR-5706	1	1	1	1	1	1	1	1	1	1	1	1	1	1	1	1	1	1	1	1	1	1	1	1	1	1	1	1	1	1	1	1	1	1	1	1	1	1	1	1	1	1	1	1	1	1	1	1	1
hsa-miR-5708	1	2.42	1	1	1	3.37	1	3.71	3.43	4.33	4.33	3.25	3.04	3.65	3.36	5.08	4.18	3.96	3.4	2.83	3.98	3.89	1	2.72	2.49	3.15	3.84	2.67	1	1	2.74	2.69	3.18	4.51	3.05	2.77	4.22	1	1	3.23	1	2.93	4.21	4.75	2.38	5.33	3.35	1	1
hsa-miR-5739	9.17	9.28	8.44	7.63	8.1	8.91	6.17	8.1	7.7	8.6	8.46	7.98	8.17	8.63	8.47	9.99	9.14	8.35	9.1	8.32	8.25	8.05	6.89	7.8	7.16	7.44	9.83	8.29	8.07	8.37	8.84	7.65	7.9	8.44	8.56	7.69	8.1	8.09	7.42	9.06	7.65	8.18	8.89	9.31	7.87	9.4	8.37	7.47	7.26
hsa-miR-5787	15.07	15.67	15.11	14.79	14.59	15.71	13.57	15.35	14.54	15.25	15.34	14.52	14.81	15.13	14.94	16	15.32	14.75	15.22	14.25	14.74	15.01	13.76	13.92	13.84	13.79	15.67	14.7	14.29	14.53	14.8	13.99	14.66	15.16	14.47	14	14.7	13.93	14.41	14.77	13.6	15.07	15.31	15.72	14.21	15.98	14.63	14.29	14.23
hsa-miR-5689	1	1	1	1	1	1	1	1	1	1	1	1	1	2.29	2.69	1	1	1	1	1.93	2.61	1	1	1	1	1	2.96	1	1	1	1	1	1	1	1	1	1	1	1	1	1	1	1	1	1	2.53	1	1	1
hsa-miR-5680	1	1	1	1	1	1	1	1	1	1	1	1	1	1	1	1	1	1	1	1	1	1	1	1	1	1	1	1	1	1	1	1	1	1	1	1	1	1	1	1	1	1	1	1	1	1	1	1	1
hsa-miR-5682	1	1	1	1	1	1	1	1	1	1	1	1	1	1	2.69	1	1	1	1	1	1	1	1	1	1	1	1	1	1	1	1	1	1	1	1	1	1	1	1	1	1	1	1	1	1	1	1	1	1
hsa-miR-5684	1	3.14	1	2.7	1	3.42	1	2.89	1	4.35	3.62	2.73	2.91	2.9	3.14	4.63	3.89	3.01	2.6	1	2.1	3.69	1	1	2.51	1	2.65	1	1	1	2.71	2.45	3.31	3.57	1	1	2.73	1	1	3.31	1	3.67	6.14	4.84	1	4.58	4.03	1	1
hsa-miR-5683	1	1	1	1	1	1	1	1	1	1	1	1	1	2.12	1	1	1	1	1	1	1	1	1	1	1	1	1	1	1	1	1	1	1	1	5.01	1	2.55	1	1	1	1	1	1	1	1	1	1	1	1
hsa-miR-5685	3.98	4.66	3.04	1.97	3.28	3.55	1	3.69	3.44	4.74	4.6	3.85	3.41	4.07	4.4	5.47	4.63	3.3	4.28	3.05	2.77	4.59	3.39	3.04	2.85	2.82	4.56	3.16	3.08	2.94	3.79	3.17	3.88	4.29	3.69	1	3.92	1	3.39	3.69	1	4.58	4.05	4.69	2.94	5.72	3.14	1	1
hsa-miR-5688	1	1	1	1	1	1	2.79	5.28	1	1	1	1	1	1	1	1	1	1	1	1	2.08	1	1	3.08	1	1	1	1	1	1	1	1	1	1	1.63	1	1	1	3.09	1	1	1	1	1	1	1	1	1	1
hsa-miR-5687	1	1	1	1	1	1	1	1	1	1	1	1	1	1	1	1	1	1	1	1	1	1	1	1	1	1	1	1	1	1	1	1	1	1	1	1	1	1	1	1	1	1	1	1	1	1	1	1	1
hsa-miR-5691	1	1	1	1	1	1	1	1	1	1	1	1	1	1	1	1	1	1	1	1	1	1	1	1.72	1	1	2.69	1	1	1	1	1	1	1	1.93	1	1	1	1	1	1	1	1	2.43	1	1	2.28	1	1
hsa-miR-5690	1	1	1	1	1	1	1	1	1	1	1	1	1	1	1	3.02	2.28	1	1	1	2.77	1	1	1	2.63	1	5.51	1	1	1	1	1	1	2.98	3.98	1	1.76	1	1	1	1	1	1	2.81	1	1	1	1	1
hsa-miR-5693	3.96	1	3.05	3.27	1	4.48	1	2.97	2.63	4.11	4.44	3.19	3.82	3.78	4.47	5.83	4.52	3.93	4.16	2.82	3.79	4.39	1	3.88	2.6	2.48	5.03	3	3.69	4.28	4.3	3.41	4.08	5.07	2.66	1	3.69	1	3.21	3.67	1	3.11	3.73	4.68	1	5.44	3.58	1	1
hsa-miR-5695	1	1	1	1	1	1	1	1	1	1	1	1	1	1	1	1	1	1	1	1	1	1	1	1	1	1	1	1	1	1	1	1	1	1	1	1	1	1	1	1	1	1	1	1	1	1	1	1	1
hsa-miR-5694	1	1	1	1	1	0	1	1	1	1	1	1	1	1	1	3.05	1	3.24	1.96	1	1	1	1	1.73	1	1	1	1	1	1	1	1	1	1	1.22	1	1	1	1	1	1	1	1	1	4.6	3.62	1.86	5.75	1
hsa-miR-5697	1	1	1	2.71	1	1	1	1	1	2.63	1	1	1	3.55	1	3.07	2.87	1	2.88	1	2.39	1	1	1	1	1	3.18	1	1	1	1	1	1	3.11	1	1	1	1	1	1	1	1	2.56	1	1	1	1	1	1
hsa-miR-5696	1	1	1	2.19	1	1	1	1	1	2.97	1.2	1	1	3.52	1	2.09	2.58	1	1	1	1	1	1	1	1	1	1	1	1	1	1	1	2.4	1	1	1	2.25	1	1	2.7	1	1	1	7.43	1	3.58	1	5.68	1
hsa-miR-5698	8.07	7.87	6.36	5.69	7.67	7.63	6.41	8.28	7.8	7.7	9.33	8.72	8.97	7.91	9.68	9.87	8.7	8	9.82	8.37	9.17	7.66	7.69	8.67	8.43	7.77	9.08	8.4	8.3	7.62	8.46	7.81	8.61	7.63	7.52	7.24	7.91	6.37	7.73	7.83	6.95	7.34	8.64	9.2	7.64	8.72	7.87	7.3	7.31
hsa-miR-129-5p	4.21	3.63	1	4.25	3.34	3.72	1	1	1	3.3	2.88	2.69	1	2.71	3.7	4.92	3.25	3.03	1	2.47	2.43	3.32	2.95	1	1	2.91	3.98	1	1	2.38	3.18	2.35	2.14	3.73	1.52	2.89	3.82	1	1	3.37	1	3.5	3.59	3.59	1	3.92	1	1	1
hsa-miR-5572	8.74	9.01	8.87	7.15	8.53	9.32	6.68	8.53	7.69	8.77	8.4	8.37	8.85	7.88	8.1	9.92	10.24	8.77	9.38	8.57	8.13	8.33	7.07	7.18	7.82	7.44	9.41	8.34	8.03	8.02	8.95	8.1	8.66	8.91	8.75	7.03	8.17	7.72	7.51	8.87	7.66	8.89	9.27	9.9	7.29	9.85	7.99	7.9	7.46
hsa-miR-551a	5.09	5.32	3.85	3	4.24	5.01	1	4.64	3.9	4.74	4.52	3.49	3.81	4.71	4.7	6.22	5.3	3.99	4.87	5.15	3.99	4.35	2.93	4.01	1	3.5	4.77	3.5	2.98	4.08	3.79	3.62	4.34	4.72	4.57	3.56	4.78	3.9	3.68	5.05	3.47	4.91	4.68	5.81	3.38	6.23	4.79	3.2	3.53
hsa-miR-549a	1	1	1	1	1	1	1	1	1	1	1	1	1	1	1	1	1	1	1	3.36	1	1	1	1	1	1	1	1	1	1	1	1	1	1	1	1	1	1	1	1	1	1	1	1	1	1	1	1	1
hsa-miR-548l	1	1	1	1	1	1	1	1	1	1	1	1	1	1	1	1	1	1	2.39	1	1	1	1	1	1	1	1	1	1	1	1	1	1	1	1	1	1	1	1	1	1	1	1	1	1	1	1	1	1
hsa-miR-548k	1	1	1	1	1	1	1	1	1	1	1	1	1	1	1	1	1	1	1	1	1	1	1	1	1	1	1	1	1	1	1	1	1	1	1	1	2.32	1	1	1	1	1	1	1	1	1	1	1	1
hsa-miR-548n	1	1	1	1	1	1	1	1	1	1	1	1	1	1	1	1	1	1	1	1	1	1	1	1	1	1	1	1	1	1	1	1	1	1	1	1	1	1	1	1	1	1	1	1	1	1	1	1	1
hsa-miR-548m	1	1	1	1	1	1	1	1	1	1	1	1	1	1	1	1	1	1	1	1	1	1	1	1	1	1	1	1	1	1	1	1	1	1	1	1	1	1	1	1	1	1	1	1	1	1	1	1	1
hsa-miR-548p	1	1	1	1	1	1	1	1	1	1	1	1	1	1	1	1	1	1	1	1	1	1	1	1.81	1	1	1	1	1	1	1	1	1	1	1	1	1	1	1	1	1	1	1	1	1	1	2.73	1	1
hsa-miR-548q	7.36	7.56	6.13	6.49	6.35	7.2	5.34	6.99	5.99	7.21	7.09	6.34	6.69	7.19	6.57	8.37	7.74	6.52	7.11	6.31	6.66	6.94	5.89	5.96	5.55	5.47	7.56	6.53	5.83	6.24	6.85	6.13	6.62	7.29	6.63	6	7.14	6.45	6.62	7.27	6.29	7.17	7.29	8.01	6.23	8.19	6.68	6.04	5.98
hsa-miR-548s	1	2.83	1	1	3.9	1	1	1	1	1	1	1	1	1	1	1	1	1	1	2.45	1	1	1	1.54	1	1	3.17	3.46	1	1	1	1	1	1	1.55	1	2.63	1	1	2.84	1	1	1	1	1	1	1	1	2.9
hsa-miR-548v	1	1	1	1	1	1	1	1	1	1	1	1	1	1	1	1	1	1	1	1	1	1	1	1.65	1	1	1	1	1	1	1	1	1	1	1	1	1	1	1	1	1	1	1	1	2.43	1	1	1	1
hsa-miR-548u	1	1	1	1	1	1	1	1	1	1	1	1	1	1	1	1	1	1	1	1	1	1	1	1	1	1	1	1	1	1	1	1	1	1	1	1	1	1	1	1	1	1	1	1	1	1	1.88	1	1
hsa-miR-548w	1	1	1	1	1	1	1	1	1	1	1	1	1	1	1	3.44	1	1	3.13	1	1	1	1	1	1	1	1	2.68	1	1	1	1	1	1	1	1	1	1	1	1	1	1	1	2.03	1	1	1	1	1
hsa-miR-548y	1	1	1	1	1	1	1	1	1	1	1	1	1	1	1	1	1	1	1	1	1	1	1	1	1	1	1	1	1	1	1	1	1	1	1	1	1	1	3.37	0	1	1	1	1	1	1	1	1	1
hsa-miR-548i	1	1	1	1	1	1	1	1	1	1	1	1	1	1.8	1	1	1	1	1	1	1	1	1	1	1	1	1	1	1	1	1	1	1	1	1	1	1	1	1	1	1	1	1	1	1	1	1	1	1
hsa-miR-527	3.77	4.53	1	3.52	4.09	3.71	1	1	1	1	3.27	3.67	1	2.69	1	3.06	1	1	3.1	1	1	1	1	1	2.79	3.02	3.65	1	1	1	1	1	1	3.24	2.21	1	3.24	1	3.43	1	1	1	3.02	1	1	2.99	3.45	1	1
hsa-miR-544b	1	1	1	1	1	1	1	1	1	1	1	1	1	2.74	1	1	1	1	1	1	1	1	1	1	1	1	1	1	1	1	1	1	1	1	1	1	1	1	1	1	1	1	1	1	1	1	1	1	1
hsa-miR-544a	1	1	1	1	1	1	1	1	1	1	1	1	1	1	3.34	2.59	1	1	1	1	1	1	1	1	1	1	1	1	1	1	1	1	1	1	1	1	1	1	1	1	1	1	1	1	2.45	1	1	1	1
hsa-miR-3151-3p	7.23	7.22	6.61	6.2	6.38	7.39	5	7.01	6.21	7.34	6.74	6.01	6.35	6.71	6.56	8.27	7.28	6.57	7.15	6.15	6.46	6.76	5.39	5.55	5.38	5.49	7.59	6.24	5.78	5.9	6.73	6	6.38	6.77	6.57	5.66	6.67	5.84	5.93	6.64	5.71	6.58	7.33	7.81	5.95	8.24	6.23	5.96	5.98
hsa-miR-3151-5p	7.34	7.48	6.09	6.33	6.12	7.03	4.72	6.04	5.97	7	6.43	5.82	6.04	7.07	6.33	8.37	7.75	6.38	6.99	6.25	6.49	6.94	5.19	5.63	5.38	5.69	7.2	5.9	5.83	6.3	6.56	5.35	6.16	6.82	6.21	5.62	6.41	5.63	5.54	6.83	5.88	6.89	6.64	7.5	6.19	7.68	6.52	5.37	5.43
hsa-miR-1225-5p	8.83	9.62	8.81	8.07	8.65	9.89	6.86	9.18	8.89	9.83	9.54	8.82	9.33	9.96	9.53	11.24	10.73	9.72	10.27	9.11	9.38	9.14	8	8.34	8.22	8.33	11.05	9.25	8.76	9.29	9.53	8.87	9.26	9.98	9.3	8.5	8.92	8.72	8.31	9.54	8.43	9.48	10.01	10.58	8.56	10.7	9.05	8.58	8.31
hsa-miR-1225-3p	7.53	7.54	7.02	6.24	6.87	7.52	5.26	7.09	6.51	7.41	6.93	6.19	6.75	6.96	6.93	8.15	7.56	6.97	7.25	7.09	6.69	6.75	5.69	6.26	6.1	5.61	7.68	6.62	6.58	6.67	6.76	6.19	6.5	6.64	7.2	6.25	6.81	6.36	5.98	7.45	6.35	6.91	7.37	7.62	6.41	7.88	6.58	6.29	6.21
hsa-miR-520e	1	1	1	1	2.84	1	2.75	1	1	1	1	1	1	1	1	1	1	1	1	1	1	3.43	2.45	1	1	2.43	1	1	1	2.73	1	1	1	2.41	1	1	1.54	1	5.14	1	1	1	1	1	1	1	1	1	1
hsa-miR-520h	1	3.2	1	1	1	3.52	1	1	1	1	1	2.71	1	1	2.98	1.48	1	1	1	1	2.53	1	1	2.73	3.37	1	1	4.24	1	1	1	1	1	1	3.69	1	2.75	1	1	1	1	1	1	3.41	1	2.61	1	1	1
hsa-miR-4655-5p	9.55	10.4	9.19	8.21	9.04	9.78	7.18	9.37	8.72	9.81	9.73	8.98	9.32	9.95	9.73	11.28	10.08	9.53	10.37	9.58	9.36	9.14	8.39	8.98	8.25	8.54	10.14	9.23	9.41	9.48	9.6	8.7	8.94	9.62	9.3	8.45	9.25	8.52	8.49	9.72	8.66	9.34	9.96	10.3	8.76	10.66	9.2	8.39	8.17
hsa-miR-520b	1	1	3.74	1	1	1	1	1	1	1	1.82	1	0	1	1	1	1	1	1	1	2.76	1	1	1.87	1	1	1	1	1	1	1	1	1	1	1	1	3.07	1	1	1	3.22	2.31	1	1	1	1	1	1	1
hsa-miR-708-3p	1	1	1	1	2.79	1	1	1	1	1	1	1	1	1	1	1	1	1	2.61	1	2.99	1	2.59	1	1	1	1	1	1	1	1	1	1	1	1	1	1	1	1	1	1	1	1	1	1	1	2.25	1	1
hsa-miR-708-5p	1	1	1	1	1	1	1	3.49	1	3.1	4.47	4.03	3.65	4.71	3.14	5.86	3.89	4.27	4.91	2.53	3.35	4.54	1	3.38	2.44	2.58	4.47	3.14	2.92	4.51	2.95	1	1	4.04	1	1	3.12	1	1	3.65	1	4.27	5	4.66	3.46	5.94	2.62	2.91	1
hsa-miR-4655-3p	5.09	5.13	3.46	4.77	5.44	5.95	4.55	5.27	4.05	5.01	5.83	4.8	5.02	4.96	4.3	5.87	5.29	4.78	4.65	2.24	4.7	5.66	4.95	3.87	4.09	4.76	6.23	4.85	3.28	4.84	4.51	4.14	5.01	5.25	3.77	4.18	5.29	4.52	5.25	3.78	1	5.64	5.05	5.83	4.28	6.04	4.6	4.06	5.27
hsa-miR-6516-5p	1	1	1	1	1	3.55	1	1	1	1	3.98	1	2.92	3.89	1	4.88	3.45	3.76	3.48	2.91	3.88	3.62	1	1	1	2.76	4.21	1	1	2.21	1	1	3.2	3.77	2.23	1	1.87	5.78	1	1	1	3.3	1	3.61	1	4.37	1	1	1
hsa-miR-6516-3p	1	1	1	1	1	1	1	1	1	1	1	1	1	1	1	1	1	1	1	1	1	1	1	1	1	1	1	1	1	1	1	1	1	1	1	1	1	1	1	1	1	1	1	1	1	1	1	1	1
hsa-miR-194-5p	1	2.65	1	1	1	1	1	1	1	1	1	3.03	1	2.53	1	3.52	1	1	1	1	1	1	1	1.38	1	2.58	1	1	1	1	2.71	1	1	1	1	1	1	1	1	2.9	1	2.42	1	3.02	1	1	5.4	1	1
hsa-miR-194-3p	4.99	4.89	4.23	1	4.31	5.02	1	4.34	3.08	4.89	5.23	3.83	4.19	5.29	4.88	6.16	4.69	4.55	4.95	4.42	4.35	3.79	2.92	3.63	1	3.41	5.49	3.81	3.91	3.91	4.58	3.3	4.08	4.08	3.85	4.06	4.14	1	4.23	3.57	1	5.17	5.52	5.34	4.34	5.94	4.27	4.13	1
hsa-miR-7110-5p	10.26	10.13	10.27	8.7	9.63	10.77	7.73	9.68	8.97	10.29	9.26	9.15	9.76	8.82	9.14	10.82	11.38	9.75	10.19	9.86	9.24	9.65	8.1	8.07	8.84	8.36	11.17	9.38	9.4	9.39	10	9.08	9.89	10.1	9.97	7.93	9.28	9.01	8.54	9.84	8.86	9.88	10.33	10.94	8.44	10.85	9.25	8.89	8.85
hsa-miR-7110-3p	8.02	7.63	6.68	6.75	6.58	7.42	5.22	7.21	6.46	7.76	6.97	5.93	6.31	6.81	6.21	8.29	7.04	6.33	6.85	5.44	6.11	6.94	5.31	5.65	5	5.78	7.18	6.12	5.37	5.8	6.2	5.48	6.22	6.54	6.39	5.64	6.74	5.68	6.45	7.15	5.51	7.28	7.44	8.15	5.92	8.63	6.36	6.18	6.12
hsa-miR-483-5p	7.57	8.03	6.62	6.14	6.6	7.57	5	7.09	6.42	7.78	7.58	6.55	7.02	7.32	6.9	9.39	8.19	7.14	7.69	6.57	6.97	7.77	6.16	5.93	5.49	6.39	7.85	6.87	6.32	6.74	7.17	6.41	7.05	7.59	6.65	5.98	6.85	5.89	6.69	7.24	6.07	7.1	7.43	8.23	5.79	8.78	6.75	6.2	6.96
hsa-miR-483-3p	7.72	7.56	6.67	6.51	6.61	7.8	4.86	6.92	6.28	7.29	6.55	5.91	6.26	6.71	6.1	8.11	7.24	6.23	6.59	5.56	6.15	6.86	5.29	5.71	5.03	5.1	7.58	6.27	5.61	5.9	6.15	5.24	6.06	6.72	6.25	5.62	6.73	5.4	6.48	6.78	5.68	6.83	7.17	7.81	5.75	8.38	6.89	5.91	6.14
hsa-miR-6805-3p	9.29	9.01	8.75	7.98	8.82	9.16	7.43	8.72	8.05	8.67	8.69	8.71	8.94	8.13	8.52	9.31	9.51	8.75	8.94	8.33	8.43	8.89	7.84	7.97	8.16	8.08	9.76	8.73	8.37	8.54	8.85	8.4	8.68	8.86	8.69	7.69	8.65	8.1	8.41	8.62	7.73	8.97	9.15	9.63	8.09	9.65	8.62	8.39	8.52
hsa-miR-6805-5p	13.83	14.1	13.17	12.78	12.86	14.06	11.24	13.37	12.65	13.69	13.61	12.7	13.1	13.58	12.97	14.92	13.88	13	13.53	12.43	12.95	13.49	12.12	12.05	11.91	11.8	14.41	12.75	12.12	12.66	12.99	12.19	12.92	13.47	12.9	12.3	13.03	12.37	12.56	13.25	12.09	13.44	13.33	14.06	12.39	14.71	12.71	12.22	12.34
hsa-miR-1343-3p	7.54	7.78	6.84	7	6.94	7.52	6.18	7.43	6.85	7.56	7.33	6.63	7.07	7.23	7.11	8.73	7.63	6.84	7.26	6.69	6.99	6.85	6.45	6.3	6.06	5.88	8.19	6.65	6.46	6.66	6.95	6.36	6.87	7.28	6.71	6.75	7.37	6.58	7.06	7.36	6.53	7.34	7.5	8.32	6.45	8.31	7.42	6.73	6.65
hsa-miR-1343-5p	12.47	12.6	11.79	11.04	11.22	12.4	9.45	11.71	10.99	12.26	11.96	10.97	11.61	12.49	11.81	13.92	13.05	12.01	12.69	11.71	11.74	11.73	10.35	10.65	10.49	10.28	13.06	11.68	11.24	11.67	11.97	11.09	11.59	12.23	12.05	10.7	11.47	10.86	10.78	12.44	11.18	11.8	12.2	12.84	10.61	13.26	11.31	10.88	10.28
hsa-miR-6766-3p	8.65	7.54	6.9	6.45	7.03	7.64	5.36	7.08	6.65	7.44	7.41	6.73	7.1	7.26	7.15	8.53	7.72	7.26	7.79	6.57	7.18	7.31	5.59	6.51	6.17	6.32	8.04	6.97	6.33	6.71	6.79	6.25	7.04	7.41	6.39	6.05	6.66	5.87	6.42	6.43	5.58	6.88	7.48	7.88	6.3	8.4	6.3	6.25	6.12
hsa-miR-6766-5p	8.3	8.06	6.97	7.18	6.63	7.99	5.24	6.93	6.41	7.72	7.2	6.65	6.71	7.18	6.93	8.59	7.82	6.66	7.19	6.33	6.77	7.41	5.86	5.75	5.87	6.28	7.41	6.13	6.1	6.81	6.77	6.2	6.85	7.49	6.66	6.13	7.16	7.15	6.59	7.18	6.17	7.13	7.27	8.21	5.99	8.27	6.74	5.9	6.31
hsa-miR-4709-3p	5.29	3.02	3.82	4.31	3.22	4.1	2.64	4	3.44	4.18	4.79	4.17	3.59	4.35	4.11	5.76	4.58	4.52	4.71	2.92	4.45	4.22	2.45	3.23	3.7	2.72	4.83	3.66	3.27	4.08	4.03	3.28	3.61	4.81	2.66	3.17	3.81	4.4	3.13	3.36	1	4.31	4.42	4.79	4.13	5.67	4.04	1	3.71
hsa-miR-4709-5p	3.73	2.96	1	1	1	1	1	1	1	1	1.22	1	1	1.79	1	4.12	2.29	1	2.88	1	1	1	1	1	1	1	2.91	1	1	2.3	2.62	1	1	2.66	2.89	1	3.11	1	1	1	1	3.71	3.25	3.84	1	4.7	1	1	1
hsa-miR-516a-5p	1	1	1	1	1	1	1	1	1	2.83	2.04	1	1	1	1	3.14	3.21	1	1	1	2.28	1	2.82	1	1	2.49	1	1	2.96	3.28	3.65	1	1	1	2.5	1	1.65	1	1	3.26	1	1	1	1	1	1	1	1	1
hsa-miR-6502-5p	1	1	1	2.28	1	1	1	1	1	1	1	1	1	1	1	1	1	1	1	1	1	1	1	1	1	1	1	1	1	1	1	1	1	1	1	1	1.46	5.07	1	1	1	3.6	1	1	1	3.49	1	1	1
hsa-miR-6502-3p	1	1	1	1	1	1	1	1	1	1	1	1	1	1	1	1	1	1	1	1	1	1	1	1	1	1	1	1	1	1	1	1	1	1	1	1	1	6.1	1	2.56	1	1	1	1	1	1	1	1	1
hsa-miR-497-5p	1	2.41	1	1	1	3.31	1	1	1	1	2.26	3.03	1	3.42	3.17	3.12	2.42	1	3.13	1	1	1	3.82	2.65	1	1	2.46	3.09	1	1	1	1	1	2.8	1	1	1	1	1	1	1	1	1	3	1	3.41	3.24	1	1
hsa-miR-497-3p	1	1	1	1	1	1	1	1	1	1	1	1	1	1	1	1	1	1	1	1	1	1	1	1	1	1	2.3	1	1	1	1	1	1	1	1	1	1	1	1	1	1	1	1	1	1	1	1	1	1
hsa-miR-668-5p	1	1	2.61	1	1	3.44	3.13	3.57	3.71	4.59	3.86	4.41	3.86	4.45	3.19	5.5	4.82	3.51	4.43	3.74	3.87	4.47	1	3.17	3.63	3.96	4.42	1	2.55	3.36	1	3.06	4.25	4.27	3.72	3.29	3.85	1	3.34	3.95	3.02	4.26	4.03	5	2.42	5.26	3.37	2.76	1
hsa-miR-668-3p	5.85	5.81	4.94	5.22	5.03	5.69	4.22	5.66	4.63	5.54	5.36	4.91	4.95	5.54	5.17	6.69	5.87	5.1	5.58	3.92	4.92	5.08	4.66	4.51	4.1	3.97	5.8	4.72	4.29	4.3	5.21	4.71	4.75	5.33	5.22	4.27	5.29	4.47	4.81	5.59	3.86	5.92	5.43	6.49	4.44	6.8	4.97	4.68	4.24
hsa-miR-522-3p	1	1	1	1	1	1	1	1	1	1	1	1	1	1	1	1	1	1	1	1	1	1	1	1	1	1	1	3.16	2.99	1	1	1	1	2.16	1	1	1	1	1	1	1	1	1	1	1	1	1	1	1
hsa-miR-644a	1	3.88	3.23	4.81	4.28	3.33	1	1	1	2.49	2.73	1	1	3.82	1	4.2	3.2	3.53	4.05	2.35	2.38	1	1	2.58	1	2.42	3.03	1	1	2.49	2.92	2.87	2.31	3.25	4.59	1	2.15	1	1	2.94	1	4.21	1	4.21	3.19	3.65	1	1	1
hsa-miR-4774-5p	1	1	1	1	1	1	1	1	1	1	1	1	1	1	1	1	1	1	1	1	1	1	1	1	1	1	1	1	1	1	1	1	1	1	1	1	1	1	1	1	1	1	1	1	1	1	1	1	1
hsa-miR-4774-3p	1	1	1	1	1	1	1	1	2.83	1	1	2.76	1	1	1	1	1	1	1	1	1	1	1	1	1	1	1	1	1	1	1	1	1	1	1	1	1	1	1	2.91	1	1	1	1	1	1	1.78	1	1
hsa-miR-6872-5p	1	3.84	1	3.21	1	4.91	1	4.17	1	3.96	3.93	3.74	3.86	3.92	3.94	5.86	4.76	4.63	4.22	1	2.9	4.9	1	2.58	3.39	1	3.96	1	2.75	3	4.09	1	3.7	4.19	1	1	4.11	1	1	3.05	1	3.95	3.66	5.68	2.49	5.42	3.94	3.48	3.73
hsa-miR-6872-3p	6.48	6.69	5.99	6.12	6.14	6.91	5.47	6.75	6.14	7.09	6.44	5.86	6.28	6.58	6.28	7.89	7.07	6.22	6.61	6.23	6.38	6.53	5.47	5.29	5.41	5.58	7.73	6.15	5.73	5.83	6.14	5.86	6.42	6.68	6.59	5.96	6.6	5.9	6.15	6.72	5.69	6.35	6.93	7.51	6.07	7.76	6.38	5.69	6.13
hsa-miR-1292-5p	3.96	4.53	1	1	3.2	1	1	1	1	3.11	2.05	1	1	3.71	1	4.54	4.38	1	3.64	2.84	1	1	2.94	2.4	2.27	2.83	3.39	3.44	2.89	3.4	1	1	1	3.83	3.67	3.97	3.67	1	1	3.97	2.9	2.7	1	4.27	1	3.9	4	1	2.87
hsa-miR-1292-3p	6.44	6.94	6.14	6.21	6.07	7.04	4.8	6.71	6.21	7.19	6.44	5.78	6.43	6.8	6.51	8.02	7.39	6.42	6.82	6.26	6.39	6.38	5.09	5.46	5.32	5.29	7.8	6.04	5.74	5.96	6.11	5.77	6.31	6.56	6.51	5.96	6.44	5.92	6.11	6.9	5.9	6.51	7.12	7.56	6.06	7.73	6.64	5.9	6
hsa-miR-6129	1	2.84	1	1	1	1	1	1	1	3.2	2.97	1	1	3.75	3.27	5.5	3.32	3.52	4.38	3.08	2.66	3.2	1	1	1	2.43	2.57	1	1	3.07	1	1	1	3.69	2.91	1	2.54	1	1	1	1	3.09	3.03	3.92	2.42	4.7	1	1	1
hsa-miR-6124	10.31	10.33	9.67	8.56	9.32	10.39	7.58	9.86	9.26	10.43	10.06	8.85	9.35	10.22	9.42	11.82	10.57	9.76	10.38	8.95	9.51	10.24	8.12	8.49	8.16	8.81	10.82	9.68	8.96	9.36	9.74	8.41	9.47	10.4	9.23	7.95	9.33	7.75	8.89	9.78	8.84	9.56	10.01	10.62	8.19	11.53	9.1	8.62	8.23
hsa-miR-6127	6.95	7.28	6.53	6.13	6.13	7.51	4.48	6.7	6.23	7.41	6.93	5.84	6.38	7.08	6.92	8.22	7.72	6.85	7.42	6.08	6.4	6.35	5.42	5.64	5.59	5.7	7.96	6.3	6.16	6.48	6.93	5.97	6.28	7.19	6.82	6.23	6.38	7.29	5.88	6.97	5.81	6.96	7.59	7.92	6.33	8.45	6.46	6.04	5.88
hsa-miR-6128	1	1	1	1	1	1	1	1	1	1	1	1	1	2.14	1	1	1	1	1	1	1	1	1	1	1	1	1	1	1	2.37	1	1	1	1	1	1	1	4.7	1	1	1	1	1	1	1	1	1	1	1
hsa-miR-6125	13.72	14.58	13.84	13.35	13.44	14.16	11.85	13.9	13.54	14.16	13.83	13.11	13.67	13.97	13.7	15.2	14.57	13.55	14.34	13.61	13.65	13.24	12.62	12.78	12.84	12.12	14.63	13.41	13.2	13.35	13.73	13.1	13.39	13.71	14.15	13.22	13.77	13.34	13.08	14.41	13.17	13.91	14.15	14.34	13.22	14.76	13.62	13.02	12.85
hsa-miR-6126	12.14	13.17	12.47	11.69	11.82	12.97	10.08	12.62	12.44	13.4	13.03	12.16	12.73	13.67	12.91	15.1	14.08	13.26	14.03	13.4	13.05	12.33	11.66	12.17	11.62	11.39	14.1	12.94	12.93	12.81	13.08	12.09	12.14	13.11	13.05	11.74	12.65	11.77	11.77	13.43	12.61	13.03	13.59	13.57	11.95	14.08	12.44	11.76	11.42
hsa-miR-6130	1	1	1	1	1	1	1	1	1	1	1	1	1	1	1	1	1	2.57	1.83	1	1	1	1	1	1	1	1	1	1	1	1	1	1	3.58	1	1	1	7.39	1	1	1	3.31	1	1	1	2.73	1	1	1
hsa-miR-6131	7.23	10.18	7.32	9.97	7.14	8.41	10.82	9.01	8.16	9.17	7.58	6.66	7.08	8	7.45	8.78	10.26	7.48	7.97	6.65	7	8.2	8.27	6.37	6.2	6.48	8.73	6.67	6.48	7.29	7.87	7.38	7.21	8.37	10.03	9.43	9.32	9.96	9.92	11.93	8.99	8.99	8.29	12.1	6.79	8.99	13.41	7.01	9.85
hsa-miR-6134	1	1	1	3.33	1	3.1	1	3.94	1	3.41	4.32	3.23	1	4.35	4.31	5.75	4.28	4.2	4.24	3.62	2.9	3.68	1	1.77	1	1	5.39	4.39	3.01	3.68	3.22	1	2.54	4.31	3.94	1	1.85	1	1	3.17	1	2.85	3.63	3.94	1	5.24	2.94	1	1
hsa-miR-6132	9.33	9.98	10.34	8.99	9.07	9.91	7.58	9.77	9.02	10.2	9.45	8.94	9.42	9.66	9.8	11.59	10.73	9.86	10.48	10.92	10.03	9.11	8.31	8.98	8.19	8.46	9.91	9.04	10.31	9.92	9.42	9.05	8.84	9.46	10.56	8.72	10.25	8.65	8.55	10.34	9.87	9.3	10.14	10.21	9.22	10.37	8.92	8.74	8.97
hsa-miR-6133	6.43	5.74	4.39	4.08	4.14	4.85	1	4.38	2.78	5.51	5.01	4.16	4.77	5.42	4.84	7	5.66	5.23	5.23	4.09	5.09	5.24	3.72	4.11	3.55	4.38	5.65	4.59	4.04	3.3	4.91	3.58	4.7	5.48	4.45	2.93	4.46	1	3.98	4.5	3.03	4.81	5.19	5.91	4.34	7.25	4.16	3.87	2.8
hsa-miR-6165	8.04	8.19	7.14	6.85	6.75	7.68	5.3	7	6.49	6.22	7	6.22	6.66	7.24	7.19	8.58	8.56	7.04	7.56	7.06	6.97	6.95	5.77	6.02	5.7	5.84	8.45	6.58	6.21	6.98	7.19	6.62	6.74	7.45	7.54	6.39	7.06	6.69	6.7	8.04	6.64	7.09	7.65	8.39	6.36	8.17	7.48	6.56	6.26
hsa-miR-222-5p	1	1	1	1	1	3.2	1	1	3.38	3.69	3.29	1	2.71	3.52	3.07	5.36	4.01	2.88	3.31	3.14	3.38	3.85	1	2.55	2.39	1	3.64	2.81	2.74	2.53	3	2.07	3	4.25	1.36	1	3.15	1	1	3.18	1	3.45	3.64	4.59	1	5.11	2.46	1	1
hsa-miR-222-3p	1	1	1	1	1	1	1	1	1	2.78	1	1	1	2.33	1	1	1	1	1	1	1	1	1	3.3	1	1	1	1	1	1	1	1	1	2.97	1	1	1	1	1	4.12	1	1	1	1	1	1	3.28	1	1
hsa-miR-526a	1	3.36	3.17	2.72	3.32	3.58	1	1	1	1	1.82	1	1	2.1	1	2.25	1	2.93	1	1	2.24	4.32	1	3.43	1	3.37	1	1	1	3.11	1	1	2.75	2.48	1	1	3.23	1	1	1	1	3.36	1	2.56	1	3.38	1	1	1
hsa-miR-6071	4.28	4.97	4.47	4.1	4.06	5.7	1	4.62	3.25	4.11	5.56	4.17	4.21	4.47	4.53	6.34	5.05	4.24	4.74	3.55	3.74	5.5	3.04	3.02	3.52	3.85	5.28	1	3.86	4.78	4.23	3.63	4.35	5.48	1	1	4.67	1	3.51	2.51	1	4.39	4.88	5.67	2.54	5.62	3.01	3.37	3.87
hsa-miR-6072	4.8	4.57	3.47	3.17	3.16	4.71	3.33	4.64	3.98	5.28	4.67	2.85	4.22	4.57	4.6	6.02	4.92	4.71	4.94	3.15	4.03	4.86	1	3.08	3.23	3.1	5.34	3.66	2.98	3.71	4.63	2.32	4.15	4.89	3.87	3.08	4.65	4.11	4.4	4.66	2.78	4.35	5.35	5.9	3.85	6.36	4.32	3.3	2.91
hsa-miR-6070	1	2.94	3.13	3.4	1	1	1	1	1	1	2.46	1	1	1	1	3	3.01	1	1	1	2.45	1	1	1	1	1	1	1	1	1	1	1	1	1	1	1	1	1	3.11	1	1	1	1	1	1	1	1.59	1	3.06
hsa-miR-6075	9.25	9.92	9.4	9.8	8.76	9.66	7.47	9.38	9.41	9.85	9.6	8.98	9.25	9.38	9.63	11.42	10.13	9.07	9.72	9.76	9.76	9.11	8.87	8.78	8.15	8.08	10.57	8.83	9.35	9.57	9.25	9.18	9.23	9.64	9.47	9.23	9.68	9.52	8.47	10.41	9.14	9.38	9.79	10.15	9.35	10.2	9.56	8.28	9.23
hsa-miR-6076	8.76	9.51	9	8.15	8.26	9.84	6.97	9.58	9.44	10.37	10.56	9.56	10.37	11.09	10.49	12.24	10.14	10.51	11.32	10.23	9.98	9.91	8.6	9.16	8.7	8.84	11.26	9.89	9.97	10.07	9.94	8.86	9.33	10	8.97	8.3	8.82	7.99	8.61	9.52	7.96	10.11	10.51	10.52	8.89	11.18	10.07	8.89	8.42
hsa-miR-6073	1	5.41	1	4.82	1	1	5.5	4.84	5.2	4.45	1	1	1	1	1	1.72	5.4	1	1	1	1	3.82	4.6	1.76	1	1	4.7	1	1	1	5.01	4.33	1	4.63	4.2	4.55	5.71	5.24	4.65	5.98	3.19	1	3.78	6.43	1	1	7.38	1	5.11
hsa-miR-6074	1	1	2.71	1	1	3.77	1	3.15	3.18	3.21	4.3	2.8	4.19	4.36	4.78	5.54	3.22	3.8	4.9	2.23	3.94	4.29	1	2.34	2.36	3.28	4.78	3.52	3.26	3.2	3.65	1	3.2	4.33	1	1	2.99	1	1	1	1	3.54	4.76	4.16	2.5	5.33	3.27	2.89	1
hsa-miR-6079	1	1	1	1	1	1	1	1	1	1	1	1	1	1	1	1	1	1	1	1	1	1	1	1	1	1	1	1	1	1	1	1	1	1	1	1	1	5.3	1	1	1	1	1	1	1	1	1	1	1
hsa-miR-6077	4.56	3.74	1	3.41	1	4.13	1	3.77	3.23	3.87	5.63	5.09	5.24	4.9	5.51	6.07	4.41	4.94	5.68	3.16	5.22	5.25	3.47	4.47	3.99	4.23	5.57	4.66	4.25	4.67	4.51	3.36	3.89	4.56	1.98	1	3.81	1	1	1	1	4.48	4.9	4.37	3.76	5.76	3.45	1	4.04
hsa-miR-6078	1	1	1	1	1	1	1	1	1	1	1	1	1	1	1	1	1	1	1	1	1	1	1	1	1	1	1	1	1	1	1	1	1	1	1	1	1	3.92	1	1	1	1	1	1	1	1	1	1	1
hsa-miR-6090	14.94	15.55	15.1	14.92	14.64	15.38	13.33	15	14.57	15.21	15.01	14.28	14.81	15.2	14.76	15.98	15.52	14.76	15.21	14.43	14.64	14.75	13.77	13.88	13.81	13.56	15.73	14.62	14.31	14.48	14.8	14.22	14.68	15	14.91	14.39	14.76	14.47	14.36	15.12	14.05	15	15.18	15.54	14.27	15.81	14.7	14.16	14.22
hsa-miR-6082	1	5.58	1	1	1	1	1	1	1	1	1	1	1	1	1	1	1	1	1	1	1	1	1	1	1	1	1	1	1	1	1	1	1	1	1	1	1	5.11	1	1	1	1	1	1	1	1	1	1	1
hsa-miR-6083	1	4.14	3.03	2.68	1	3.04	1	1	2.85	4	2.99	1	1	4.18	1	5.65	4.89	3.56	4.08	3.06	3.41	3.42	1	1	1	1	4.33	1	1	3.7	2.97	1	3.41	4.22	3.29	1	3.35	6.46	1	3.8	1	3.99	3.78	4.4	2.73	4.92	1	1	1
hsa-miR-6080	1	1	1	3.08	1	1	1	1	1	2	1	1	1	2.67	2.69	3.84	2.77	2.73	1	1	1	1	1	2.29	1	1	1	1	1	2.76	3.68	1	1	3.06	2.22	1	1	1	1	1	1	2.73	1	3.06	1	4.13	1	1	1
hsa-miR-6081	4.92	5.49	4.74	4.09	4.46	5.37	1	4.5	3.88	5.53	5.57	4.19	4.79	4.83	4.37	6.41	5.17	4.32	4.67	3.07	4.03	5.4	3.99	3.79	2.89	4.68	4.77	3.92	3.43	4.34	4.73	2.81	4.52	5.43	3.36	3.06	4.89	1	4.42	4.03	1	5.04	4.86	5.86	4.17	6.19	3.57	1	4.22
hsa-miR-6086	7.47	7.51	6.72	6.83	6.55	7.51	5.21	7.42	6.67	7.48	7.93	6.93	7.22	7.29	7.45	8.82	7.78	7.32	7.84	6.37	6.98	7.61	6.05	6.41	6.07	6.33	8.38	6.59	6.56	6.76	7.3	6.41	6.95	7.54	6.46	6.47	7.52	6.76	6.76	7.03	5.79	7.82	8.26	8.5	6.98	9.17	7.28	6.85	6.71
hsa-miR-6087	13.32	14.11	12.8	13.42	12.53	14.02	12.62	14.35	13.77	14.17	14.53	13.65	14.06	14.48	14.23	15.97	15.16	14.14	14.74	14	14.18	14.27	13.17	13.38	13	12.9	15.33	14.1	13.68	13.87	14.19	13.78	14.08	14.49	14.19	13.37	14.02	13.5	13.58	14.46	13.39	14.19	14.52	15.08	13.45	15.38	13.92	13.32	13.27
hsa-miR-6084	1	1	1	1	1	1	1	2.94	1	3.4	1.7	1	1	3.47	1	4.83	4.13	1	1.94	2.96	3.2	3.02	1	2.03	3.1	2.74	2.75	1	1	1	1	1	2.73	3.65	1	1	2.44	1	3.64	3	1	2.71	1	3.56	2.59	4.09	1.7	1	1
hsa-miR-6085	13.87	12.73	11.98	11.58	11.73	12.47	10.26	12.04	11.37	12.37	12.19	11.39	11.84	12.16	12.01	13.62	12.75	12.09	12.66	11.95	11.92	12.02	10.64	11.14	10.75	11.01	13.03	11.82	11.52	11.8	12.02	11.33	11.75	12.33	11.85	10.97	11.91	11.05	11.21	12	10.96	11.86	12.33	12.75	11.17	13.27	11.39	11.24	10.98
hsa-miR-6088	12.87	11.78	11.5	11.29	11.45	11.87	11.32	13.04	12.16	13.22	13.18	12.31	12.71	13.08	12.67	14.69	13.68	12.78	13.22	12.37	12.76	13.29	11.85	11.81	11.56	11.84	13.82	12.46	12.29	12.45	12.57	11.67	12.57	13.08	12.39	11.5	12.7	11.73	12.28	12.44	11.61	12.45	12.75	13.21	11.76	14.01	12.07	11.2	11.73
hsa-miR-6089	15.43	15.95	15.4	15.2	15.05	15.78	13.75	15.52	14.93	15.7	15.55	14.95	15.33	15.68	15.28	16	15.89	15.3	15.77	14.58	15.22	15.13	14.24	14.4	14.28	14.07	16	15.12	14.6	14.83	15.32	14.61	15.1	15.43	15.05	14.64	15.01	14.81	14.77	15.31	14.13	15.31	15.48	15.89	14.51	16	15.18	14.4	14.48
hsa-miR-6068	4.6	5.63	5.23	4.24	3.75	4.57	1	4.56	3.39	5.04	5.04	2.92	4.35	4.98	5.11	8.11	6.06	5.38	5.86	6.18	5.83	4.25	3.9	5.01	3.02	3.44	5.01	4.01	5.37	5.15	4.75	4.51	3.91	4.54	5	2.82	5.39	3.52	3.58	5.82	5.28	5.07	5.19	5.86	5.44	6.26	4.45	3.39	3.94
hsa-miR-6069	6.78	5.94	5.45	5.36	5.34	6.32	3.15	6.05	5.28	5.83	6.39	5.32	5.86	6.16	5.87	7.39	6.29	5.99	6.5	5.17	5.91	6.5	4.73	4.79	4.51	4.95	7.02	5.81	5.02	5.21	5.59	5.06	5.83	6.29	4.93	4.84	5.78	4.83	5.31	5.12	4.4	5.85	6.26	6.77	5.32	7.32	5.47	4.93	5.02
hsa-miR-6740-3p	7.81	7.25	6.14	6.02	6.19	7.14	4.92	6.95	6.13	7.46	6.53	5.53	5.87	6.41	5.86	7.89	6.71	6.06	6.62	5.41	5.88	6.68	4.95	5.34	4.94	5.25	6.95	5.83	4.76	5.53	6.02	4.96	6.02	6.58	6.31	5.29	6.4	5.29	6.22	6.73	5.57	6.98	7.17	7.98	5.81	8.58	6.13	5.77	5.57
hsa-miR-6740-5p	4.67	4.32	2.87	1	1	4.16	1	1	2.77	4.05	4.23	3.02	3.72	4.38	3.1	5.93	4.62	4.26	4.59	3.96	4.14	4.76	2.84	3.1	1	3.85	4.93	3.87	2.79	3.38	4.15	1	3.1	4.58	2.27	1	3.47	1	1	3.66	3	3.39	4.07	5.22	3.03	5.76	2.46	1	3.45
hsa-miR-1228-5p	14.58	14.72	13.72	13.3	13.6	14.51	11.85	14.01	13.01	14.13	14.3	13.3	13.73	14.08	13.77	15.38	14.36	13.66	14.26	12.98	13.5	14.01	12.7	12.66	12.54	12.69	14.55	13.48	12.81	13.25	13.97	12.97	13.73	14.06	13.46	12.91	13.56	12.8	13.11	13.77	12.51	13.94	14.24	14.91	12.72	15.2	13.3	12.93	12.61
hsa-miR-1228-3p	8.93	8.89	7.94	7.77	8	8.56	6.67	8.48	7.74	8.66	8.1	7.63	7.88	8.36	8	9.66	8.86	8.03	8.55	7.58	8.09	8.31	6.98	7.31	6.96	7.11	9.18	8	7.44	7.71	7.97	7.37	7.93	8.21	8.06	7.41	8.01	7.23	7.95	8.5	7.38	8.44	8.51	9.21	7.52	9.51	7.82	7.56	7.64
hsa-miR-5001-5p	8.17	9.04	8.69	8.06	7.85	8.66	6.74	8.43	8.2	9.02	8.66	7.87	8.46	8.79	8.64	10.68	9.89	8.67	9.38	9.32	9.1	8.32	7.49	8.09	7.46	7.45	9.39	8.09	8.72	8.7	8.38	7.99	8.2	8.73	9.42	8.11	9.04	8.21	7.76	10.31	9	9.12	8.95	9.57	8.56	9.87	8.91	7.85	7.94
hsa-miR-5001-3p	4.97	4.27	1	3.58	3.52	4.25	1	4.04	3.66	4.61	4.24	3.19	3.34	3.92	2.66	5.25	5.01	3.3	4.19	3.29	3.44	3.81	3.06	2.94	3.01	2.66	4.71	3.47	1	3.2	2.83	1	3.54	4.01	4.12	3.17	3.93	1	3.89	4.66	2.87	3.99	4.52	5.15	3.29	5.77	3.37	1	3.19
hsa-miR-3140-3p	1	1	1	1	1	1	1	1	1	1	1	1	1	1	1	1	1	1	1	1	1	1	1	1	1	1	1	1	1	1	1	1	1	1	2.36	1	1	1	1	1	1	1	1	1	1	1	1	1	1
hsa-miR-3140-5p	1	1	1	3.03	1	1	1	1	1	1	1	1	1	1	1	1	1	1	1	1	1	1	1	1	1	1	1	1	1	1	1	1	1	1	1	1	1	1	1	1	1	1	1	1	1	1	1	1	1
hsa-miR-30e-3p	1	1	1	1	1	1	1	1	1	0	1	1	1	1	3.11	1	1	1	3.36	2.05	1	1	1	1	1	1	1	1	1	1	1	1	1	1	1	1	1	1	1	1	1	1	1	1	1	1	1	1	1
hsa-miR-30e-5p	1	1	1	1	1	1	1	1	1	1	1	1	1	1	1	1	1	1	1	1	1	1	1	1	1	2.62	1	1	1	1	1	2.54	1	1	1.9	1	1	1	1	4.77	1	1	1	2.05	1	1	6.12	1	1
hsa-miR-6808-3p	1	1	1	1	1	1	1	1	1	1	1	1	1	1	1	2.74	2.49	1	1	1	1	3.01	1	1	1	1	1	1	1	1	1	1	1	1	1.49	1	1	1	1	1	1	1	1	1	1	4.25	1	1	1
hsa-miR-6844	1	1	1	1	1	1	1	1	1	1	1	1	1	1	1	1	1	1	1	1	1	1	1	1	1	1	1	1	1	1	1	1	1	1	1	1	1	1	1	1	1	1	1	1	1	1	1	1	1
hsa-miR-6860	7.16	7.57	6.22	6.23	5.95	6.97	4.31	6.39	5.95	6.93	6.75	5.95	6.13	7.18	6.92	8.07	7.16	6.55	7.5	6.14	6.52	6.24	5.56	5.47	5.17	5.63	7.42	5.88	5.78	6.14	6.59	5.71	5.98	6.59	6.82	5.78	6.26	6.15	5.93	7.42	5.83	6.85	6.98	7.93	5.59	7.78	6.72	5.56	5.74
hsa-miR-6863	1	1	1	1	1	1	1	1	1	1	1	3.03	1	1	1	2.41	2.49	1	1	1	3.46	1	1	1.85	2.04	1	2.81	1	2.89	1	0	1	1	1	5.67	1	1	1	3.78	1	1	1	1	2.59	1	1	1	1	1
hsa-miR-376b-3p	1	1	1	1	1	1	1	1	1	1	1	1	1	1	1	1	1	1	1	1	1	1	1	2.3	1	1	1	1	1	1	1	1	1	1	1.95	1	1	1	1	1	1	1	1	1	1	1	2.02	1	1
hsa-miR-376b-5p	1	1	1	1	1	1	1	1	1	1	1	1	1	1	1	1	1	1	1	1	3.31	1	1	1	1	1	1	1	1	1	1	1	1	1	1	1	1	1	1	1	1	1	1	1	1	1	1	1	1
hsa-miR-6745	5	4.45	3.73	2.47	4.01	4.88	1	3.66	2.59	4.64	5.2	4.5	4.43	4.96	4.96	6.88	5.4	5.05	5.39	3.54	5.28	5.13	3.26	3.96	3.66	4.36	5.35	4.34	3.97	4.09	4.8	4.43	4.83	5.23	2.94	1	4.43	1	3.87	3.24	3.09	4.37	4.74	5.46	2.89	6.48	3.74	1	1
hsa-miR-590-5p	1	1	1	1	1	1	1	1	1	1	1	1	1	1	1	1	1	1	1	1	1	1	1	1	1	1	1	1	1	1	1	1	1	1	1	1	1	1	1	1	1	1	1	1	1	1	1	1	1
hsa-miR-663a	12.16	12.45	11.91	11.97	12.12	12.66	10.26	12.07	11.66	12.32	12.2	11.54	11.87	12.25	12.15	13.39	12.3	11.88	12.5	11.48	11.95	12.41	10.99	11.19	11.55	11.04	12.26	11.31	11.23	11.65	11.82	10.92	12.09	12.34	11.24	10.95	11.88	10.98	11.14	11.34	10.54	11.89	12.2	12.14	11.25	12.69	10.67	10.49	10.93
hsa-miR-663b	9.79	10.16	9.32	10.14	9.72	10.51	9.09	10.58	9.42	9.94	10.64	9.76	10.1	9.76	9.82	11.05	10.37	9.36	9.51	7.67	9.54	10.66	9.59	8.83	8.66	8.52	10.74	9.51	8.01	8.93	9.2	8.86	9.85	10.18	8.99	9.41	10.12	9.49	10.07	9.47	8.08	10.09	9.93	10.77	9.26	11.07	10.03	8.88	9.87
hsa-miR-590-3p	1	1	1	1	1	1	1	1	1	1	1	1	1	1	1	1	1	1	1	1	2	1	1	1	1	1	1	1	1	1	1	1	1	1	1	1	1	1	1	1	1	1	1	1	1	1	1	1	1
hsa-miR-6808-5p	9.54	10.17	9.41	8.76	8.99	10.2	6.81	9.52	9.19	10.1	10.24	9.33	10.03	10.66	10.39	11.57	9.82	10.26	11.05	9.74	9.84	9.83	8.35	8.92	8.75	8.84	11.02	9.53	9.48	9.71	9.95	8.7	9.43	9.97	8.35	8.26	8.96	8.11	8.58	8.76	7.66	9.84	10.38	10.09	9.11	11.12	8.93	8.78	8.32
hsa-miR-1910-5p	6.73	6.91	6.19	5.91	6.17	6.88	4.67	6.71	6.1	6.93	6.46	5.88	6.01	6.59	6.09	7.87	7.11	6.29	6.75	6.04	6.1	6.23	5.3	5.9	5.39	5.02	7.61	6.14	5.71	5.81	6.19	5.55	6.14	6.22	6.36	5.73	6.13	5.31	6.03	6.81	5.47	6.49	6.89	7.18	5.48	7.48	6.37	5.54	5.97
hsa-miR-1910-3p	4.81	6.19	5.12	5.33	1	5.67	3.59	5.79	4.12	5.89	5.8	5.21	4.59	4.75	5.77	6.76	5.83	5.09	4.89	3.77	5.09	5.86	4.65	3.94	3.79	4.42	5.68	4.05	4.21	4.74	5.03	4.45	4.78	6.03	3.82	4.16	4.49	3.66	5.28	4.27	1	5.07	5.38	6.58	4.3	6.6	6.24	2.75	4.97
hsa-miR-539-5p	1	1	1	1	1	1	1	3.22	3.49	1	1	1	1	1	2.88	4.1	2.39	1	1.95	2.09	1	2.99	2.96	1	1	1	1	1	1	1	1	1	1	2.45	3.69	1	2.87	1	1	1	1	1	3.3	3.91	1	3.95	1	1	1
hsa-miR-539-3p	1	1	1	1	1	1	1	1	1	1	1	1	1	1	1	1	1	1	1	1	1	1	1	1	1	1	1	1	1	1	1	1	1	1	1	1	1	1	1	1	1	1	1	1	1	1	1	1	1
hsa-miR-6505-5p	1	1	1	1	1	1	1	1	1	1	1	1	1	2.74	1	1	1	1	1	1	1	1	1	1	1	1	1	1	1	1	1	1	2.1	1	1.21	1	2.42	1	1	1	1	1	1	1	1	1	2.52	1	1
hsa-miR-6505-3p	3.54	3.8	1	1	1	3.54	1	1	2.74	5.29	3.93	1	2.65	4.06	3.32	4.33	1	4.01	3.63	1	3.23	3.77	1	1	1	2.99	4.3	1	1	2.49	2.51	1	3.28	3.14	3.77	1	3.79	1	3.73	3.6	1	3.93	4.41	4.6	3.44	5.42	3.18	1	1
hsa-miR-5000-5p	1	1	1	1	1	1	1	1	1	1	1	1	1	1	3.57	2.99	2.91	1	1	1	1	1	1	1	1	1	1	1	1	1	1	1	2.72	1	1	1	1	1	1	1	1	1	1	1	1	3.13	1	1	1
hsa-miR-5000-3p	1	1	1	1	1	1	1	1	1	1	1	1	1	1	1	1	1	1	1	1	2.75	1	1	1	1	1	1	1	1	1	1	1	1	1	1	1	1	1	1	1	1	1	1	1	1	1	1	1	1
hsa-miR-525-5p	1	2.57	2.93	3.35	3.55	3.71	1	3.04	2.63	3.95	3.86	3.14	2.86	3.83	3.8	4.87	3.82	2.76	3.83	1	2.61	3.24	1	2.32	3.53	3.39	3.35	1	1	3.37	3.32	2.08	3.59	4.01	2.8	1	3.5	1	3.35	3.54	1	3.43	3.77	4.62	3.56	4.96	2.74	2.73	1
hsa-miR-525-3p	1	1	1	1	1	1	1	1	1	1	2.92	1	1	2.34	2.83	1	2.34	1	3.55	1	1	1	1	2.93	2.15	1	1	1	1	1	1	1	1	1	3.22	1	1	1	1	1	1	1	1	2.52	1	1	1	1	1
hsa-miR-5699-3p	3.5	3.45	1	3.05	1	1	1	1	1	1	1	1	1	1	1	1.66	1	1	1	1	1	1	1	1	1	1	1	1	1	1	1	1	1	1	1	1	1	1	1	1	1	1	1	1	1	1	1	1	1
hsa-miR-5699-5p	6.44	5.77	5.1	4.29	4.28	5.62	3.28	4.88	4.44	5.58	5.48	4.57	4.82	5.59	4.78	6.99	5.86	5.12	5.97	4.84	5.09	5.47	4.46	4.28	3.57	4.59	6.11	4.65	4.33	4.87	4.98	3.75	4.73	5.26	4.85	3.96	4.77	3.67	4.55	5.63	2.88	5.42	5.54	6.14	4.39	6.34	4.91	3.37	3.83
hsa-miR-183-3p	5.08	1	1	2.23	4.45	3.57	1	1	1	3.3	5.73	4.84	5.41	5.35	5.58	6.39	4.37	5.43	6.25	4.82	5.71	3.77	1	5.35	4.65	5.28	5.59	5.42	5.26	4.75	4	3.55	3.9	4.48	1.52	1	2.53	1	1	1	1	3.48	4.96	3.72	3.36	5.17	1	1	1
hsa-miR-183-5p	1	1	1	2.06	1	1	1	1	1	1	1	1	1	1	1	1	1	1	1	1	1	1	1	1	1	1	1	1	1	1	1	1	1	1	2.31	1	1	1	1	1	1	1	1	1	1	1	1	1	1
hsa-miR-7-5p	1	1	1	1	1	1	1	1	1	1	1	1	1	1	1	1	1	1	1	1	1	1	1	1	1	1	1	3.24	1	1	1	1	1	1	2.38	3.34	1	1	1	1	1	1	1	1	1	1	1	1	1
hsa-miR-3150a-5p	1	3.25	1	2.96	3.06	4.55	1	4.19	1	4.31	3.66	3.09	2.62	2.6	3.27	5.14	3.79	3.39	3.07	2.14	1	3.73	2.88	3.1	2.21	1	3.97	1	1	2.58	1	2.93	3.81	3.38	2.58	2.63	3.75	1	1	3.79	1	4	4.35	5.16	3.02	5.45	2.36	1	4.07
hsa-miR-340-5p	1	1	1	1	1	1	1	1	1	1	1	1	1	1	1	1	1	1	1	1	2.56	1	1	1	1	1	1	1	1	1	1	1	1	2.15	1	1	1	1	1	1	1	1	1	1	1	1	1	1	1
hsa-miR-340-3p	4.02	3.08	3.39	2.88	3.14	3.84	2.73	3.29	3.75	4.18	1.95	1	1	3.53	3.06	4.65	4.18	2.74	3.35	1	2.41	1	1	3.14	2.71	1	2.71	1	2.95	1	1	2.08	2.82	4.32	3.48	2.77	3.73	1	1	3	3.64	4.46	4.52	4.35	2.68	5.2	2.72	3.41	2.68
hsa-miR-4760-5p	1	1	1	1	1	1	1	1	1	1	1	1	1	1	1	1	1	1	1	1	1	1	1	2.76	1	1	1	1	1	1	1	1	1	1	1	1	1.4	1	1	1	1	1	1	1	1	1	1	1	1
hsa-miR-3150a-3p	4.22	5.67	4.79	4.17	4.18	5.37	3.86	4.38	2.77	5.31	5.02	4.62	4.54	5.95	5.05	7.52	7.06	5.58	6.3	5.01	6.09	4.82	3.28	4.28	4.11	4.45	6.12	5.06	4.78	4.93	4.99	4.42	5.09	5.83	4.4	4.08	4.63	4.03	4.15	4.16	4.23	4.61	5.65	5.94	4.41	6.12	4.7	3.64	4.21
hsa-miR-4760-3p	1	1	1	1	1	1	1	1	1	1	1	1	1	1	1	1	1	1	1	1	1	1	1	1	1	1	1	1	1	1	1	1	1	1	1	1	1	1	1	1	1	1	1	1	1	1	1	1	1
hsa-miR-6741-3p	8.19	7.6	7.11	6.56	6.93	7.94	5.38	7.27	6.71	7.7	7.01	6.3	6.51	6.99	6.74	8.54	7.44	6.6	7.2	5.91	6.48	7.18	5.67	5.59	5.71	5.73	7.73	6.54	6.03	6.39	6.64	5.63	6.46	6.99	6.71	5.71	7.01	6.45	6.54	7.23	5.9	7.32	7.62	8.37	6.14	8.78	6.87	6.31	6.4
hsa-miR-6741-5p	9.33	8.9	8.16	7.99	7.93	9.07	6.95	9.08	8.59	9.33	9.18	8.37	8.71	9.06	8.67	10.48	9.47	8.49	9.22	8.45	8.48	8.76	7.8	7.89	7.8	7.71	9.29	8.3	8.17	8.4	8.98	8.13	8.51	9.08	8.59	8	8.56	8.36	8.45	9.63	7.81	9.17	9.52	9.87	8.46	10.48	9.63	8.28	7.89
hsa-miR-516b-5p	1	2.64	1	2.33	1	1	2.7	1	1	1	1	1	1	2.94	1	1	1	1	1	2.11	1	1	1	1	1	1	1	1	1	1	1	1	1	1	1	1	1.55	1	1	1	1	1	1	1	1	1	1	1	1
hsa-miR-511-5p	1	1	1	1	1	1	1	1	1	1	1	1	1	1	1	1	1	1	1	1	1	1	1	1	1	1	1	1	1	1	1	1	1	1	1	1	1	1	1	1	1	1	1	1	1	1	1	1	1
hsa-miR-511-3p	1	1	1	1	1	1	1	1	1	1	1	1	1	1	2.84	1	1	1	1	1	1	1	1	1	1	1	1	1	1	1	1	1	1	1	1	1	1	1	1	1	1	1	1	1	1	1	1	1	1
hsa-miR-6755-3p	1	1	1	1	1	1	1	1	1	1	1	1	1	2.33	1	1	1	1	1	1	1	1	1	1	1	1	1	1	1	1	1	1	1	1	1	1	1	6.3	1	1	1	1	1	2.32	1	2.52	1	1	1
hsa-miR-6755-5p	1	1	1	1	1	1	1	1	1	2.48	1	1	1	1	1	1	1	1	1	1	2.1	1	1	1	1	1	1	1	1	1	1	1	1	1	1	1	1	1	1	1	1	1	1	1	1	1	1	1	1
hsa-miR-7113-5p	1	3.75	1	1	1	3.15	1	3.54	1	4.17	2.8	2.86	3.7	4.06	3.63	5.67	5.02	3.98	4.47	2.55	3.78	4.1	1	3.32	1	1	4.34	3.69	3.4	2.5	3.27	3.19	4.06	4.73	3.1	1	2.78	1	3.13	3.61	1	3.62	3.98	5.36	3.22	5.36	4.01	3.84	1
hsa-miR-7113-3p	8.18	8.29	7.85	7.61	7.48	8.56	6.26	8.05	7.36	8.33	7.98	7.09	7.31	7.97	7.76	9.49	8.52	7.7	8.21	7.26	7.7	7.89	6.74	6.75	6.47	6.41	9.23	7.55	7.07	7.35	7.52	6.98	7.5	8.02	7.53	6.9	7.63	7	7.15	7.94	6.91	7.68	8.27	8.8	7.07	9.13	7.72	6.96	7.14
hsa-miR-509-3-5p	1	1	1	1	2.94	1	1	1	1	1	1	1	1	2.55	1	1	2.82	3.07	1	1	2.72	1	1	1.52	1	1	1	1	1	3.02	1	1	2.44	1	1.89	1	2.06	1	1	2.76	1	1	1	1	1	1	2.13	1	1
hsa-miR-3614-3p	1	1	1	1	1	1	1	1	1	1	1	1	1	1	1	1	1	1	1	1	1	1	1	1.47	1	1	1	1	1	1	1	1	1	1	1	1	1	1	1	1	1	1	1	1	1	1	1	1	1
hsa-miR-3614-5p	7.98	7.15	6.38	5.89	6.49	7.15	5.11	6.7	5.99	7.07	6.74	5.94	6.23	6.74	6.41	7.99	6.98	6.32	6.93	5.77	6.29	6.59	5.08	5.86	5.12	5.6	7.47	6.28	5.7	5.92	6.15	5.55	6.22	6.61	6.24	5.63	6.23	5.39	6.06	6.3	5.19	6.6	6.76	7.35	5.74	7.86	6.04	5.72	5.84
hsa-miR-486-5p	7.29	7.52	7.21	7.45	8.39	7.5	7.14	8.17	9.48	8.23	7.23	7.32	6.76	7.15	6.69	7.95	7.45	6.63	8.5	7.28	7.05	7.06	6.19	5.79	6.02	5.64	7.34	6.71	6.71	6.16	6.42	6.2	6.87	6.86	9.14	6.86	8.68	7.15	7.06	9.8	8.91	7.3	7.6	8.36	6.05	7.83	8.02	7.18	6.83
hsa-miR-486-3p	10.48	10.74	9.24	9.98	9.75	10.22	8.59	10.33	9.91	10.13	10.34	9.83	10.19	9.93	9.83	10.85	10.03	9.42	9.83	8.81	9.61	10.19	9.89	9.37	8.86	8.69	11.45	9.21	8.66	9.34	9.64	9.24	9.7	9.95	9.38	10.12	10.2	10.09	10.02	9.61	8.48	9.95	10.27	10.67	9.82	10.84	10.05	8.82	10.18
hsa-miR-6887-5p	8.65	8.89	7.51	7.89	7.35	8.72	6.15	7.91	7.16	8.27	8.14	7.45	7.67	8.12	8.11	9.64	8.65	7.85	8.33	7.43	7.81	8.45	7.12	6.96	6.76	7.38	8.83	7.39	6.79	7.27	7.9	7.25	7.76	8.52	7.08	7.08	7.61	7.21	7.54	7.7	7.08	7.92	8.44	9.31	7.4	9.69	7.81	7.61	7.54
hsa-miR-6887-3p	7.71	7.38	6.84	6.77	6.84	7.82	5.1	7.18	6.47	7.55	6.72	5.89	6.21	6.66	6.3	8.26	7.2	6.39	7.03	5.73	6.41	6.84	4.85	5.43	5.24	5.37	7.47	6.17	5.49	5.96	6.29	5.77	6.32	6.89	6.42	5.83	6.71	5.67	6.03	6.9	5.95	6.89	7.34	8.15	6.05	8.66	6.52	6.17	5.96
hsa-miR-197-5p	9.42	10.18	9.05	8.25	8.44	9.53	6.72	8.69	8.34	9.49	8.23	7.52	7.95	8.95	8.58	10.64	9.99	8.67	9.51	9.07	8.71	8.31	7.75	7.59	7.28	7	10.28	8.33	8.4	8.33	8.87	8.24	8.28	8.93	9.65	8.33	8.9	8.23	8.23	10.08	8.8	9.12	9.31	9.92	8.2	10.27	9.56	8.16	7.87
hsa-miR-197-3p	7.44	7.33	6.53	6.36	6.56	7.59	5.45	6.72	6.11	7.25	6.68	5.85	6.22	6.61	6.41	8.22	7.38	6.4	7.09	5.73	6.3	6.7	5.33	5.31	5.2	5.25	7.49	6.12	5.55	6.01	6.5	5.72	6.26	6.89	6.4	5.67	6.42	5.52	6.23	6.89	5.6	6.61	7.31	7.87	5.88	8.17	6.65	5.78	6
hsa-miR-7704	14.67	15.3	14.83	14.88	14.66	15.41	13.63	15.3	14.62	15.31	15.55	14.81	15.15	15.39	15.08	16	15.81	14.91	15.48	14.44	14.77	15.29	14.49	14.14	14.02	13.68	15.97	14.64	14.01	14.5	15.06	14.26	14.82	15.3	14.85	14.51	15.04	14.61	14.87	15.28	14.01	15.36	15.5	15.94	14.47	16	15.17	14.33	14.47
hsa-miR-7705	1	1	1	1	1	1	1	1	1	1	1.96	1	1	1	4.98	1	1	1	1	1	1	1	1	1	1	1	2.97	1	1	1	1	1	1	1	1	1	1	1	1	1	1	1	1	1	1	1	2.47	1	1
hsa-miR-7702	5.03	4.3	4.18	3.97	1	4.41	1	4.95	4.03	5.37	4.73	3.63	4.19	4.85	4.06	6.49	5.36	4.43	4.9	4.19	4.66	5.1	2.9	4.09	3.69	3.66	5.23	3.85	3.68	4.09	4.59	3.7	4.69	5.97	4.01	1	4.74	1	3.67	4.06	3.09	4.27	5.39	6.04	4.11	6.39	4.31	4.23	3.9
hsa-miR-7703	3.95	3.66	3.03	1	1	3.56	1	2.94	3.29	4.95	2.95	1	1	3.26	1	4.95	3.59	4.05	3.44	1	3.21	1	1	2.43	1	1	3.63	1	3.35	1	3.12	3.07	3.45	3.28	2.69	1	4	1	3.3	4.04	1	3.82	4.12	5.17	2.77	5.74	3.69	1	1
hsa-miR-7706	1	2.64	1	2.93	1	1	4.81	1	2.5	3.86	3.7	1	3.48	3.56	1	4.84	3.42	1	2.66	1	3.38	4.39	2.89	1	1	2.86	3.81	1	3.58	2.45	2.55	1	2.32	3.74	3.31	1	3.56	1	1	3.02	1	4.07	4.14	4.89	2.7	4.8	3.83	1	2.99
hsa-miR-7641	4.71	6.54	4.92	5.3	4.62	6.58	6.09	7.36	6.1	8.61	7.25	6.14	7	8.45	7.63	9.87	10.13	6.94	8.33	6.75	7.17	8.93	7.33	6.07	5.65	5.74	7.58	6.01	5.85	6.84	7.46	6.12	7.41	8.5	7.91	6.84	7.52	6.49	8.12	8.98	7.36	8.66	7.7	9.89	4.1	8.4	9.01	5.31	7.42
hsa-miR-6871-5p	4.2	5.74	4.76	4.11	3.96	5.55	3.2	4.97	4.5	5.32	5.05	4.56	5.37	6	5.52	7.27	6.4	5.53	6.27	5.33	5.4	5.48	4.35	4.86	3.95	4.01	5.82	4.83	4.82	4.86	5.87	5	5.28	6.2	4.33	3.65	5.18	4.53	4.69	5.43	4.71	5.39	6.28	6.65	4.95	7.13	5.47	4.74	4.53
hsa-miR-6871-3p	1	3.5	3.37	2.27	3.73	4.03	1	3.87	3.07	4	2.96	3.05	3.23	3.88	3.63	5.46	4.43	4.32	3.6	3.38	2.82	3.86	1	2.92	2.25	1	3.65	1	3.7	2.93	3.63	2.18	2.15	3.87	1.57	1	3.43	1	1	4.16	1	3.56	3.29	5.1	3.63	4.65	2.66	4.38	3.08
hsa-miR-7515	1	1	1	2.64	1	1	1	1	1	1	1	1	1	3.38	1	4.61	3.31	1	2.53	1.96	2.42	1	1	1	1	1	1	1	1	2.83	1	1	1	1	1.63	1	2.08	1	1	1	1	4.08	1	2.75	1	3.84	1	1	1
hsa-miR-367-3p	1	1	1	1	1	1	1	1	1	1	1	1	1	1.92	1	1	1	1	1	1	1	1	1	1	1	1	1	1	1	1	1	1	1	1	1	1	1	1	1	1	1	1	1	1	1	1	1	1	1
hsa-miR-367-5p	1	1	1	1	1	1	1	1	1	1	1.71	1	1	1	1	1	1	1	1	1	1	1	1	1.62	1	2.76	1	1	1	1	1	1	1	1	1	1	1	1	1	1	1	1	1	1	1	1	1	2.49	1
hsa-miR-6885-5p	14.16	13.03	12.11	12.31	12.83	13.26	11.95	13.21	12.17	12.74	13.53	12.74	12.84	12.6	12.57	13.79	12.75	12.36	12.65	11.25	12.62	13.5	12.51	12.1	11.83	11.98	13.34	12.67	11.44	11.84	12.31	11.72	12.73	12.83	11.3	12.09	12.78	12.01	13.04	11.55	10.67	12.73	12.65	13.32	12.05	13.83	12.23	11.6	12.51
hsa-miR-6885-3p	7.44	6.96	6.47	5.61	5.96	7.16	4.92	6.57	5.93	6.9	6.21	5.41	5.84	6.43	6.08	7.62	6.83	6.21	6.53	5.52	5.9	6.14	4.27	5.05	4.96	5.28	7.06	6	5.49	5.68	6	5.23	5.69	6.35	6.37	5.22	6.32	5.08	5.85	6.76	5.59	6.62	6.87	7.53	5.63	7.77	6.06	5.53	5.34
hsa-miR-7150	10.88	11.15	10.2	9.76	9.62	10.93	7.73	10.23	9.64	10.95	10.23	9.36	9.77	10.84	9.89	12.27	11.35	10.28	10.94	9.59	10.02	10.6	8.52	8.74	8.58	9.01	11.18	9.83	9.36	9.8	10.2	8.87	9.83	10.82	9.96	8.6	9.7	8.57	9.18	10.42	9.3	10.13	10.55	11.23	8.72	11.83	9.93	9.02	8.7
hsa-miR-4761-5p	1	1	1	1	1	1	1	1	1	1	1	1	1	1.66	1	2.55	1	1	1.8	1	1	1	1	1	1	1	1	1	1	1	1	1	1	1	1	1	1.58	1	1	1	1	1	1	1	1	1	1	1	1
hsa-miR-4761-3p	1	1	1	2.64	1	3.46	1	1	3.14	3.07	3.4	1	2.91	4.05	3.45	3.96	3.69	2.94	3.08	1	3.23	1	1	2.02	2.3	1	3.53	1	1	1	2.88	2.42	2.61	3.77	2.68	1	1.88	5.16	1	1	1	3.2	3.06	4.05	3.06	4	1	1	1
hsa-miR-548o-3p	1	1	1	1	1	1	1	1	1	1	1.8	1	1	1	1	1	1	1	1	1	1	1	1	1	1	1	1	1	1	1	1	1	1	1	1	1	1	1	1	1	1	3.88	1	1	1	1	1	1	1
hsa-miR-4789-5p	1	1	1	1	1	1	1	1	1	1	2.58	1	1	1	2.91	1	1	1	1	1	1	1	1	1	1	1	1	1	1	1	1	1	1	1	1	1	1	1	1	1	1	1	1	1	1	1	1	1	1
hsa-miR-4789-3p	1	1	1	1	1	1	1	1	1	1	1	1	1	1	1	1	1	1	1	1	1	1	1	1	1	1	1	1	1	1	1	1	1	2.16	1	1	1	1	1	1	1	1	1	1	1	1	1	1	1
hsa-miR-4800-5p	6.9	6.72	5.73	5.52	5.67	6.8	6.57	6.47	5.54	6.36	6.7	5.84	6.56	6.55	6.74	7.95	7.02	6.58	7.07	6.14	6.38	7.19	8.14	5.49	5.29	5.73	6.59	5.52	5.66	6.16	6.54	5.62	6.42	6.88	5.37	5.2	6.48	5.8	5.83	5.99	7.55	6.78	7.03	7.45	5.95	7.83	6.13	5.87	6.14
hsa-miR-30d-3p	1	1	1	1	2.76	1	1	1	1	1	1	1	1	1	1	3.42	1	1	1	3.43	1	1	1	1	1	1	1	1	1	1	1	1	1	1	1	1	1	1	1	1	1	1	1	1	1	1	1	1	1
hsa-miR-4800-3p	6.12	6.53	5.95	5.21	5.99	6.75	3.36	5.73	4.73	6.35	5.69	5.47	5.38	5.77	5.59	7.94	6.52	5.85	6.1	6.3	5.74	5.24	4.56	5.39	4.3	4.8	6.91	5.3	5.45	5.49	5.18	4.68	5.14	5.77	6.42	4.4	6.11	4.59	5.06	6.9	5.65	5.83	5.67	6.67	4.98	6.97	5.34	4.81	4.98
hsa-miR-30d-5p	5.41	5.41	4.7	3.94	4.5	5.23	4.67	4.66	5.61	5.41	3.55	3.61	4.18	4.41	5.77	5.54	5.85	4.27	5.42	4.2	4.5	4.94	3.87	3.79	2.92	3.44	5.32	4.94	3.74	4.06	4.57	4.06	4.74	4.59	5.4	4.48	5.43	6.47	5.16	6.48	5.29	4.51	5.31	6.59	4.24	5.58	8.11	4.02	4.24
hsa-miR-6807-5p	10.76	8.6	7.18	6.8	7.51	8.25	5.65	7.49	6.81	8.39	7.73	6.9	7.33	7.63	7.7	9.56	8.72	7.66	8.16	6.84	7.47	9.12	6.32	6.65	6.25	7.19	7.99	7.26	6.52	7.23	7.52	6.46	7.82	8.33	6.35	6.16	7.33	5.9	7.31	6.84	6.77	7.52	7.89	8.56	6.49	9.66	7.02	6.75	6.5
hsa-miR-1227-5p	12.2	12.03	11.17	11.17	10.84	11.83	9.53	11.53	10.95	11.81	11.57	10.72	11.12	11.55	11.27	12.9	11.89	11.24	11.85	10.97	11.07	11.37	10.31	10.51	10.14	10.31	12.06	10.86	10.81	11.07	11.19	10.64	11.04	11.56	11.4	10.73	11.3	10.99	10.69	11.87	10.64	11.64	11.83	12.29	10.78	12.7	10.94	10.52	10.58
hsa-miR-1227-3p	5.11	4.83	4.24	3.64	4.84	4.58	3.51	4.54	4.21	5.41	3.94	2.91	4.1	5.06	4.33	5.7	5.06	4.16	4.62	3.77	4.08	4.04	2.71	3.55	3.57	4.26	5.5	3.61	3.47	4.03	3.33	2.56	3.9	4.66	4.17	3.75	4.49	1	4.54	4.99	3.87	4.11	5.25	5.65	3.39	6.09	3.96	4.09	4.28
hsa-miR-6807-3p	1	1	1	1	1	1	1	1	1	1	1	1	1	2.88	1	1	1	1	1	1	1	1	1	1	1	1	1	1	1	1	1	1	1	2.47	1	1	2.85	1	1	1	1	1	1	1	1	1	1	1	1
hsa-miR-548z	1	1	1	1	1	1	1	1	1	1	1	1	1	1	1	1	1	1	1	1	1	1	1	1	1	1	1	1	1	1	1	1	1	1	1	1	1	1	1	1	1	1	1	1	1	1	1	1	1
hsa-miR-3692-5p	4.35	6.96	5.72	4.2	5.09	6.03	1	5.05	4.56	5.68	6.02	5.12	5.18	6.5	5.71	7.15	5.66	5.72	6.74	4.75	5.24	4.75	3.87	4.8	4.15	4.58	5.95	5.14	4.52	4.99	5.86	3.43	4.78	5.62	4.78	2.44	4.47	3.64	4.52	4.09	3.97	5.73	6.13	6.17	4.96	7.1	4.48	3.69	3.76
hsa-miR-3692-3p	1	1	1	1	1	1	1	1	1	1	1	1	1	1.85	1	1	1	1	1	1	1	1	1	1	1	1	1	1	1	1	1	1	1	1	1	1	1	4.24	1	1	1	1	1	1	1	2.97	1	1	1
hsa-miR-520c-3p	1	1	1	2.5	1	3.27	1	1	1	1	2.29	1	1	1.77	1	1	1	1	1	1	1	1	1	1.87	1	1	1	1	1	1	1	1	1	3.64	1	1	2.3	1	1	1	1	1	1	1	1	1	1	1	1
hsa-miR-376a-3p	3.69	1	1	1	2.78	1	1	1	1	1	1.15	1	1	1	2.96	1	1	1	1	1	1	1	1	1.76	1	1	1	1	1	1	1	1	1	1	1	1	1	1	1	1	1	1	1	1	1	1	1	1	1
hsa-miR-376a-5p	1	1	1	2.46	1	1	1	1	1	1	1	1	1	1	1	1.69	1	1	1	1	1	1	1	1	1	1	1	1	1	1	1	1	1	1	1	1	1	1	1	1	1	1	1	1	1	1	1	1	1
hsa-miR-7977	8.07	8.93	7.94	8	7.97	8.43	8.21	8.74	8.06	8.88	7.55	7.06	7.47	8.07	7.78	9.34	9.26	7.39	8.1	8.41	7.77	8.49	7.95	7.04	7.13	6.2	8.87	7.14	8.02	8.38	9.1	8.59	7.98	8.57	9.35	8.68	8.65	8.79	8.55	8.68	8.3	8.38	8.8	9.51	7.8	8.78	8.59	7.26	8.84
hsa-miR-7978	1	1	1	1	1	1	1	1	1	1	1	1	1	2.33	1	1	1	1	1	1	1	1	1	1	1	1	1	1	1	1	1	1	1	1	1	1	1	1	1	1	1	1	1	1	1	1	1	1	1
hsa-miR-7975	6.59	8.3	6.3	7.14	6.82	7.08	8.3	7.72	6.99	7.92	7.09	6.9	7.17	7.29	7.5	7.95	8.73	7.08	7.7	7.34	7.35	7.9	7.48	7.62	6.73	6.26	9.42	7.23	6.94	7.64	9.37	7.74	7.47	8.1	8.68	8.55	8.03	8.47	8.35	8.33	7.23	7.87	8.19	9.26	7.67	7.76	8.76	6.25	8.46
hsa-miR-7976	5.09	4.91	3.76	2.68	3.11	4.38	1	4.8	4.02	4.83	4.44	3.68	5.2	4.21	4.22	5.69	4.79	4.22	4.24	3.37	4	4.03	3.24	3.42	1	2.56	4.62	3.44	3.38	3.73	4.36	3.66	4.04	4.23	4.51	3.53	4.81	1	3.71	4.82	3.03	4.99	5.2	5.82	2.48	5.95	3.59	2.86	3.94
hsa-miR-7973	1	2.66	1	1	1	1	1	1	1	1	1	1	1	2.96	1	3.96	3.23	3.63	1	1	2.55	3.1	1	2.48	1	2.39	1	1	1	1	3.61	1	1	3.56	2.32	1	2.49	1	1	1	1	3.53	1	3.87	1	4.27	1.78	1	1
hsa-miR-7974	1	1	1	1.96	1	3.76	1	3.03	2.99	4.05	3.37	3.32	3.39	3.89	3.67	5.11	3.6	3.56	3.74	1	3.09	3.77	1	1	1	3.41	2.97	3.11	2.62	3.32	1	1	3.34	3.8	2.93	2.83	3.92	1	1	2.7	1	3.01	3.75	4.8	2.66	4.94	2.93	1	1
hsa-miR-5002-5p	1	1	1	1	1	1	1	1	1	1	1	1	1	1	1	1	1	1	1	1	1	1	1	1	1	1	1	1	1	1	1	1	1	1	1	1	1	1	1	1	1	1	1	1	1	1	1	1	1
hsa-miR-5002-3p	5.03	5.02	5.27	4.11	3.77	4.98	2.69	5.36	4.81	5.45	5.04	4.25	3.93	4.93	4.32	6.26	5.71	4.77	5.31	4.22	4.91	4.78	1	4.25	3.98	3.4	5.76	4.31	3.82	3.84	4.23	3.49	4.79	4.92	4.61	3.34	4.94	5.87	4.55	5.29	3.63	5.32	5.27	6.14	4.5	6.47	4.6	4.43	4.21
hsa-miR-6504-3p	1	2.71	2.53	2.35	1	3.59	1	3.13	1	3.58	3.62	2.69	1	3.36	3.28	4.86	4.1	1	3.99	1	2.59	3.37	1	1	1	2.92	4.25	1	1	2.03	3.55	1	1	3.75	1	1	3.69	1	1	1	1	2.75	3.58	4.35	1	4.69	1.69	2.88	2.85
hsa-miR-6504-5p	1	1	1	1	1	1	1	1	1	3.05	2.92	1	1	2.89	3.49	4.06	3.88	3.26	3.66	1.82	2.15	3.19	1	1	1	3.74	4.5	1	1	2.47	1	1	1	3.37	3.4	2.54	2.57	1	1	1	1	3.16	3.4	3.32	1	4.13	2.39	1	1
hsa-miR-6768-3p	1	1	1	1	1	1	1	1	1	2.37	1	1	1	3.84	1	3.65	1	1	1	1	2.41	3.12	1	1	1	2.61	1	1	1	2.26	1	1	1	2.38	1	1	1	1	1	1	1	1	2.66	2.66	1	3.48	1	1	1
hsa-miR-6768-5p	12.04	12.09	11.66	10.89	11.32	12.43	9.62	11.72	11.27	12.34	12.41	11.35	11.85	12.58	12.21	13.83	12.84	12.27	12.99	11.59	12.04	12.11	10.3	10.99	10.81	10.95	12.85	11.79	11.5	11.9	11.9	10.74	11.74	12.48	11.15	10.35	11.36	10.14	10.75	11.11	10.51	11.55	12.27	12.58	10.77	13	10.72	10.62	10.35
hsa-miR-182-3p	1	1	1	1	1	1	1	1	1	1	1	1	1	1	1	1	1	1	1	1	1	1	1	1.81	1	1	1	1	1	1	1	1	1	1	1	2.96	1	1	1	1	1	1	1	1	1	1	1.82	1	1
hsa-miR-182-5p	1	1	1	1	1	1	1	1	1	1	2.92	1	1	1	3.05	1	1	1	1	1	2.97	1	1	1	1	1	1	2.64	1	1	1	1	1	1	2.53	1	1.74	1	1	3.12	1	1	1	1	1	1	1	1	1
hsa-miR-6754-3p	6.87	6.8	6.16	5.88	5.5	6.85	4.88	6.64	5.83	6.93	6.43	5.61	6.02	6.69	5.97	8.01	7.15	6.22	6.92	5.63	6.02	6.22	5.14	5.31	4.83	5.53	7.24	6	5.31	5.99	6.16	5.38	6.09	6.65	6.28	5.34	6.25	5.44	5.89	6.74	5.42	6.62	7.02	7.55	5.74	8	6.27	5.52	5.72
hsa-miR-6754-5p	6.28	6.39	5.71	5.87	4.43	6.49	4.38	6.13	4.82	6.32	6.33	5.61	5.94	6.26	6.06	7.7	6.79	6.16	6.46	5.44	6.09	6.37	4.76	5.03	4.48	5	7.15	5.56	5.31	5.31	6.07	5.12	6	6.41	5.21	4.9	5.38	4.94	5.47	5.64	4.13	5.92	6.35	7.15	5.3	7.36	6.18	4.54	5.21
hsa-miR-3613-3p	1	3.96	2.94	1	2.81	1	1	1	1	2.25	1	1	1	2.49	1	3.59	3.06	1	1	1	1	1	1	1	1	2.66	3.19	1	1	1	1	1	1	1	1	1	2.43	1	1	2.58	1	2.72	3.23	3.13	1	3.47	2.24	1	1
hsa-miR-3613-5p	1	1	1	1	1	1	1	1	1	1	1	1	1	1	1	1	1	1	1	1	1	1	1	1	1	1	1	1	1	1	1	1	1	1	1	1	1	1	1	1	1	1	1	1	1	1	2.94	1	1
hsa-miR-8052	6.71	7.26	6.27	6.38	6.14	7.22	5.03	6.79	5.91	6.78	6.58	6.04	6.31	6.6	6.38	7.8	6.74	6.04	6.74	5.88	6.29	6.49	5.61	5.36	5.47	5.45	7.01	5.89	5.77	5.99	6.26	5.58	6.15	6.66	6.2	6.02	6.52	6.05	6.18	6.41	5.76	6.49	6.85	7.5	5.83	7.59	6.45	5.65	5.95
hsa-miR-8055	1	3.98	1	1	1	1	1	1	1	2.65	2.65	1	1	3.61	3.42	5.23	3.9	3.21	3.87	1.81	2.54	1	1	3.03	1	2.9	2.56	1	1	2.71	3.21	2.18	1	3.68	3.33	1	3.2	1	1	3.28	1	3.26	1	3.39	1	4.42	1	1	1
hsa-miR-8056	1	1	1	1	2.92	1	1	1	1	1	1	1	1	1	1	1	1	1	1	1	1	1	1	1	1	1	1	1	1	1	1	1	1	1	1	1	1	1	1	1	1	1	1	1	1	1	1	1	1
hsa-miR-8053	1	1	1	1	1	1	1	1	1	1	1	1	1	1	1	1	1	1	1	1	1	1	1	1	1	1	1	1	1	1	1	1	1	1	1	1	1	1	1	1	1	1	1	1	1	1	1	1	1
hsa-miR-8054	1	1	1	1	1	1	1	1	1	1	1	1	1	1	1	2.11	1	1	1	1	1	1	1	1	1	1	1	1	1	1	1	1	1	1	1	1	1	1	1	1	1	1	1	1	1	1	1	1	1
hsa-miR-8059	8.61	9.86	8.72	8.92	8.96	9.35	8.37	8.85	8.73	9.16	8.83	8.41	8.85	9.38	8.97	9.95	9.64	9.01	9.6	9.04	8.9	9.13	8.93	8.47	8.48	8.18	9.45	8.56	8.69	9.06	9.34	9.2	8.9	9.39	9.01	8.96	9.07	9.14	8.87	9.57	9.14	9.32	9.44	9.98	8.44	9.76	9.89	8.52	9.03
hsa-miR-8057	4.13	6.03	3.55	2.77	1	3.22	1	3.73	1	4.8	4.41	3.42	3.79	3.61	3.73	5.67	4.56	3.7	4.05	1.88	3.43	3.76	3.33	2.22	2.17	3.17	4.03	3.86	1	3.53	3.91	1	3.56	4.07	2.84	1	3.65	1	1	3.61	1	3.98	3.88	5.16	2.69	5.51	2.16	3.59	1
hsa-miR-8058	1	1	1	1	1	1	1	1	1	1	1	1	1	1	1	2.48	3.86	1	1	1	1	1	1	1.43	1	1	1	1	1	1	1	1	3	1	1	1	1.73	1	1	1	1	1	1	2.65	1	2.59	1	1	1
hsa-miR-8070	1	4.09	1	1	1	1	1	1	2.95	3.67	3.58	1	2.76	3.19	2.92	4.81	2.75	2.66	3.85	1	2.67	1	1	2.2	1	2.99	3.32	1	1	2.33	1	1	1	3.17	2.16	1	3.13	1	3.11	3.05	1	3.99	1	4.08	2.5	4.53	1	1	1
hsa-miR-8062	1	1	1	1	1	1	1	1	1	1	1	1	1	1.68	1	1.5	1	1	1	1	1	1	1	1	1	1	1	1	1	1	1	1	1	1	2.11	1	1	1	1	1	1	1	1	1	1	1	1	4.02	1
hsa-miR-8063	9.93	10.01	8.88	9.78	9.44	9.97	8.47	9.97	9.18	9.94	10.08	9.15	9.68	9.53	9.62	10.7	9.97	8.99	9.19	7.91	9.3	10.63	9.47	8.77	8.48	8.52	10.78	9.07	8.4	8.97	9.58	8.75	9.8	10.07	8.49	9.16	9.61	9.32	9.8	8.76	7.75	9.64	9.88	10.89	8.82	10.48	9.86	8.18	9.69
hsa-miR-8060	5	4.54	3.49	3.52	1	4.32	1	3.63	2.76	4.53	5.25	4.28	4.87	5.69	5.42	6.63	5.9	5.36	6.14	4.23	5.25	5.33	4.33	4.3	3.52	3.95	5.56	4.28	4.15	4.37	4.3	3.97	4.79	5.5	3.59	3.39	4.39	1	3.95	4.88	3.6	4.63	5.34	5.94	3.95	6.02	5.38	4.26	4.29
hsa-miR-8061	1	1	1	1	1	1	1	1	1	1	1	1	1	1	1	1	1	1	1	1	1	1	1	1	1	1	1	1	1	1	1	1	1	1	1	1	1	1	1	1	1	1	1	1	1	1	1	1	1
hsa-miR-8066	1	1	1	1	1	1	1	1	1	1	1	1	1	1	1	1	1	1	3.73	1	1	1	1	1	1	1	1	1	1	1	1	1	1	1	1	1	1	1	1	1	1	1	1	1	1	1	1	1	1
hsa-miR-8067	1	1	1	1	1	1	1	1	1	1	1	1	1	1	1	1	1	1	1	1	1	1	1	1	1	1	1	1	1	1	1	1	1	1	1	1	1	1	1	1	1	1	1	1	1	1	1	1	1
hsa-miR-8064	4.62	5.8	4.62	3.49	3.02	5.47	3.27	4.66	3.74	5.88	5.25	4.15	4.88	5.55	4.95	7.32	6.47	5.27	5.73	5.57	5.08	5.12	3.59	4.44	3.89	3.92	5.84	4.59	5.15	5.07	4.85	4.65	4.68	5.5	5.11	4.28	5.36	4.65	3.53	6.31	4.88	4.63	5.53	6.33	4.25	6.56	4.98	4.51	4.39
hsa-miR-8065	1	1	1	1	1	1	1	1	1	1	1	1	1	1	1	1	1	1	1	1	1	1	1	1	1	1	1	1	1	1	1	1	1	1	1	1	1	1	1	1	1	1	1	1	1	1	1	1	1
hsa-miR-8068	1	1	1	1	1	1	1	1	1	1	1.82	1	1	1	1	1	1	1	1	1	1	1	1	1	1	1	1	1	1	1	1	1	1	1	1	1	1	1	1	1	1	1	1	1	1	1	1	1	1
hsa-miR-8069	14.4	15.15	14.34	14	13.84	14.91	12.6	14.36	13.92	14.66	14.29	13.55	14.09	14.6	14.06	15.59	15.06	14.13	14.73	13.97	14.01	14	13.22	13.28	13.19	12.61	15.35	13.98	13.51	13.86	14.21	13.65	13.98	14.4	14.55	13.73	14.22	13.93	13.72	14.84	13.54	14.41	14.66	15	13.61	15.36	14.22	13.58	13.51
hsa-miR-8080	1	1	1	1	1	1	1	1	1	1	2.6	1	1	2.56	1	4.28	2.36	3.31	1	1	2.05	3.72	1	2.1	1	1	3.51	1	1	1	1	1	1	1	1	1	1	1	1	1	1	1	1	3.46	1	3.74	1	1	1
hsa-miR-8081	1	2.32	1	1	1	1	1	1	1	3.04	2.32	1	2.69	3.73	2.83	4.36	3.84	2.76	2.9	1	2.64	3.48	1	1	3.22	3.63	1	1	1	2.09	1	1	2.93	3.54	1	1	2.9	1	1	2.59	1	2.87	3.85	3.68	2.56	4.59	1	1	1
hsa-miR-8073	7.41	8.01	6.77	6.79	6.19	7.57	4.78	6.63	6.12	7.61	6.76	5.85	6.24	8.31	6.77	8.53	8.19	7.07	7.37	6.65	6.62	7.72	5.99	5.66	5.57	5.68	8.48	6.19	5.97	6.67	6.63	6.07	6.49	7.24	6.88	5.82	6.8	6.18	6.31	7.43	6.11	6.85	6.93	8.19	5.37	7.89	8.12	5.57	5.83
hsa-miR-8074	1	1	1	1	1	1	1	1	1	1	1	1	3.02	3.25	1	3.91	3.26	1	1.99	1	2.99	1	1	2.01	1	1	1	1	2.75	1	1	1	1	2.51	1	1	2.98	1	1	1	2.86	1	1	2.72	1	1	1	1	1
hsa-miR-8071	7.8	9.06	8.4	7.65	8.06	9.63	6.3	9.84	9.77	10.34	9.74	8.6	9.33	10.3	9.27	11.88	9.76	8.98	9.73	9.46	8.66	9.14	8.33	8.22	7.69	7.25	9.4	8.1	8.82	9.13	9.88	8.78	8.67	9.78	8.71	8.49	9.12	8.54	8.31	8.8	8.41	9.89	10.56	9.79	9.39	11.77	7.94	9.22	7.89
hsa-miR-8072	14.46	15.27	14.58	14.29	14.1	15.03	12.37	14.37	14.03	14.7	14.27	13.59	14.09	14.52	14.02	15.48	14.8	14.11	14.69	14	14.02	13.84	13.05	13.31	13.29	12.86	14.89	13.75	13.61	13.89	14.01	13.43	13.71	14.17	14.5	13.63	14.23	13.79	13.64	14.74	13.56	14.4	14.66	14.75	13.68	15.27	14	13.49	13.38
hsa-miR-8077	4.89	5.26	4.8	2.48	4.05	5.45	1	5.05	3.77	5.22	5.2	4.58	4.98	4.94	5.23	6.96	6.58	5.57	5.67	4.6	4.8	5.52	3.89	3.53	3.47	3.95	5.49	3.82	3.67	3.73	5.41	3.94	5.36	5.62	3.89	3.62	4.75	3.88	4.19	4.71	1	5.38	5.95	6.91	3.95	6.96	4.65	4.14	4.34
hsa-miR-8078	3.91	5.41	4.37	4.38	4	4.55	2.87	5.07	4.93	5.76	5.44	4.62	5.45	6.29	5.42	7.56	7.25	5.37	6.32	5.11	5.46	5.69	4.55	4.81	3.79	4.06	6.49	5.07	4.98	5.06	5.32	4.97	5.23	5.86	5.15	4.39	5.23	3.77	5.17	6.51	4.45	4.96	5.37	6.51	4.18	6.22	6.13	3.54	4.66
hsa-miR-8075	4.25	4.56	3.17	2.42	1	4.28	1	3.6	3.82	3.96	4.71	4.38	4.31	4.7	4.84	6.12	5.43	4.59	5.26	4.29	4.69	4.58	3.58	4.08	3.73	3.49	4.36	3.57	4.01	4.03	4.31	3.98	4.54	4.81	3.01	1	4.05	1	3.57	3.66	3.2	4.17	4.56	5.63	3.48	5.9	3.61	3.24	3.58
hsa-miR-8076	1	1	1	1	1	1	1	1	1	1	1	1	1	1	1	1	1	1	1	1	1	1	1	1	1	1	1	1	1	1	1	1	1	1	1	1	1	1	1	1	1	1	1	1	1	1	1	1	1
hsa-miR-8079	1	1	1	1	1	1	1	1	1	3.11	1	1	1	3.32	1	3.47	2.35	1	2.33	1	1	3.13	1	3.14	1	1	1	1	1	3.06	1	2.12	1	3.3	1	1	2.18	1	1	1	1	1	1	2.19	1	3.59	1	1	1
hsa-miR-8084	3.84	1	1	2.36	3.13	1	1	1	1	2.46	3.06	1	1	3.79	1	1	2.67	2.6	2.18	1	1	1	1	1	1	1	3.04	1	1	1	1	1	1	1	1	1	1	1	1	1	1	1	1	1	1	1	1	1	1
hsa-miR-8085	7.03	6.91	5.43	5.55	5.55	6.75	4.06	6.2	5.27	6.45	6.46	5.44	5.75	6.01	5.74	7.59	6.69	5.64	6.19	4.91	5.69	6.45	5.04	4.69	4.46	4.75	6.83	5.53	4.85	5.58	5.98	4.94	5.81	6.24	5.42	4.67	5.71	5.02	5.52	5.72	4.12	5.96	6.63	7.13	4.96	7.67	5.8	5.23	5.17
hsa-miR-8082	1	2.74	1	1	1	1	1	1	1	1.86	2.68	2.64	1	3.2	3.02	4.7	3.84	3.27	2.6	1.95	2.76	1	1	1.6	1	2.65	2.94	1	1	1	2.84	2.97	2.52	3.51	1.76	1	1.92	1	1	3.13	1	1	1	3.52	3.19	4.86	3.02	1	1
hsa-miR-8083	1	2.26	1	1	1	3.11	1	1	1	2.12	3.41	1	1	3.72	3.28	4.99	4.27	2.84	3.51	1	3.63	3.22	1	2.09	2.92	1	4.46	1	1	2.65	3.17	2.55	2.26	3.4	3.79	1	3	1	1	2.95	1	3.53	3.42	4.55	2.62	4.68	3.38	2.91	1
hsa-miR-8088	1	1	1	1	1	1	1	1	1	2.4	1.93	1	1	4.32	1	1.96	1	1	1	1	1	2.96	2.61	1	1	1	1	1	1	1	1	1	1	1	1	1	1	1	1	1	1	1	1	1	1	1	1	1	1
hsa-miR-8089	8.23	9.22	7.77	7.86	7.16	8.57	6.29	8.23	7.61	8.5	7.68	6.74	7.68	8.07	7.4	9.49	8.9	7.38	8.05	7.24	7.37	8.28	7.35	6.43	6.44	6.54	8.43	6.84	6.73	7.31	7.83	7.08	7.61	8.3	8.24	7.64	8.08	7.6	7.85	8.13	7.28	8.5	8.59	9.3	7.09	9.51	7.97	7.54	7.3
hsa-miR-8086	1	1	1	1	1	1	1	1	1	1	1	1	1	1	1	1.74	1	1	1	1	1	1	1	1	1	1	1	1	1	1	1	1	1	1	1	1	1	1	1	1	1	1	1	1	1	5.45	1	1	1
hsa-miR-8087	4.41	5.49	3.95	3.91	2.96	4.85	1	3.65	3.89	4.79	5.19	4.58	4.16	5.24	4.49	6.57	4.98	4.8	5.19	3.78	4.81	4.8	2.68	3.69	3.85	3.86	3.67	3.66	3.92	4.3	4.32	4.2	4.44	5.06	2.69	1	3.98	1	1	3.86	2.87	4.92	3.93	5.39	3.33	6.2	1	2.5	1
hsa-miR-524-3p	1	1	2.78	1	1	1	1	1	1	1	1	1	1	1	1	1	1	1	1	1	1	1	1	1	1	1	1	1	1	1	1	1	1	1	2.47	1	2.21	1	1	1	1	1	1	1	1	1	1	1	1
hsa-miR-524-5p	1	1	2.91	1	1	3.36	1	1	1	1	1	1	1	1	2.89	1.79	1	1	2.3	1	2.38	1	1	2.3	2.08	1	2.65	1	1	1	1	1	1	2.55	2.02	2.96	3.26	1	3.13	2.84	1	1	3.05	1	2.52	1	1	1	2.76
hsa-miR-7112-3p	1	2.4	1	1	1	1	1	1	1	2.23	2.48	2.67	1	3.1	1	4.9	4.2	1	3.53	2.13	3.03	3.21	1	2.24	1	2.85	1	1	1	1	2.82	3.13	3.46	3.32	1	1	3.24	1	1	2.66	1	2.4	2.94	4.36	1	4.52	2.75	1	1
hsa-miR-7112-5p	6.23	6.64	6.24	6	5.38	6.61	4.23	5.83	5.43	6.29	6.16	5.28	5.9	6.52	6.13	7.45	6.84	6.08	6.74	5.83	5.97	6.07	4.84	5.46	4.98	5.14	6.56	5.41	5.62	6.02	6.03	5.38	5.55	6.28	6.37	5.32	5.9	6.95	5.55	6.9	5.76	6.27	6.34	6.82	5.59	7.19	5.44	4.82	4.91
hsa-miR-656-3p	1	1	1	1	1	1	1	1	1	1	1	1	1	1	1	1	1	1	1	1	1	1	1	1	1	1	1	1	1	1	1	1	1	1	1	1	1	6.22	1	2.68	1	1	1	1	1	1	1	1	1
hsa-miR-656-5p	1	1	1	1	1	1	1	1	2.81	2.81	2.94	1	2.69	3.36	3.14	4.91	3.59	3.29	2.58	1	3.22	3.22	2.57	3.68	1	1	3.91	1	1	1	1	2.57	2.49	3.39	2.15	1	3.58	1	3.47	2.92	1	2.78	3.16	4.21	1	4.78	2.81	1	2.98
hsa-miR-6886-5p	4.62	5.27	4.26	3.96	3.46	4.92	3.06	5.31	3.97	5.18	4.86	4.69	4.52	4.91	4.7	6.05	5.03	4.11	4.94	4.04	4.35	5.13	3.34	3.62	3.88	3.87	5.15	3.72	4.3	4.52	4.47	3.14	4.66	4.97	3.77	3.94	4.51	3.93	3.85	4.68	3.28	4.71	4.5	5.68	4.18	5.82	3.38	3.08	3.81
hsa-miR-485-5p	1	2.35	3.58	2.66	1	3.27	1	1	1	3.56	3.38	4.09	2.8	3.8	3.44	5.26	4.18	3	3.96	2.66	3.66	3.76	1	1	1	2.86	3.68	1	3.04	1	3.67	1	3.03	4.5	1.67	1	3.32	1	1	2.66	1	3.53	3.18	4.37	2.43	4.63	1	2.96	1
hsa-miR-6886-3p	7.94	7.61	6.94	6.79	6.87	7.85	5.14	7.26	6.77	7.71	7.09	6.13	6.75	7.21	6.89	8.89	7.79	7.06	7.52	6.34	6.75	7.32	5.55	5.95	5.53	6.09	7.79	6.47	5.89	6.26	6.79	6.14	6.81	7.36	6.21	5.81	7.06	6.09	6.47	7.1	5.9	7.19	7.7	8.39	6.41	8.8	6.74	6.32	6.2
hsa-miR-485-3p	6.59	5.81	5.04	5.1	5.43	6.07	3.13	5.59	4.87	6.16	5.29	4.24	4.09	5.41	4.78	6.88	5.65	4.98	5.33	4.7	4.66	5.37	2.58	3.89	3.63	4.32	5.75	4.67	4.11	4.6	4.91	3.85	4.81	5.46	4.77	4.25	5.55	4.4	5.14	5.67	3.43	5.51	6.1	6.71	4.12	7.13	5.16	4.87	4.79
hsa-miR-221-5p	1	1	1	1	1	1	1	1	1	1	1	1	1	1	1	1	1	1	1	1	1	1	1	1	1	1	1	1	1	1	1	1	1	1	1	1	1	1	1	1	1	1	1	1	1	1	1	1	1
hsa-miR-221-3p	1	2.73	1	1	1	1	2.98	1	1	2.77	1.94	1	1	2.56	1	2.4	3.54	2.58	1	1	1	1	1	4.16	1	1	1	1	1	1	1	3.14	1	3.22	3.53	3.63	2.32	1	3.44	4.94	2.71	2.73	1	4.95	1	2.83	6.02	1	1
hsa-miR-3150b-3p	1	1	1	1	1	1	1	1	2.78	3.22	2.68	3.3	3.71	3.75	4.06	5.59	4.43	3.48	3.43	3.29	3.81	3.49	1	1.94	2.2	1	3.56	1	1	1	1	3.23	3.68	3.79	2.6	1	2.69	1	1	1	1	3.52	3.91	4.74	3.33	4.78	3.6	1	3.24
hsa-miR-3150b-5p	5.71	5.28	5.05	4.69	5.04	5.61	3.42	5.12	4.45	5.35	4.49	4.67	4.53	5.04	4.93	6.32	5.77	5.01	5.58	5.12	5.04	4.81	3.09	4.4	3.3	3.54	5.24	4.9	4.88	4.78	4.37	4.14	4.39	4.99	4.99	3.92	5.13	4.11	3.9	5.07	4.55	4.24	5.38	5.86	4.16	6.14	4.66	3.86	4.26
hsa-let-7i-3p	1	1	1	1	1	1	1	1	1	1	1	1	1	1	1	1	1	1	1	1	1	1	1	1	1	1	1	1	1	1	1	1	1	1	1.21	1	2.57	1	1	1	1	1	1	1	1	1	1	1	1
hsa-miR-510-3p	1	1	1	1	1	1	1	1	1	1	1	1	1	1	1	1	1	1	1	1	1	1	1	1	1	1	1	1	1	1	1	1	1	1	1	1	1	1	1	1	1	1	1	1	1	1	1	1	1
hsa-let-7i-5p	1	1	1	1	1	1	1	1	1	1	1	1	2.62	2.74	1	1	1	1	1.92	1	1	1	1	1	1	1	2.16	1	1	2.28	1	1	1	1	1	1	1.52	5.99	1	3.3	1	1	1	2.55	1	1	4.1	1	1
hsa-miR-510-5p	1	1	1	1	1	1	1	1	1	1	1	1	1	1	1	3.43	1	1	1	1	2.9	1	1	1	3.03	1	1	1	1	1	1	1	1	1	1.48	1	1	1	1	1	1	1	1	1	1	1	1	1	1
hsa-miR-342-5p	5.05	5.24	3.64	2.46	4.27	4.5	4.21	4.21	3.79	4.02	4.77	4.62	4.11	4.47	4.71	5.24	4.94	4.22	4.67	4.49	3.92	4.11	5.18	3.89	4.01	4.07	4.16	3.88	4.11	3.92	4.83	4.41	4.38	4.74	4.77	4.86	5.01	4.9	5.1	5.18	4.68	4.99	4.74	5.38	4.13	5.25	5.4	4.91	5.18
hsa-miR-342-3p	5.13	5.47	3.89	3.78	4.17	5.12	2.64	4.7	4.08	5.11	4.55	4	3.76	4.51	4.25	5.97	5.35	4.02	5.29	4.07	4.37	4.5	2.96	3.97	4.14	3.97	5.22	3.74	3.7	3.94	4.78	3.98	4.54	5.01	5.02	4.16	4.72	1	4.64	5.58	3.53	4.96	5.21	5.87	4.34	6.25	5.14	3.37	3.72
hsa-miR-4762-3p	1	1	1	1	1	1	1	1	1	1	1	1	1	1	1	1	1	1	1	1	1	1	1	1	1	1	1	1	1	1	1	1	1	1	1	1	1	1	1	1	1	1	1	1	1	1	1	1	1
hsa-miR-4762-5p	1	1	1	1	1	1	1	1	1	1	1	1	1	2.45	1	1.81	1	1	1	1	1	1	1	1.83	1	1	1	1	1	1	1	1	3.21	1	1	1	1	1	1	1	1	1	1	1	1	1	1	1	1
hsa-miR-892b	3.64	3.99	2.61	3.74	1	5.17	1	4.06	3.54	4.54	3.53	3.15	1	3.08	3.36	5.39	4.6	3.19	3.48	2.48	2.99	4.18	2.58	2.52	1	1	3.81	2.68	1	4.36	3.4	2.77	3.15	4.46	2.55	1	4.32	1	1	3.48	3.7	4.11	4.61	5.77	3.15	5.86	3.31	3.03	3.68
hsa-miR-892a	1	1	1	1	3.22	4.18	1	1	1	2.61	2.54	1	1	2.18	1	3.58	3.06	1	1	2.02	3.87	1	1	2.33	2.2	1	3.15	1	1	1	1	1	2.98	3.1	2.13	1	1.82	1	1	2.76	1	1	1	4.27	1	4.22	2.1	1	1
hsa-miR-891b	1	1	1	1	1	1	1	1	1	1	1	1	1	1	2.71	1	1	1	1	1	1	1	1	1	1	1	1	3.92	1	1	1	1	1	3.38	1	1	1.93	1	1	1	1	1	1	1	1	1	1	1	1
hsa-miR-520d-5p	3.67	2.45	1	2.21	3.19	3.51	1	1	2.85	1.76	3.3	3.19	1	3.15	3.94	3.95	1	2.5	3.72	3.12	3.04	1	2.57	2.83	1	3.57	3.97	1	1	3.06	2.61	2.63	2.82	1	3.49	3.37	2.9	1	1	2.97	3.27	2.98	3.5	3.13	1	3.82	2.79	1	2.79
hsa-miR-520d-3p	1	1	1	1	1	1	1	1	1	1	2.39	1	1	1	2.88	1	1	1	1	3.13	1	1	1	1	1	1	1	1	1	1	1	1	1	1	2.14	1	2.35	1	1	1	1	1	1	1	1	1	2.63	1	1
hsa-miR-210-3p	3.67	4.24	4.16	3.78	3.11	4.53	2.72	4.12	3.57	3.99	1	3.46	3.96	3.35	3.77	6.76	4.85	3.85	3.97	4.53	3.8	4.08	2.55	3.76	1	3.69	3.92	4.24	4.57	2.73	3.93	4.47	3.07	3.14	3.45	4.34	4.5	1	3.08	5.58	3.93	4.34	4.52	5.42	4.3	5.41	4.42	3	3.77
hsa-miR-210-5p	7.59	7.67	7.05	6.65	6.72	7.74	6.04	7.49	6.81	7.6	7.25	6.33	6.92	7.35	7.03	8.66	8.04	6.92	7.54	6.46	6.91	7.18	5.77	6.19	5.82	5.91	8.26	6.79	6.38	6.59	6.79	6.48	6.93	7.39	6.81	6.33	7.12	6.22	6.44	7.33	6.13	6.9	7.59	8.16	6.49	8.52	6.93	6.44	6.53
hsa-miR-488-5p	4.73	4.21	2.83	3.55	4	4.76	2.62	3.93	3.37	4.98	3.25	3.21	3.27	3.14	2.81	5.02	3.79	1	3.68	1	3.24	3.64	2.75	3.5	2.14	1	3.83	3.13	1	3.07	1	1	2.85	4.49	3.98	2.7	4.45	1	3.38	3.77	1	3.98	4.61	5.38	1	5.51	2.16	1	3.5
hsa-miR-488-3p	1	1	1	1	1	1	1	1	1	1	1	1	1	1	1	1	1	1	1	1	1	1	1	1	1	1	1	1	1	1	1	1	1	2.14	1	1	1	1	1	1	1	1	1	1	1	1	1	1	1
hsa-miR-3617-3p	4.55	4.46	3.49	3.91	3.67	4.84	3.3	4.61	4.01	4.93	4.36	3.39	3.75	4.37	4.07	5.46	4.87	3.81	4.49	1	4.15	3.93	3.05	2.36	2.96	3.22	4.97	3.41	1	3.4	4.26	2.86	3.85	4.61	4.36	2.9	4.67	3.56	3.78	4.49	3.26	4.61	5.11	5.65	3.76	6.21	4.43	3.18	3.58
hsa-miR-548ae	1	1	1	1	1	1	1	1	1	1	1	1	1	1	1	1	1	1	1	1	1	1	1	1	1	1	1	1	1	1	1	1	1	1	1	1	1	1	1	1	1	1	1	1	1	1	1	1	1
hsa-miR-548ad	1	1	1	1	1	1	1	1	1	1	1	1	1	1	1	1	1	1	1	1	1	1	1	1	1	1	1	1	1	1	1	1	1	1	1	1	1	1	1	1	1	1	1	1	1	1	1	1	1
hsa-miR-548ac	1	1	1	1	1	1	1	1	1	1	1	1	1	1	1	1	1	1	1	1	1	1	1	1	1	1	1	1	1	1	1	1	1	1	1	1	1	1	1	1	1	1	1	1	1	1	1	1	1
hsa-miR-548ab	1	4.58	4.03	4.27	3.41	4.7	2.87	4.71	3.97	5.05	5.23	4.78	5.07	5.42	5.09	6.22	4.69	5.09	5.72	4.52	5.18	5.11	3.32	3.76	4.16	3.92	5.73	4.71	4.5	5.16	5.12	4.11	5.11	5.12	4.48	2.82	5.09	3.49	4.65	4.1	3.39	4.95	5.23	5.42	4.46	6.02	4.17	3.1	4.56
hsa-miR-548ag	1	1	1	1	1	1	1	1	1	1	1	1	1	1	1	1	1	1	1	1	1	1	1	1	1	1	1	1	1	1	1	1	1	1	1	1	1	1	1	1	1	1	1	1	1	1	1	1	1
hsa-miR-548al	1	1	1	1	1	1	1	1	1	1	1	1	1	1	1	1	1	1	1	1	1	1	1	1	2.33	1	1	1	1	1	1	1	1	1	1	1	1	1	1	1	1	1	1	1	1	1	1	1	1
hsa-miR-548ak	1	1	1	1	1	1	1	1	1	1	1	1	1	1	1	1	1	1	2.31	1	1	1	1	1	1	1	2.4	1	1	1	1	1	1	1	1	1	1	1	1	1	1	1	1	1	1	1	1	1	1
hsa-miR-548an	1	1	1	1	1	1	1	1	1	1	1	1	1	1	1	3.09	1	1	1	1	2.14	1	1	1	1	1	1	1	1	1	1	1	1	1	1	1	1	1	3.27	1	1	1	1	1	1	1	1	1	1
hsa-miR-548ax	1	1	1	1	1	1	1	1	1	1	1.38	1	1	1	1	1	1	1	1	1	1	1	1	1	1	1	1	1	1	1	1	1	1	1	1	1	1	1	1	1	1	1	1	1	1	1	1	1	1
hsa-miR-548aw	1	1	1	1	1	1	1	1	1	1	1	1	1	1	1	1	1	1	1	1	1	1	1	1	1	1	1	1	1	1	7.4	1	1	1	7.68	1	1	1	1	1	1	1	1	1	1	1	1	1	1
hsa-miR-548ba	1	1	1	1	1	1	1	1	1	1	1	1	1	1	1	1	1	1	1	1	1	1	1	1	1	1	1	1	1	1	1	1	1	1	1	1	1	1	1	1	1	1	1	1	1	1	1	1	1
hsa-miR-3617-5p	1	1	1	1	1	1	1	1	1	1	1	1	1	1	1	1	1	1	1	1	1	1	2.69	1	1	1	1	1	1	1	1	1	1	1	1	1	1	1	1	1	1	1	1	1	1	1	1	1	1
hsa-miR-3681-3p	1	2.73	1	1	1	1	1	3.18	1	3.01	1	1	1	1	1	3.28	1	1	1	1	2.92	1	1	1	1	1	1	1	1	1	1	1	1	2.63	2.56	1	1	1	1	1	1	2.49	2.34	3.28	1	3.89	1	1	1
hsa-miR-3681-5p	1	1	1	1	1	1	1	1	1	1	1	1	1	1	1	1	1	1	1	1	1	1	1	1	1	1	3.25	1	1	1	1	1	1	1	1	1	1	1	1	1	1	1	1	1	1	1	1	1	1
hsa-miR-224-3p	1	1	1	1	1	1	1	1	1	2.7	1	1	3.89	3.38	2.83	3.76	2.94	1	1	2.43	1	3.01	1	3.01	2.95	1	1	1	1	1	3.11	1	2.22	3.16	1	1	3.32	1	4.79	1	1	3.68	3.12	3.92	3.11	4.2	2.35	1	1
hsa-miR-224-5p	1	1	1	2.99	1	1	1	1	1	1	1	1	1	1	1	1	1	1	1	2.31	1	1	1	1	1	1	1	1	1	1	1	1	1	1	3.07	1	1	1	1	1	1	1	1	1	1	1	1	1	1
hsa-miR-6507-5p	4.68	1	3.03	1	1	3.87	1	1	1	3.15	3.73	3.35	2.88	4.37	3.94	4.91	4.16	3.7	4.17	1.86	3.5	4.84	2.73	3.09	1	3.77	3.79	1	2.82	1	1	1	2.4	3.58	2.42	1	3.13	1	3.48	2.98	1	1	3.4	3.97	3.4	3.68	3.25	1	1
hsa-miR-6507-3p	4.73	4.22	3.3	1	1	4.22	1	3.98	1	4.76	1.29	1	2.82	3.6	1	4.54	3.15	1	3.71	1	2.77	3.23	1	2.27	1	1	3.46	2.9	2.64	1	3.23	2.44	2.37	3.76	3.31	1	3.18	1	3.19	3.46	1	3.42	4.38	5.01	1	5.56	3.61	2.6	2.85
hsa-miR-5003-5p	1	1	1	1	1	1	1	1	1	1	1	1	1	1	1	1	1	2.56	1	1	1	1	1	1	1	1	1	1	1	1	1	1	1	1	1	1	1	3.59	1	1	1	1	1	1	1	1	1	1	1
hsa-miR-5003-3p	1	1	1	1	1	1	1	1	1	1	1	1	1	1.66	1	1	1	1	1	1	1	1	1	1	1	1	1	1	1	1	1	1	1	1	1	1	1	1	1	1	1	1	1	1	1	2.46	1	1	1
hsa-miR-4776-3p	4.31	4.13	1	3.3	3.55	4.52	1	3.97	3.59	4.57	4.33	1	3.33	3.77	3.83	5.48	3.82	4.2	3.97	2.04	2.53	1	2.43	2.84	1	2.64	4.13	1	3.66	3.03	3.3	2.67	3.54	4.05	3.89	3.52	4.08	1	3.54	4.02	2.97	3.94	4.82	4.8	3.35	4.94	4.11	3.01	3.58
hsa-miR-4776-5p	4.41	4.93	3.63	3.84	1	4.25	1	4.57	3.18	5.32	4.86	3.89	4.75	4.97	4.63	6.72	5.85	4.7	5.44	4.72	4.89	5.14	2.99	3.94	3.77	3.79	5.22	4.4	2.99	4.46	4.57	4.02	4.65	5.06	4.34	3.25	4.91	4.26	4.49	5.35	4.11	4.63	5.07	6.04	3.95	5.94	4.65	4.21	4.34
hsa-miR-4662a-5p	1	1	1	1	1	1	1	1	1	1	1	1	1	1	1	1	1	1	1	1	1	1	1	1	1	2.75	1	1	1	1	1	1	1	1	1	1	1	1	1	1	1	1	1	1	1	1	1	1	3.52
hsa-miR-4662a-3p	1	1	1	1	1	1	1	1	1	1	1	1	1	1	1	1	1	1	1	1	1	1	1	1	1	1	1	2.7	1	1	1	1	1	1	1	1	1	1	1	1	1	1	1	1	1	1	1	1	1
hsa-miR-6757-3p	5.68	5.13	3.94	3.97	3.71	5.1	3.28	4.25	4.12	5.06	4.5	3.89	4.31	4.44	4.16	5.81	4.8	4.51	4.39	2.71	4.43	4.68	3.11	3.52	3.06	3.11	4.81	3.46	1	4.36	4.08	2.1	2.64	4.67	3.89	2.72	4.39	3.55	1	4.05	3.28	4.44	4.63	5.57	3.39	5.92	3.79	2.72	3.66
hsa-miR-6757-5p	11.57	9.61	8.73	8.57	9.62	9.77	7.27	9.12	9.06	9.38	9.97	9.44	9.38	9.88	9.78	10.57	9.31	9.46	10.98	8.43	9.84	9.35	8.42	9.13	8.63	9	11.63	9.94	8.67	8.99	9.16	8.35	9.27	9.26	7.87	8.19	8.4	7.88	8.49	8.03	7.3	8.87	9.28	9.37	8.3	10.2	8.82	8.02	7.83
hsa-miR-6889-5p	9.5	9.83	9.37	8.44	8.86	9.82	7.02	9.32	8.88	9.87	9.61	9.07	9.64	10.02	9.54	11.17	10.46	9.77	10.4	9.53	9.47	9.31	8.01	8.59	8.43	8.22	10.34	9	9.32	9.32	9.88	8.9	9.23	9.79	9	8.18	8.83	8.19	8.49	9.63	8.38	9.4	9.96	10.53	8.56	10.81	9.14	8.74	8.06
hsa-miR-6889-3p	6.64	6.21	5.87	5.89	5.55	6.79	4.54	6.14	5.53	6.55	6.14	4.95	5.6	5.97	5.6	7.38	6.43	6	6.26	5.1	5.71	6.09	4.46	4.82	4.6	4.91	6.56	5.49	4.72	5.31	5.74	4.95	5.77	6.12	5.67	5.24	5.91	5.07	5.1	5.92	4.96	6.09	6.3	7.04	5.19	7.57	5.53	5.35	5.02
hsa-miR-659-3p	7.33	5.47	4.29	4.09	4.81	5.72	2.79	5.18	4.45	5.72	6.12	5.12	5.48	6.08	5.85	7.61	6.49	6.17	6.37	4.87	5.72	6.62	4.55	5.12	4.56	5.48	6.46	5.29	4.27	5.26	5.64	4.43	5.61	6.19	4.02	3.54	5.08	4.16	5.16	4.37	3.13	5.32	6.03	6.39	4.86	7.51	4.2	4.4	3.9
hsa-miR-659-5p	1	1	1	1	1	1	1	1	1	1	1.51	1	1	3.9	1	6.22	4.31	1	1.79	3.22	2.08	1	1	1	1	1	1	1	1	2.7	2.82	2.6	2.18	2.66	1	1	1	1	1	1	1	1	1	1	1	1	1	1	1
hsa-miR-4802-3p	1	1	1	1	1	1	1	1	1	1	1	1	1	1	1	1	1	1	1	1	1	1	1	1	1	1	1	1	1	1	1	1	1	1	1	1	1	1	1	1	1	1	1	1	1	1	1	1	1
hsa-miR-4802-5p	1	1	1	1	1	1	1	1	1	1	1	1	1	1	1	1	1	1	1	1	1	1	1	1	1	1	1	1	1	1	1	1	1	1	1	1	1	1	1	1	1	1	1	1	1	1	1	1	1
hsa-miR-664a-3p	5.81	4.79	3.65	4.02	3.98	5.02	1	4.84	4.06	5.26	4.16	3.96	3.99	4.84	4.28	5.97	5.26	4.49	5.13	3.53	4.2	5	1	3.55	3.53	3.72	5.11	3.16	3.52	3.73	4.15	2.39	4.21	4.79	4.2	3.42	4.9	3.57	4.42	4.63	3.59	4.59	5.27	5.87	4.05	6.24	4.19	3.73	3
hsa-miR-664a-5p	1	1	1	1	1	1	1	1	1	1	1	1	1	1	1	1	1	1	1	1	1	1	1	1	1	1	1	1	6.36	1	1	1	1	1	1	1	1	1	1	1	3.48	1	1	1	1	1	1	1	1
hsa-miR-548az-3p	1	1	1	1	1	1	1	1	1	2.38	1	4.84	1	1	1	1	1	1	1	1	1	1	1	1	1	1	1	1	1	1	1	1	1	1	1	1	1	6.26	1	1	1	1	1	1	2.51	1	1	1	1
hsa-miR-6743-3p	7.56	7.59	7.25	6.83	6.94	7.99	5.33	7.46	6.78	7.65	7.21	6.34	6.76	7.28	6.94	8.66	7.76	6.87	7.45	6.56	6.89	7.15	5.69	5.98	5.68	5.79	7.91	6.46	5.9	6.47	6.81	6.25	6.87	7.28	6.82	6.37	7.25	6.23	6.41	7.38	6.42	7.25	7.68	8.44	6.4	8.58	7.05	6.56	6.63
hsa-miR-6743-5p	11	12.02	11.77	11.35	11.66	12.86	9.92	12.12	11.7	12.29	12.43	11.72	11.98	12.64	12.5	13.75	12.97	12.01	12.69	11.85	11.95	12.58	11.38	11.14	11.23	11.05	13.1	11.47	11.23	11.86	12	11.27	12.28	12.52	11.49	11.24	12.01	11.41	11.3	11.67	11.12	12.47	12.86	12.56	11.78	13.15	11	11.1	11.6
hsa-miR-548az-5p	1	1	1	1	1	1	1	1	1	1	1	1	1	1	1	1	1	1	1	1	1	1	1	1	1	1	1	1	1	1	1	1	1	1	1	1	1	5.21	1	1	1	1	1	1	1	1	1	1	1
hsa-miR-148b-3p	1	1	1	3.68	3.28	1	1	1	1	1	1	1	1	1.7	1	1	1	1	1	1	1	1	1	1	1	1	1	1	1	1	1	1	1	2.8	1.32	1	1	1	1	1	1	1	1	1	1	1	2.9	1	1
hsa-miR-148b-5p	1	1	1	1	1	1	1	1	1	1	1	1	1	1	1	1	1	1	1	1	1	1	1	1	1	1	1	1	2.61	1	1	1	1	1	1.33	1	1	1	1	1	1	1	1	1	1	1	1	1	1
hsa-miR-6875-5p	11.29	12.53	11.28	11.16	11.06	11.89	9.96	11.73	10.98	12.02	11.64	10.65	11.28	11.52	11.31	12.65	12.14	11.26	11.71	10.53	11.14	11.73	10.54	10.06	10.03	10.1	12.18	11.04	10.55	10.95	11.41	11	11.48	11.72	11.41	10.99	11.77	11.23	11.14	11.34	10.39	11.61	12.06	12.74	10.64	12.82	11.53	10.75	11.12
hsa-miR-6875-3p	6.62	6.64	6.12	5.72	5.86	7.08	4.76	6.72	6.11	6.84	6.47	5.74	5.93	6.46	6.09	7.9	7	6.2	6.46	5.64	6.09	6.47	4.88	5.07	5.01	5.22	7.08	5.94	5.23	5.64	5.9	5.55	5.85	6.32	6.39	5.73	6.38	6.48	6.05	6.59	5.49	6.66	6.92	7.41	5.65	7.89	6.36	5.72	5.69
hsa-miR-3156-3p	7.36	6.77	6.21	5.85	6.29	6.95	4.62	6.77	6.22	7.06	6.15	5.07	5.77	6.01	5.71	7.63	6.67	5.76	6.21	5.03	5.7	6.59	4.54	4.77	4.74	5.23	6.78	5.72	5.14	5.56	5.83	5.07	5.78	6.53	5.9	5.33	6.37	5.18	5.63	6.18	4.88	6.53	6.9	7.65	5.28	8.13	5.99	5.3	5.43
hsa-miR-3156-5p	4.38	5.8	3.98	4.76	3.98	6.1	1	5.36	2.76	5.68	5.46	4.58	4.17	5.24	5.82	7.16	6.49	4.83	5.44	4.33	5.33	6.38	5.36	4.24	4.25	4.66	7.01	4.85	4.02	3.73	5.4	4.67	5.39	6.27	3.95	4.95	5.11	4.69	5.51	4.6	3.47	4.99	6.09	7.31	4.35	7.19	6.21	4.39	5.02
hsa-miR-185-3p	5.66	6.37	4.87	4.93	5.38	5.79	4.67	5.36	4.56	5.38	4.89	4.63	5.18	5.11	5.26	6.66	5.53	4.54	5.4	4.45	5.03	5.41	4.48	3.93	3.25	4.38	5.63	4.04	4.17	4.7	4.95	4.72	5.21	5.16	4.69	4.43	5.41	4.92	4.83	5.28	4.59	5.06	5.63	6.59	4.78	6.7	5.42	4.45	5.01
hsa-miR-185-5p	3.73	3.58	3.33	4.11	5.5	1	3.66	3.53	6.86	5.69	4.8	5.29	4.69	4.42	4.89	5.38	4.65	4.73	7.05	4.9	5.44	4.42	3.44	4.24	4.29	4.22	4.63	5.08	4.95	4.4	4.36	3.76	4.67	4.34	4.37	1	4.79	1	3.25	6.25	4.57	3.91	4.61	4.53	3.63	4.85	5.22	3.84	1
hsa-miR-9-3p	1	1	1	1	1	1	1	1	1	1	1	1	1	1	1	2.86	1	1	1	1	1	1	1	2.67	1	1	1	1	1	1	1	1	1	1	1.12	3.39	1	1	1	1	1	1	1	1	1	1	1	1	1
hsa-miR-9-5p	1	1	1	1	1	1	1	1	1	1	1	1	1	1	1	1	1	1	1	1	1	1	1	2.04	1	1	1	1	1	1	1	1	1	1	2.22	1	1	1	1	1	1	1	1	1	1	1	2.06	1	1
hsa-miR-7114-3p	7.15	6.94	6.31	5.82	6.35	7.03	5.2	6.57	5.98	7.02	6.52	5.64	6.09	6.4	6.13	7.89	6.9	6.17	6.6	5.66	6.32	6.48	4.75	5.22	5.09	5.1	7.28	6.17	5.71	5.61	6.07	5.35	5.83	6.34	6.29	5.5	6.21	5.22	5.9	6.65	5.27	6.48	6.88	7.61	5.55	8.1	6.26	6.12	5.88
hsa-miR-7114-5p	9.67	9.28	8.89	8.08	8.62	9.83	7.11	10.35	10.01	10.62	10.43	9.48	10	10.76	9.99	12.51	10.82	9.79	10.57	10.19	9.67	10.02	9	9.13	8.56	8.37	10.82	9.33	9.47	9.71	10.68	9.6	9.69	10.59	8.84	8.76	9.37	8.96	8.93	8.61	8.59	10.23	11.02	10.28	9.85	12	8.49	9.74	8.33
hsa-miR-3616-5p	1	1	1	1	1	1	1	1	1	1	1	1	1	1	1	1	1	1	1	1	1	1	1	1	1	1	1	1	1	1	1	1	1	1	1	1	1	1	1	1	1	1	1	1	1	1	1	1	1
hsa-miR-3616-3p	7.08	7.57	6.33	5.81	6.36	7.14	4.48	6.48	6.21	7.02	7.19	6.11	6.36	7.65	7.26	8.11	6.93	6.69	7.9	6.05	6.77	6.66	5.74	6.41	5.87	5.72	7.2	6.11	6.36	6.93	6.8	5.85	6.13	6.93	4.99	5.6	6.3	5.63	5.88	5.57	4.27	6.41	6.93	7.16	5.77	7.55	5.88	5.11	5.49
hsa-miR-4474-3p	1	1	1	3.18	1	3.4	1	1	2.81	2.95	3.76	1	2.94	3.53	1	4.93	4.14	3.38	4.5	1	1	3.86	1	1	2.8	1	4.29	1	1	2.96	2.76	1	2.29	3.97	1	1	2.21	5.56	1	1	1	3.51	3.57	4.34	1	5.12	1	1	1
hsa-miR-4474-5p	1	1	1	1	1	1	1	1	1	1	1	1	1	1	1	1	1	1	1	1	1	1	1	1	2.35	1	1	1	1	1	1	1	1	1	1	1	1	5.29	1	1	1	1	1	1	1	1	1	1	1
hsa-miR-5004-5p	1	1	1	1	1	1	1	1	1	2.4	2.5	1	1	2.87	1	4.33	2.25	1	3.16	1	2.81	3.13	1	1.68	1	1	2.75	1	1	1	2.5	1	1	2.48	1	1	2.75	1	1	1	1	2.67	2.51	4.01	1	4.55	1.68	1	1
hsa-miR-5004-3p	1	1	1	1	1	1	1	1	1	1	1.86	1	1	2.35	1	2.7	1	2.85	1	1	1	1	1	1.43	1	1	1	1	1	1	3	1	1	2.49	1	1	1	3.82	1	1	1	1	1	1	1	3.36	1	1	1
hsa-miR-6809-3p	7.33	6.89	6.22	5.94	6.07	7.15	4.56	6.73	6.01	7.28	6.2	5.43	5.86	6.14	5.82	7.81	6.71	5.94	6.54	4.99	5.6	6.59	4.59	4.97	4.58	5.1	6.82	5.57	4.93	5.52	5.85	4.73	5.81	6.3	5.95	5.09	6.34	5.08	5.69	6.23	5.18	6.45	7.21	7.86	5.4	8.46	5.88	5.65	5.47
hsa-miR-6809-5p	1	4.61	1	1	1	1	1	1	1	4.85	2.49	3.09	3.77	5.05	3.85	6.99	6.35	4.29	5.25	3.88	4.34	3.89	1	2.32	1	3.51	4.05	3.05	3.54	3.8	4.35	2.64	2.73	4.77	3.86	1	3.67	1	1	5.14	3.13	3.56	4.05	5.19	2.43	5.38	3.52	1	1
hsa-miR-4763-5p	7.47	7.7	6.86	6.71	6.61	7.64	5.56	7.48	6.74	7.61	6.94	6.43	6.8	7.27	6.79	8.61	7.78	6.85	7.42	6.33	6.72	7.09	5.77	5.99	5.81	5.52	8.29	6.86	6.23	6.7	6.91	6.03	6.78	7.25	6.98	6.1	7.04	6.13	6.9	7.43	6.19	7.23	7.47	8.14	6.39	8.41	7.01	6.35	6.47
hsa-miR-1229-5p	11.14	10.82	10	9.71	9.61	10.92	7.6	10.07	9.52	10.55	10.14	9.24	9.62	10.26	9.72	11.78	10.45	9.84	10.47	9.31	9.66	10.25	8.3	8.83	8.51	8.82	10.94	9.67	9.28	9.63	9.8	8.73	9.48	10.32	9.32	8.46	9.51	8.5	8.93	9.8	8.74	9.83	10.27	10.76	8.74	11.28	9.36	8.85	8.49
hsa-miR-1229-3p	8.19	7.78	7.27	6.7	7.08	7.81	5.44	7.38	6.69	7.6	7.1	6.12	6.69	7.05	6.74	8.53	7.65	6.91	7.4	6.12	6.83	7.16	5.58	5.9	5.58	5.8	8.1	6.76	6.16	6.56	6.79	6.13	6.44	7.24	6.88	6.11	6.87	6.08	6.75	7.4	6.04	7.3	7.6	8.14	6.34	8.51	6.92	6.42	6.6
hsa-miR-223-3p	4.28	3.93	3.45	2.55	3.32	3.8	2.7	3.2	2.52	3.68	3.36	1	2.81	3.23	1	4.39	5.69	3.38	3.56	2.68	3.82	3.71	1	2.26	3.21	2.36	4.02	1	1	1	1	1	1	3.7	4.13	3.33	3	1	3.5	7.19	3.42	3.54	3.19	6.27	1	4.59	8.79	3.59	1
hsa-miR-6873-5p	1	3.3	1	1	1	1	1	1	2.77	3.35	3.87	3.54	3.56	4.33	2.87	5.72	4.64	3.96	3.55	1	3.68	3.51	1	2.99	1	1	4.31	1	3.04	2.15	2.94	1	3.51	4.1	2.52	1	3.21	1	1	3.44	1	1	3.4	5.11	3.34	4.52	3.39	2.52	1
hsa-miR-223-5p	1	1	1	1	1	1	1	1	1	1	1	1	1	2.51	1	1	1	1	1	1	1	1	1	1	1	1	1	1	1	1	1	1	1	1	1.32	2.51	1	1	1	1	1	1	1	1	1	1	1	1	1
hsa-miR-6873-3p	6	5.25	5.15	4.31	4.74	5.95	3.26	5.8	5.01	5.97	5.14	3.81	4.98	5.22	4.92	6.78	5.72	5.16	5.36	4.39	4.8	5.6	3.33	4.13	3.51	3.98	5.49	4.29	3.91	4.76	5.03	3.9	4.81	5.46	4.41	4.5	5.51	4.59	4.84	5.11	3.37	5.26	5.93	6.85	4.52	7.33	5.22	4.78	4.47
hsa-miR-106a-3p	4.01	3.25	3.44	2.78	4.12	1	1	1	1	1	1	1	1	1	1	1	1	1	1	1	1	1	1	1	1	1	1	1	1	1	1	1	1	1	1	1	1.44	1	1	1	1	3.19	1	1	1	1	1	1	1
hsa-miR-106a-5p	1	1	1	1	1	1	1	1	1	1	1	1	1	1	1	1	1	1	1	3.11	1	1	1	1	1	1	1	1	1	1	1	1	1	1	3.97	1	2.2	1	1	6.5	3.1	1	1	3.31	1	1	5.96	1	1
hsa-miR-4777-5p	1	1	1	1	1	1	1	1	1	1	1	1	1	1	1	1	1	1	1	1	1	1	1	1	1	1	1	1	1	1	1	1	1	1	1	1	1	1	1	1	1	1	1	1	1	1	1	1	1
hsa-miR-4777-3p	1	1	1	1	1	1	1	1	4.07	1	1	1	1	1	1	1	1	1	1	1	1	1	1	1	1	1	1	1	1	1	1	1	1	1	1	2.63	1	1	1	1	1	1	1	1	1	1	1	1	1
hsa-miR-4645-5p	1	1	1	1	1	1	1	1	1	1	2.47	1	1	2.63	1	1	1	1	1	1	1	1	2.46	1	1	1	1	1	1	1	1	1	1	1	1.24	1	1	1	1	1	1	1	1	1	1	1	1	1	1
hsa-miR-369-3p	1	1	1	1	1	1	1	1	1	1	1	1	1	1	1	1	1	1	1	1	1	1	1	1	1	1	1	1	1	1	1	1	1	2.18	1	1	1	1	1	1	1	1	1	1	1	1	1	1	1
hsa-miR-369-5p	1	1	1	1.96	1	1	1	1	1	1	1	1	1	2.81	1	1	1	1	1	1	1	1	1	2.25	1	1	1	1	1	1	1	1	1	1	1.68	1	1	1	1	1	1	1	1	2.09	1	1	1	1	1
hsa-miR-4645-3p	1	1	1	1	3.16	1	1	1	1	1	2.58	1	1	1.85	2.96	3.86	2.93	1	1	1.98	1	1	1	1	1	1	3.16	1	1	1	2.82	2.81	1	1	2.83	1	2.89	1	3.09	1	1	1	3.01	2.25	2.49	3.84	1	1	3.26
hsa-miR-3680-5p	1	1	1	1	1	1	1	1	1	1	1.9	1	1	2.22	1	2	1	1	1	1	1	1	1	1	4.75	1	1	1	1	1	1	1	1	1	1	1	2.79	5.94	1	1	1	1	1	1	1	3.32	1	1	1
hsa-miR-3680-3p	1	1	1	1	1	1	1	1	1	1.96	1.73	1	1	3.15	1	4.14	2.8	1	2.27	1	2.03	1	1	1	1	1	1	1	1	1	1	1	1	1	1	1	2.87	3.95	1	1	1	1	1	3.27	1	3.52	1	1	1
hsa-miR-892c-3p	1	1	1	1	1	1	1	1	1	1	2.89	4.59	2.8	1	1	2.01	1	1	1	1	1	1	1	1	1	1	1	1	1	1	2.59	1	1	1	1	1	1	1	1	1	1	1	2.59	3.16	1	3.86	1	1	1
hsa-miR-892c-5p	1	1	1	1	1	1	1	1	1	1	1	1	1	3.04	1	2.5	2.67	1	1	1	1	1	1	1	1	1	1	1	1	1	1	1	1	1	2.28	1	1	1	1	1	1	1	1	2.93	1	3.34	1	1	1
hsa-miR-105-5p	1	2.95	1	1	1	3.27	1	1	1	2.7	1.77	1	3	3.05	1	4.6	1	1	2.35	1	1.98	1	1	2.09	3.16	1	1	1	1	2.11	1	1	1	2.95	1.12	1	2.93	1	1	1	1	1	2.57	3.22	1	4.37	2.28	1	1
hsa-miR-105-3p	1	1	1	1	1	1	1	1	1	1	1	1	1	1	1	1	1	1	1	1	1	1	1	1	1	1	1	1	1	1	1	1	1	1	1.42	1	1	1	1	1	1	1	1	1	1	1	1	1	1
hsa-miR-4763-3p	10.87	11.21	10.57	9.77	10.35	11.1	7.97	10.23	9.92	10.54	10.63	10.05	10.24	10.78	10.87	12.17	11.32	10.74	11.72	10.69	10.82	10.06	8.93	10	9.3	9.37	11.03	10.32	9.92	10.02	10.53	9.96	10.22	10.47	10.2	9.3	10.14	9.58	9.43	10.94	9.85	10.29	10.93	11.09	9.86	11.43	9.82	9.41	9.36
hsa-miR-6506-5p	1	1	1	1	1	1	1	1	1	3.22	2.29	1	1	1	1	3.07	1	1	1	1	1	1	1	1	1	1	1	1	1	1	1	1	1	2.2	1	1	1	1	1	4.5	1	1	1	1	1	1	1	1	3.07
hsa-miR-6506-3p	1	1	1	1	1	1	1	1	1	1	1	1	1	1	1	1	1	1	1	1	1	1	1	1	1	0	1	1	1	1	1	1	1	1	1	1	1	1	1	1	1	1	1	1	1	1	1	1	1
hsa-miR-376c-5p	1	1	1	1	1	1	1	1	1	1	1	1	1	1	1	1.97	1	1	1	1	1	1	1	1	1	1	1	1	1	1	1	1	1	1	1	1	1	1	1	1	1	1	1	1	1	1	1	1	1
hsa-miR-376c-3p	1	1	1	1	1	1	1	1	1	1	1	1	1	1	1	1	1	1	1	1	1	1	1	1	1	1	1	1	1	1	1	1	1	1	1	1	1	1	1	1	1	1	1	1	1	1	1	1	1
hsa-miR-6756-3p	7.63	7.57	6.87	6.16	6.49	7.3	5.13	7.25	6.41	7.58	6.85	6.03	6.53	7.05	6.49	8.4	7.41	6.59	7.06	5.97	6.69	6.88	5.86	5.7	5.41	5.79	7.82	6.42	5.94	6.35	6.65	5.83	6.31	6.81	6.93	6.06	6.79	5.92	6.63	7.44	6.01	7.16	7.3	8.16	6.12	8.52	6.73	6.25	6.24
hsa-miR-1911-5p	1	3.81	3.67	2.67	3.85	3.14	1	1	1	1.96	2.23	3.43	1	1	1	1.96	1	1	1.87	1	1	1	1	1.8	1	1	1	1	1	2.62	1	3.03	1	1	2.4	3.29	1	1	1	2.64	1	1	2.34	3.12	1	2.92	4.16	1	1
hsa-miR-1911-3p	3.93	3.42	1	2.23	1	1	1	1	2.73	2.6	1	1	3.36	3.51	1	4.13	2.43	3.15	1	1	1	1	1	2.58	1	1	3.05	1	1	1	2.87	1	2.88	1	2.56	1	2.58	1	1	1	1	1	3.5	3.26	1	3.46	1	1	1
hsa-miR-6756-5p	11.77	10.86	10.03	10.27	9.87	10.95	8.26	10.17	9.72	10.82	10.36	9.46	9.84	9.96	10.04	11.37	10.51	9.71	10.26	9.39	9.73	10.47	8.99	8.93	8.72	9.06	11.02	9.62	9.36	9.97	9.77	9.32	9.88	10.68	9.67	9.29	9.81	9.88	9.46	9.89	8.97	9.97	10.36	10.99	9.21	11.32	9.67	9.15	9.39
hsa-miR-4646-5p	6.25	5.86	4.65	5.11	5.19	5.92	4.25	5.96	5.09	6.34	6.85	5.83	5.82	6.17	6.36	7.58	6.47	6.17	6.43	5.33	5.78	6.38	5.24	5.01	5.13	5.09	6.84	5.4	5.47	6.06	6.05	5.12	6.09	6.16	5.34	4.98	6.17	5.35	5.27	5.77	4.62	6.3	6.66	6.9	5.29	7.42	6.13	4.93	5.42
hsa-miR-4646-3p	8.3	7.94	6.92	6.63	7.12	7.83	5.19	7.25	6.5	7.59	6.89	5.93	6.2	6.82	6.45	8.32	7.29	6.29	6.94	5.82	6.31	6.95	5.36	5.06	5	5.59	7.31	6.25	5.67	5.84	6.57	5.58	6.1	6.86	6.43	5.81	6.78	5.59	6.57	6.94	5.72	7.09	7.28	8	5.72	8.73	6.5	6.06	6.21
hsa-miR-4778-5p	1	1	1	1	1	1	1	1	1	1	3.28	1	1	3.23	1	3.4	1	2.75	1	1	1	1	1	1	1	1	1	1	1	2.02	1	1	1	1	1	1	1	1	1	1	1	1	1	1	1	3.34	1	1	1
hsa-miR-4778-3p	1	1	1	1	1	1	1	1	1	1	1	1	1	1	1	1	1	1	1	1	1	1	1	1	1	1	1	1	1	1	1	1	1	1	1	1	1	1	1	1	1	1	1	1	1	1	1	1	1
hsa-miR-409-5p	4.21	2.55	1	3.91	4.09	1	3.4	1	1	1	2.46	1	1	1	2.74	1	1	1	3.24	1	1	1	1	1	1	3.59	1	1	1	1	1	1	1	1	1	2.87	1	1	1	1	1	1	1	1	1	1	1	1	1
hsa-miR-409-3p	4.74	4.67	4.36	3.17	3.88	4.56	3.51	3.4	3.65	3.32	3.39	3.3	3.92	4.23	3.34	5.21	4.44	3.84	4.04	3.55	3.96	4.13	1	3.04	2.31	3.16	4.38	3.49	4.02	2.94	4.01	2.58	4.1	4.15	3.61	3.12	3.73	1	3.36	3.02	1	3.78	4.2	4.79	2.99	5.29	3.11	1	3.69
hsa-miR-6742-5p	6.59	7.33	5.93	5.77	5.31	6.99	3.75	5.95	5.72	6.89	6.45	5.89	6.07	7.05	6.8	8.23	7.47	6.76	7.16	5.7	6.36	6.73	5.52	5.4	5.25	5.68	7.52	6.04	5.48	5.75	6.66	5.83	6.45	7.21	5.01	5.03	5.82	5.29	5.66	5.71	4.77	6.45	7.03	7.76	5.68	8.11	6.14	5.49	5.54
hsa-miR-548ay-5p	1	1	1	3.1	1	1	1	1	1	1	1	1	1	1.98	1	1	1	1	1	1	1	1	1	1	1	2.57	1	1	1	1	1	1	1	1	1	1	1	1	1	1	1	1	1	1	1	1	1	1	1
hsa-miR-6742-3p	5.87	5.52	4.54	4.23	4.57	5.35	3.04	5.13	4.38	5.44	4.82	4.67	4.7	4.98	4.53	6.55	5.31	4.74	5	4.04	4.23	5.28	2.64	4.33	3.94	4.54	5.36	4.51	3.91	4.05	4.45	3.37	4.43	5.25	4.13	4.07	4.91	1	4.48	4.38	3.81	5.05	5.65	6.23	4.14	6.39	4.7	3.88	4.3
hsa-miR-512-3p	1	3.97	1	1	1	1	1	1	1	1.87	1.24	2.9	1	2.54	1	3.33	2.28	1	2.44	2.35	1	1	3.23	2.43	1	1	1	1	1	1	1	2.05	1	2.47	1	1	1	1	1	1	2.81	3.4	1	3.48	1	3.71	1	1	2.91
hsa-miR-512-5p	4.61	4.32	3.38	2.94	3.84	4.52	1	3.76	3.05	4	3.97	1	2.93	3.69	3.18	5.1	4.2	1	3.8	3.76	3.48	3.32	3.16	2.82	1	1	3.98	3.48	1	3.05	2.57	1	3.72	4.09	3.63	3.29	3.57	1	3.1	4.37	3.08	3.87	4.48	4.83	2.44	5.18	3.08	3.09	3.02
hsa-miR-125b-1-3p	1	4.22	1	3.23	1	1	1	5.15	3.59	6.43	3.88	1	3.93	5.93	4.34	8.87	8.48	3.89	5.91	6.24	4.37	5.74	4.72	2.62	1	1	3.03	3.53	3.8	3.26	6.04	4.35	4.21	6.31	6.44	4	5.32	5.16	5.6	6.96	5.24	5.64	5.7	7.49	1	6.68	5.91	4.53	3.46
hsa-miR-6874-3p	1	2.67	1	1	1	3.12	1	1	1	3.45	2.85	2.84	3.19	2.71	3.06	4.71	3.49	2.61	2.39	1	3.07	1	1	1.76	2.34	3.21	3.3	1	3.12	3.31	1	1	2.75	3.64	3.16	1	2.98	1	1	3.06	1	2.58	3.59	4	2.6	4.74	2.25	2.79	1
hsa-miR-6874-5p	1	1	1	1	1	1	1	1	1	2.01	2.3	1	1	1	1	4.33	4.3	1	2.32	1	2.93	1	1	1.63	1	1	2.85	1	1	1	1	2.07	1	3.4	1	1	2.01	1	1	1	1	1	1	3.67	1	4.12	2.43	1	1
hsa-miR-6888-5p	1	1	1	1	1	1	1	1	1	2.23	1	1	1	1.66	1	3.65	4.08	1	1	1	2.24	3.09	3.17	1	2.21	1	1	1	1	1	1	1	1	3.12	1	1	1	1	1	1	1	2.63	1	2.45	1	2.44	1	1	1
hsa-miR-6888-3p	1	1	1	1	1	1	1	1	1	1	1	1	1	1	1	1	1	1	1	1	1	1	1	1	1	1	1	1	1	1	1	1	1	1	1	1	1.28	1	1	1	1	1	1	1	1	1	1	1	1
hsa-miR-148a-5p	1	1	1	1	1	1	1	1	1	1	1	1	1	1	1	2.02	1	1	1	1	2.39	1	1	1.81	1	1	1	1	1	1	1	1	1	2.81	2.46	1	1	1	1	1	1	1	1	1	1	1	1	1	1
hsa-miR-148a-3p	1	1	1	1	1	1	1	1	1	1	1	1	1	1	1	1	1	1	1	1	1	1	1	1	1	1	1	1	1	1	1	1	1	1	1	1	1	1	1	1	1	1	1	1	1	1	6.32	1	1
hsa-miR-548ay-3p	1	1	1	1	1	1	1	1	1	1	1	1	1	1	1	1	2.85	2.86	1	1	1	1	1	1	1	1	1	1	1	1	2.78	1	1	1	2.05	1	1	1	1	1	1	1	1	1	1	1	1	1	1
hsa-miR-330-5p	4.13	5.9	3.96	3.69	4.05	4.46	3.27	4.83	4.24	4.67	3.55	3.01	3.15	3.97	3.87	5.53	5.12	1	3.9	2.28	2.88	3.02	2.77	1.7	1	1	4.14	3.65	1	1	3.51	3.4	2.23	3.71	5.03	3.2	4.39	3.58	4.13	5.1	4.38	4.71	4.74	5.81	3.11	5.94	4.74	3.86	3.62
hsa-miR-330-3p	1	1	1	1	1	1	1	1	1	3.08	2.71	1	1	3.12	1	4.36	3.72	1	1	1	1	1	1	2.68	1	2.71	2.8	3.01	1	2.59	1	1	1	3.41	3.36	1	2.3	1	1	3.48	1	2.95	2.81	4.32	1	4.2	3.02	1	1
hsa-miR-4750-5p	7.62	8.4	7.17	6.76	6.74	7.82	5.08	6.97	6.48	7.7	7.27	6.43	6.8	7.61	7.19	8.8	7.75	7.21	7.92	7.24	7.06	6.91	5.92	6.5	6.01	6.37	8.04	6.47	6.76	7.29	7.1	6.17	6.55	7.16	7.36	6.33	7.22	6.54	6.45	8.18	6.87	7.41	7.67	8.09	6.79	8.52	7.23	6.27	6.15
hsa-miR-4750-3p	7.29	6.58	5.94	5.47	5.91	6.58	3.95	5.89	5.38	6.14	6.1	5.22	5.94	6.22	5.88	7.33	6.53	5.98	6.31	5.36	6.02	5.96	4.86	5.21	4.88	5.06	6.9	5.97	5.39	5.46	5.34	4.85	5.45	6.04	5.2	4.99	5.43	4.28	5.54	5.95	4.97	5.69	5.99	6.68	4.6	7.04	5.51	5.24	5.17
hsa-miR-1914-5p	5.98	6.08	5.09	5.32	5.61	5.7	4.23	5.8	4.96	5.75	5.27	4.64	5.64	5.37	5.27	6.72	5.64	4.73	5.52	4.35	4.76	5.37	4.23	4.19	4.33	4.1	5.93	4.83	4.57	4.87	4.59	4.14	4.82	5.43	5.09	4.5	5.25	4.24	4.99	5.47	4.46	5.81	5.4	6.29	4.79	6.81	5.12	3.91	5.16
hsa-miR-1914-3p	9.7	9.79	8.43	8.41	8.7	9.69	6.78	9.07	8.28	9.31	9.46	8.61	9.22	9.37	8.85	10.91	9.59	9.1	9.44	8.36	8.96	9.4	7.93	8.01	7.9	8.41	9.48	8.57	8.19	8.42	8.82	7.97	8.99	9.12	8.37	8.44	8.91	7.94	8.51	8.63	7.5	8.96	9.17	9.81	7.86	10.32	8.27	7.91	7.81
hsa-miR-520f-3p	1	1	1	1	1	1	1	1	1	1	1	1	1	1	1	1	1	1	1	1	1	1	1	1	1	1	1	1	1	1	1	1	1	1	1	1	1	1	1	1	1	1	1	1	1	1	1	1	1
hsa-miR-3605-5p	1	3.1	1	1	1	1	1	1	1	2.43	3.27	3.01	3.55	3.52	2.79	4.79	4.38	1	3.08	2.2	3.1	3.42	2.54	1	1	2.83	3.19	2.84	2.66	2.46	3.06	3.19	3.26	3.83	3.26	1	1	1	1	3.37	1	3.09	1	4.04	1	4.15	2.52	1	1
hsa-miR-187-3p	3.84	3.86	3.06	3.01	1	4.88	1	3.74	3.01	4.02	4.04	2.84	1	4.45	3.51	5.04	4.39	3.61	4.25	1	3.27	3.75	1	3.09	1	3.3	4.43	1	3.12	2.61	3.18	1	1	4.02	2.99	1	3.4	1	3.25	3.65	1	4.05	4.01	4.63	3.56	5.01	3.35	2.72	2.73
hsa-miR-3605-3p	6.51	6.26	5.25	5	5.19	5.98	3.8	6.08	5.13	6.11	5.7	5.13	5.23	5.72	5.13	7.09	6.04	5	5.84	4.81	5.53	5.28	3.86	4.26	3.39	4.11	6.25	5.12	4.51	4.87	5.52	4.28	5.2	5.59	5.67	4.54	5.78	4.96	5.41	6.13	4.93	5.95	6.15	6.9	5.1	7.12	5.48	4.79	4.57
hsa-miR-187-5p	10.96	10.16	9.32	9.69	10.42	10.51	8.92	10.14	9.74	9.85	10.74	9.98	9.86	10.53	10.37	11.19	10.03	9.84	10.78	8.69	10.52	10.12	9.05	9.76	9.2	9.13	11.37	10.44	8.91	9.75	9.64	9.66	10.38	10.1	8.57	8.64	9.31	9.08	9.37	8.55	7.68	9.51	9.9	10.03	9.02	10.63	8.14	7.72	8.65
hsa-miR-520f-5p	1	1	1	1	1	1	1	1	1	1	1	1	3.04	4.03	1	1.63	4.11	2.84	1	2.46	2.6	1	1	1	2.83	2.33	1	1	2.68	1	1	1	1	3.04	3.36	4.22	3.87	1	1	3.28	1	2.85	2.91	3.31	1	2.95	2.31	3.26	1
hsa-miR-6509-3p	5.28	5.32	4.17	3.38	3.9	4.88	3.23	5.04	4.28	5.62	4.64	4.14	4.54	4.82	4.52	6.43	5.67	4.24	5	3.97	4.37	5.3	3.81	3.74	2.47	3.69	4.97	3.7	3.67	3.97	4.63	3.49	4.21	4.92	4.96	3.53	4.61	4.06	4.52	5.34	3.06	5.58	5.3	6.41	3.72	6.68	4.72	3.62	4.3
hsa-miR-6509-5p	1	1	1	1	1	1	1	1	1	1	1.4	1	1	1	1	3.65	1	1	1	1	1	1	1	1	1	1	1	3.39	1	1	1	1	1	1	1	1	1	1	1	1	1	1	1	1	1	0	1	1	1
hsa-miR-106b-5p	1	3.16	1	3.05	1	1	1	1	1	1.81	1	3.38	1	1.98	1	1	3.01	1	1	1	1	1	1	1	1	1	1	1	1	2.74	1	1	1	1	4.24	1	1.65	6.81	1	6.12	3.92	1	1	4.91	1	1	4.8	1	1
hsa-miR-106b-3p	3.82	3.99	2.96	2.7	4.36	4.84	1	3.06	2.77	2.69	2.69	2.99	4.75	3.86	3.72	4.8	3.72	3.14	4.23	2.78	1	1	1	2.83	2.56	2.84	2.92	3.44	1	1	3.14	2.3	1	1	3.56	2.89	3.26	1	3.24	3.92	2.83	2.79	3.56	4.19	2.83	4.14	4.2	1	1
hsa-miR-580-3p	1	1	1	1	1	1	1	1	1	1	2.01	2.67	1	2.71	1	2.43	1	3.57	1	1	2.41	1	1	2.39	1	1	1	1	1	1	1	1	1	1	1.43	1	2.24	1	3.11	1	1	1	1	2.17	1	1	1	1	1
hsa-miR-181b-3p	1	1	1	1	1	1	1	1	1	1	1	1	1	1	2.75	1	1	1	1	1	1	1	1	2.05	1	1	1	1	1	1	1	1	1	1	1	1	1	1	1	1	1	1	1	1	1	1	1	1	1
hsa-miR-3619-5p	1	4.67	3.8	3.44	4.35	4.93	3.16	4.39	3.53	4.34	3.89	4.03	4.33	4.27	4.4	6.19	5.37	4.25	4.77	4.74	4.32	4.78	3.33	4.19	3.06	3.53	4.55	3.78	3.99	4.14	4.04	3.47	4.32	4.59	4.34	3.63	4.42	1	3.91	4.73	1	4.05	5.19	5.53	2.91	5.13	3.79	3.47	3.59
hsa-miR-580-5p	1	1	1	1	1	1	1	1	1	1	1	1	1	1	1	1	1	1	1	1	1	1	1	1	1	1	1	1	1	1	1	1	1	1	1	1	1	1	1	1	1	1	1	1	1	2.47	1	1	1
hsa-miR-3619-3p	10.56	11.93	9.6	10.3	9.16	11.17	7.41	10.45	8.7	10.58	10.96	9.6	8.85	9.7	10.84	11.86	10.46	9.06	9.61	7.85	9.26	11.22	10.73	8.64	8.2	9.61	11.69	8.7	7.94	7.98	10.41	9.15	9.93	11.09	8.15	9.36	9.62	9.06	10.67	8.46	7.07	10.31	10.92	12.12	9.22	12.46	10.05	8.61	10.25
hsa-miR-181b-5p	1	1	1	2.46	1	3.03	1	1	1	1	1	2.7	1	2.22	1	3.12	1	1	1	1.83	1	1	1	1	2.52	1	2.91	1	1	1	1	1	1	1	1	1	2.72	1	1	3.26	1	1	1	1	2.76	1	2.46	1	2.76
hsa-miR-212-5p	1	3.97	3.07	1	1	4.14	1	2.98	1	3.86	2.25	2.93	1	2.7	3.13	3.22	3.57	1	2.85	1	3.18	1	1	2.95	1	1	2.2	1	1	2.08	2.7	1	2.98	3.01	3.4	1	2.91	1	3.68	3.43	3.05	4.02	3.65	4.88	1	4.89	2.31	1	1
hsa-miR-212-3p	3.56	4.1	4.37	1	3.15	4.74	3.2	3.72	3.37	3.91	3.37	3.31	3.33	3.41	3.64	5.02	4.32	3.73	3.42	3.28	4.61	3.77	1	3.83	3.8	1	4.19	4.2	3.37	1	3.43	3.49	3.84	4.03	3.62	3.6	4.14	1	3.45	3.63	1	3.83	4.32	5.03	2.88	5.18	3.89	3.06	3.42
hsa-miR-6759-3p	8	7.69	7.28	7.02	6.95	8.13	5.47	7.59	6.8	7.84	6.9	6.05	6.47	6.98	6.84	8.49	7.48	6.63	7.28	6.04	6.63	7.25	5.29	5.5	5.3	5.65	7.64	6.3	5.6	6.32	6.71	5.81	6.39	7.17	6.59	6.02	7.01	6.1	6.38	6.92	6.26	7.21	7.63	8.32	6.33	8.88	6.72	6.32	6.3
hsa-miR-6759-5p	6.47	7.23	5.97	5.4	5.71	6.91	4.15	5.95	5.5	6.52	6.3	5.62	6.04	6.88	6.63	7.81	7.33	6.55	7	5.94	6.2	6.51	4.85	5.05	5.24	5.6	7.14	5.56	5.12	5.69	6.63	5.83	6.11	6.78	5.53	5.4	5.67	5.84	4.99	6.02	5.16	6.36	7.06	7.54	5.62	7.54	6.11	5.63	5.3
hsa-miR-4632-3p	6.33	6.32	5.78	5.34	5.53	6.16	3.93	6.2	5.17	6.36	5.58	4.96	5.17	5.49	5.2	6.94	6.04	5.08	5.76	4.6	4.89	5.61	4.36	4.58	4.17	4.37	6.56	4.99	4.62	4.66	4.85	4.54	5.1	5.01	5.54	4.91	5.72	4.86	5.33	6.02	4.25	6.13	5.75	6.75	5.11	6.95	5.47	4.69	4.73
hsa-miR-4632-5p	10.98	10.94	10.31	9.36	9.63	10.88	7.9	9.97	9.58	10.69	9.95	9.06	9.63	10.42	10.04	11.91	11.06	10.27	10.83	10.5	10.05	9.64	8.64	9.26	8.56	8.75	10.88	9.75	9.85	9.98	10.2	9.36	9.51	10.3	10.79	9.41	10.08	9.21	9.08	11.1	9.96	10.56	10.64	10.84	9.66	11.49	9.87	9.55	8.86
hsa-miR-1468-3p	1	1	1	1	1	1	1	1	1	1	1	1	1	1	1	1	1	1	1	1	1	1	1	1	1	1	1	3.86	1	1	1	1	1	1	1	1	1	1	1	1	1	1	1	1	1	1	1	1	1
hsa-miR-1468-5p	3.86	4.61	3.75	2.04	3.53	3.15	2.85	3.93	2.96	3.97	2.06	2.71	3.41	4.02	3.23	4.99	3.29	3.18	3.12	2.58	2.65	1	2.86	1.58	1	1	2.91	1	1	3.62	2.94	2.81	1	3.9	3.13	1	3.57	1	1	4.22	3.01	3.48	3.6	4.63	1	5.45	2.6	1	3.07
hsa-miR-5681a	1	1	1	1	1	1	1	1	1	1	1	1	1	2.09	1	1	1	3.18	1	1	1	1	1	1	1	1	1	1	1	1	1	1	1	2.81	1	1	1	1	1	1	1	1	1	1	1	1	1	1	1
hsa-miR-5681b	1	3.97	3.52	1	4	3.19	1	1	1	3.54	1.44	1	1	3.95	4.02	4.67	3.67	4.29	2.77	2.72	3.19	3.19	1	2.76	1	1	3.47	1	1	2.7	2.55	4.01	2.41	3.61	3.6	2.83	3.98	1	3.85	3.57	1	3.81	3.96	4.53	2.52	5.13	3.69	1	3.65
hsa-miR-937-5p	12.52	11.07	10.09	10.45	10.12	11.14	8.11	10.28	9.73	11.08	10.56	9.55	9.85	9.82	10.15	11.71	10.53	9.59	10.22	8.7	9.73	10.98	8.89	8.76	8.66	9.27	10.83	9.65	8.8	10.04	9.89	8.96	10.25	11.13	9.01	9.06	9.66	9	9.46	9.43	8.16	9.84	10.3	11.29	8.55	11.48	9.62	8.93	9.05
hsa-miR-5692a	1	1	1	1	1	1	1	1	1	1	1	1	1	1	1	1	1	1	1	1	2.39	1	1	1	1	1	1	1	1	1	1	1	1	1	1	1	1	1	1	1	1	1	1	1	1	1	1	1	1
hsa-miR-5692b	1	1	1	1	1	1	1	1	1	1	1	1	1	1	1	1	1	1	1	1	1	1	1	2.59	1	1	1	4.93	1	1	1	2.15	1	1	1.97	1	1	1	1	1	1	1	1	1	1	1	1	1	1
hsa-miR-5692c	1	1	1	1	1	1	1	1	1	1	1	1	1	1	1	1	1	1	1	1	1	1	1	1	1	1	1	1	1	1	1	1	1	1	1	1	1	1	1	1	1	1	1	1	1	1	1	1	1
hsa-miR-937-3p	5.33	5.48	4.64	4.42	4.85	5.43	3.51	5.08	4.04	5.37	4.76	3.56	4.32	4.51	4.29	5.89	4.96	3.49	4.76	3.77	4.33	4.88	3.69	4.09	2.98	3.16	5.78	4.37	3.66	3.83	4.74	3.77	4.35	4.8	4.88	4.34	4.83	3.77	4.74	5.3	3.73	5.03	5.15	6.06	3.95	6.27	4.68	4.18	4.16
hsa-miR-2115-5p	1	1	1	1	1	1	1	1	1	3.21	1	1	1	1	1	1	1	1	1	1	1	1	1	1	1	1	1	1	1	1	1	1	1	1	1	1	2.4	1	1	1	1	1	1	1	1	1	1	1	1
hsa-miR-4764-5p	1	1	1	1	1	1	1	1	1	1	1	1	1	1	1	1	1	1	1	1	1	1	1	1	1	1	1	1	1	1	1	1	1	1	1	1	1	1	1	1	1	1	1	1	1	1	1	1	1
hsa-miR-4764-3p	1	1	1	2.72	1	3.41	1	1	2.91	2.74	1	1	1	1.96	2.68	4.03	2.47	3.07	1	1	2.91	1	1	1	1	1	3.4	1	1	1	1	1	3.2	3.03	1	1	2.91	1	1	1	1	3.71	1	4.28	1	5.26	1	1	1
hsa-miR-128-2-5p	13.98	12.9	12.02	12.61	12.77	13.14	11.63	13.08	12.11	12.74	13.4	12.68	12.84	12.44	12.55	13.82	12.71	12.36	12.58	11.02	12.56	13.68	12.29	11.81	11.64	12.03	13.24	12.51	11.21	11.82	12.22	11.63	12.89	12.97	10.94	11.81	12.96	11.84	12.86	11.12	10.45	12.71	12.62	13.35	11.85	14.01	12.25	11.51	12.52
hsa-miR-2115-3p	1	1	1	1	1	1	1	1	1	1	1	1	1	1.67	1	1	1	1	1	1	1	1	1	1	1	1	1	1	1	1	1	1	1	1	1	1	1	1	1	1	1	1	1	1	1	1	1	1	1
hsa-miR-128-1-5p	9.08	9.95	8.61	8.51	8.64	9.33	7.23	8.84	8.18	9.25	9.18	8.36	8.81	9.36	9.1	10.3	9.78	9.09	9.53	8.32	8.71	8.88	8.06	7.87	7.78	7.99	9.34	8.38	8	8.35	9.17	8.53	8.78	9.24	8.59	7.97	8.71	8.58	8.32	8.72	7.9	9.21	9.57	10.03	8.19	10.27	8.74	8.2	7.99
hsa-miR-6877-3p	7.42	7.45	7.16	6.65	6.72	7.84	5.58	7.38	6.63	7.57	7.18	6.19	6.8	7.12	6.91	8.61	7.64	6.78	7.3	6.47	6.73	7.22	5.73	6.18	5.98	6.18	8.25	6.77	6.24	6.82	6.83	5.99	6.68	7.21	6.79	6.24	6.91	6.07	6.63	7.37	6.05	7.37	7.46	8.14	6.36	8.44	6.9	6.36	6.45
hsa-miR-515-3p	1	1	1	1	1	1	3.12	1	1	1	2.43	1	1	1	1	3.67	1	1	2.06	1	1	1	1	2.26	2.48	1	1	1	1	1	1	1	1	1	3.33	3.19	3.02	1	1	2.97	1	1	2.65	3	2.52	1	1	1	1
hsa-miR-515-5p	1	1	1	3.6	3.91	1	1	1	1	1	1.94	1	1	1	1	1	1	1	1	1	2.61	1	1	1.93	1	1	1	1	1	1	1	1	1	1	2.34	1	1.29	1	1	1	1	1	1	1	1	1	1	1	1
hsa-miR-3130-3p	1	3.24	1	9.61	1	1	1	1	1	1	2.87	1	1	3.22	3.39	3.76	3.08	2.66	2.87	1	1	2.96	1	2.49	1	1	1	1	1	1	1	1	1	3.1	2.37	1	2.35	1	1	3.7	1	3.75	2.36	4.11	1	4.28	1	1	1
hsa-miR-3130-5p	5.56	5.41	4.72	4.53	4.98	5.6	3.62	5.82	5.24	6.25	5.5	4.95	5.54	6.24	5.4	7.4	6.3	5.39	6.02	4.8	5.61	5.74	3.63	4.63	4.41	4.41	6.45	5.07	4.64	5.15	5.56	4.84	5.44	6.13	5.44	4.93	5.68	4.75	5.17	5.61	4.43	5.6	6.15	6.45	5.01	7.16	5.26	4.9	5.05
hsa-miR-2116-3p	8.03	7.57	6.52	6.17	6.75	7.33	5.08	6.97	6.36	7.35	6.7	5.81	6.22	6.84	6.31	8.07	7.12	6.64	6.89	5.98	6.39	6.67	5.21	5.79	4.87	5.83	7.4	6.31	5.82	5.88	6.28	5.6	6.34	6.94	6.23	5.61	6.56	5.23	6.39	6.74	5.84	6.93	7.1	7.58	5.78	8.23	6.04	5.89	5.85
hsa-miR-2116-5p	1	1	1	1	1	1	1	1	1	3.78	1.32	1	1	2.44	1	3.6	2.53	4.5	1	1	1	1	1	1	1	1	1	1	1	2.21	1	1	1	2.19	1	1	1.57	1	1	1	1	1	1	1	1	2.91	1	1	1
hsa-miR-4804-5p	1	2.46	1	1	1	1	1	1	1	1	1	1	1	2.13	1	1	1	1	1	1	1	1	1	1	1	1	1	1	1	1	1	1	2.6	1	1	1	1.35	1	1	1	1	1	1	1	1	1	1	1	1
hsa-miR-6877-5p	8.25	9.23	7.9	7.79	7.81	8.73	7.01	8.62	7.96	8.94	8.66	7.87	8.24	8.66	8.36	10.06	9.54	8.08	8.92	7.93	7.99	8.49	7.73	7.31	7.18	6.98	8.91	7.69	7.73	7.94	8.52	7.69	8.16	8.7	8.6	7.75	8.18	8.04	8.29	9.82	7.88	8.85	9.01	9.95	7.77	9.63	9.77	7.6	7.95
hsa-miR-135b-5p	3.72	1	1	1	1	1	1	1	1	1	1	1	1	1	1	2.37	1	1	1	1	1	1	1	1	1	1	1	1	1	1	1	1	1	1	1.86	1	1.22	1	1	1	1	1	1	1	1	1	1	1	1
hsa-miR-135b-3p	1	1	1	1	1	1	1	1	1	1	1	1	1	1	1	1	1	1	1	1	1	1	1	1	1	1	1	1	1	1	1	1	1	1	1.42	1	1	1	1	1	1	1	1	1	1	6.96	1	1	1
hsa-miR-501-3p	1	1	1	2.1	1	1	1	1	1	1	1	1	1	1	1	1	1	1	1	1	1	1	1	1	1	1	1	1	1	1	1	1	1	1	1	1	1	1	1	1	1	1	1	1	1	1	2.47	1	1
hsa-miR-501-5p	1	1	1	1	1	3.18	1	1	1	4.12	2.5	3.11	1	2.64	2.65	4.13	3.18	2.91	3.39	2.15	2.94	1	1	1.71	1	1	3.33	2.65	1	1	1	1	2.65	1	1.8	1	3.29	1	3.27	1	1	1	7.11	4.17	2.32	4.74	2.58	3.09	1
hsa-miR-4529-5p	1	2.91	1	2.56	1	1	1	1	2.58	2.14	1	1	3.43	3.23	1	3.9	3.9	1	1	1	1	3.33	1	2.11	1	2.94	3.02	1	2.76	2.85	1	1	1	3.77	1	2.65	3.37	1	1	4.51	1	3.39	1	3.86	1	4.16	3.07	1	1
hsa-miR-4529-3p	3.84	3.15	3.45	2.59	1	4.43	2.78	4.39	3.69	4.2	4.29	2.79	3.58	4.63	3.95	5.25	4.2	4.11	4.19	3.49	3.28	4.02	2.83	2.81	2.55	3.09	4.45	3.82	1	3.25	3.13	2.29	3.27	4.25	3.73	2.71	4.52	1	4.28	4.44	3.5	3.95	4.03	4.69	1	5.41	8.64	3.64	2.84
hsa-miR-4804-3p	4.54	4.92	4.62	3.73	1	5.14	3.29	4.9	4.25	5.06	4.19	3.66	3.66	4.87	3.89	5.79	4.88	4.32	4.59	2.31	4.51	3.99	1	3.08	3.35	3.01	5.21	3.61	2.82	3.56	4.12	3.45	3.83	4.42	4.76	3.94	4.78	3.95	4.63	4.9	3.18	5.3	5.07	5.95	4.08	6.16	4.08	4.1	3.75
hsa-miR-6731-5p	7.57	7.62	6.36	6.51	6.23	7.49	5.13	7.2	6.63	7.64	7.52	6.61	6.99	7.88	7.26	8.99	8.06	7.37	8.54	6.69	6.96	7.74	5.69	6.24	5.87	6.01	8.39	7.09	6.3	6.94	7.56	6.13	6.97	7.87	6.63	6.18	6.71	6.3	6.28	6.68	5.44	7.44	8.36	8.38	6.29	8.87	6.24	6.32	6.29
hsa-miR-6731-3p	7.36	6.86	6.36	6.1	6.2	6.84	4.79	6.54	5.84	6.73	5.86	5.35	5.6	5.92	5.47	7.3	6.32	5.94	6.16	5.14	5.83	5.99	4.32	4.27	4.25	4.72	6.89	5.71	4.77	5.31	5.31	4.52	5.28	5.9	5.99	5.14	5.93	4.47	5.75	6.37	5.01	6.26	6.71	7.16	5.26	7.77	5.49	5.31	5.7
hsa-miR-125b-2-3p	1	1	1	1	1	1	1	1	1	1	0.93	1	1	2.23	1	2.76	2.55	1	1	1	1	1	1	2.32	1	1	1	1	1	1	1	2.25	1	1	1	1	2.2	1	1	1	1	1	1	3.12	1	3.42	1.95	1	1
hsa-miR-3144-3p	1	2.47	1	1	1	1	1	1	1	1	1	1	1	1	1	1	1	1	1	1	1	1	1	1	1	1	1	1	1	1	1	1	1	1	1	1	1.85	1	1	1	1	1	1	3.4	1	3.05	1	1	1
hsa-miR-3144-5p	7.38	5.88	4.2	4.6	5.02	6.16	2.69	5.22	4.37	5.66	5.51	4.82	5.51	5.74	5.47	7.16	5.87	5.96	5.85	4.46	5.48	6.44	4.02	4.76	3.99	5.39	6	5.51	3.61	5.13	5.35	4.89	5.72	6.47	1	3.24	4.82	1	4.96	3.87	3.26	5.51	5.87	6.62	4.39	7.62	4.26	3.98	4.26
hsa-miR-186-3p	1	1	1	1	1	1	1	1	1	1	1	1	1	1	1	4.7	3.73	1	1	1	3.53	1	1	1	2.3	1	1	1	1	1	2.5	1	1	1	2.42	1	1.99	1	1	4.07	2.82	2.36	1	3.62	1	2.58	1	1	1
hsa-miR-186-5p	1	1	1	1	1	1	1	1	1	1	1.01	1	1	1	1	1	3.14	1	1	1	1	1	1	1	1	1	1	1	1	1	1	1	1	1	1.98	1	2.62	1	1	2.82	2.92	1	1	1	1	1	4.02	1	1
hsa-miR-6508-5p	6.07	5.02	4.75	4.33	4.36	5.57	3.13	5.4	4.51	5.38	5.21	3.92	4.88	4.93	4.92	6.21	5.59	4.97	5.18	4.48	4.67	5.36	4.23	4.1	3.02	4.27	5.81	4.59	3.99	4.52	4.73	4.2	5.03	5.5	4.67	3.89	5.19	5.94	4.88	4.95	3.88	5.23	5.74	6.09	4.12	6.59	4.35	3.86	4.39
hsa-miR-211-5p	6.05	5.64	5.04	4.37	4.93	5.64	3.8	4.93	3.83	5.59	5.29	4.86	4.56	5.52	5.35	6.48	5.56	4.6	5.52	4.57	4.93	4.62	3.62	4.6	4.13	3.42	5.08	4.8	4.2	3.91	4.84	4.58	4.05	4.84	4.81	4.49	4.91	4.08	4.5	5.58	4.23	5.19	5.69	6.28	4.93	6.69	4.69	4.72	4.47
hsa-miR-6508-3p	1	1	1	1	1	1	1	1	1	1	1	1	1	1	1	1	1	1	1	1	1	1	1	1	1	1	1	1	1	1	1	1	1	1	1	1	1	4.9	1	1	1	1	1	1	1	1	1	1	1
hsa-miR-6861-5p	9.4	8.99	8.13	8.41	7.95	8.77	7.2	8.5	8.17	8.89	8.63	8.24	8.36	8.25	8.45	9.7	9.21	7.9	8.55	7.71	8.06	8.66	7.86	7.46	7.48	7.51	9.27	7.63	7.66	7.99	8.31	7.87	8.29	8.62	8.2	8.1	8.55	8	8.14	8.71	7.85	8.51	8.7	9.49	7.93	9.52	8.42	7.97	8.26
hsa-miR-211-3p	7.81	8.01	7.36	7.86	8	8.49	6.18	8.08	7.68	8.24	8.3	8.32	7.56	8.47	8.09	9.03	7.86	7.8	8.4	6.97	7.74	8.63	6.84	7.21	7.37	7.07	8.48	7.44	6.9	7.62	8	6.78	8.06	8.28	6.63	7.27	8	7.38	7.12	6.78	5.76	8.04	8.22	8.09	7.27	8.7	6.79	6.74	6.99
hsa-miR-6861-3p	8.28	7.69	7.15	6.67	6.94	7.89	5.53	7.47	6.63	7.66	6.69	6.16	6.44	6.9	6.67	8.46	7.41	6.58	7.1	6.02	6.37	6.99	5.56	5.62	5.47	5.78	7.78	6.48	5.85	6.3	6.52	5.5	6.41	6.88	6.88	5.73	6.94	5.68	6.58	7.3	5.93	7.22	7.46	8.32	5.98	8.69	6.76	6.39	6.31
hsa-miR-3158-3p	4.37	4.47	1	4.29	4.39	4.48	1	4.94	4.09	5.08	4.06	4.09	3.92	4.09	3.03	5.56	4.22	2.85	2.94	1	3.57	4.44	1	3.13	2.95	3.54	4.34	4.14	3.07	2.77	3.17	2.96	4.05	4.4	4.11	4.33	5.1	1	4.49	3.99	1	4.76	4.93	5.82	3.59	5.91	4.57	4.38	3.96
hsa-miR-3158-5p	7.47	6.82	5.57	5.92	6.11	6.93	4.51	6.73	5.98	6.99	6.98	5.98	6.55	6.69	6.77	8.37	6.76	6.58	6.89	5.03	6.48	8.18	6.42	5.51	5.5	6.08	6.04	5	4.81	6.15	6.18	5.56	6.91	7.51	4.39	5.01	7.18	5.79	6.39	5.17	4.5	6.7	6.92	7.97	5.64	8.32	6.61	5.22	6.37
hsa-miR-593-3p	4.28	3.61	3.16	3.51	2.81	4.73	1	3.87	3.75	4.21	3.11	1	1	2.54	2.67	4.64	3.77	3.48	3.2	2.55	2.91	1	1	1	1	1	4.1	2.73	1	1	1	2.29	2.11	3.22	3.17	2.53	3.59	1	3.33	3.97	1	3.69	4.23	5.12	3.68	5.17	2	2.7	1
hsa-miR-593-5p	1	1	1	1	1	1	1	2.92	3.81	4.54	4.9	3.59	4.81	5.85	4.72	6.79	3.84	5.5	5.79	5.27	5.09	3.73	2.57	4.21	3.31	2.7	5.74	4.56	5.46	5	4.6	4.04	3.81	4.31	2.75	1	3.21	1	1	2.54	1	3.54	3.65	3.41	2.97	4.58	2.85	1	1
hsa-miR-489-5p	1	1	1	1	1	1	1	1	1	1	2	1	1	1	2.78	4.2	3.67	3.58	1.99	1	1	3.3	1	2.97	1	1	1	1	1	3.35	1	1	1	2.8	2.04	1	1.68	1	1	1	1	1	1	2.57	1	3.96	1	1	1
hsa-miR-489-3p	1	1	1	1	3.94	3.52	1	1	1	2.13	2.98	1	1	1	1	1	1	3.12	2.19	1	3.12	1	1	1.63	1	1	1	1	1	2.29	1	1	1	2.14	3.1	1	1	1	1	1	2.91	1	1	2.72	2.3	2.69	1.74	1	1
hsa-miR-449b-3p	7.34	7.03	6.17	5.77	6.21	7.15	4.85	6.76	6.12	7.1	6.48	5.76	6.12	6.72	6.17	7.95	7.14	6.37	6.82	5.78	6.23	6.5	5.21	5.29	5.04	5.13	7.46	6.17	5.67	5.86	6.37	5.6	6.29	6.69	6.53	5.79	6.28	5.72	6.14	6.88	5.55	6.79	7.05	7.58	5.86	8.1	6.39	6.06	5.82
hsa-miR-449b-5p	1	1	1	1	1	1	1	1	1	1	3.15	1	1	3.03	1	1	1	1	1.78	1	1	1	1	1	2.14	1	1	1	1	1	1	1	1	2.69	1	1	1	1	1	1	1	1	1	2.17	1	1	1	1	1
hsa-miR-2114-3p	1	1	1	1	1	1	1	1	1	1	1	1	1	1.93	1	1	1	1	1	1	1	1	1	1	1	1	1	1	1	1	1	1	1	1	1	1	2.78	1	1	1	1	1	1	1	1	1	1	1	1
hsa-miR-2114-5p	1	1	1	1	1	1	1	1	1	1	1	1	1	1	1	1	2.29	1	1	1	1	1	1	1	1	2.38	1	1	1	1	1	1	1	1	1	1	1	1	1	1	1	1	1	1	1	1	1	1	1
hsa-miR-4633-5p	1	3.2	2.92	1	1	3.52	1	1	3.14	2.7	2.17	1	1	3.53	3.97	3.24	4.01	1	3.2	1	1	1	2.65	1	1	1	3.27	1	1	1	1	1	1	3.39	1.74	1	2.82	1	1	1	1	2.8	3.38	3.18	1	4.55	3.26	1	1
hsa-miR-4633-3p	1	2.67	1	1	2.81	1	1	1	1	1	1	2.87	1	1	3.58	2.25	3.13	1	2.73	1	1	1	2.52	3.28	2.72	1	3.17	3.65	3.19	3.46	1	2.38	1	2.49	3.27	3.15	3.52	1	1	3.61	2.85	3.23	1	2.84	1	1	1.65	1	3.08
hsa-miR-891a-3p	1	1	1	1	1	1	1	1	5.57	1	1	1	1	1.89	1	1	1	1	1	1	1	1	1	2.4	1	1	1	1	1	1	1	1	1	1	1	1	1	1	1	1	1	1	1	1	1	1	1	1	1
hsa-miR-891a-5p	1	3.43	1	1	1	1	1	1	1	4.07	3.75	1	3.66	3.54	1	4.66	3.61	3.28	3.38	2.91	2.75	1	1	3.3	1	2.87	3.77	1	1	1	3.34	2.27	1	3.16	3.06	1	3.24	1	1	2.66	1	3.65	3.38	4.29	1	4.88	2.89	1	3.71
hsa-miR-3682-5p	1	1	1	1	1	1	1	1	1	1	1	1	1	1	1	1	2.29	1	1	1	1	1	1	1	1	1	1	1	1	2.59	1	1	1	2.11	1	1	2.97	1	1	1	1	1	1	3.25	1	1	1	1	1
hsa-miR-3682-3p	4.72	5.35	4.71	2.66	4.63	5.34	3.37	4.46	3.77	4.94	5.43	4.54	4.47	5.32	5.08	6.36	6.29	4.95	5.55	3.99	4.7	5.69	4.04	4.09	3.8	4.1	5.15	4.35	3.28	3.83	4.82	4.01	4.75	5.68	3.74	3.73	5.18	3.8	4.61	6.77	4.66	5.75	5.71	6.34	4	6.34	5.62	4.4	4.47
hsa-miR-181a-3p	1	1	1	1	1	1	1	1	1	1	1	1	1	1	1	1	1	1	1	1	1	1	1	1	1	1	1	1	1	1	1	1	1	1	3.3	1	1	1	1	1	1	1	1	1	1	1	3.12	1	1
hsa-miR-181a-5p	1	1	1	1	1	1	1	1	1	1	2.81	1	1	1	1	1	1	1	1	2.38	1	1	1	1.71	1	1	1	1	1	1	1	1	2.96	1	3.82	1	2.88	1	1	3.63	1	2.35	1	3.68	2.3	1	4.67	2.96	1
hsa-miR-1178-5p	1	2.9	1	2.92	3.6	1	1	1	1	1	1	1	1	1	1	1	1	1	1	1	1	1	1	1	1	1	1	1	1	1	1	1	1	1	1	1	1	1	1	1	1	1	1	1	1	1	1	1	1
hsa-miR-1178-3p	3.76	4.11	1	1.96	1	1	1	1	1	3.22	1.94	1	1	2.22	1	4.23	2.87	1	2.88	1	1	1	1	1	1	1	1	1	1	1	1	1	1	1	3.24	1	2.88	1	3.57	1	1	3.69	3.18	3.81	1	4.48	2.49	1	1
hsa-miR-7-2-3p	5.1	3.78	2.97	1	1	3.86	1	1	3.11	4.09	3.37	1	3.03	3.15	2.75	5.03	4.15	2.96	2.59	1	2.58	3.53	2.86	1.74	1	1	3.94	1	1	1	2.53	1	2.18	3.91	2.99	1	3.79	1	3.67	3.14	1	3.45	3.94	4.82	2.44	5.83	3.2	1	1
hsa-miR-517a-3p	4.48	4.23	3.63	3.53	2.74	3.72	1	2.97	1	4.13	4.31	1	1	2.18	3.93	4.7	3.51	2.67	3.68	3.16	1	3.43	3.08	2.73	1	3.25	4.2	3.85	2.77	2.78	3.21	1	2.97	3.64	3.74	2.65	2.88	1	3.33	3.67	1	3.66	3.71	4.96	3.17	5.38	2.97	3.08	3.63
hsa-miR-7-1-3p	1	1	1	1	1	1	1	1	1	1	1	1	1	1	1	3.13	1	1	1	2.11	2.82	1	1	1	1	1	1	1	1	1	1	1	1	2.95	2.01	1	1.35	1	3.34	1	1	1	1	3.39	1	1	1	1	1
hsa-miR-6744-3p	4.61	4.73	3.13	3.78	1	4.23	2.73	3.9	4.05	4.72	4.5	3.59	4.58	4.87	4.2	6.17	5.22	4.76	5.12	3.8	4.89	4.91	2.93	3.44	2.45	2.55	4.87	3.72	1	3.22	3.98	4.04	4.42	5	3.81	3.2	4.81	1	4.14	4.26	1	4.92	4.92	5.83	4.36	6.05	4.2	4.04	3.52
hsa-miR-6744-5p	6.44	5.05	4.26	3.12	2.83	4.62	1	4.02	4.35	4.66	5.85	5.24	5.39	5.91	5.52	7.02	5.68	5.77	6.5	5	5.87	5.41	4.24	5.09	4.79	5.15	7.3	5.48	4.99	5.09	5.08	4.45	5.3	5.48	3.86	3.73	4.39	3.59	4.08	4.32	4.22	4.88	5.71	5.8	4.81	6.43	4.47	4.71	3.66
hsa-miR-4766-5p	1	1	1	1	1	1	1	1	1	1	1	1	1	2.58	1	1	1	1	1	1	1	1	1	1	1	1	2.19	1	1	1	1	1	1	1	1	1	1	1	1	3.35	1	1	1	1	1	1	1	1	1
hsa-miR-1296-5p	5.36	5.09	4.51	4.74	4.73	5.72	3.84	5.32	4.91	5.47	5.4	3.95	4.66	5.14	5.04	6.44	5.47	4.82	5.44	3.85	4.62	5.29	3.21	4.06	3.55	4.4	6.13	4.81	4.29	4.5	4.57	3.85	4.88	5.31	4.7	4.08	5.47	3.73	4.91	4.58	3.01	4.87	5.65	6.19	4.41	6.76	5.13	4.41	4.65
hsa-miR-92a-1-5p	1	1	1	1	1	1	1	1	1	1	1	1	3.28	1	1	1	1	2.65	1	1	1	1	1	1	1	1	1	1	1	1	1	1	1	1	1	1	1	1	1	1	1	1	1	1	1	1	1	1	1
hsa-miR-1296-3p	5.48	5.51	4.38	4.8	3.98	5.59	2.9	5.34	4.73	5.75	5.83	4.83	5.08	5.49	5.45	6.89	5.89	5.24	5.32	4.45	5.37	6.67	4.77	4.32	4.48	4.81	6.03	4.44	3.52	4.69	4.93	4.37	5.38	5.95	4.25	3.88	5.01	4.24	5	4.28	1	5.43	5.64	6.54	4.24	6.91	4.79	3.85	4.76
hsa-miR-4766-3p	1	1	1	1	1	1	1	1	1	1	1	1	1	1	1	1	1	1	1	1	1	1	1	1	1	1	1	1	1	1	1	1	1	1	1	1	1	1	1	1	1	1	1	1	1	1	1.97	1	1
hsa-miR-6758-3p	3.74	4.3	3.38	2.04	3.4	4.06	1	3.34	4.26	4.7	1	1	1	3.09	1	4.94	4.17	3.01	3.48	2.38	3.56	3.45	1	1.79	2.37	2.52	3.91	2.76	1	1	1	1	2.97	4.28	3.16	1	4.16	1	3.22	3.05	3.04	4.24	4.85	5.3	3.78	5.77	3.61	1	3.35
hsa-miR-6758-5p	6.82	6.15	5.19	4.74	4.63	6.18	1	4.67	3.85	5.84	5.39	4.9	4.88	5.73	5.14	7.26	5.61	5.72	5.91	4.42	5.28	5.79	3.41	4.21	3.93	5.43	5.72	4.81	4.68	4.86	5.2	3.43	4.63	5.67	4.53	2.82	4.41	3.96	4.3	4.59	3.26	5.45	5.62	6.09	3.73	6.87	3.64	3.36	3.59
hsa-miR-135a-5p	1	1	1	1	1	1	1	1	1	1	1	1	1	1	1	1	1	1	1	1	2.68	1	1	1	1	1	1	1	1	1	1	1	1	1	3.12	1	1	1	1	1	1	1	1	1	1	1	1	1	1
hsa-miR-135a-3p	8.48	9.56	8.59	8.11	8.62	9.41	6.1	8.57	8.03	8.64	8.81	8.07	8.54	8.54	8.96	9.77	8.57	8.55	9.44	7.74	8.22	8.73	7.52	7.53	7.49	7.57	8.24	7.39	7.5	8.04	8.38	7.3	8.27	8.74	6.75	7.42	8.23	7.55	7.79	7.12	6.02	8.53	8.87	9.61	7.83	9.67	8.33	7.48	7.96
hsa-miR-6730-5p	6.71	5.96	4.31	4	4.17	5.64	2.81	5.01	4.45	5.43	5.78	5	5.22	5.7	5.78	6.84	5.63	5.37	5.95	4.95	4.91	5.4	4.06	4.55	3.77	4.92	5.78	5.01	4.29	4.41	4.91	4.38	5.24	5.38	4.38	3.92	4.95	3.74	4.44	4.96	3.85	4.98	5.32	5.92	4.82	6.71	3.85	3.94	4.4
hsa-miR-6730-3p	7.72	7.64	6.96	6.46	6.73	7.61	5.21	7.13	6.46	7.47	6.68	6.22	6.63	6.97	6.39	8.32	7.42	6.68	6.97	6.03	6.55	6.98	5.55	5.81	5.18	5.76	7.65	6.33	5.94	6.31	6.72	5.95	6.6	7.08	6.78	5.85	6.73	6.02	6.3	7.12	5.71	7.09	7.4	8	5.8	8.49	6.68	6.24	6.08
hsa-miR-3157-3p	1	1	1	2.29	1	1	1	1	1	2.55	1	1	1	1.75	1	4.13	3.4	1	2.54	2.43	3.33	1	1	2.79	3.13	2.41	1	3.32	2.96	1	1	3.11	3.58	3.44	2.64	1	3.56	1	1	2.83	1	1	1	4.15	2.73	3.77	2.97	2.82	3.02
hsa-miR-3157-5p	1	1	1	1	1	1	1	1	1	2.83	1.47	1	1	2.14	1	2.92	1	1	2.22	1	1	1	1	1.79	1	1	2.6	1	1	1	1	1	1	1	1.35	1	1	1	1	1	1	1	2.51	2.21	1	3.17	1	1	1
hsa-miR-520g-3p	1	3.23	3	3.6	1	4.17	1	1	1	3.89	2.31	1	1	3.38	1	3.3	1	1	1.93	1	2.58	1	1	2.09	1	1	2.7	1	1	2.54	2.55	1	1	3.68	1.88	1	2.72	1	1	3.02	1	3.65	3.19	3.85	1	4.07	2.61	1	1
hsa-miR-520g-5p	1	1	1	1	1	1	1	1	1	1	1.39	1	1	2.7	1	1	1	1	1	1	1	1	1	1	1	1	1	1	1	1	1	1	1	1	1	1	1	1	1	1	1	1	1	1	1	1	1	1	1
hsa-miR-6862-5p	3.77	4.31	1	2	1	3.55	1	3.94	1	3.67	3.53	4.17	1	4.15	3.95	5.57	5.12	3.86	3.67	3.61	4.6	4.53	1	3.95	1	3.06	4.17	4.35	3.46	3.3	3.87	3.1	3.45	4.7	2.92	3.13	3.38	1	1	2.98	1	4.12	4.02	4.84	2.98	5.38	3.52	3.51	1
hsa-miR-6862-3p	7.72	7.47	6.79	6.59	6.69	7.71	5.24	7.12	6.64	7.61	7.14	6.3	6.57	7.23	6.74	8.61	7.63	6.88	7.39	6.26	6.7	7.35	5.69	5.9	5.6	5.92	7.17	6.27	5.85	6.29	7.33	6.17	6.76	7.28	6.26	5.91	6.92	6.11	6.51	6.87	5.9	7.06	7.7	8.23	6.36	8.62	6.69	6.15	6.35
hsa-miR-5006-5p	4.46	7.32	5.17	4.67	4.24	6.19	2.77	5.72	4.99	6.39	5.94	5.36	6.01	7.02	6.47	8.39	7.66	6.61	7.28	6.29	6.38	5.94	4.74	5.24	4.9	4.82	6.68	5.31	6.04	5.76	6.35	5.43	5.63	6.51	5.14	4.35	5.55	5.02	4.9	6.59	4.74	6.14	6.69	7.41	4.96	7.35	6.28	4.52	5.06
hsa-miR-5006-3p	3.82	4.32	1	2.74	2.84	4.4	1	4.66	3.6	5.05	2.19	1	2.66	2.79	2.84	5.23	4.59	3.04	2.95	1	3.44	4.23	1	2.96	1	1	2.25	3.22	2.81	2.76	1	1	2.77	3.47	4.01	3.37	4.46	1	3.88	4.6	3.03	4.35	4.51	5.47	1	6.1	2.69	2.73	2.74
hsa-miR-376a-2-5p	1	1	1	1	1	1	1	1	1	1	1	1	1	2.34	1	1	1	1	1	1	1	1	1	1	1	1	1	1	1	1	1	1	1	1	1	1	1	1	1	1	1	1	1	1	1	1	1	1	1
hsa-miR-6876-5p	4.09	5.57	4.14	3.23	3.54	5.29	1	4.44	4.05	5.19	5.09	3.68	4.55	5.54	5	6.76	5.85	5.4	5.74	4.24	5.04	5.07	1	3.42	3.37	3.82	5.7	4.68	4.51	4.68	4.68	2.92	4.3	5.54	5.14	3.09	4.76	5.6	3.92	4.86	3.87	4.86	5.32	5.8	3.77	6.5	4.56	1	3.82
hsa-miR-6876-3p	4.82	4.43	3.65	3.23	1	4.82	3.09	4.52	4.52	5.37	4.17	3.49	4.66	5.22	3.93	6.28	5.49	4.76	4.75	3.76	4.79	5.39	3.68	3.33	3.58	4.11	5.24	4.35	2.83	3.58	3.79	3.87	4.89	4.88	3.72	1	4.61	1	3.69	4.11	3.53	4.8	4.76	5.28	3.34	5.96	3.93	3.33	4.11
hsa-miR-664b-5p	1	1	1	1	1	1	1	1	1	1	2.24	1	1	3.3	1	2.48	2.38	1	1.78	1	1	1	1	2.16	1	1	1	1	1	1	1	1	1	2.7	1	1	3.02	1	1	1	1	1	1	1	1	2.82	1	1	1
hsa-miR-664b-3p	6.14	6.11	5.65	4.98	4.92	6.32	4.16	6.01	5.56	6.47	5.64	4.84	5.69	5.9	5.45	7.21	6.36	5.57	6.28	4.85	5.59	5.98	4.19	4.53	4.53	4.34	6.39	5.27	4.93	5.09	5.5	4.69	5.42	5.78	5.78	4.99	5.85	4.61	5.25	5.66	4.84	6.02	6.34	6.78	5.07	7.36	5.55	4.69	4.91
hsa-miR-449c-3p	5.1	5.25	4.53	5.2	4.53	5.14	3.01	4.73	4.39	5.42	3.77	3.8	3.75	4.75	4.2	5.83	4.66	4.55	4.22	1.92	3.77	4.52	1	2.29	2.24	3.66	3.91	3.6	2.91	4.23	3.28	3.55	4.28	4.62	4.25	4.12	4.8	4.17	4.59	4.4	3.13	5.15	5.47	6.07	3.64	6.71	4.54	3.95	4.07
hsa-miR-449c-5p	1	2.99	1	2.51	1	1	1	1	1	3.34	3.52	1	1	4.7	3.17	4.46	3.08	2.52	1.88	1	2.36	3.14	1	1	1	1	1	1	1	1	1	1	3.18	3.43	3.64	1	3.06	1	1	2.55	1	3.27	2.47	2.79	2.4	4.62	1	1	1
hsa-miR-582-3p	1	3.03	1	1	1	1	1	1	1	1	1	1	2.87	1	1	1.42	1	1	1	1.95	1	1	1	1	1	1	1	1	1	1	1	1	1	2.12	1	1	1	1	1	1	1	1	1	1	1	1	2.2	1	1
hsa-miR-582-5p	1	1	1	2.69	1	1	1	1	1	1	1	1	1	1	1	1	1	1	1	1	2.66	1	1	1	2.65	1	1	1	1	1	1	1	1	1	1	1	1	1	1	1	1	1	1	1	1	1	1	1	1
hsa-miR-26a-1-3p	1	1	1	2.2	1	1	1	1	1	1	2.1	1	1	1	1	2.25	1	1	1	2.78	2.62	1	1	1	1	1	3.15	1	1	1	1	1	1	1	2.12	1	2.23	1	1	1	1	1	1	1	1	1	3.27	1	1
hsa-miR-181d-3p	3.5	4.29	1	1	1	4.3	3.32	3.49	2.8	4.55	3.65	3.37	3.71	4.99	3.88	5.79	5.06	4.82	4.39	3.39	4.23	4.54	1	3.38	1	3.99	3.47	3.72	3.81	3.47	3.32	3.54	3.99	5.14	3.27	1	3.62	1	1	3.76	1	4.33	4.51	5.39	3.11	5.89	3.69	1	3.14
hsa-miR-181d-5p	1	1	1	1	1	1	1	1	1	1	3.05	1	1	1	1	1	1	1	1	1	1	1	1	1.55	1	1	1	1	1	1	1	1	1	1	1	1	1	1	1	1	1	1	1	1	1	1	1	1	1
hsa-miR-939-3p	7.18	6.97	6.31	5.76	5.89	6.77	4.99	6.87	5.92	6.98	6.48	5.89	5.93	6.62	6.38	7.85	6.87	6.31	6.56	5.44	5.98	6.56	5.41	5.52	4.88	5.27	7.36	6.08	5.08	5.65	6.09	5.37	5.88	6.32	6.41	5.75	6.31	5.53	6.24	6.88	5.53	6.79	6.73	7.71	5.76	7.91	6.35	5.53	5.83
hsa-miR-939-5p	9.77	9.71	9.72	8.14	9.15	10.11	7.37	9.19	8.64	9.59	8.88	8.81	9.24	8.79	8.92	10.61	11.02	9.37	9.88	9.51	8.91	8.95	7.89	7.86	8.41	7.84	10.86	8.97	8.94	9.22	9.54	8.86	9.25	9.69	9.63	7.7	8.86	8.36	8.12	9.6	8.51	9.33	9.95	10.42	7.92	10.2	8.83	8.34	8.17
hsa-miR-3607-3p	1	1	1	1	1	1	1	1	1	1	1	1	1	1.67	1	1	1	1	1	1	1	1	1	1	1	1	1	1	1	1	1	1	1	1	1	1	1.68	1	1	1	1	1	1	1	1	1	1	1	1
hsa-miR-3607-5p	1	1	1	1	1	5.52	1	1	1	1	1	1	1	1	1	1	1	1	1	1	1	1	1	1	1	1	1	1	1	1	1	1	1	1	2.21	1	1	1	1	1	1	1	1	1	1	1	1	1	1
hsa-miR-6747-5p	5.73	6.06	5.18	4.83	4.82	5.89	3.7	5.3	4.98	5.78	5.33	5.31	5.53	5.1	5.43	6.54	6.72	5.55	5.9	5.27	5.09	5.32	4.55	4.2	4.49	4.76	6.72	4.58	4.78	5.18	5.8	4.92	5.53	5.98	5.6	4.5	5.07	5.24	5.12	5.48	5.08	5.68	6.14	6.91	5.05	6.85	5.49	5.3	5.01
hsa-miR-200a-5p	1	2.63	1	2.52	1	1	1	1	1	2.71	2.53	1	1	4.01	1	4.41	3.04	2.58	1.87	1	3.12	1	1	2.05	1	1	1	1	1	2.28	2.51	1	1	2.69	2.6	1	1.62	1	1	1	1	1	2.58	3.55	1	4.25	1	1	1
hsa-miR-200a-3p	1	1	1	1	1	1	1	1	1	1	1	1	1	1	1	1	1	1	1	2.05	1	1	1	2.22	1	1	1	1	1	1	1	1	1	1	1	1	3.67	1	1	1	1	1	1	1	1	1	1	1	1
hsa-miR-6747-3p	6.73	6.42	5.76	5.58	5.58	6.75	4.49	6.48	5.75	6.89	6.34	5.55	5.74	6.32	5.83	7.65	6.6	5.97	6.6	5.27	5.89	6.35	4.31	5.32	4.71	5.37	6.93	5.91	5.31	5.7	5.89	5.11	5.79	6.22	5.94	5.35	5.96	5.97	5.91	6.46	5.49	6.36	6.66	7.24	5.54	7.72	6.04	5.5	5.41
hsa-miR-151a-3p	4.36	1	1	1	1	1	1	1	1	2.22	2.45	1	1	1	2.75	4.43	2.52	1	2.53	1	1	1	2.64	1	1	1	1	1	1	1	1	1	1	1	3.68	1	3.34	1	1	3.03	1	2.6	3.14	3.2	1	3.53	2.91	1	1
hsa-miR-151a-5p	1	1	1	1	1	1	1	1	1	1	1	1	1	1	1	1	1	1	1	1	1	1	1	1	1	2.81	1	1	1	1	1	1	1	1	1	1	1	1	1	2.53	1	1	1	1	1	1	4.25	1	2.88
hsa-miR-4477b	1	1	1	1	1	1	1	1	1	1	1	1	1	1	1	1	1	1	1	1	1	1	1	1	1	1	1	1	1	1	1	1	1	1	1	1	1	1	1	1	1	1	1	1	1	1	1	1	1
hsa-miR-4477a	1	1	1	1	1	1	1	1	1	1	1	1	1	1	1	1	1	1	4.54	1	2.15	1	1	2.07	1	1	1	1	1	1	1	1	2.13	2.56	1	1	2.62	1	1	1	1	1	1	1	1	1	3.11	1	1
hsa-miR-504-3p	8.2	8.06	7.44	7.14	7.27	7.96	5.17	7.23	6.64	7.5	8.16	7.9	7.85	7.55	8.62	8.48	7.95	7.49	8.55	7.61	8.05	7.54	6.45	7.79	7.46	7.61	8.47	7.59	7.38	7.45	7.34	7.05	7.74	7.45	6.71	6.35	6.94	6.7	6.53	7.04	6.06	6.75	7.52	7.98	6.94	8.08	6.64	5.89	6.58
hsa-miR-504-5p	1	3.7	1	3.4	3.41	3.46	1	1	1	1	1.81	1	1	2.88	1	3.02	1	1	1	1	1	1	1	1	2.56	1	1	1	2.7	1	1	1	1	1	1	1	1.52	1	1	1	1	1	1	2.73	1	1	1	1	1
hsa-miR-550a-3-5p	4.41	4.36	3.22	3.92	3.1	3.76	1	3.68	3.25	3.14	4.78	3.55	3.77	3.3	3.94	5.73	4.33	4.13	3.79	1	3.86	4.8	2.55	2.19	3.17	3.66	3.92	1	3.1	3.8	3.78	2.7	3.32	4.39	2.47	1	4.21	3.85	1	2.9	1	4.53	3.7	4.9	1	5.56	3.71	3.19	3.17
hsa-miR-193b-5p	1	5.64	4.1	3.11	4.11	5.46	2.86	4.64	4.3	5.81	5.11	4.78	4.54	6	5.81	7.44	6.66	5.38	6.6	6.29	5.56	4.33	3.5	4.46	3.37	3.84	6.24	4.8	5.16	4.9	5.2	5.01	4.77	5.91	5.54	4.3	5.12	4.41	4.59	6.67	5.27	4.88	6.25	7.14	4.8	6.71	5.66	5.2	3.89
hsa-miR-193b-3p	5.95	5.59	4.86	4.43	5.02	5.77	4.02	5.25	4.75	5.56	5.02	4.28	4.74	4.99	4.78	6.14	5.31	4.42	5.33	3.74	4.33	5.07	4.13	4.24	4.09	3.67	6.23	4.21	3.48	4.37	4.41	3.6	4.65	4.83	5.03	4.66	5.36	1	4.94	5.45	4.12	4.98	5.39	6.15	4.55	6.09	6.75	3.85	4.73
hsa-miR-214-3p	4.95	4.67	3.88	3.02	1	4.93	3.29	4.12	3.32	4.46	4.6	4.76	3.97	4.63	4.68	6.26	5.16	4.42	4.82	4.15	4.89	4.7	3.32	4.03	3.51	3.34	4.91	4.39	3.79	3.82	4.21	3.94	4.82	4.6	3.77	3.7	4.82	1	3.45	4.04	2.76	4.17	4.87	5.55	3.63	5.53	4.25	3.8	3.4
hsa-miR-214-5p	4.67	4.81	1	2.75	3.61	3.48	2.72	3.43	1	3.99	3.38	1	1	3.68	1	4.75	3.64	3.17	2.63	3.12	3.12	3.63	1	2.32	1	1	1	1	3.29	1	3.4	2.88	1	3	3.12	1	3	1	1	4.63	1	3.83	3.64	4.69	1	5.25	2.37	2.64	2.77
hsa-miR-215-5p	1	1	1	1	1	1	1	1	1	1	1	1	1	1.67	1	1.6	1	1	1	2.15	1	1	1	1	1	1	1	1	1	1	1	1	1	1	1	3.85	1.26	1	1	1	1	1	1	1	1	1	4.31	1	1
hsa-miR-215-3p	1	1	1	1	1	1	1	1	1	1	1	1	1	1.85	1	1	1	1	1	1	1	1	1	1	1	3.61	1	1	1	1	1	1	1	1	1.39	1	1	1	1	3.16	1	1	1	2.44	1	2.54	1	1	1
hsa-miR-6733-5p	1	1	1	1	1	1	1	1	1	1	1	1	1	1	1	1	1	1	1	1	1	1	1	1	1	1	1	1	1	1	1	1	1	1	1	1	1	1	1	1	1	1	1	1	1	1	1	1	1
hsa-miR-6865-5p	7.45	7.05	5.64	5.9	5.77	6.68	4.78	6.33	5.33	6.78	6.87	6.14	6.41	6.65	6.37	8.06	7.38	6.43	6.62	5.48	6.51	7.03	5.58	5.89	5.44	5.88	7.31	6.11	5.68	5.6	6.27	5.6	6.33	6.93	5.81	5.71	6.4	5.59	6.38	6.79	5.12	6.48	6.75	8.05	5.83	7.87	6.88	5.38	5.85
hsa-miR-6865-3p	7.65	7.42	6.73	6.5	6.82	7.82	5.13	7.25	6.58	7.55	7.01	6.22	6.51	7.11	6.64	8.36	7.68	6.92	7.24	6.31	6.69	6.98	5.32	5.65	5.73	5.74	7.67	6.12	6.09	6.07	6.76	6	6.52	7.02	6.93	6.17	7.03	6.12	6.24	7.16	6.09	7.01	7.6	8.09	6.38	8.62	6.65	6.26	6.34
hsa-miR-503-3p	6.04	5.61	4.43	4.69	5.1	5.24	4.03	4.91	4.48	5.41	5.34	4.8	5.05	5.64	4.9	6.71	5.86	5.23	5.75	4.48	4.89	5.25	3.37	4.22	4.25	4.44	5.49	4.52	4.49	4.46	5.35	4.06	4.94	5.63	4.62	4.41	5.09	4.35	4.92	5.18	3.99	5.26	5.5	6.38	4.71	6.4	4.28	3.93	4.02
hsa-miR-503-5p	1	1	1	1	1	1	1	1	1	2.58	2.14	1	1	1	1	2.37	1	1	2.7	1	2.81	1	1	2.34	1	1	1	1	1	1	1	1	1	1	1.69	1	1	1	1	2.74	1	1	3.43	1	1	1	1	1	1
hsa-miR-1285-3p	6.08	7.19	6.09	6.54	5.4	7	3.92	6.93	4.11	6.58	7	6.31	6.35	6.07	6.48	8.01	7.17	6.14	5.5	5.01	5.8	7.35	6.16	5.56	4.68	4.91	7.22	5.08	5.28	5.23	6.06	5.78	7.17	6.52	4.34	5.27	5.49	4.98	6.31	5.46	2.72	6.16	6.33	7.58	5.08	7.41	6.4	4.22	5.89
hsa-miR-1285-5p	3.87	2.68	1	1	1	1	1	1	1	1	2.55	1	1	2.73	2.74	3.57	1	1	1	2.04	1	1	1	1	1	1	1	1	1	2.03	1	1	1	2.27	2.09	2.6	2.78	1	1	2.78	1	2.73	1	3.26	1	3.89	1	1	1
hsa-miR-767-3p	5.14	4.25	3.87	4.08	3.99	4.28	1	3.95	3.68	4.48	3.6	3.66	1	4.08	2.66	4.75	4.24	3.91	3.95	1	2.38	4.05	2.91	1	2.82	3.5	3.46	1	1	3.04	1	1	3.11	4.36	3.54	3.19	4.18	5.73	3.55	4.24	1	4.47	4.06	5.12	3.33	5.28	1.85	1	1
hsa-miR-767-5p	1	2.28	1	1	1	1	1	1	1	1	0.98	1	1	1	1	1.59	1	3.45	1	1	1	1	1	1	1	1	1	1	1	1	1	1	1	2.13	2.43	1	1.93	6.01	1	1	1	3.03	1	5.19	1	3.49	1	1	1
hsa-miR-6879-5p	9.82	11.28	10.34	9.55	9.82	11.03	7.6	9.93	10.09	11.06	9.99	9.56	9.97	11.56	10.81	12.75	11.48	11.31	11.9	11.17	10.93	9.55	8.67	9.85	9.4	9.16	11.28	10.2	10.59	10.78	10.58	9.6	9.76	10.5	10.25	9.06	10.34	9.44	8.64	11.18	10.13	10.94	11.37	11.09	9.72	11.51	10.2	9.37	9.27
hsa-miR-6879-3p	7.02	7.24	6.94	6.74	6.51	7.75	5.1	7.21	6.58	7.59	6.85	6.02	6.49	6.93	6.78	8.49	7.75	6.67	7.2	7.03	6.58	7	5.58	5.71	5.51	5.55	7.76	6.46	6.1	6.41	6.75	6.33	6.52	7.19	6.84	6.02	7.01	6.39	5.85	7.21	6.09	7.05	7.54	8.19	6.45	8.38	6.71	6.27	6.15
hsa-miR-548t-5p	1	1	1	1	1	1	1	1	1	1	1	1	1	1	1	1	1	1	1	1	1	1	1	1	1	1	1	1	2.78	1	1	1	1	2.16	1	1	1	1	1	1	1	1	1	1	1	1	1	1	1
hsa-miR-31-3p	1	1	2.56	3.83	4.2	1	1	1	1	2.28	1	1	1	2.74	1	1	1	1	1	1	1	3.83	1	1.56	1	2.7	1	1	1	1	1	1	3.22	2.51	2.46	1	1	1	1	1	1	1	1	1	1	3.01	1.76	1	1
hsa-miR-31-5p	1	1	1	3.01	1	1	2.83	1	2.86	1	1	1	3.2	1	1	1	1	1	1	1	1	1	1	2.13	1	1	1	1	1	1	1	1	2.21	1	2.27	2.7	2.69	1	3.66	1	1	1	1	2.42	1	1	1	3.03	1
hsa-miR-92a-2-5p	11.78	12.38	11.51	11.06	11.15	12.13	9.76	12.03	10.84	12.4	12.43	11.36	12.05	12.26	12.06	13.73	12.44	12	12.67	11.2	11.5	12.66	10.53	10.5	10.42	10.92	11.79	11.21	11.13	11.46	11.82	10.66	12.04	12.42	10.72	10.34	11.27	9.74	11.18	11.45	10.16	11.98	12.24	13.36	10.13	13.37	11.55	11.02	10.59
hsa-miR-6733-3p	1	1	1	2.64	1	1	1	1	1	1	1.49	1	1	1	3.04	2.52	2.4	1	1	1	1	1	1	1.54	2.48	1	1	1	1	1	1	1	1	1	1	1	2.39	1	1	1	1	1	2.44	1	1	3.54	1	1	1
hsa-miR-5007-5p	1	1	1	1	1	1	3.36	1	1	1	1	1	1	1	1	1	1	1	1	1	1	1	1	1.71	1	1	1	1	1	2.03	1	1	1	1	1	1	1	1	1	1	1	1	1	1	1	1	1	1	1
hsa-miR-5007-3p	1	1	1	1	1	1	1	1	1	1	1	1	1	1	1	1	1	1	1	1	1	1	1	1.73	1	2.39	1	1	1	1	1	1	1	1	1	1	1	1	1	1	1	1	1	1	1	1	1	1	1
hsa-miR-1271-5p	1	1	1	1	1	4.01	1	1	1	1	3.22	1	1	3.61	1	4.45	3.61	1	2.57	1	1	1	2.43	2.15	3.05	1	3.28	1	1	2.12	3.05	1	1	2.66	1	1	1	1	1	1	1	2.72	3.47	3.11	1	3.83	1.61	1	1
hsa-miR-1271-3p	1	1	1	1	1	1	1	1	1	1	1	1	1	1	1	1	1	1	1	1	1	1	1	1	1	1	1	1	1	1	1	1	1	1	1.19	1	1	1	1	1	1	1	1	1	1	1	1	1	1
hsa-miR-19a-5p	1	2.45	1	1	1	1	1	1	1	1	1	1	1	1	1	1.52	1	1	1	1	1	1	1	1	2.55	1	1	1	1	1	1	1	1	1	1	3.33	1.66	1	1	1	1	1	1	1	1	1	1	1	1
hsa-miR-19a-3p	1	1	1	1	1	1	1	1	1	1	1	1	1	1	1	1	1	1	1	1	1	1	1	1	1	1	1	1	1	1	1	1	1	1	3.01	1	1	1	1	4.37	1	1	1	1	1	1	4.92	1	1
hsa-miR-885-3p	4.33	5.98	5.48	4.13	5.11	5.79	2.85	5.5	5.06	5.64	5.49	5.35	5.12	5.49	5.93	7.28	6.12	5.6	6.17	6.73	5.63	5.54	4.33	5.39	4.15	4.66	6.49	4.79	5.46	5.72	5.33	5.27	4.98	5.67	5.87	5.01	6.01	5.28	4.58	6.71	5.43	5.66	6.09	6.41	5.63	6.49	5.36	5.38	4.75
hsa-miR-4649-5p	12.77	12.89	11.51	12.3	12.5	12.75	11.39	12.7	11.56	12.01	12.87	11.92	12.06	11.78	11.89	12.97	12.01	11.32	11.73	10.2	11.74	12.79	11.98	11.21	11.01	11.02	12.77	11.67	10.47	11	11.54	11.01	12.01	12.11	10.92	11.65	12.55	11.67	12.55	11.06	10.03	12.13	12.11	12.92	11.46	13.22	11.97	10.83	12.03
hsa-miR-885-5p	6.85	6.48	5.76	5.25	5.63	6.57	4	6.17	5.31	6.3	5.79	5.04	5.46	6.02	5.58	7.51	6.61	5.73	6.09	5.12	5.66	6.02	4.13	4.42	4.28	4.77	6.55	5.08	4.94	5.06	5.66	5.04	5.54	5.98	5.84	4.8	5.93	5.11	5.55	6.19	4.85	5.95	6.69	7	5.16	7.5	6.56	5.24	5.19
hsa-miR-4649-3p	6.94	7.02	6.18	5.34	5.76	6.56	4.78	5.99	5.21	6.53	5.19	4.59	4.7	5.45	5.14	6.81	6.01	5.22	5.55	4.35	4.77	5.44	3.6	4.19	3.69	3.79	6.44	4.87	4.33	4.73	4.77	3.86	4.41	5.35	5.58	4.29	5.64	4.13	5.39	5.78	4.63	5.86	6.01	6.76	4.26	7.34	5.5	4.73	5.01
hsa-miR-1207-5p	8.8	9.67	8.24	8.03	7.99	9.29	6.7	8.8	8.1	9.3	8.56	7.91	8.16	9.11	8.52	10.65	9.98	8.74	9.22	8.84	8.65	8.26	7.38	7.66	7.17	7.04	9.77	8.46	8.27	8.48	8.7	8.04	7.95	8.95	9.34	7.98	8.66	8.15	7.93	9.87	8.57	9.36	9.31	9.82	7.86	10.71	8.61	7.88	7.68
hsa-miR-1207-3p	5.3	5.33	3.75	2.21	4.75	4.79	3.02	4.65	3.85	4.67	4.29	3.4	3.88	3.88	3.9	5.26	4.75	3.92	4.42	1.8	3.82	4.37	1	3.47	2.66	3.18	4.49	3.55	3.65	2.77	4.41	2.21	2.9	4.73	4.16	3.51	4.77	1	4.04	3.85	3.04	4.91	4.49	5.71	2.88	6.2	3.89	3.6	4.03
hsa-miR-6851-5p	8.55	8.72	7.5	7.13	7.39	8.17	6.3	7.93	7.36	8.22	8.17	7.38	7.86	8.35	8	9.5	9.15	8.02	8.57	7.5	7.86	7.8	6.99	7.08	6.96	6.94	8.8	7.89	7.42	7.69	8.22	7.68	8.02	8.33	7.87	7.26	7.95	7.55	7.42	8.58	7.23	8.19	8.56	9.27	7.31	9.37	8.15	7.22	7.59
hsa-miR-6851-3p	6.49	6.33	5.98	5.78	5.64	6.51	4.67	6.14	5.7	6.33	5.93	5.05	5.48	5.97	5.46	7.34	6.27	5.74	5.89	4.74	5.51	5.98	4.33	4.85	4.44	4.88	6.85	5.55	4.6	4.95	5.31	4.51	5.51	5.78	5.77	4.88	5.65	4.91	5.64	6.05	5.02	5.89	6.33	6.93	5.05	7.19	5.38	5.6	5.19
hsa-miR-26a-2-3p	1	1	1	1	1	3.51	1	1	1	1	1	1	1	2	1	1	1	1	1	1	3.18	1	1	2.61	1	1	1	3.84	2.91	1	1	1	2.46	1	3.32	1	2.14	1	1	1	1	1	1	3.24	1	1	1	1	1
hsa-miR-331-5p	1	1	1	1	1	1	1	1	1	1	1	1	1	1	1	1	1	1	1	1	1.99	1	1	1	2.48	1	1	1	2.66	1	1	1	1	6.34	1	1	1	1	3.14	1	1	1	1	1	1	1	2.96	1	1
hsa-miR-331-3p	4.44	4.08	3.14	4.31	3.74	3.63	1	3.03	1	3.97	3.68	1	1	4.1	1	4.47	4.14	3.38	3.58	1	3.36	3.72	1	2.29	2.31	3.14	3.29	2.73	1	3.11	1	1	2.82	3.88	3.02	1	2.83	1	3.56	2.57	1	3	3.38	3.64	2.68	4.23	1	1	2.73
hsa-miR-188-3p	3.66	1	1	2.56	3.74	1	1	1	1	1	1	1	1	1	1	1	1	3.06	2.21	1	1	1	1	3.34	2.59	1	0	1	1	1	1	1	1	1	2.63	1	2.9	1	1	1	1	1	1	2.14	1	1	3.55	1	1
hsa-miR-188-5p	4.8	5.23	4.56	4.42	4.14	4.79	3.9	4.48	4.17	4.73	4.96	4.19	4.78	4.95	4.56	5.88	5.01	4.8	5	4.61	4.47	4.87	3.79	4.47	4.16	4.63	5.19	4.51	3.54	4.8	4.23	4.33	4.8	5.06	4.31	4	5.22	4.24	4.3	4.8	3.67	4.42	5.2	5.62	4.82	5.85	4.49	4.42	3.76
hsa-miR-1915-5p	6.92	7.65	5.5	6.9	6.44	7.77	5.23	7.82	5.89	6.81	8.47	6.7	7.23	6.81	6.61	9.34	7.87	5.84	6.51	4.43	6.51	8.5	6.5	5.19	4.93	4.69	9.36	6.72	4.42	5.55	6.09	5.61	7.29	7.5	5.28	5.45	7	5.7	6.79	5.92	4.3	6.93	6.8	8.26	5.4	8.76	6.67	4.53	6.62
hsa-miR-1915-3p	11.53	12.68	11.75	11.04	11.29	12.47	9.62	11.78	11.13	11.92	12.02	11.26	11.7	12.08	11.98	13.69	13.04	11.99	12.51	11.92	11.85	11.73	10.78	10.94	10.76	10.33	11.74	11.13	10.74	11.17	11.84	11.32	11.59	11.88	11.27	10.62	11.6	11.07	10.97	12.23	10.94	11.91	12.26	12.74	11.17	13.1	11.57	11	10.86
hsa-miR-4753-3p	1	1	1	1	1	1	1	1	1	1	1	1	1	1	1	1	1	1	1	1	1	1	1	1	1	1	1	1	1	1	1	1	1	1	1	1	1	1	1	1	1	1	1	1	1	1	1	1	1
hsa-miR-4753-5p	1	1	1	1	1	1	1	1	1	2.49	1	1	3.06	2.84	2.99	4.9	3.8	1	2.92	2.48	2.35	3.05	1	1	1	1	1	2.61	1	1	2.96	3.08	3.92	2.88	2.66	1	2.6	1	1	2.92	1	1	1	3.78	1	3.52	3.84	2.49	1
hsa-miR-514b-5p	7.34	5.49	4.89	5.21	5.32	6	4.76	5.58	4.46	4.88	6.64	5.9	5.87	6.18	6.03	7.55	6.23	6.04	6.39	4.92	6.3	6.86	5.5	5.55	5.26	5.75	7.25	5.74	4.55	5.4	5.47	5.16	5.99	6.09	3.71	4.41	6.1	4.67	5.9	4.11	3.4	5.32	6.12	6.6	5.17	7.33	5.62	5.17	5.25
hsa-miR-514b-3p	1	1	1	1	1	1	1	1	1	1	1	1	1	1	1	1	1	1	1	1	1	1	1	1	1	1	1	1	1	1	1	1	1	2.16	4.7	1	1	1	1	1	1	1	1	1	1	1	1	1	1
hsa-miR-345-5p	1	4.01	1	4.12	3.87	3.6	2.79	1	2.74	4.16	2.58	1	3.13	3.34	1	4.64	3.23	2.68	3.21	1	3.31	4.25	1	2.58	2.83	2.58	3.32	1	1	3.05	1	1	3.92	3.43	2.81	3.66	3.85	1	3.3	3.8	1	3.9	3.53	4.58	3.02	4.9	3.69	2.84	3.27
hsa-miR-345-3p	8.05	7.23	6.57	6.56	7.33	7.37	5.47	7.11	6.89	6.85	8.39	7.92	7.71	7.96	8.22	8.62	7.49	8.03	9.44	6.71	8.45	7.13	6.14	7.87	6.81	7.35	9.29	8.69	7.03	7.47	6.95	6.74	7.57	6.96	6.05	5.81	6.55	5.92	6.09	6.05	5.61	6.55	7.16	7.48	6.17	7.84	5.95	5.79	5.77
hsa-miR-517-5p	1	2.83	1	2.41	1	1	1	1	1	2.32	4.37	1	2.98	2.44	3.5	2.89	1	1	1	2.38	2.09	1	1	3.04	1	1	2.44	1	1	1	2.67	1	1	1	2.19	1	2.05	1	1	2.55	1	3.57	3.42	4.01	2.62	4.04	2.63	2.83	1
hsa-miR-3606-5p	1	1	1	1	1	1	1	1	1	1	1	1	1	1	1	1	1	1	1	1	1	1	1	1	1	1	1	1	1	1	1	1	1	1	1	1	1	1	1	1	1	1	1	1	1	1	1	1	1
hsa-miR-3606-3p	1	1	1	1	1	1	1	1	1	1	1	1	1	1	1	1	1	1	1	1	1	1	1	1	1	1	1	1	1	1	1	1	1	1	1	1	1	1	1	1	1	1	1	1	1	1	1	1	1
hsa-miR-181c-3p	1	1	1	1	2.9	1	1	1	1	1	1	3.17	1	2.3	2.91	2.57	1	1	2.5	2.33	2.54	1	1	1	1	2.65	1	1	1	1	1	2.29	1	1	1	1	1.75	1	1	1	1	1	1	1	1	1	2.58	1	1
hsa-miR-181c-5p	1	1	1	1	1	1	1	1	1	1	1	1	1	1	1	1	1	1	1	1	1	1	1	1	1	1	1	1	1	1	1	1	2.48	1	1.33	1	1	1	1	1	1	1	1	1	1	1	1	1	1
hsa-miR-1298-3p	1	1	1	1	1	1	1	1	1	1	2.78	1	1	2.41	1	3.59	2.27	2.7	2.43	2.13	1	1	1	1	1	1	2.76	1	1	1	2.5	2.43	1	3.06	1	1	1	1	1	2.99	1	4.14	2.32	3.88	1	4.41	2.13	1	1
hsa-miR-1298-5p	1	2.55	1	1	1	1	1	1	1	1	1	1	1	1	1	1	1	1	1	1	1	1	1	1	1	1	1	1	1	1	1	1	1	1	2.83	1	3.95	1	1	1	1	1	1	1	1	1	1	1	1
hsa-miR-4436a	3.52	1	1	4.48	1	3.14	1	2.95	1	3.48	3.32	1	3.37	4.13	1	5.35	3.6	4.51	3.61	2.85	3.09	3.69	1	2.26	1	2.63	3.76	1	2.72	2.88	3.89	1	3.23	4.13	4.31	1	2.5	1	1	3.64	1	5.67	4.17	5.01	3.04	5.53	1	1	1
hsa-miR-6732-5p	10.56	11.38	10.38	9.84	9.95	10.74	8.45	10.08	9.94	10.75	10.17	9.47	9.86	10.56	10.22	11.66	11.04	10.19	10.88	10.19	10.1	9.31	8.92	9.48	9.14	8.84	11.15	10.06	9.67	10.13	10.34	10.19	9.82	10.38	10.54	9.61	9.81	10.03	9.29	10.79	9.7	10.4	10.73	10.86	9.62	11.27	9.96	9.49	9.18
hsa-miR-6732-3p	8.5	8.27	7.32	6.92	7.17	8.05	5.43	7.35	6.75	7.88	7.1	6.65	6.71	7.16	6.85	8.75	7.61	6.79	7.2	6.22	6.67	7.22	5.65	6.03	5.66	5.89	7.81	6.7	5.99	6.6	6.72	5.96	6.69	7.12	6.74	6.03	7.01	6.05	6.69	7.45	6.18	7.48	7.58	8.11	6.19	8.89	6.76	6.31	6.4
hsa-miR-193a-3p	1	1	1	1	1	1	1	1	1	1	1.35	1	1	1	1	1	1	1	1	2.93	1	1	1	2.42	1	1	1	1	1	1	1	1	1	1	2.26	1	1	1	1	3.22	1	3.57	1	1	1	1	3.45	1	1
hsa-miR-4768-5p	1	1	1	1	1	3.1	1	1	1	2.53	3.12	1	2.58	2.17	1	3.58	1	1	1	1	1	1	1	2.01	1	1	2.16	1	1	1	1	1	1	2.32	1.51	1	1	1	1	1	1	3.32	1	2.99	1	3.92	3.37	1	2.7
hsa-miR-4768-3p	1	1	1	1	1	1	1	1	1	1	1	1	1	1	1	3.06	5.94	1	1	1	1	1	1	1	1	1	1	1	1	1	1	1	1	1	1	1	1	1	1	1	1	1	1	2.19	1	1	1	1	1
hsa-miR-193a-5p	3.93	5.6	4.4	3.76	3.61	4.2	2.99	4.52	3.63	5.16	4.44	4.1	4.27	4.19	4.21	5.9	5.26	4.28	4.88	4.42	3.49	4.75	4.43	3.58	1	3.19	6.68	4.19	3.18	4.18	4.58	4.18	3.95	4.61	4.46	4.86	4.36	4.31	4.93	4.93	3.63	3.6	4.83	5.68	3.56	5.79	6.34	4.5	4.15
hsa-miR-502-3p	1	1	1	1	1	1	1	1	1	2.19	1	1	1	1	1	1	2.61	1	1	1	1	1	1	1	1	1	1	1	1	1	1	1	1	2.91	1.94	1	2.2	1	1	1	1	1	1	1	1	1	1	1	1
hsa-miR-502-5p	1	1	1	1	1	1	1	1	1	1	2.36	1	1	1.74	2.77	1	1	1	1	1	1	1	1	1	1	1	1	1	1	2.52	1	1	1	1	1.6	1	1	1	1	1	1	1	1	1	1	1	1	1	1
hsa-miR-514a-5p	1	1	1	1	1	1	1	1	1	1	1	1	1	1	1	2.11	4.61	1	1	1	1	1	1	1	1	1	1	1	1	1	1	1	1	1	1	1	1.34	1	1	1	1	1	1	1	1	1	1	1	1
hsa-miR-514a-3p	1	1	1	1	1	1	1	1	1	1	1	1	1	1	1	1	2.31	1	1	1.95	1	1	1	1	1	1	1	1	1	1	1	1	1	1	1	1	1	1	1	1	1	1	1	1	1	1	1	1	1
hsa-miR-6746-3p	5.59	5.48	5.05	4.89	4.95	5.47	4.1	5.56	5.34	5.68	5.73	5.24	5.54	5.75	5.6	7.05	6.13	5.6	5.62	4.87	5.28	5.59	4.44	4.77	4.68	4.45	6.7	5.11	5.22	4.99	5.18	4.64	5.32	5.61	5.17	4.24	5.03	4.34	5	5.43	3.78	5.25	5.8	6.29	4.61	6.49	4.97	4.27	5.1
hsa-miR-6746-5p	8.72	8.28	7.68	7.36	7.43	8.14	5.98	7.79	7.24	8.2	8.43	7.72	8.08	8.39	8.15	9.95	8.81	8.29	8.84	7.95	8.31	8.12	6.99	7.46	7.2	7.43	9.11	7.82	7.75	7.92	8.13	7.29	8.02	8.37	7.37	7.05	7.7	6.9	7.09	7.92	7.06	7.88	8.28	8.67	7.31	9.41	7.26	7.11	7.03
hsa-miR-6878-5p	5	5.08	4.1	3.89	3.95	4.29	2.99	4.08	3.68	4.57	5.05	5.16	4.81	3.95	4.82	5.98	5.21	4.48	4.53	4.17	4.73	5.38	3.94	4.21	4.66	4.37	5.1	4.43	4.78	4.16	3.89	3.97	4.7	5.2	3.16	1	2.58	1	4.35	3.45	1	3.94	3.41	5.22	2.49	5.68	4.23	2.65	2.78
hsa-miR-6878-3p	5.75	5.21	4.51	4.07	4.22	5.4	3.32	5.3	4.71	5.9	4.73	3.99	4.06	5.06	4.62	6.56	5.38	4.77	5.28	4	4.1	5.55	1	3.67	2.97	3.5	4.84	4.97	3.76	3.96	4.53	4.27	4.62	5.49	4.09	3.95	5.31	4.04	4.88	4.47	4.19	5.07	6.01	6.56	4.77	7.21	4.97	4.18	4.35
hsa-miR-766-3p	7.15	7.4	6.53	6.47	6.73	7.56	5.22	7.04	6.36	7.39	6.99	5.89	6.54	6.97	6.6	8.28	7.42	6.62	7.07	6.14	6.56	6.86	5.41	5.73	5.62	5.64	7.88	6.44	5.92	6.08	6.63	5.91	6.65	6.84	6.72	6.09	6.74	5.92	6.55	7.04	5.79	7.01	7.37	7.95	6.23	8.25	6.78	6.04	6.42
hsa-miR-4419b	7.76	8.19	7.09	7.45	6.56	8.2	5.83	7.96	6.41	7.88	8.01	7.33	7.49	7.37	7.79	8.96	8.07	7.26	7.38	6.76	7.27	7.99	7.4	6.42	6.55	6.71	8.45	6.65	6.58	6.8	7.6	6.88	7.4	7.98	6.83	7.09	7.25	7.07	7.37	7.23	6.12	7.37	7.92	8.77	6.94	8.96	7.97	6.91	7.07
hsa-miR-4419a	7.11	6.85	5.61	5.36	5.31	6.53	6.45	7.02	6.11	7.07	7.47	6.36	6.86	7.01	6.88	8.72	7.54	6.79	7.3	5.86	6.39	7.32	6.39	5.7	5.41	5.71	7.41	6.1	6.11	5.71	7.49	5.82	6.32	7.3	6.17	6.63	6.65	6.18	6.74	6.5	5.3	7.64	7.7	8.34	6.17	8.95	6.97	7.54	6.44
hsa-miR-3145-3p	1	1	1	1	1	1	1	1	1	1	1	1	1	1	1	1	1	1	1	1	1	1	1	1	1	1	1	1	1	1	1	1	1	1	1	1	1	1	1	1	1	1	1	1	1	1	1	1	1
hsa-miR-3145-5p	3.68	3.39	1	3.1	3.39	3.22	1	1	1	3.72	2.89	1	1	2.89	2.66	3.62	2.28	1	3.15	1	2.69	2.96	3.16	2.44	1	1	1	1	1	1	1	3.05	2.41	1	3.03	1	2.46	1	1	3.86	1	1	3.57	4.4	1	4.56	3.66	2.69	1
hsa-miR-766-5p	1	1	1	1	1	1	1	1	1	1	6.68	1	1	2.57	1	3.56	2.56	2.58	1.97	1	1	1	1	1	1	3.04	2.53	1	1	1	1	1	2.49	1	1	1	1.56	1	1	1	1	3.21	1	3.14	1	3.7	1	1	1
hsa-miR-6850-5p	12.88	13.57	13	12.79	12.63	13.3	11.37	13.14	12.75	13.34	13.35	12.72	13.1	13.13	13.01	14.23	13.55	12.8	13.34	12.53	12.84	12.8	12.04	12.17	12.02	11.51	13.72	12.73	12.23	12.58	12.93	12.65	12.78	13.03	12.71	12.46	12.86	12.66	12.39	13.09	12	13.17	13.26	13.61	12.46	13.95	12.77	12.19	12.3
hsa-miR-6850-3p	4.29	3.81	1	4.13	3.63	3.52	1	4.54	3.83	4.84	4.53	4.16	4.57	4.4	4.59	5.68	5.19	3.96	4.04	2.55	4.53	4.78	3.13	3.98	3.4	3.24	5.31	3.77	3.71	4.05	4.12	4.01	4.25	4.85	3.64	3.32	3.97	3.88	4.17	3.87	1	4.55	4.77	5.2	2.83	5.35	3.22	2.99	4.3
hsa-miR-5008-5p	6.42	6.89	5.92	6.01	5.67	6.36	4.84	6.76	5.97	6.92	6.71	5.91	6.4	6.96	6.27	8.06	7.47	6.44	7.19	5.81	6.4	6.89	5.86	5.97	5.59	5.56	7.8	6.56	5.61	6.35	6.53	6.15	6.53	6.94	6.11	6.23	6.52	6.18	6.24	6.41	5.64	6.57	6.9	7.95	5.82	8	7.02	5.71	5.7
hsa-miR-5008-3p	4.64	3.64	1	1	3.8	3.32	1	1	1	2.85	3.53	2.91	4.34	2.85	3.78	5.04	4.11	3.32	3.35	2.4	3.23	3.91	2.59	2.2	1	2.4	4.2	1	1	1	2.59	2.38	4.12	2.87	2.7	1	2.84	1	1	1	1	3.43	3.89	4.4	1	4.64	1.86	1	2.93
hsa-miR-6864-5p	1	1	1	1	1	1	1	1	1	1	1	1	1	1	2.9	4.28	4.43	1	1	1	2.26	1	1	1	1	1	1	1	1	1	1	1	1	1	2.05	1	1	1	1	1	1	1	1	1	1	1	1	1	1
hsa-miR-6864-3p	4.1	2.77	1	2.65	1	1	1	3.18	2.54	4.16	1	1	1	1	1	3.03	2.67	1	1	1	1	1	1	2.4	1	1	2.77	1	1	1	1	1	1	2.44	3.15	2.53	2.93	1	1	3.43	1	3.34	4.01	4.43	1	4.85	2.35	1	1
hsa-miR-4524b-5p	1	1	1	1	1	1	1	1	1	2.89	1	1	1	1	1	1	1	1	1	1	1	1	1	1	1	1	1	1	1	1	1	1	1	1	2.21	1	2.67	1	1	1	1	1	1	1	1	1	1.57	1	1
hsa-miR-4524b-3p	1	1	1	1	1	1	1	1	1	1	1	1	3.43	2.79	1	2.53	1	2.66	2.03	1	1	3.58	1	1	1	1	1	1	2.83	1	1	1	1	2.45	1	1	1	1	1	1	1	1	2.62	3.25	1	3.3	1	1	1
hsa-miR-570-3p	1	1	1	1	1	1	1	1	1	1	1	1	1	1	1	1	1	1	1	1	1	1	1	1	1	1	1	1	1	1	1	1	1	1	1	1	1	1	1	1	1	1	1	1	1	1	1	1	1
hsa-miR-452-3p	1	1	1	1	3.15	1	1	1	1	1	1	1	1	1	1	1	1	1	1	1	1	1	1	1	1	2.53	1	1	1	1	1	1	1	1	2.18	1	2.7	1	1	1	1	1	1	1	1	1	1	1	1
hsa-miR-452-5p	1	2.39	2.94	1	1	1	1	1	1	1	1.76	1	2.8	2.74	1	3.03	1	1	3.29	1	1	2.95	1	1	1	1	1	1	1	1	2.66	1	1	1	2.07	1	2.26	1	1	1	3.12	2.99	1	2.69	1	3.69	3.12	1	1
hsa-miR-2355-3p	1	1	1	4.2	1	1	1	1	1	1	0.98	1	2.98	2.37	1	1	1	1	1	1	1	1	1	1	1	1	1	1	1	2.62	1	1	1	1	1.66	1	1	1	1	1	1	1	1	1	1	2.77	1	1	1
hsa-miR-2355-5p	6.99	5.56	4.91	5.07	5.43	6.39	4.07	5.73	5.07	5.96	6.42	5.42	5.78	6.06	5.56	7.5	6.35	5.88	6.45	4.89	5.98	6.43	3.87	5.11	4.57	5.13	7.02	6.18	5.04	5.69	5.54	4.8	5.56	6.26	4.76	4.41	4.86	3.87	5.12	4.97	4.1	5.5	5.91	6.63	4.97	7.18	4.92	4.96	4.3
hsa-miR-506-3p	4.3	3.61	2.7	1	3.3	4.17	1	3.13	1	4.5	3.29	3.71	3.79	4.18	3.73	5.21	4.3	3.6	4.06	3.63	3.25	1	2.94	1	1	3.06	4.12	3.12	1	2.01	3.25	3.81	1	3.84	3.29	2.7	4.19	1	1	3.92	1	3.6	3.88	4.4	1	5.14	2.42	2.88	1
hsa-miR-506-5p	1	1	1	1	1	1	1	1	1	1	1	1	1	1	1	1	1	6.06	1	1	1	1	1	1.59	1	1	1	3.52	1	1	1	1	1	1	1	1	1	1	1	4.63	1	1	1	1	1	1	1	1	1
hsa-miR-23b-3p	1	4.53	4.25	2.78	3.16	4.41	3.45	4.1	3.26	4.81	4.56	3.8	4.54	5.13	5.12	6.12	5.6	4.93	5.26	4.73	4.22	4.75	3.48	3.4	3.4	3.92	5.48	5.06	3.76	4.6	4.44	4.1	4.69	4.37	3.4	4.25	3.95	1	4.38	6.44	3.51	4.59	4.91	5.98	4.06	5.88	8.97	3.6	3.63
hsa-miR-23b-5p	1	1	1	1	1	1	1	1	1	1	1	1	1	1	1	1	1	1	1	1	1	1	1	1	1	1	1	1	1	1	1	1	1	1	2.5	1	1	1	1	1	1	1	1	1	1	1	1	1	1
hsa-miR-6735-5p	7.27	7.84	6.83	6.6	6.87	7.68	4.82	6.68	5.89	7	6.89	6.19	6.27	6.97	6.98	8.47	7.52	6.66	7.24	6.25	6.56	7.21	5.44	5.75	5.47	5.94	6.99	5.99	5.53	6.05	6.71	5.91	6.34	7.1	5.59	5.69	6.77	6.1	6.01	6.78	5.66	6.79	7.34	7.9	6.08	8.01	6.91	5.96	5.96
hsa-miR-6735-3p	6.88	6.51	5.95	5.98	5.74	7.04	3.92	6.37	5.79	6.68	5.55	5.43	5.26	5.92	5.67	7.49	6.27	5.48	6	4.89	5.56	5.91	4.36	4.44	4.06	4.21	6.27	5.01	4.28	4.86	5.52	4.74	5.32	6.07	5.04	4.77	6.2	5.27	5.3	6.09	4.94	6.25	6.6	7.45	5.33	7.77	5.89	5.1	5.47
hsa-miR-1287-3p	1	1	3.32	1	1	1	1	3.08	1	3.52	2.91	1	1	3.5	1	4.46	3.51	3.94	3.42	1	3.01	3.83	1	2.37	1	2.58	3.39	1	1	1	1	1	3.36	3.48	2.84	1	3.03	1	1	2.73	1	3.09	3.32	4.5	2.98	4.71	1	1	1
hsa-miR-200c-5p	1	3.23	1	1	1	1	1	1	1	2.27	2.77	1	3.26	1	3.01	4.39	2.87	1	1.87	1.9	2.16	1	1	1	1	1	1	1	1	1	1	1	1	1	1.34	1	3.87	1	1	2.79	1	2.78	3.6	3.98	2.43	3.83	2.4	1	1
hsa-miR-1287-5p	1	1	1	1	1	1	1	1	1	1	1	1	1	3.08	1	4.07	3.09	1	1	1	2.67	1	1	2.74	1	1	1	1	1	1	1	1	1	2.87	1	1	1.45	1	1	3.42	1	1	1	4.17	1	3.91	1	2.57	1
hsa-miR-5088-5p	6.44	7.56	6.41	5.55	5.78	6.88	2.85	6.01	5.52	6.77	6.05	5.34	5.59	6.69	6.08	7.74	7.1	6.08	6.98	5.85	5.95	5.98	5.01	5.28	5.22	5.12	6.68	5.31	5.4	5.88	6.28	5.51	5.6	6.27	6.45	5.04	5.84	5.26	5.36	6.72	5.21	6.18	6.44	7.18	4.94	7.35	5.38	4.75	4.65
hsa-miR-5088-3p	6.48	6.39	5.38	4.94	5.32	5.85	4.12	6.27	5.58	6.6	5.71	4.72	5.18	5.72	5.23	7.11	6.08	4.85	5.49	4.42	4.9	5.7	4.16	4.2	3.82	4.28	6.07	4.62	4.27	4.51	4.7	4.34	5.02	5.73	5.44	4.89	6.11	4.4	5.69	6.09	4.63	6.1	6.42	7.06	4.8	7.65	5.51	4.93	4.92
hsa-miR-6749-3p	7.82	7.74	7.11	6.22	6.61	7.89	5.74	7.31	6.63	7.5	7.08	6.25	6.46	7.13	6.75	8.42	7.55	6.57	7.33	6.4	6.72	7.16	5.48	5.71	5.49	5.66	8.14	6.85	6.26	6.47	6.44	5.79	6.5	6.89	6.91	6.12	6.9	5.73	6.59	7.5	6.23	7.24	7.34	8.11	6.36	8.41	6.9	6.4	6.35
hsa-miR-200c-3p	1	1	1	1	1	1	1	1	1	1	1	1	1	2.14	1	2.92	1	1	2.82	1	1	1	1	2.89	1	1	1	1	1	1	1	1	1	1	3.04	1	1.22	1	1	2.71	1	1	1	2.18	1	1	1	1	1
hsa-miR-6749-5p	12.48	12.14	10.9	11.31	11.2	11.94	10.3	11.78	10.95	11.66	11.79	10.88	11.19	11.43	11.24	12.66	11.82	10.86	11.57	10.35	11	11.82	10.98	10.22	10.05	10.05	12.39	10.88	10.12	10.66	11.07	10.42	11.24	11.73	11.18	10.92	11.4	11.01	11.46	11.62	10.24	11.76	11.65	12.25	10.6	12.66	11.55	10.4	11.13
hsa-miR-4740-3p	5.73	7.24	5.99	5.63	5.76	7.02	3.42	5.87	5.36	6.53	6.13	4.89	5.72	6.62	6.36	7.89	6.81	5.97	6.95	5.25	5.53	5.93	4.44	4	4.63	4.69	6.65	4.7	4.8	5.37	6.18	4.89	5.47	6.86	5.38	4.51	5.27	4.47	5.03	5.66	4.39	6.29	6.56	7.58	4.82	7.93	5.96	5.39	4.47
hsa-miR-4740-5p	4.71	4.75	3.16	3.81	4.42	3.48	1	3.85	1	3.71	4.08	3.16	1	2.92	3.75	5.25	3.49	4.04	3.7	3.59	2.37	3.86	3.53	1.84	2.34	1	4.36	1	1	3.03	3.77	2.68	3.52	3.8	3.27	1	2.46	1	1	2.72	2.82	3.83	2.97	4.48	1	4.57	3.09	1	1
hsa-miR-202-3p	1	1	2.93	1	1	3.52	1	1	1	1	2.33	1	1	2.54	2.95	3.78	2.91	2.91	2.85	1	2.34	1	3.42	3.02	2.65	1	3.1	1	1	1	1	1	3.02	3.17	2.44	1	1	1	1	1	1	1	1	3.22	1	3.44	2.14	1	1
hsa-miR-202-5p	1	1	1	1	1	1	1	1	1	1	1	3.35	1	1	3.06	1	1	1	1	1	1	1	3.06	2.64	2.64	1	1	1	1	1	1	1	1	1	2.3	2.45	2.65	1	1	1	1	1	1	1	1	1	3.41	1	1
hsa-miR-7107-3p	1	1	1	1	1	1	1	1	1	1	1	1	1	2.11	1	2.23	4.54	1	1	1	1	1	1	1	1	1	1	1	1	1	1	1	2.21	1	1	1	1	1	1	1	1	1	1	3.45	1	3.87	1	1	1
hsa-miR-7107-5p	9.84	10.04	9.17	9.22	9.01	9.86	7.65	9.64	8.84	10.09	9.87	9.04	9.41	9.91	9.45	11.47	10.38	9.63	10.03	9.06	9.49	10.01	8.19	8.48	8.21	8.54	10.47	9.27	9.02	9.35	9.41	8.51	9.39	9.91	8.98	8.4	9.49	8.38	8.88	9.4	8.17	9.5	9.88	10.44	8.49	11	9.13	8.54	8.58
hsa-miR-6853-5p	1	2.4	1	1	1	1	1	1	1	1	1.73	1	1	3.37	3.19	4.42	2.77	1	3.46	1	1	3.25	3.21	1	1	1	1	1	1	2.25	2.63	1	1	2.09	1	1	1	1	1	1	1	2.41	1	3.56	1	3.9	1	1	1
hsa-miR-6853-3p	1	1	1	2.73	2.86	1	1	1	1	1	1	1	1	1	1	1	1	1	1	1	1	1	1	1	1	1	1	1	1	1	1	1	1	1	1	1	1	1	1	1	1	1	1	1	1	1	1	1	1
hsa-miR-5009-3p	1	1	1	1	1	1	1	1	1	1	1	1	1	1	1	1	1	1	1	1	1	1	1	1	1	1	1	1	1	1	1	1	1	1	1	1	1	1	1	1	1	1	1	1	1	1	1	1	1
hsa-miR-7108-5p	10.58	11.61	11.06	10.49	10.34	11.21	9.13	10.88	10.48	11.25	10.9	9.98	10.48	10.85	10.71	12.28	11.57	10.75	11.27	10.89	10.7	10.27	9.59	10.03	9.6	9.15	11.54	10.44	10.45	10.65	10.67	10.28	10.3	10.72	11.14	10.33	10.87	10.36	9.95	11.53	10.41	11.14	11.29	11.57	10.53	12	10.54	10.04	10.23
hsa-miR-7108-3p	7.06	7.3	6.7	6.32	6.4	6.71	5.33	6.99	6.28	7.09	6.74	6	6.3	6.97	6.41	8.28	7.44	6.72	6.97	6.63	6.64	6.54	5.45	5.77	5.67	5.49	7.62	6.38	6.15	6.35	6.42	6.04	6.5	6.87	6.98	5.87	6.61	5.77	6.36	7.48	6.28	6.93	7.27	7.67	5.92	7.95	6.54	6.06	6.18
hsa-miR-5009-5p	1	1	1	1	1	1	1	1	1	1	1	1	1	1	1	1	1	1	1	1	1	1	1	1	1	1	1	1	1	1	1	1	1	1	1	1	1	1	1	1	1	1	1	1	1	1	1	1	1
hsa-miR-6867-5p	5.56	5.21	3.83	3.62	1	4.74	1	4.51	3.21	5.11	5.63	4.03	5.08	5.31	4.81	7.09	5.75	5.12	5.22	4.22	5.62	5.53	2.89	3.56	3.74	4.72	5.78	4.89	4.54	4.54	4.8	4.06	4.8	5.53	3.36	3.31	4.73	1	4.55	4.04	1	4.6	5.06	5.59	3.42	6.62	4.04	1	2.98
hsa-miR-6867-3p	7.75	7.5	6.84	6.51	6.71	7.84	5.42	7.45	6.81	7.87	6.86	5.89	6.24	6.88	6.49	8.42	7.31	6.67	6.95	5.85	6.25	6.92	5.39	5.77	5.31	5.75	7.51	6.49	5.73	6.01	6.5	5.81	6.35	6.96	6.71	5.78	7.02	6.82	6.61	7.07	5.76	7.18	7.6	8.22	6.05	8.84	6.56	6.23	6.21
hsa-miR-4755-5p	1	1	1	1	1	1	1	1	1	1	1	1	1	1	1	3.04	3.39	2.53	1	1	1	1	1	1	1	1	3.58	1	1	2.96	1	1	1	2.81	1	1	2.81	1	1	1	1	1	1	3.81	1	1	1	1	1
hsa-miR-4755-3p	1	1	1	3.74	1	1	3.22	2.89	1	2.19	2.26	1	2.95	2.6	3.18	3.96	3.98	1	1.98	2.26	2.85	1	3.59	1	1	1	2.18	1	1	2.52	3.34	2.52	1	2.92	3	1	1.64	1	3.49	4.2	1	2.34	1	3.24	1	2.45	3.74	1	1
hsa-miR-887-5p	3.62	3.95	3.9	2.76	3.28	4.37	1	4.92	3.5	5.65	4.67	2.78	4.54	5.81	5.17	8.33	7.79	5.31	5.79	5.55	4.98	5.48	3.42	4.31	3.56	3.54	5.29	3.76	4.3	4.07	5.21	4.41	4.38	6.31	4.81	3.14	5.08	4.54	4.59	5.62	4.77	5.55	5.68	7.01	3.16	6.85	5.57	4.12	3.67
hsa-miR-598-3p	3.57	2.32	1	1	3.78	1	1	1	1	2.07	2.24	1	1	1	1	1.61	2.73	1	1	1	1	1	1	1	1	2.77	1	1	1	1	1	1	1	2.5	1	1	3.2	1	1	1	1	1	1	2.39	3.54	3.78	1	1	1
hsa-miR-6721-5p	9.66	10.25	9.2	8.93	8.91	10.08	7.26	9.43	8.99	9.94	9.52	8.7	9.29	9.95	9.45	10.84	10.25	9.5	10.06	8.94	9.19	9.12	8.18	8.34	8.13	8.3	10.68	9.05	8.67	9.19	9.54	8.75	9.11	9.82	9.36	8.7	9	8.89	8.57	9.65	8.48	9.64	9.99	10.48	8.65	10.75	9.24	8.79	8.58
hsa-miR-887-3p	8.27	9.4	8.53	7.86	7.79	8.97	6.96	8.61	8.55	9.45	8.56	7.91	8.43	9.49	8.87	10.46	10.09	8.93	9.56	8.79	8.8	7.74	7.29	7.84	7.73	7.44	9.52	8.71	8.39	8.64	9.08	8.89	8.7	9.29	9.18	8.13	8.34	8.65	7.59	9.17	8.35	9.12	9.56	9.82	8.27	9.96	8.5	8.08	7.63
hsa-miR-598-5p	1	1	1	1	1	1	1	1	1	2.1	3.53	3.41	3.6	4.48	4.41	5.62	4.43	3.74	4.26	3.25	2.78	3.23	1	3.25	1	1	3.72	3.53	1	3.11	3.55	2.97	3.25	3.82	1	1	2.64	1	1	1	1	3.49	4.4	4.3	2.58	4.38	2.01	1	1
hsa-miR-374b-5p	1	1	1	1	1	1	1	1	1	1	1.48	1	1	1	1	2.92	1	1	1	1	1	1	1	1	1	1	1	2.66	1	1	1	1	1	2.49	1.66	1	1	1	1	1	1	1	1	3.31	1	1	1	1	1
hsa-miR-374b-3p	1	1	1	1	1	1	1	1	1	1	1	1	1	1	1	1	1	1	1	1	1	1	1	1	1	1	1	1	1	1	1	1	1	1	1	1	1	1	1	1	1	1	1	1	1	1	1	1	1
hsa-miR-4769-5p	6.55	6.83	5.76	5.87	5.15	6.63	3.64	5.63	5.41	6.95	5.74	5.4	6.05	5.66	5.51	7.39	6.97	6.48	6.82	5.18	5.59	6.98	3.98	5.05	4.62	4.84	7.18	6.23	4.87	5.38	6.26	4.56	6.26	6.85	4.73	3.9	4.82	4.05	4.24	5.47	3.57	5.46	6.75	7.58	4.89	7.55	4.55	5.05	5.27
hsa-miR-4769-3p	8.14	7.66	6.87	6.68	6.94	7.81	5.27	7.2	6.6	7.62	6.7	5.84	6.09	7.02	6.35	8.15	7.42	6.69	6.93	5.96	6.42	6.86	5.35	5.66	5.46	5.83	7.43	6.38	5.89	6.33	6.2	5.62	6.35	7.13	6.45	5.85	6.6	6.15	6.17	6.99	5.65	7.23	7.37	7.93	6	8.62	6.66	6.06	6.26
hsa-miR-584-5p	3.63	4.11	1	3.32	3.57	1	1	1	3.15	3.06	3.83	3.37	1	2.58	3.75	4.19	2.69	1	3.86	1	2.57	3.41	3.18	2.92	1	1	3.4	1	3.31	1	1	1	3.4	3.87	4.06	3.12	3.25	1	1	3.67	3.22	4.04	3.43	4.6	1	4.14	3.01	1	1
hsa-miR-873-3p	4.78	7.02	5.9	4.93	4.6	6.58	3.1	6	5.94	6.58	6.64	5.82	6.24	7.44	6.62	8.72	6.78	6.9	7.36	6.86	6.29	5.36	4.5	5.83	4.96	4.84	7.15	6.37	6.56	6.36	6.65	5.92	5.23	6.14	4.8	4.29	4.96	4.15	4.77	6.18	5	5.53	6.2	6.61	5.68	7.36	5.59	4.84	3.33
hsa-miR-873-5p	1	1	1	1	1	1	1	1	1	1	1	1	1	1	1	1	1	1	1	1	1	1	1	1	1	2.51	1	1	1	1	1	1	1	1	1	1	1	1	1	1	1	1	1	1	1	1	1	1	1
hsa-miR-584-3p	1	2.91	1	1	4.15	1	1	1	3.2	3.18	3.54	2.87	1	3.66	2.82	4.91	3.14	3.15	3.07	1	3.6	3.27	1	1	2.04	1	3.04	1	1	1	3.39	2.05	2.96	3.19	2.96	1	2.69	1	1	1	1	2.62	3.31	4.99	2.37	5.08	3.2	2.59	2.9
hsa-miR-208b-5p	1	1	1	1	1	1	1	1	1	1	1	1	1	1	1	1	1	1	1	1	1	1	1	1	1	1	1	1	1	1	1	1	1	1	1	1	1	1	1	1	1	1	1	1	1	1	1	1	1
hsa-miR-208b-3p	1	1	1	1	1	1	1	1	1	1	1	1	1	1	1	1	1	1	1	1	1	1	1	1	1	1	1	1	1	1	1	1	1	1	1	1	1	1	1	1	1	1	1	1	1	1	1	1	1
hsa-miR-3120-5p	4.1	3.75	1	2.55	1	4.08	3.25	3.99	2.97	3.92	4.86	1	3.63	4.07	3.91	5.11	4.53	4.03	3.73	2.36	3.41	3.09	1	3.06	1	2.37	4.82	1	1	2.17	3.1	2.74	2.58	3.68	1.91	1	3.99	1	1	3.74	1	4.12	3.94	4.82	2.25	5.56	3.39	1	3.08
hsa-miR-3120-3p	1	1	1	1	1	1	1	1	1	1	2.24	1	1	1.93	1	3.57	1	1	1	1	1	1	1	1	1	1	1	1	1	2.49	1	2.26	1	1	1.68	1	1	1	1	1	1	1	1	1	1	1	2.92	1	1
hsa-miR-548x-3p	1	1	1	1	1	1	1	1	1	1	1	2.66	1	3	1	2.23	1	1	1	1	1	1	1	1	1	1	1	1	1	1	1	1	1	1	1	1	1	1	1	1	1	1	1	1	1	1	1	1	1
hsa-miR-5089-5p	1	1	1	1	1	1	1	1	1	1	1	1	1	1	1	2.69	1	1	1	1	1	1	1	1.55	1	1	1	1	1	1	1	1	1	1	1	1	1	1	1	1	1	1	1	1	1	1	1	1	1
hsa-miR-5089-3p	1	1	1	1	1	1	1	1	4.87	1	1	1	1	2.47	1	2.77	1	2.57	1	1	2.68	1	1	1.6	1	3.72	2.82	1	1	1	1	1	1	2.34	1.57	1	1	1	1	2.52	1	1	1	1	1	3.83	1	1	1
hsa-miR-4524a-3p	1	1	1	1	1	1	1	1	1	1	1	1	1	1	1	1	1	1	1	1	1	1	1	1	1	2.52	1	1	1	1	1	1	1	1	1	1	1	1	1	1	1	1	1	1	1	1	1	1	1
hsa-miR-23a-3p	4.2	4.66	3.37	3.28	3.05	4.61	3.62	3.19	2.88	4.86	3.52	2.83	3.74	4.7	4.19	5.79	5.88	3.67	4.82	3.84	3.84	4.93	3.55	3.04	2.99	3.32	5.12	4.03	3.84	3.8	3.86	2.12	3.73	4.29	3.8	3.2	3.14	1	4.57	6.7	3.43	4.37	4.48	6.34	1	5.34	8.89	1	3.73
hsa-miR-23a-5p	4.8	6.06	4.94	4.96	4.59	5.35	3.36	5.5	5.03	5.93	6.19	5.31	5.59	6.78	6.01	7.94	6.17	6.16	6.67	6.27	5.97	5.25	4.38	5.39	4.88	4.69	6.51	5.8	6.17	5.71	6.14	5.24	5.03	6.04	4.73	4.38	4.8	4.27	4.64	6.1	4.61	5.24	5.81	6.32	5.13	6.84	4.89	4.5	4.11
hsa-miR-802	1	1	1	1	1	1	1	1	1	1	1	1	1	1	1	1	1	1	1	1	1	1	1	1	1	1	1	1	1	1	1	1	1	1	1	1	1	1	1	1	1	1	1	1	1	1	1	1	1
hsa-miR-890	1	1	1	1	1	1	1	1	1	1	1	1	1	1	1	1	1	1	1	1	1	1	1	1	1	2.57	1	1	1	1	1	1	1	1	1	1	1	6.86	1	1	1	1	1	1	1	1	1	1	1
hsa-miR-938	1	2.82	1	1	1	1	1	1	1	2.59	2.53	1	1	1	2.69	2.85	1	1	3.12	1	1	1	1	2.12	1	1	1	1	1	2.72	1	2.31	1	1	1	2.53	2.53	1	1	3.58	2.8	2.38	2.8	4.19	1	2.97	2.63	1	1
hsa-miR-936	5.11	5.41	2.99	4.23	4.27	4.36	3.62	4.14	3.94	4.77	5.21	4.6	4.47	5.07	5.04	6.54	6.03	5.09	5.29	3.8	4.69	5.12	3.98	4.66	3.79	4.47	5.21	4.14	3.78	4.97	4.36	3.83	4.29	5.19	4.78	4.37	4.66	4.34	4.35	5.24	4.27	4.56	5.01	5.59	4.22	6.1	4.16	4.18	3.79
hsa-miR-934	1	1	1	1	3.5	1	1	1	1	3.26	1	1	1	1	1	1	1	1	1	1	1	1	1	1	1	1	1	1	1	1	1	1	2.19	1	1.82	2.46	2.51	1	1	1	1	1	3.61	1	1	1	1	1	1
hsa-miR-935	5.23	5.67	5.07	4.51	4.93	5.75	3.68	5.35	4.93	5.77	5.14	4.4	4.82	5.55	5.18	6.63	5.86	4.62	5.45	4.81	4.38	5.14	3.98	3.94	3.79	4.06	6.39	4.52	4.38	4.59	5.03	4.1	4.8	5.51	5.36	4.61	4.99	4.68	4.63	5.35	4.43	5.24	5.5	6.23	4.41	6.53	5	4.58	4.79
hsa-miR-933	5.58	4.25	1	3.75	4.12	3.6	2.88	3.01	3.13	4.21	3.96	4.16	4.12	4.96	4.84	5.03	4.27	4.88	5.16	3.98	5.02	4.62	3.3	4.43	4.61	4.46	5.29	4.54	4.36	4.3	4.33	3.07	4.21	4.14	3.64	2.7	4.14	3.47	4.32	1	1	3.74	3.98	3.25	4.28	4.58	3.63	1	3.32
hsa-miR-924	1	1	1	1	1	1	1	1	1	1	1	1	1	1	1	1	1	1	1	1	1	1	1	1	1	1	1	1	1	1	1	1	1	1	1	1	1	1	1	1	1	1	1	2.7	1	1	1	1	1
hsa-miR-921	1	3.79	1	1	3.79	1	1	1	1	1	3.52	1	3.03	3.82	3.67	5.65	4.82	3	3.98	2.42	3.68	4	2.73	2.59	1	1	4.17	1	1	1	2.73	2.74	2.56	4.29	1.81	1	2.94	1	3.54	2.95	1	3.39	4.16	5.11	2.86	5.57	2.63	1	1
hsa-miR-922	1	1	1	1	1	1	1	1	1	1	1	1	1	1	1	1	1	1	1	1	1	1	1	1.66	1	1	2.93	1	1	1	1	1	1	1	1	1	2.2	1	3.37	1	1	1	1	1	1	1	1	1	1
hsa-miR-920	6.43	6.64	5.17	4.9	5.08	5.72	3.13	4.85	4.8	6	6.01	4.84	5.62	6.67	5.95	7.46	6.5	6.3	6.82	5.6	5.49	5.63	4.26	4.7	4.47	5	6.33	5.2	5.09	5.48	5.6	5.31	5.2	6.08	5.84	4.81	5.48	5.45	4.81	6.46	5.11	5.88	6.28	6.68	4.86	7.04	5.97	5.39	4.26
hsa-miR-940	8.11	7.34	6.96	6.54	6.91	7.5	5.79	7.14	6.4	7.42	6.84	6.45	6.65	7.04	7.04	8.09	7.61	7.02	7.44	7.63	7.14	6.91	6.1	6.49	6.1	6.32	8.58	6.95	7.24	7.39	6.76	6.36	6.61	7.11	7.43	6.45	7.29	6.35	6.33	7.74	6.43	6.73	7.13	7.57	6.55	7.87	6.55	6.08	6.56
hsa-miR-943	5.35	4.84	4.52	4.8	4.08	4.95	3.47	4.04	3.74	4.96	4.01	3.09	3.97	5.07	2.7	5.63	5.13	4.36	4.39	3.63	4.04	4.51	1	3.01	2.16	3.34	4.87	3.56	3.67	3.27	3.84	1	3.01	4.71	4.55	2.98	4.68	1	3.37	4.78	3.17	4.61	4.9	5.52	3.89	5.88	3.83	3.3	3.49
hsa-miR-944	1	1	1	3.66	1	1	1	1	1	1	1	1	1	1	1	1	1	1	1	1	1	1	1	1	1	2.61	1	1	1	1	1	1	1	2.86	1	1	1	6.53	1	1	1	1	1	1	1	1	1	1	1
hsa-miR-941	3.83	2.61	1	3.69	4.38	1	1	1	1	1	1	1	1	1	1	1	1	1	1	2.19	1	1	1	1	2.27	1	1	1	1	1	1	1	1	3.22	3.72	1	1	1	1	1	1	1	1	1	1	1	1	1	1
hsa-miR-526b-5p	1	1	1	1	1	1	1	1	1	1	2.93	1	1	3.5	1	2.87	1	1	1	1	1	1	1	1.98	1	3.11	2.74	1	1	1	1	1	1	3.6	2.14	1	1	1	1	1	1	1	2.59	2.91	3.05	4.06	1	2.52	1
hsa-miR-526b-3p	1	1	1	1	1	1	3.02	1	3.03	2.39	2.19	1	3.04	2.36	1	2.65	2.96	3.14	1	1	3.19	1	1	1	1	1	1	1	1	1	2.62	2.72	1	1	1	1	2.01	1	1	1	1	1	2.85	2.54	1	2.5	1	1	1
hsa-miR-610	1	1	1	1	1	1	1	1	1	1.99	2.09	1	2.95	2.72	1	2.88	2.8	1	1	1	1	1	1	1	1	1	1	1	1	2.51	1	1	2.34	3.25	2.26	1	1	1	1	1	1	2.69	2.86	3.4	1	3.08	1	1	1
hsa-miR-617	1	1	1	1	1	1	1	1	1	1	1	1	1	1	1	1.8	1	1	1	1	2.92	1	1	1	1	1	1	1	1	1	1	1	1	1	1	1	1.5	1	1	1	1	1	1	1	1	1	1	1	1
hsa-miR-618	1	1	1	1	1	1	1	1	1	1	1	1	1	1	1	1	1	1	1	1	1	1	1	1	1	1	1	1	1	1	1	1	1	1	1	1	2.52	1	1	1	1	1	1	1	1	1	1	1	1
hsa-miR-613	1	2.28	1	1	3.31	3.19	1	1	1	1	1	1	1	1	1	1.77	1	2.98	1	2.38	2.21	1	1	1	1	1	2.39	1	1	1	1	1	1	2.64	1	1	1.23	1	1	1	1	1	1	1	1	1	1	1	1
hsa-miR-614	8.11	8.5	7.6	7.63	8.19	7.98	7.86	7.6	7.68	7.97	7.33	7.27	7.18	7.89	7.64	8.32	8.35	7.45	7.18	7.65	7.3	7.91	8.32	7.38	7.88	7.5	7.06	7.14	7.47	7.76	7.95	8.11	8.05	8.02	8.16	8.48	8.7	8.81	8.62	8.88	8.32	8.66	8.29	8.83	7.94	8.26	9.02	7.66	8.31
hsa-miR-611	1	1	1	1	2.81	1	1	1	1	1	2.11	1	1	1.73	1	1.85	3.09	1	1	1	2.54	1	1	1	1	1	1	1	3.01	2.22	1	1	1	2.14	1	1	2.07	1	1	1	1	1	1	1	1	1	1	1	1
hsa-miR-612	4.54	4.81	4.1	3.32	3.51	4.63	3.1	3.63	3.66	4.68	4.95	4.43	4.7	5.68	5.24	6.28	5.69	4.66	6.08	4.36	5.11	4.95	3.4	4.04	2.84	4.18	5.89	4.06	4.34	4.87	4.64	2.9	4.64	5.21	4.76	3.44	4.54	3.65	3.63	5.57	3.59	4.76	5.24	6.19	3.94	5.84	4.79	3.67	3.64
hsa-miR-608	1	3.87	3.5	3.61	1	4.65	1	4	3.32	4.31	4.18	3.03	3.61	3.43	4.49	5.63	4.58	3.7	3.8	2.93	3.34	4.38	1	1.7	3.1	2.86	4.86	2.83	1	4.14	3.51	2.53	3.71	4.6	3.05	1	4.02	1	3.73	3.42	1	3.93	4.42	5.17	3.62	5.55	4.22	3.89	3.74
hsa-miR-609	3.89	3.72	1	1	2.81	3.11	2.66	1	1	1.85	1	1	1	1.81	1	3.27	1	1	1	1	1	1	1	3.25	2.14	1	1	1	1	1	1	1	1	1	2.43	1	1.6	1	1	1	1	3.59	3.91	3.67	1	4.66	2.38	1	1
hsa-miR-606	1	1	1	1	1	1	1	1	1	1	1	1	1	1	1	1	1	1	1	1	1	1	1	1	1	1	1	1	1	1	1	1	1	1	1	1	1	1	1	1	1	1	1	1	1	1	1	1	1
hsa-miR-607	1	1	1	1	1	1	1	1	1	1	1	1	1	1	1	1	1	1	1	2.17	1	1	1	1	1	1	1	1	1	1	1	1	1	1	1	1	1	1	1	1	1	1	1	1	1	1	1	1	1
hsa-miR-604	1	1	1	1	1	1	1	1	1	1	1	1	1	1	1	3.68	2.59	1	2.08	1	2.5	1	1	2.01	1	1	2.66	1	1	1	1	1	1	3.08	1	1	2.91	1	1	2.9	1	1	1	3.53	1	3.66	1	1	1
hsa-miR-602	6.36	7.26	6.63	6.33	6.69	7.51	5.02	7.27	6.72	7.11	7.01	6.5	6.77	7.36	7.03	8.1	7.65	6.82	7.4	6.14	6.6	6.92	5.89	5.91	6	5.47	7.44	6.81	5.9	6.55	6.66	6.16	6.73	7.22	6.28	6.14	6.81	6.38	6.42	6.73	5.49	7.49	7.26	7.54	6.48	8.44	6.65	6.26	6.26
hsa-miR-603	1	2.62	1	1	1	1	1	1	1	3.15	2.82	1	1	2.59	3.07	3.5	3.22	1	1	1	1	1	1	1	1	1	3.51	1	1	1	1	1	1	2.99	1.38	1	2.09	1	1	1	1	1	2.96	3.7	1	4.02	1	1	1
hsa-miR-600	1	1	1	1	3.01	1	1	1	1	1	1	1	1	1	1	1	1	1	1	1	1	1	1	1	1	1	1	1	1	1	1	1	1	2.27	1	1	1	6.07	1	1	1	1	1	1	1	1	1	1	1
hsa-miR-601	1	1	1	1	1	1	1	1	1	1	1	1	1	1.86	1	3.36	2.68	2.59	1	1	3.23	1	1	2.24	1	1	1	1	1	1	1	1	3.04	2.44	2.69	1	1.7	1	1	1	1	1	1	2.49	1	2.9	1	1	1
hsa-miR-631	4.62	2.4	2.91	3.14	2.88	3.75	1	3.57	1	4.5	4.2	4.2	3.58	3.93	3.76	5.27	4.26	3.62	4.66	2.85	2.9	4.2	1	1.38	1	2.92	4.64	1	3.36	3.57	2.79	3.02	3.52	4.05	3.23	1	3.74	0	3.53	3.04	1	2.57	3.94	4.44	3.42	5.37	1	1	1
hsa-miR-632	6.19	5.24	4.36	4	3.84	5.1	1	3.65	3.68	4.63	4.14	3.39	3.44	4.29	4.07	5.86	4.67	3.93	4.11	3.5	4.36	4.71	1	3.27	2.54	2.69	5.46	3.83	3.14	1	4.21	2.75	3.96	4.57	4.18	3.55	3.87	1	4.04	3.7	1	4.44	4.22	5.33	4.05	6.06	3.81	1	3.05
hsa-miR-630	1	1	1	1	1	1	1	1	1	1	1	1	1	1.85	1	3.41	1	1	2.3	1	2.45	1	1	1	1	1	1	1	1	1	1	1	1	1	1	1	1	7.81	1	1	1	1	1	1	1	2.9	1	1	1
hsa-miR-639	1	1	1	1	3.38	1	1	1	1	1	2.12	1	1	3.15	1	2.96	1	1	1	1	1	1	1	3.39	1	1	1	2.62	1	1	1	1	1	2.5	2.13	1	2.46	1	1	1	1	1	3.45	1	1	1	2.33	1	1
hsa-miR-637	6.29	6.65	5.53	6.02	5.75	6.48	4.86	6.46	5.79	6.41	6.64	5.72	6.1	6.24	6.22	7.63	7.05	5.95	6.44	5.04	5.87	6.79	5.8	5.12	5.07	5.13	7.31	5.7	5.21	5.79	5.94	5.07	6.31	6.67	5.97	5.69	6.71	5.79	6.16	6.2	4.92	6.37	6.71	7.35	5.83	7.45	6.18	5.26	5.92
hsa-miR-638	14.43	15.07	14.56	14.1	14.18	14.94	12.85	14.83	14.05	14.74	14.79	14.06	14.47	14.56	14.31	15.83	15.05	14.28	14.81	13.91	14.09	14.25	13.43	13.52	13.26	12.93	15.23	14.23	13.77	14.07	14.4	13.76	14.23	14.42	14.4	13.9	14.44	13.98	13.8	14.67	13.39	14.56	14.79	15.22	13.81	15.45	14.13	13.69	13.61
hsa-miR-635	1	1	1	1.94	1	2.93	1	1	1	1	1	1	3.25	3.03	1	1.39	3.28	1	3.62	1	1	3	1	2.98	1	1	1	1	1	2.05	1	2.13	2.11	1	2.49	1	2.76	1	1	2.7	1	1	1	1	1	1	1	1	1
hsa-miR-636	6.41	6.76	6.15	6	5.89	6.66	4.48	6.47	5.84	6.67	6.13	5.52	5.9	6.38	5.87	7.62	6.82	6.12	6.49	5.59	5.9	5.93	4.99	5.24	5.11	4.66	7.24	5.48	5.36	5.54	5.72	5.45	5.66	6.22	6.1	5.27	5.94	4.98	5.19	6.55	5.55	6.28	6.58	6.91	5.64	7.31	5.91	5.03	5.47
hsa-miR-633	1	1	1	1	1	1	1	1	1	1	1	1	1	1	1	1	1	1	1	1	1	1	1	1	1	1	1	1	1	1	1	1	1	1	1	1	1	1	1	1	1	1	1	1	1	1	1	1	3.42
hsa-miR-634	6.61	6.09	5.14	5.18	5.3	6.26	3.72	5.52	5.06	5.89	5.56	4.19	5.11	5.27	5.14	6.74	5.89	5.39	5.59	4.51	5.18	5.59	3.48	4.41	4.26	4.45	5.98	5.06	4.39	4.87	5.3	4.75	5.1	5.78	5.14	4.4	5.57	4.47	4.78	5.33	4.36	5.23	5.93	6.43	4.15	6.94	5.17	4.7	4.61
hsa-miR-620	1	1	1	1	1	1	1	1	1	1	1	1	1	1	1	1	1	1	1	1	1	1	1	1	1	1	1	1	1	1	1	1	1	1	2.41	1	1	1	1	1	1	1	1	1	1	1	1	1	1
hsa-miR-621	1	1	1	1	1	1	1	1	1	1	1	1	1	1	1	1	1	1	1	1	1	1	1	1	1	1	1	1	1	1	1	1	1	1	1	1	1	1	1	1	1	1	1	1	1	1	1	1	1
hsa-miR-626	1	1	1	1	1	1	1	1	1	1	1	1	1	2.51	1	1	1	1	1	1	1	1	1	1	1	1	1	1	1	1	1	1	1	1	1	1	1	1	1	1	1	1	1	1	1	1	1	3.26	1
hsa-miR-622	1	1	2.67	2.42	1	3.21	1	1	1	3.11	2.48	1	1	2.52	1	4.53	3.88	3.07	3.22	1	3.01	1	1	1	1	1	3.2	1	1	2.16	3.1	1	1	3.6	2.76	1	3.02	1	1	1	1	1	3.55	4.63	1	4.62	3.13	1	1
hsa-miR-623	1	1	1	1	1	1	1	1	1	1	1	1	1	1	1	2.18	3.49	1	1	1	1	1	1	1	1	1	1	1	1	1	1	1	1	1	1	1	1	1	1	1	1	1	1	1	1	1	1	1	1
hsa-miR-650	1	3.41	3.49	4.6	1	4.07	2.96	3.1	3.12	4.26	4.39	3.37	3.33	4.4	4.91	6.05	5.35	4.02	4.86	4.85	4.86	4.33	1	3.33	3.07	3.59	4.78	3.17	3.91	3.41	3.4	4.08	3.36	4.97	4.16	3.89	4.63	1	4.49	4.98	3.59	4.14	4.79	5.45	3.58	5.12	4.11	4.76	4.17
hsa-miR-657	4.87	4.96	3.82	4.16	5.1	5.48	3.58	5.04	4.86	5.66	4.26	3.31	4.26	4.23	3.98	5.82	4.87	4.24	4.07	2.93	4.27	5.16	2.84	3.49	2.79	3.39	4.68	3.44	3.84	3.6	3.8	3.42	4.48	5.1	4.04	3.86	5.03	4.3	4.93	4.67	2.88	5.28	5.71	6.42	3.97	6.82	4.8	3.82	4.29
hsa-miR-658	8.08	9.1	7.77	7.81	7.39	8.7	5.31	8.05	6.62	7.83	9.11	8.18	7.36	8.17	8.51	9.78	8.85	8.43	8.68	7.28	8.25	8.77	7.25	7.86	7.09	7.93	11.4	7.98	7.01	7.09	7.75	6.82	7.68	8.62	6.29	6.62	7.17	6.3	7.16	7.26	5.31	7.42	7.94	8.42	7.04	9.13	8.2	5.98	6.97
hsa-miR-643	4.74	1	1	1	1	1	1	1	1	1	1	1	1	2	1	1	1	1	1	1	1	1	1	2.19	1	1	1	1	1	1	1	1	1	1	3.47	1	1.2	1	1	1	1	1	1	1	1	1	1	1	1
hsa-miR-640	1	1	1	2.73	3.65	1	1	1	1	2.54	1	1	1	1	3.37	1	1	1	3.24	2.53	1	1	4.23	2.65	1	1	2.84	3.43	1	1	1	1	1	3.13	2.87	2.57	2.82	1	1	1	1	2.72	1	1	2.56	2.62	3.19	1	1
hsa-miR-641	1	1	1	1	1	2.98	1	1	1	1	1.04	1	1	1	1	1	1	1	1	1	1	1	3.06	1	2.55	1	1	1	1	1	1	1	1	1	1	1	1	1	1	1	1	1	1	1	1	1	1	1	1
hsa-miR-648	1	2.48	1	1	1	1	1	1	1	1	1	2.95	1	2.49	1	4	4.35	1	2.06	1	2.65	1	1	1	1	1	1	1	1	1	1	1	2.57	2.92	1	1	2.64	1	3.74	1	1	1	2.64	2.94	1	3.54	2.48	1	1
hsa-miR-649	1	1	1	1	1	1	1	1	1	1	1	1	1	1	1	2.16	1	1	1	1	1	1	1	1.8	2.03	1	2.38	1	1	1	1	1	1	1	1.41	1	1.59	1	1	1	1	1	1	2.27	1	1	1	1	1
hsa-miR-646	1	1	3.01	4.23	3.15	3.3	1	1	1	1	1	1	1	3.15	1	1	1	1	1	1.92	1	4.16	1	2.09	1	2.59	1	1	1	1	1	1	1	1	1	1	1.9	0	3.28	1	1	1	1	1	1	1	1	1	1
hsa-miR-647	1	1	3.23	1	3.31	3.29	1	1	1	2.27	1	1	1	1	1	1	2.34	1	1	1	2.18	1	1	1.61	1	1	1	3.44	1	1	1	1	1	1	1	1	3.18	1	1	1	1	1	1	1	1	1	1	1	1
hsa-miR-645	1	3.24	1	3.08	1	3.18	1	1	1	2.6	1.89	1	1	2.88	1	3.1	1	2.8	1	1	1	3.09	1	1	1	2.97	1	1	1	1	1	1	1	2.91	1	1	1	5.35	1	1	1	1	1	2.55	3	2.9	1	1	1
hsa-miR-665	8.83	9.39	8.52	8.89	7.82	9.73	6.39	9.4	7.6	9.42	9.44	8.87	8.81	8.75	9.45	10.57	9.61	8.89	8.62	7.8	8.57	9.65	8.7	8.03	7.8	8.3	9.57	7.97	7.65	8.09	9.03	8.05	8.79	9.38	7.49	7.89	8.27	8.11	8.5	7.72	6.14	8.87	9.29	10.16	8.04	10.35	8.58	7.3	8.21
hsa-miR-662	4	1	3.51	2.17	3.5	1	1	1	1	3.15	2.37	2.73	1	2.26	1	2.01	3.38	1	1	1	1	1	1	1.4	1	1	1	1	1	2.03	1	1	1	1	1.9	1	1	1	1	2.64	1	1	1	1	2.79	1	1	1	1
hsa-miR-661	4.44	3.82	4.21	4.67	4.06	4.84	2.84	4.09	3.94	4.81	4.79	3.88	3.74	4.29	3.75	5.45	4.38	3.55	4.29	2.18	4.19	4.33	2.49	2.32	3.59	1	5.16	3.84	3.17	3.38	3.47	3.23	2.87	4.13	3.11	2.76	4.46	1	3.64	4.06	1	4.48	4.33	5.46	3.52	5.6	4.16	3.71	4.29
hsa-miR-505-3p	1	1	1	1	1	1	1	1	1	1	1	1	1	1.65	1	1	1	1	1	1	1	1	1	1	1	1	1	1	1	1	1	1	1	2.7	1	1	1	1	6.26	1	1	1	1	1	1	1	3.13	1	1
hsa-miR-505-5p	3.59	3.61	3.23	2.59	1	1	1	3.03	3.42	3.41	3.93	3	2.97	4.1	4.07	5.42	4.65	3.88	4.41	3.64	3.86	3.14	1	2.69	1	1	4.44	3.75	3.57	2.48	3.31	2.61	3.47	3.94	2.84	1	2.08	1	3.79	3.3	1	4.16	4.19	4.74	3.47	5.05	3.96	2.59	1
hsa-miR-718	7.49	7.75	7.09	7.29	7.5	8.1	6.12	7.9	7.26	7.8	7.7	7.29	7.68	7.7	7.3	8.79	7.92	7.55	7.81	6.78	7.35	8.09	6.8	6.58	6.63	6.65	8.38	7.19	6.92	7.26	7.19	6.83	7.63	7.97	7.04	6.73	7.82	6.89	7.2	7.18	6.24	7.69	7.82	8.46	7	8.65	7.32	6.69	7.38
hsa-miR-711	9.42	10.79	9.71	9.22	8.99	10.39	7.79	10.21	9.82	10.72	10.28	9.49	9.89	10.59	9.96	11.63	10.62	10.22	11.09	10.17	9.74	9.68	8.92	9.56	8.89	8.97	10.75	9.77	9.7	9.99	10.24	9.31	9.28	10.4	10.18	9.26	10.09	9.44	9.32	10.34	9.49	10.5	10.67	10.87	9.33	11.43	9.69	9.35	8.87
hsa-miR-759	1	1	1	1	1	1	1	1	1	1	1	1	1	1	1	1.8	1	1	1	1	1	1	1	1	1	1	1	1	1	1	1	1	1	1	2.66	1	1	1	4.26	1	1	1	1	1	1	1	1	1	1
hsa-miR-764	5.26	5.2	4.45	3.17	4.21	5.18	3.47	4.92	4.56	5.54	4.69	3.28	4.19	4.96	4.24	6.35	5.36	3.92	5.12	4.16	4.74	4.59	2.47	3.76	3.36	3.54	5.57	4.35	3.7	4.23	4.11	3.95	4.83	4.98	4.69	3.62	4.8	3.54	4.43	5.22	4.18	4.8	5.39	6.09	4.5	6.62	4.52	4.08	5.08
hsa-miR-761	1	1	1	2.53	1	1	1	1	1	1	1.34	1	1	2.23	1	1.74	1	2.53	1.86	1	1	1	1	1	1	1	1	1	1	1	1	1	1	2.99	1	1	1	1	1	1	1	2.94	1	3.67	1	4.18	1	1	1
hsa-miR-762	14.65	15.59	14.67	14.59	14.35	15.25	13.48	15.16	14.44	15.25	15.12	14.51	14.84	14.99	14.65	16	15.28	14.9	14.95	13.95	14.46	15.06	14.14	14.01	13.81	13.93	14.9	14.42	13.9	14.34	14.67	14.28	14.85	15.02	14.38	14.19	14.96	14.51	14.52	14.77	13.73	15.14	15.02	15.69	14.09	15.93	14.51	14	14.24
hsa-miR-760	10.42	10.42	9.58	9.9	9.58	10.24	8.4	10.14	9.51	10.01	10.39	9.33	9.78	9.63	10.07	10.86	10.01	9.4	10.11	8.69	9.26	9.88	8.76	8.59	8.68	8.74	10.43	9.1	8.82	9.37	9.51	8.81	9.7	9.99	9.13	8.99	9.98	8.99	9.25	9.3	8.32	9.97	10.04	10.67	9.45	10.98	9.47	9.02	9.49
hsa-miR-765	7.28	7.11	5.94	5.57	6.43	6.81	4.74	6.84	6.53	7.67	7.8	6.39	6.53	7.08	7.93	8.65	7.22	7.45	8.2	4.76	7.18	7.53	5.93	6.65	5.51	6.67	7.59	6.35	5.69	7.27	6.83	4.98	6.82	7.46	4.85	5.27	6.96	5.82	6.5	5.09	4.78	6.93	7.9	7.53	6.41	8.23	5.5	5.49	6.47
hsa-miR-7106-3p	6.68	6.81	6.08	5.85	5.78	6.83	4.89	6.42	5.77	7.07	6.39	5.28	6.04	6.53	6.02	7.67	6.82	5.86	6.35	5.5	6.11	6.43	4.65	5.32	5.03	5.3	6.71	5.58	4.94	5.73	6.01	5.33	5.61	6.37	6.17	5.69	6.21	5.53	5.82	6.55	5.57	6.37	6.87	7.43	5.56	7.89	6.16	5.57	5.49
hsa-miR-4524a-5p	1	1	1	1	1	3.04	1	1	1	1	2.29	1	1	3.06	3.08	4.01	1	1	1	2.13	1	1	1	1	1	1	1	1	1	1	1	2.47	1	1	1	1	2.81	1	1	2.67	1	1	2.78	7.44	1	3.76	2.68	1	1
hsa-miR-7106-5p	8.99	8.87	8.15	8.02	7.57	9.2	6.46	8.42	7.42	8.78	8.9	7.9	7.9	8.36	8.44	10.18	8.99	8.34	8.7	7.26	8.34	9.09	7.14	7.19	7	7.77	9.13	8.04	7.23	7.62	8.19	7.29	8.35	8.76	6.99	6.75	8.18	6.66	7.87	7.45	6.46	8.27	8.54	9.18	7.08	10.18	7.59	7.03	7.06
hsa-miR-3135b	9.02	9.96	8.64	9.16	8.31	9.43	7.45	9.41	8.07	9.27	9.13	8.44	8.48	8.62	8.82	10.08	9.58	8.42	8.66	7.92	8.56	9.13	8.2	7.76	7.32	7.58	9.46	8.05	7.73	8.21	8.81	8.22	8.54	9.13	8.72	8.34	8.95	8.51	8.77	9.31	7.58	9.53	9.35	10.28	8.12	10.31	9.29	8.04	8.63
hsa-miR-3135a	1	4.54	1	1	3.29	1	1	1	1	1	1	1	1	1	1	1	1	1	1	1	1	1	2.54	1	1	1	1	1	1	1	1	1	1	1	1	1	1	1	1	1	1	1	1	1	1	1	1	1	1
hsa-miR-3155b	1	3.35	1	2.02	1	3.31	3.02	1	2.61	3.15	3.83	1	3.54	4.59	3.56	5.34	4.01	4.09	3.93	3	3.97	3.41	1	3.31	3.37	3.43	4.14	2.77	3.26	3.89	4.09	3.21	3.59	4.1	2.08	2.66	3.42	1	3.29	1	1	3.81	4.06	4.56	4.05	4.95	3.46	3.26	3.22
hsa-miR-3155a	3.92	3.86	1	2.02	3.34	3.44	1	1	1	1	2.24	2.87	1	3.05	1	3.8	3.42	2.76	2.64	2.28	2.73	3.08	3.3	2.3	1	2.45	3.19	1	1	2.26	1	1	3.36	3.25	1.71	1	2.24	1	1	3.27	1	1	2.7	3.55	1	3.56	2.44	1	1
hsa-miR-769-3p	5.34	6.11	6.02	4.79	5.69	6.88	3.7	5.84	4.98	5.84	6.83	5.84	5.71	7.01	6.67	8.18	6.71	7.17	7.75	5.82	6.71	6.26	3.98	5.92	5.23	5.28	7.45	6.44	5.77	5.49	6.65	5.34	6.04	6.57	4.34	4.13	4.99	4.03	4.76	4.89	3.4	5.63	6.76	7.07	4.82	7.69	3.69	4.87	4.63
hsa-miR-769-5p	1	1	1	1	1	1	1	1	1	1	1	1	1	1	2.83	3.41	1	1	1	1	2.21	1	1	2.32	1	1	1	1	1	1	1	1	1	2.18	1	1	2.3	1	1	1	1	1	1	3.47	1	1	1	1	1
hsa-miR-6748-3p	6.73	6.38	5.66	5.33	5.52	6.27	4.39	6.39	5.67	6.63	6.04	5.52	5.3	6.19	5.46	7.46	6.48	5.68	6.18	5.24	5.47	6.13	4.76	4.9	4.22	4.61	6.46	5.43	4.91	5.29	5.6	5.19	5.43	5.87	5.82	5.1	5.8	5.25	5.65	6.42	5.2	6.3	6.39	7.33	5.14	7.69	5.72	5.25	5.43
hsa-miR-200b-3p	1	1	1	1	3.34	1	1	1	1	2.01	1	1	1	1	1	2.07	2.74	1	1	1	1	1	1	2.05	1	3.36	1	1	1	1	1	1	1	2.34	2.11	1	1	1	1	1	1	4.19	1	1	1	1	1	1	1
hsa-miR-6748-5p	4.95	5.99	5.19	5.3	3.9	5.5	4.21	5.35	4.38	5.55	5.97	4.73	5.3	5.43	5.4	6.94	6.34	5.74	5.77	4.85	5.33	5.83	4.62	4.61	4.1	5	6.33	4.66	4.98	5.01	5.18	4.68	5.04	5.72	5	4.99	5.19	6.46	5.21	5.76	4.75	5.54	5.87	6.78	5.08	6.82	6.04	5.44	5.1
hsa-miR-200b-5p	1	1	1	1	1	1	1	1	1	1	2.56	1	1	1	3.27	3.13	1	1	1	1	2.35	1	1	2.35	1	1	1	1	1	1	1	1	1	1	1.86	1	1	1	1	3.27	1	1	1	3	1	1	1	1	1
hsa-let-7f-1-3p	5.54	5.21	4.5	3.92	4.42	4.87	1	4.48	3.54	4.34	4.22	1	3	3.89	3.39	5.42	4.18	3.73	4.29	2.76	3.8	4.07	1	3.45	2.33	1	2.83	2.73	2.87	2.46	3.16	3.27	2.94	3.81	4.43	3.77	4.62	1	3.83	3.88	1	4.67	4.38	5.01	3.11	5.95	3.59	1	2.87
hsa-miR-107	1	2.39	1	2.28	1	1	2.91	1	1	1	1	1	1	1	1	1.75	1	1	1	3.38	1	1	1	1.67	1	1	1	1	1	1	1	2.6	1	2.49	3.66	1	1	1	1	5.69	1	3.03	1	4.26	1	1	7.57	1	2.94
hsa-miR-6720-5p	4.03	3.53	3.96	3.6	3.8	3.33	1	3.84	3.62	4.27	4.43	3.51	3.71	3.74	3.51	5.13	4.15	3.66	3.61	2.99	3.51	3.84	2.91	3.18	1	3.23	4.23	1	3.09	3.81	3.33	2.68	3.37	4.41	3.57	2.86	3.46	1	1	3.77	1	4.05	4.45	4.87	3.28	5.13	3.26	1	3.16
hsa-miR-6720-3p	1	1	1	1	1	1	1	1	1	1	1	1	1	1	1	1.59	1	1	1	1	2.19	1	1	1.97	1	1	1	1	2.63	2.18	1	1	1	1	1	1	1	1	1	1	1	1	1	1	1	1	1	1	1
hsa-miR-4756-3p	1	1	1	1	1	1	1	1	2.8	2.51	2.44	1	1	3.43	1	4.4	1	1	1	1	1	3.34	1	1	1	1	1	1	1	1	1	1	2.64	2.74	1	1	1.38	1	1	1	1	1	2.41	3.61	1	3.94	2.72	1	1
hsa-miR-4756-5p	6.09	4.61	4.01	4.64	4.55	5.06	3.37	5.14	4.7	5.61	5.34	4.79	5.19	5.73	5.84	7.33	7.26	5.56	6.33	4.93	5.38	5.93	4.29	4.2	4.27	5.07	5.76	4.21	4.29	5.05	5.43	4.42	5.31	5.76	5.03	4.94	5.25	4.39	4.99	5.17	4.25	5.66	5.73	6.51	4.51	6.39	5.04	4.31	4.68
hsa-miR-375	3.66	1	1	1	1	1	1	0	1	1	2.04	1	2.64	2.56	1	1	1	1	3.37	1	1	1	1	1.94	1	1	2.25	1	1	1	1	1	1	2.15	3.15	1	1	1	1	1	1	1	1	3.57	1	1	5.5	1	1
hsa-miR-384	1	2.4	1	2.43	1	1	1	1	1	1	1	1	1	1	1	1	1	1	1	1	1	1	1	1	1	1	1	1	1	1	1	1	1	1	1	1	1.68	1	1	1	1	1	1	1	1	1	1	1	1
hsa-miR-421	1	1	1	1	1	1	1	1	1	1	1	1	1	1	3.04	1	1	1	1	1	1	1	1	1.55	1	1	1	1	1	1	1	1	1	1	1	1	2.03	1	1	1	1	1	1	1	1	1	1	1	1
hsa-miR-429	1	1	1	2.8	1	1	2.71	1	1	1	1	1	1	1	3.45	2.32	1	1	1	1	1	1	1	1	1	1	2.59	1	1	1	1	1	1	1	1.82	1	2.8	1	1	1	1	1	1	1	1	1	1	1	1
hsa-miR-448	1	1	3.52	1	1	3.6	1	1	1	1	2	2.96	2.69	2.23	3.62	1	1	1	1	1	1	1	1	2.24	3.53	1	3.76	1	1	2.18	1	1	1	1	2.93	1	2.48	1	1	1	1	1	1	2.13	2.87	1	1.67	1	3.21
hsa-miR-466	4.14	3.95	1	1	1	3.74	1	3.78	1	4.72	3.85	3.34	3.03	4.12	1	5.57	3.92	3.81	3.68	3.15	3.39	3.89	1	1	1	2.56	4.16	2.92	2.69	2.91	3.55	3.69	3.5	4.72	1.64	1	3.48	1	1	3	1	3.28	3.83	4.79	3.08	5.54	3.5	1	1
hsa-miR-498	7.8	8.51	7.22	6.6	6.69	7.6	5.8	6.92	6.98	7.8	7.24	6.63	6.96	8.07	7.26	8.72	8.06	7.36	7.72	7.14	7.36	6.88	6.01	6.81	6.33	6.11	7.34	7.14	6.83	7.29	7.3	7.31	7.21	7.61	6.88	6.34	6.79	7.14	6.43	7.29	6.67	7.29	7.33	8.25	6.44	8.32	6.45	6.2	6.13
hsa-miR-496	1	1	1	1	1	1	1	1	1	1	1	1	1	1	1	1	1	1	1	1	2.24	1	1	1	1	1	1	1	1	1	1	1	1	1	1	1	1	1	6.68	1	1	1	1	2.34	2.72	1	1	1	1
hsa-miR-492	1	3.55	1	2.83	2.9	3.98	1	1	1	2.97	2.66	3.26	1	3.65	2.89	4.43	3.67	2.76	3.4	2.74	3.57	3.18	3.02	2.77	1	1	1	1	3.36	1	3.19	1	3.44	3.58	2.74	1	2.89	1	1	1	1	3.09	1	4.13	3.26	4.26	2.8	3.2	2.77
hsa-miR-484	7.41	7.12	6.38	6.19	6.14	7.14	5.42	6.81	6.38	6.96	6.23	5.15	5.78	6.35	5.87	7.58	6.82	6.13	6.35	5.42	5.87	6.45	4.72	5.25	4.88	4.86	7.05	5.82	5.42	5.55	5.92	5.23	6	6.35	6.61	5.58	6.53	5.67	6.12	6.92	5.71	6.37	6.94	7.37	5.67	7.97	6.6	5.26	5.83
hsa-miR-4742-3p	1	1	1	1	1	1	1	1	1	1	1	1	1	1	1	1	1	1	1	1	1	1	1	1	1	1	1	1	1	1	1	1	1	1	1	1	1	1	1	1	1	1	1	1	1	1	2.39	1	1
hsa-miR-4742-5p	1	1	1	1	1	1	1	1	1	1	1	1	1	1	1	1	1	1	1	1	1	1	1	1.74	1	1	1	1	1	1	1	1	1	1	1	1	1	1	1	1	1	1	1	1	1	1	1	1	1
hsa-miR-6734-5p	5.64	6.34	5.14	4.63	4.94	6.53	1	5.55	4.91	6.01	6.31	5.6	6.11	6.58	6.49	7.96	6.14	6.2	6.63	5.37	5.84	6.31	4.19	4.95	4.67	5.15	6.13	4.82	4.89	5.54	6	5.09	5.77	6.12	3.11	3.09	5.32	3.84	5.02	5.09	3.86	5.89	6.42	6.49	5.19	7.56	4.89	5.06	3.93
hsa-miR-6734-3p	6.73	6.53	5.51	5.49	5.86	6.94	4.01	6.16	5.55	6.57	5.62	4.95	5.09	5.75	5.44	7.39	6.22	5.7	6.13	4.78	5.35	5.89	3.86	4.76	4.35	4.42	6.26	5.46	4.6	4.66	5.25	4.3	5.22	5.88	5.09	4.59	5.95	4.79	5.49	5.86	5.06	6.08	6.64	7.25	5.35	7.71	5.98	5.21	5.57
hsa-miR-507	1	1	3.59	1	1	1	1	1	1	1	1	1	1	1	1	1	1	1	1	1	1	1	1	1	1	1	1	1	1	1	1	1	1	1	1	1	1	1	1	1	1	1	1	1	1	1	1	1	1
hsa-miR-521	1	3.46	1	1	1	3.21	1	1	1	2.89	1	1	1	3.21	1	3.55	3.1	1	1	2.18	2	1	1	2.71	1	1	1	3	1	1	2.57	1	1	1	2.64	2.41	2.39	1	7.22	3.52	1	3.04	3.24	4.05	2.95	3.76	2.87	1	1
hsa-miR-554	1	2.57	1	1	1	3.27	1	1	1	1	2.3	1	1	1	1	1	1	1	1	1	1	1	1	1	1	1	2.38	1	1	1	1	1	1	2.37	1	1	1.54	1	1	1	1	1	1	2.42	1	2.54	1.97	1	3.26
hsa-miR-555	1	1	1	4.55	1	1	1	1	1	1	1	1	1	1	1	1	1	1	2.31	1	1	1	1	1	1	1	1	1	1	1	1	1	1	1	1	1	1.19	1	1	1	1	1	1	1	1	1	1	1	1
hsa-miR-553	1	1	1	1	1	1	1	1	1	1	1	1	1	1	1	1	1	1	1	1	1	1	1	1	1	1	1	1	1	1	1	1	1	1	1	1	1	1	1	1	1	1	1	1	1	1	1	1	1
hsa-miR-558	1	1	1	4.82	1	1	1	1	1	1	1	1	1	1	1	4.15	1	1	1	1	1	1	1	1	1	1	1	1	1	1	1	1	1	1	1	1	1.62	1	1	1	1	3.41	2.34	2.97	1	3.74	1	1	1
hsa-miR-559	1	1	1	1	1	1	1	1	1	1	1	1	1	1	1	1	1	1	1	1	1	1	1	1	1	1	1	1	1	1	1	1	1	1	1	1	1	1	1	1	1	1	1	1	1	1	1	1	1
hsa-miR-557	9.74	9.56	8.26	8.35	8.23	9.33	6.23	8.53	7.86	9.15	9.28	8.28	8.59	9.23	8.99	10.48	9.44	8.84	9.45	7.94	8.75	9.52	7.71	7.64	7.46	8.02	9.4	8.08	7.48	8.17	8.67	7.84	8.95	9.52	7.39	7.6	8.36	7.49	7.88	8.19	7.12	8.96	9.04	9.89	7.62	10.17	8.4	7.79	7.5
hsa-miR-543	1	1	1	2.64	3.38	1	1	1	1	1	1	1	1	1	1	1	1	1	1	1	1	1	1	1	1	1	1	1	1	1	1	1	1	1	1.51	1	1	1	1	1	1	1	1	1	1	1	2.23	1	1
hsa-miR-577	1	1	1	1	1	1	1	1	1	1	1	1	1	1	1	1	1	1	1	1.9	3.15	1	1	1	1	1	1	1	2.65	1	1	1	1	1	1	1	1	1	1	1	1	1	1	1	1	1	1	2.6	1
hsa-miR-575	7.91	9.34	7.57	6.96	7.23	8.59	5.51	8.45	8.03	9.62	7.88	6.93	7.83	9.62	8.76	11.67	10.59	8.68	10.11	9	8.79	7.49	6.49	7.37	7.16	6.65	9.36	8.23	8.03	8.32	9.03	7.76	7.93	9.44	9.8	7.44	8.96	7.81	7.44	10.05	8.94	9.28	9.97	10.23	7.69	10.41	8.48	8.27	6.85
hsa-miR-572	5.19	6.02	5.95	5.09	5.67	5.75	2.92	5.01	4.38	5.85	5.21	4.88	4.96	6.17	5.99	7.72	6.4	6.07	6.39	6.07	6.01	5.54	3.91	5.62	4.87	4.56	5.11	4.69	5.08	5.82	4.9	4.56	5.3	5.47	5.36	4.47	5.63	4.53	4.66	5.66	4.94	5.67	5.92	5.78	5.39	6.52	4.72	4.4	4.21
hsa-miR-573	1	1	1	1	1	1	1	1	1	1	1	1	1	1	1	1	1	1	1	1	1	1	1	2.56	1	1	1	1	1	1	1	1	1	1	1	1	3.33	1	1	1	1	1	1	1	1	1	1	1	1
hsa-miR-571	1	1	1	1	1	1	1	1	1	1.81	1	1	1	1	1	3.11	1	1	1	3.44	2.99	1	1	3.42	1	1	1	1	2.82	1	1	3.22	2.28	1	3.29	1	1.82	1	1	2.9	1	1	1	3.2	1	1	1	3.53	1
hsa-miR-578	1	1	1	1	1	1	1	1	1	1	1	1	1	1	1	1	1	1	1	1	1	1	1	2.5	1	1	1	1	1	1	1	2.44	1	1	3.41	1	2.37	1	1	1	1	1	1	2.69	1	1	1.87	1	1
hsa-miR-566	1	4.39	3.01	3.49	2.81	1	1	1	1	3.06	2.55	1	2.65	4.4	3.54	5.21	4.67	3.77	4.33	2.86	3.35	1	1	2.91	1	3.13	4.22	3.1	3.78	3.41	3.52	1	2.89	3.95	2.84	1	2.93	1	1	4.05	2.77	1	3.89	3.33	1	3.06	2.2	2.78	1
hsa-miR-563	1	1	1	1	1	1	1	1	1	1	2.09	1	1	1.91	1	1	1	1	1	1	2.21	1	1	1	1	1	1	1	1	1	1	1	1	1	2.6	1	1	1	1	1	1	1	1	2.93	1	1	2.59	1	1
hsa-miR-564	5.81	8.23	6.03	6.27	5.14	7.06	5.92	7.12	6.18	7.1	5.92	5.16	5.59	6.57	6.32	8.43	7.77	5.76	6.88	6.2	6.17	6.89	6.07	5.17	4.74	4.82	6.73	5.6	5.62	5.56	6.37	6	5.96	7.03	7.2	6.55	7.18	6.32	7.28	7.68	6.32	7.4	7.16	8.78	5.73	8.08	8.01	5.75	6.48
hsa-miR-562	1	1	1	1	1	1	1	1	1	1	1	1	1	1	1	1.47	1	1	1	1	1	1	1	1	1	1	1	1	1	1	1	1	1	1	1	1	1	1	1	1	1	1	1	1	1	1	1	1	1
hsa-miR-569	1	1	1	1	1	1	1	1	1	1	1	1	1	1	1	1	1	1	1	1	1	1	1	1	1	2.78	1	1	1	1	1	1	1	1	1	1	1	1	1	1	1	1	1	1	1	1	1	1	1
hsa-miR-567	1	1	3.99	1	1	1	1	1	1	1	1	1	1	3.83	1	1	1	1	1	1	1	1	1	1	1	1	1	1	1	1	1	1	1	1	1.37	1	1.81	1	1	1	1	1	1	1	1	1	1	1	1
hsa-miR-568	1	1	1	1	1	1	1	1	1	1	1	1	1	1	1	1	1	1	1	1	1	1	1	1	1	1	1	1	1	1	1	1	1	1	1	1	1	1	1	1	1	1	1	1	1	1	1	1	1
hsa-miR-599	1	1	1	2.21	1	1	1	1	1	1	1	1	1	1	1	1	1	1	1	1	1	1	1	1	1	1	1	1	1	1	1	1	1	1	1	1	1	5.44	1	1	1	1	1	1	1	1	2.48	1	1
hsa-miR-596	1	1	1	2.9	2.86	4.59	1	3.74	3.13	3.91	3.49	3.11	3.05	3.8	3.43	4.33	3.66	3.12	3.01	1	2.65	3.94	1	1	1	2.77	4.45	2.85	1	1	1	1	3.11	4.19	2.03	2.98	3.96	1	3.39	3.51	1	1	3.15	4.3	2.62	4.62	3.28	3.26	3.59
hsa-miR-595	4.61	4.31	3.77	2.88	1	4.8	3.41	3.23	3.3	4.47	4.03	1	3.6	4.62	3.94	5.55	4.3	3.91	4.26	2.84	3.64	4.51	3.07	3.52	1	2.81	5.23	3.59	3.57	3.39	3.67	2.49	3.3	4.59	3.02	1	2.74	1	4.04	4.25	2.78	4.14	4.71	5.17	3.23	5.62	3.47	3.89	4.03
hsa-miR-592	1	1	1	1	1	1	1	1	1	1	1	1	1	2.89	1	1	1	1	1	1	2.09	1	1	1	1	1	1	1	1	1	1	1	1	1	1	1	1	1	1	1	1	1	1	1	1	1	1	1	1
hsa-miR-591	1	1	1	1	1	3.3	1	1	1	1.91	2.68	1	1	1	2.7	3.81	3.89	1	1	1	2.42	1	1	1	1	1	4.2	3.13	1	1	1	1	1	2.93	1	1	2.93	1	1	1	1	1	1	4.25	1	2.64	2.34	1	1
hsa-miR-587	1	1	1	1	1	1	1	1	1	3.05	1	1	1	1	1	2.89	1	1	1	1	1	1	1	2.86	1	1	1	4.6	1	1	1	1	1	1	1	1	1	1	1	1	1	1	1	1	1	1	1	1	1
hsa-miR-588	1	1	1	1	1	1	1	1	1	1	1	1	1	1	1	1	1	1	1	1	1	1	1	1.48	1	1	1	1	1	1	1	1	1	1	2	1	1	1	1	1	1	1	1	1	1	1	1	1	1
hsa-miR-586	1	1	1	1	1	1	1	1	1	1	1	1	1	1	1	1	1	1	1	2.53	1	1	1	1	1	1	2.63	3.71	3.97	1	1	2.62	1	1	2.98	1	2.78	1	1	1	1	1	1	1	1	1	1	1	1
hsa-miR-583	4.66	6.53	4.66	4.12	5.19	5.42	1	3.48	3.86	4.63	4.83	4.61	3.7	5.04	5.03	6.18	4.5	5.2	6.01	5.41	4.94	3.76	4.02	4.5	3.96	4.06	4.7	4.21	4.12	4.23	4.2	2.99	3.2	4.53	4	3.62	4.5	3.56	1	4.94	3.31	4.64	4.83	4.94	3.69	5.23	4.42	2.67	3.74
hsa-miR-581	3.77	1	1	3.75	3.02	1	2.99	1	1	2.29	1.27	1	1	2.28	1	1	1	1	1	1	2.28	3.2	1	1	1	1	1	1	1	1	1	1	1	1	2.37	1	1	1	1	1	1	1	1	3.04	2.93	3.48	1	1	1
hsa-miR-137	1	1	1	2.94	3.46	1	1	1	1	1	1	1	1	1	1	1	1	1	2.14	2.37	2.34	1	1	2.95	2.81	2.45	1	1	1	1	1	1	1	3	1.53	1	1.9	1	1	1	1	1	1	1	1	1	2.36	1	2.68
hsa-miR-184	1	2.34	1	1	1	1	1	1	1	1	1	3.4	2.61	3.72	3.89	4.34	3.46	2.68	3.55	3.51	3.86	1	1	2.06	3.09	3.4	2.47	2.74	1	2.4	3.21	3.07	1	2.84	2.64	3.23	4.16	1	1	3.74	3.11	2.55	3.61	4.39	3.08	4.09	2.43	2.6	3.25
hsa-miR-6866-5p	1	1	1	1	1	1	1	1	1	1	1	1	1	1	1	1	1	1	1	1	1	1	1	1	1	1	1	1	1	1	1	1	1	1	1	1	1	1	1	1	1	1	1	1	1	1	1	1	1
hsa-miR-6866-3p	4.43	3.97	3.22	2.25	1	4.03	1	3.83	3.84	5.29	3.64	2.84	2.66	4	2.93	5.23	3.7	3.53	4	3.5	3.75	3.92	2.53	3.29	1	2.99	3.44	3.11	1	1	4.1	1	3.9	3.82	3.99	2.76	4.25	1	3.83	4.03	1	4.17	4.7	5.37	3.77	6.16	3.99	3.36	1
hsa-miR-198	5.67	5.58	4.09	3.58	4.51	4.98	4.09	4.69	4.18	5.24	5.81	4.69	4.89	5.81	5.24	7.41	5.95	5.07	5.73	4.88	4.84	5.47	3.79	4.06	3.97	4.48	5.63	4.83	4.67	4.78	4.87	4.13	4.59	5.73	4.18	3.08	4.77	1	4.7	5.24	4.98	4.47	5.2	5.9	3.32	6.81	4.29	3.55	1
hsa-miR-4666b	1	1	1	1	1	1	1	1	1	1	1	1	1	1	1	1	1	1	1	1	1	1	1	1.75	1	1	1	1	1	1	1	1	1	1	1	1	1	1	1	1	1	1	1	1	1	1	1.67	1	1
hsa-miR-4662b	1	1	1	1	1	1	1	1	1	1	1	1	1	1	1	1	1	1	1	1	1	1	1	1	1	3.59	1	1	1	1	1	1	1	1	1	1	1	4.95	1	1	1	1	1	1	1	1	1	1	1
hsa-miR-217	1	1	1	1	1	1	1	1	1	1	1.54	1	1	1	1	1	1	1	1	1	1	1	1	1.92	1	1	1	1	1	1	1	1	1	1	1.31	1	1	1	1	1	1	1	1	1	1	1	2.77	1	1
hsa-miR-206	1	1	1	1	1	1	1	1	1	1.86	1	1	1	3.14	1	3.55	1	1	2.97	1	2.42	3.27	1	1	1	1	2.84	1	1	1	1	1	1	2.35	2.46	1	1	1	1	1	1	1	1	3.2	1	3.95	1	1	1
hsa-miR-23c	1	3.11	1	1	3.02	3.19	1	1	1	1	1.96	1	1	2.99	3.44	3.93	2.63	3.36	3.33	1	2.24	1	3.09	2.97	1	1	3.12	2.67	3.72	1	1	1	1	1	2.25	2.52	2.19	1	1	1	1	1	3.52	3.24	2.63	3.64	3.09	1	3.01
hsa-miR-297	1	3.31	1	1	1	1	3.05	1	1	2.52	3.13	1	1	1.92	1	4.13	1	1	2.07	2.06	3.45	1	1	1	1	1	2.75	1	1	1	1	1	2.49	2.55	1.81	1	1.86	1	1	2.75	1	2.68	2.55	4.18	1	2.87	2.58	1	1
hsa-miR-298	1	1	1	1	1	1	1	1	1	2.62	2.89	1	1	3.78	3.37	4.08	2.87	1	3.34	1	2.93	3.28	1	2.63	1	1	1	1	1	3.65	1	1	1	2.58	1	1	3.35	1	1	1	1	1	1	4.03	1	2.63	3.93	1	1
hsa-miR-300	4.24	4.08	1	3.4	2.91	1	1	3.63	3.23	3.3	2.83	1	1	1.64	1	3.76	1	3.16	1	1.91	1	3.74	1	1	1	1	2.84	1	1	1	1	1	2.53	3.47	2.75	1	4.28	1	3.59	3.57	1	3.05	3.94	4.52	3.51	5.15	3.17	1	1
hsa-miR-325	1	1	1	2.45	1	1	1	1	3.33	3.17	1	1	1	2.89	3.04	3.74	3.28	1	1	2.48	2.26	1	1	1.43	1	2.83	1	1	2.97	2.62	1	1	3.44	2.83	1	1	1	1	1	1	1	3.19	3.26	3.39	1	4.01	1	1	1
hsa-miR-326	6.7	6.01	5.65	5.8	5.46	6.33	4.83	6.43	5.46	6.52	6.01	5.14	5.27	6.01	5.26	7.09	6.33	5.77	5.85	4.52	5.8	6.14	4.79	4.44	4.08	4.77	6.7	5.38	4.84	5.19	5.27	4.88	5.15	5.88	5.44	4.88	6.17	4.87	5.9	6.2	4.9	6.23	6.47	7.06	5.59	7.47	5.62	5.11	5.43
hsa-miR-346	6.71	7.43	6.27	6.03	5.89	6.93	4.75	6.26	5.46	6.59	6.1	5.33	5.77	6.46	5.74	7.58	6.73	6.02	6.38	5.67	5.97	5.91	5.26	5.05	4.77	4.89	7.17	5.92	5.43	5.63	5.63	5.47	5.79	6.18	6.07	5.18	6.12	5.17	5.71	6.7	5.47	6.28	6.72	7.11	5.47	7.38	5.95	5.33	5.33
hsa-miR-4638-5p	6.46	6.83	5.58	5.3	5.35	6.05	5.04	6.42	5.65	7.18	6.2	5.21	6.06	6.81	6.4	8.49	8.13	6.5	7.14	6.57	6.36	6.58	5.57	5.59	4.72	5.01	6.87	5.52	5.87	6.06	6.57	5.75	5.86	6.89	7.81	6.42	7.14	6.21	7.21	9.12	6.85	7.82	7.3	9.22	6.3	8.06	8.65	5.8	6.39
hsa-miR-4638-3p	4.13	4.41	3.55	4.73	5.23	5.31	4.08	5.71	3.41	5.14	5.91	5.08	5.22	4.79	5.16	6.46	5.56	4.5	5.1	2.92	4.67	5.89	4.21	4.45	3.81	3	5.66	4.47	3.3	3.47	4.57	3.84	4.96	5.38	2.84	3.45	5.74	4.21	5.35	4.8	4.22	5.25	5.34	6.03	4.49	6.38	4.55	4.31	4.72
hsa-miR-208a-5p	7.69	8.28	7.72	6.79	7.64	8.06	5.3	6.81	7	7.28	7.79	7.43	7.4	8.61	7.78	9.12	8.39	8.18	9.11	7.02	8.42	7.29	5.85	7.34	6.93	6.7	8.77	8.11	7.22	7.44	7.6	6.99	7.47	7.54	6.27	5.9	6.11	6.3	6.5	5.86	5.41	6.85	7.52	7.25	6.42	8.04	5.8	5.41	5.7
hsa-miR-208a-3p	1	1	1	1	1	1	1	1	1	1	2.11	1	1	1	1	1	1	1	1	1	1	1	1	1	1	1	1	1	1	1	1	1	1	1	1	1	1	1	1	1	1	1	1	1	1	1	1	1	1
hsa-miR-597-3p	1	1	1	1	1	1	1	1	1	1	1	1	1	1	1	1.6	1	1	1	1	1	1	1	2.55	1	1	1	1	1	1	1	1	1	1	1	1	1	1	1	1	1	1	1	1	1	1	1	1	1
hsa-miR-19b-3p	1	1	1	1	1	1	1	1	1	2.71	1	1	1	2.4	1	1	1	1	1	1	1	1	1	1	1	1	1	1	1	1	1	1	1	1	5.24	1	4.01	1	1	7.74	5.63	1	1	5.58	1	1	7.29	1	1
hsa-miR-597-5p	3.47	1	1	2.46	3.51	1	1	1	1	1	1	1	1	1	1	1	1	1	1	1	1	1	1	1	1	1	1	1	1	1	1	1	1	1	3.36	2.7	1	1	1	1	1	1	1	1	1	1	1	1	1
hsa-miR-374a-5p	1	1	1	1	1	1	1	1	1	1	1	1	1	1	1	2.8	1	2.6	1	1	1	1	1	1	1	1	1	1	1	1	1	1	1	1	1	1	1	1	1	1	1	1	1	1	1	2.97	1	1	1
hsa-miR-374a-3p	1	1	1	1	1	1	1	1	1	1	1	1	1	1	1	1	1	1	1	1	1	1	1	1	1	1	1	1	1	1	1	1	1	1	1.67	1	1	1	1	1	1	1	1	1	1	1	1	1	1
hsa-miR-32-3p	1	1	1	1	1	1	1	1	1	1	1	1	1	1	2.78	1	1	1	1	1	1	1	1	1.98	1	1	1	1	1	1	1	1	1	1	1	1	3.4	1	1	1	1	1	1	1	1	1	1	1	1
hsa-miR-32-5p	1	1	1	2.03	1	1	1	1	1	1	1.49	1	1	2.6	1	1	1	1	1	1	1	1	1	1	1	3.38	1	1	1	1	1	1	1	1	1	1	1	1	1	1	1	1	1	1	1	1	1	1	1
hsa-miR-6852-5p	1	1	2.64	1	1	3.99	2.86	3.37	1	3.45	4	2.89	3.43	4.35	3.35	5.52	4.64	3.44	4.18	3.21	3.9	4.18	1	2.46	2.15	2.77	4.28	1	3.41	3.31	3.58	1	4.07	3.69	1.71	1	3.65	3.99	1	4.1	1	2.53	3.88	4.73	3.02	5.24	2.58	1	2.97
hsa-miR-6852-3p	5.6	5.25	3.81	3.05	4	4.81	1	4.66	3.84	4.53	3.96	3.89	3.04	4.64	4.04	5.78	4.28	4.26	4.32	2.79	2.7	4.27	2.83	2.39	1	3.43	4.2	3.16	3.37	3.7	3.32	4.18	3.62	4.26	3.61	3.52	4.4	1	3.86	3.79	2.86	4.68	4.76	5.66	2.69	6.31	3.5	3.29	3.35
hsa-miR-508-5p	3.37	1	2.87	1	3.61	4.35	1	4.37	4.07	5.36	5.85	5.02	5.35	6.81	6.11	7.9	5.65	5.64	7.24	5.75	5.6	4.6	1	4.85	4.45	4.04	7.04	5.41	5.54	5.53	5.84	3.79	4.26	5.29	2.44	2.6	3.67	1	1	2.73	3.39	4.89	6.31	4.15	4.37	6.28	2.33	3.91	3.01
hsa-miR-508-3p	1	1	1	1	1	1	1	1	1	1	2.15	1	1	1	1	1	1	1	1	1	1	1	1	1	1	1	1	1	1	1	1	1	1	1	1	1	1	1	1	1	1	1	1	1	1	1	1	1	1
hsa-miR-4639-5p	1	1	1	1	1	1	1	1	1	1	1	1	1	1	1	1	1	1	1	1	1	1	1	1	1	1	1	1	1	1	1	1	1	1	1	1	1.43	1	1	1	1	1	1	1	1	1	1	1	1
hsa-miR-4639-3p	5.57	5.9	4.55	3.62	4.47	5.58	2.88	4.98	5.04	5.66	4.55	3.42	4.37	4.92	4.5	6.21	5.28	4.03	4.94	3.58	4.23	4.97	2.93	3.23	2.47	3.15	5	3.68	4.07	4.09	3.98	3.7	4.09	4.89	4.78	3.59	5.17	1	4.56	4.14	3.18	4.94	5.49	6.21	4.2	6.75	5.18	4.03	6.43
hsa-miR-454-5p	1	1	1	1	1	1	1	1	1	1.87	1	2.75	2.84	1	1	4.03	3.21	1	1	2.03	1	1	1	1	1	1	1	1	1	1	2.5	2.93	2.89	3.27	1	1	3.58	1	1	1	1	1	3.66	3.74	2.84	3.72	1	1	1
hsa-miR-6723-5p	4.95	4.44	1	2.83	3.97	4.71	2.7	3.73	3.55	4.05	4.89	2.81	4.03	4.12	4.52	5.33	4.52	3.74	4.35	1	4.17	4.97	4.01	3.52	1	2.75	5.24	2.92	2.64	3.68	4.49	3.15	4.22	4.52	3.34	1	3.77	1	3.9	3.27	1	4.28	4.14	5.26	3.24	5.13	4.31	2.64	3.81
hsa-miR-454-3p	1	1	1	1	1	1	1	1	1	1	1	1	1	1	1	1	1	1	1	1	1	1	1	1	2.38	1	1	1	1	1	1	1	1	1	1	1	1	1	1	1	1	1	1	1	1	1	1	1	1
hsa-miR-6737-5p	7.94	9.03	8.09	7.74	7.91	8.96	6.46	8.42	8.1	8.72	8.76	7.7	8.37	8.89	8.61	9.87	9.3	8.58	9.24	7.93	8.35	8.1	7.36	7.42	7.42	7.25	9.79	8.12	7.77	8.33	8.71	8.01	8.29	8.85	8.42	7.95	8.45	8.09	7.75	8.68	7.46	8.69	9.13	9.55	7.96	9.76	8.38	7.82	7.78
hsa-miR-6737-3p	5.78	5.53	5.15	4.41	4.78	5.87	3.02	5.37	4.4	5.8	5.4	4.07	4.75	5.39	4.88	6.69	5.94	5.03	5.47	4	4.87	5.44	2.81	3.49	4.06	3.88	6	4.24	4.65	4.57	4.71	3.78	4.36	5.53	4.97	4.5	5.34	4.36	4.44	5.52	3.56	5.45	5.7	6.16	4.45	6.98	5.03	4.18	4.64
hsa-miR-758-5p	1	1	1	1	1	1	1	3.06	1	1.91	2.3	1	1	2.91	1	3.8	1	1	1	1	1	1	1	1	1	1	3.04	1	1	1	1	1	1	2.7	1	1	1	4.65	1	1	1	1	2.95	3.57	1	3.62	1	1	1
hsa-miR-758-3p	1	1	1	1	1	1	1	1	1	1	1.5	1	1	2.53	1	1	1	1	1	1	1	1	1	1	1	1	1	1	1	1	1	1	1	1	1	1	1	1	1	1	1	1	1	1	1	1	1	1	1
hsa-miR-513a-5p	5.57	5.21	3.67	2.31	3.86	4.25	2.95	4.08	3.31	4.95	4.87	3.78	4.22	5.42	4.79	6.6	6.71	4.88	5.31	4.23	4.14	3.92	3.35	4.03	3.21	2.94	4.79	4.18	3.76	4.27	4.73	6.09	4.21	4.02	4.54	3.94	3.59	1	3.97	6.62	4.44	5.1	4.77	5.91	3.49	5.74	6.17	1	3.59
hsa-miR-513a-3p	1	1	1	3.06	1	1	1	1	1	1	1	2.93	1	1	1	1	1	1	1	1	1	1	1	1	1	1	1	1	1	1	1	1	1	1	1	1	1	1	1	1	1	1	1	1	1	1	1	1	1
hsa-miR-6869-5p	15.01	15.58	14.85	14.66	14.61	15.47	13.89	15.49	14.36	15.34	15.54	14.68	14.92	15.15	14.71	16	15.69	14.68	14.96	14.18	14.9	15.39	14.35	14.11	13.89	13.78	15.39	14.8	13.9	14.44	14.76	14.29	15.02	15.12	14.53	14.23	14.9	14.26	14.9	14.94	13.67	15.27	15.26	15.99	14.27	16	14.7	14.23	14.49
hsa-miR-6869-3p	1	2.66	2.68	2.37	1	3.91	1	1	1	1	1.78	1	1	1	3.1	1	2.45	1	1	1	1	1	1	1	1	1	2.17	1	1	2.96	1	1	1	1	1.32	1	1.23	1	1	1	1	1	1	1	1	1	3.34	1	1
hsa-miR-889-3p	1	1	1	1	1	1	1	1	1	1	1	1	1	1	1	1	1	1	1	1	1	1	1	1	1	1	1	1	1	1	1	1	1	1	1	1	1	1	1	1	1	1	1	1	1	1	1	1	1
hsa-miR-889-5p	1	1	1	1	1	1	1	1	1	1	1	2.63	3.39	1.9	1	4.24	2.54	1	1	1	1	1	1	3.09	1	1	3.27	1	1	1	1	1	3.34	2.91	1	1	1	1	1	3.46	2.98	1	1	4.08	2.71	4.34	1.61	1	1
hsa-miR-6841-3p	5.23	4.87	4.08	2.72	3.51	4.59	2.77	4.51	3.74	5.02	4.45	3.91	4.52	4.57	4.02	6.19	5.06	4.17	4.72	3.61	4.37	4.8	3.12	4	3.36	1	4.97	3.59	3.45	3.81	4.08	3.03	4.2	4.35	3.87	2.72	3.54	1	3.74	3.86	1	5.02	4.67	5.58	3.66	5.99	4.03	3.01	3.55
hsa-miR-6841-5p	1	1	1	1	1	1	1	1	1	2.39	3.29	1	3.52	2.6	3.26	4.84	1	2.77	2.49	2.19	2.26	3.48	1	1	2.13	1	3.11	1	1	1	2.54	1	1	3.64	1	1	1	1	1	1	1	1	2.64	3.58	1	4.19	1	1	1
hsa-miR-146b-3p	3.77	3.28	3.21	1	1	3.55	1	1	1	2.95	1	1	1	3.15	3.3	4.24	3.68	2.99	2.48	1	2.74	3.08	1	1	1	1	1	2.99	3.08	1	1	1	4.21	2.6	2.25	1	2.33	1	3.68	2.69	1	1	1	4.37	2.87	4.55	1.79	1	3.25
hsa-miR-146b-5p	1	1	1	3.85	1	1	2.75	1	1	2.54	1	1	1	2.01	1	1	1	2.51	1	1	1	1	1	1	1	1	1	1	1	1	1	1	1	2.37	1	1	2.51	1	1	1	1	1	1	1	1	1	4	1	1
hsa-miR-4433b-5p	7.27	6.68	6.25	5.94	5.99	6.91	4.59	6.23	5.69	6.43	6.24	5.52	5.73	6.12	5.84	7.33	6.61	6.06	6.44	5.57	5.94	6.01	3.97	5.22	5.14	5.17	7.02	5.74	5.49	5.59	5.52	4.9	5.67	6.15	5.6	4.98	5.71	4.54	5.29	5.89	4.66	5.75	6.35	6.86	5.4	7.44	5.54	5.22	5.26
hsa-miR-4433b-3p	10.46	10.96	10.09	9.39	9.82	10.93	7.94	10.1	9.9	10.73	10.29	9.6	10.14	10.58	10.16	11.76	11.27	10.27	10.83	9.69	9.99	9.96	8.82	9.03	9.02	8.99	12.01	10.06	9.51	9.99	10.34	9.64	10.07	10.72	10.06	9.26	9.49	9.47	9.2	10.28	9.13	10.26	10.72	11.33	9.26	11.61	9.91	9.52	9.29
hsa-miR-6855-5p	4.66	5.63	4.15	3.13	3.6	5.37	3.12	4.26	3.8	4.64	3.78	4.13	5.19	4.61	4.92	6.36	6.63	4.99	5.33	5.08	4.98	4.9	3.65	3.63	3.85	3.95	5.07	3.89	4.14	3.82	5.34	3.84	4.99	5.51	4.69	3.36	4.54	1	3.9	4.77	3.81	4.75	5.65	6.44	4.18	6.24	4.47	4.18	4.4
hsa-miR-6855-3p	5.9	5.36	4.85	4.2	4.79	5.58	3.51	4.94	4.19	5.47	5.18	4.15	4.57	5.2	5.01	6.55	5.89	5.14	5.24	4.46	5.08	5.55	3.23	4.1	4.52	4.23	5.65	4.6	4.17	3.94	4.58	4.23	4.79	5.41	4.29	3.02	5.18	3.62	4.32	4.77	3.47	4.78	5.76	6.44	4.36	6.78	4.58	3.98	4.5
hsa-miR-337-3p	5.08	5.68	2.87	3.61	3.88	4.94	1	4.08	2.73	4.26	3.94	1	1	3.36	3.46	4.91	4.24	2.78	3.9	2.47	2.83	3.86	2.86	2.56	1	2.55	3.3	3.05	1	3.27	3.53	2.2	1	3.36	3.39	3.48	4.08	1	3.77	3.22	1	4.56	4.31	5.2	3.16	5.4	3.8	1	3.82
hsa-miR-337-5p	1	1	1	1	2.74	1	1	1	1	1	1	1	1	1	1	1.54	1	1	1	1	1	1	1	2.95	1	1	1	1	1	1	1	1	1	1	1.46	1	1	1	1	1	1	1	1	1	1	1	1	1	1
hsa-miR-205-3p	1	1	1	1	1	1	1	1	1	1	1	1	1	1	1	1	1	1	1	1	1	1	1	1	1	1	1	1	1	1	1	1	1	2.84	1	1	1	1	1	1	1	1	1	1	1	1	1	1	1
hsa-miR-4743-5p	5.7	6.68	6.06	5.59	4.97	6.3	4.21	5.68	5.47	6.29	6.22	5.17	5.59	6.36	6.2	7.73	6.92	5.99	6.61	5.63	6.11	5.81	4.56	5.22	4.9	4.57	6.92	5.97	5.68	6.08	6.55	5.91	5.75	6.56	5.98	5.19	5.65	5.49	4.88	6.28	5.04	5.98	6.71	7.04	5.48	7.24	5.84	5.28	4.8
hsa-miR-205-5p	4.35	3.77	1	4.49	3.71	4.22	1	3.65	1	3.84	3.89	2.64	1	3.23	1	4.84	3.06	2.85	2.33	1	3.36	3.59	2.8	1	2.76	3.08	1	1	1	3.17	3.5	2.82	3.37	3.62	2.79	1	3.82	1	3.18	3.46	1	4.1	3.74	4.84	3.47	4.9	3.02	1	1
hsa-miR-4743-3p	1	1	1	1	1	1	1	1	1	3.06	1.67	1	1	1	1	1	1	2.75	1	1	1	1	1	1	1	1	1	1	1	1	1	1	1	1	1	1	1	1	1	1	1	1	1	1	1	1	1	1	1
hsa-miR-7160-5p	6	6.29	5.12	5.24	4.61	5.54	4.53	5.86	5.27	6.04	6.12	5.28	5.89	5.91	5.78	7.16	6.34	5.39	6.13	5.02	5.59	5.98	5.1	5.01	4.84	5.09	6.68	5.07	5.08	5.31	5.46	4.97	5.65	6.01	5.35	4.87	5.75	5.2	5.57	5.78	4.53	5.91	6.28	6.69	5.26	7.18	5.8	5.02	5.29
hsa-miR-7160-3p	1	1	1	1	1	1	1	1	1	1	1	1	1	1	1	1	1	1	1	1	2.43	1	1	1	1	2.83	2.49	1	1	1	1	1	1	3.16	1.37	1	1	1	1	1	1	1	1	1	1	1	1	1	1
hsa-miR-875-3p	1	1	1	1	1	1	1	1	2.88	1	2.05	1	1	1	1	3.92	1	1	1	1	1	1	1	1	1	1	1	1	1	1	1	1	1	2.94	1	1	1.6	1	1	1	1	1	1	2.98	1	3.11	1	1	1
hsa-miR-875-5p	1	1	1	1	1	1	1	1	1	1	1	1	1	1	1	1	1	1	1	1	1	1	1	1	1	1	1	1	1	1	1	1	1	1	1	1	1	1	1	1	1	1	1	1	1	1	1	1	1
hsa-miR-21-5p	1	1	3.28	1	1	1	1	1	1	1	2.95	1	1	1	1	1	1	1	2.05	2.74	1	1	1	1	1	1	1	2.83	1	1	1	1	1	1	2.43	1	2.28	1	1	5.02	1	1	1	2.95	1	1	7.33	1	1
hsa-miR-21-3p	1	1	2.89	1	3.79	1	1	3.21	1	3.24	2.24	1	1	2.99	3.46	3.6	2.53	2.92	2.13	1	2.7	1	1	1	2.58	1	3.02	1	1	1	3.11	1	2.42	1	3.1	2.45	1.24	1	3.39	1	1	1	2.87	3.52	3.31	3.51	1	1	2.79
hsa-miR-4757-3p	1	1	1	1	1	1	1	1	1	1	1	1	1	1	1	1	1	1	1	1	2.65	1	1	1	1	1	1	1	1	2.37	1	1	1	2.33	1	1	1	5.11	1	1	1	1	1	1	1	1	1	1	1
hsa-miR-4757-5p	1	1	1	1	1	1	1	1	1	1	1	1	1	1	1	1	1	1	1	1	1	1	1	1	1	1	1	1	1	2.65	1	1	1	1	1	1	1	1	1	1	1	1	1	1	1	1	2.23	1	1
hsa-let-7f-2-3p	1	1	1	2.76	1	1	1	1	1	1	1	1	1	1	1	1	1	1	1	1	1	1	1	1	1	1	1	1	1	1	1	1	1	1	1	1	2.65	5.99	1	1	1	1	1	1	1	1	1	1	1
hsa-miR-18a-5p	1	1	2.71	1	1	1	1	1	1	2.57	1	1	1	1	1	1	1	1	1	1	1	1	1	1	1	1	1	1	1	1	1	1	1	1	1	1	1.48	1	1	3.63	1	1	1	1	1	1	1.68	1	1
hsa-miR-18a-3p	4.04	4.03	1	2.28	1	4.19	1	3.68	2.66	3.89	3.29	2.91	3.23	3.94	3.4	5.07	3.83	3.38	3.75	2.82	3.51	3.85	1	3.14	1	1	3.21	1	3.41	1	3.3	3.4	3.02	3.69	3.11	2.74	4.09	1	3.24	4.26	2.74	3.9	3.72	4.95	3.34	5.51	3.81	3.58	1
hsa-miR-3675-5p	1	1	1	1	1	1	1	1	1	1	1	1	1	1	1	1	1	1	1	1	1	1	1	1	1	1	1	1	1	1	1	1	1	1	1	1	1	1	1	1	1	1	1	2.59	1	1	1	1	1
hsa-miR-3675-3p	8.18	7.14	6.43	6.1	6.42	7.42	5.28	7.02	6.3	7.2	7.13	6.39	6.76	7	6.63	8.27	7.26	6.85	7.37	5.9	6.68	7	5.48	5.88	5.71	5.96	7.79	6.78	6.24	6.4	6.55	5.69	6.57	6.91	6.27	5.59	6.51	5.62	6.38	6.39	5.39	6.85	7.27	7.56	5.87	8.28	6.06	5.73	5.87
hsa-miR-150-3p	6.28	6.71	5.83	5.13	5.81	6.93	5.65	7.93	7.28	7.77	8.37	7.35	7.89	7.94	7.74	9.53	8.34	7.67	8.28	6.97	7.15	8.26	6.86	6.59	6.39	6.61	8.19	7.15	6.97	7.19	7.85	6.67	7.36	8.16	7.33	7.4	7.68	6.85	7.18	7.59	6.54	8.59	9.1	9	7.35	9.69	7.55	7.91	7.05
hsa-miR-150-5p	5.2	4.49	3.9	3.66	4.53	4.73	2.67	4.48	3.31	5.08	3.38	4.34	3.18	4.2	3.71	5.38	4.33	3.62	4.15	3.81	3.93	4.36	3.07	3.67	3.2	3.06	4.37	4.84	3.56	3.27	4.11	3.21	3.89	4.18	4.47	3.53	4.23	1	4.53	5.08	3.75	4.49	5.18	5.49	4	5.85	4.62	3.01	4.02
hsa-miR-513b-5p	1	1	1	1	1	1	1	1	1	3.01	2.08	2.71	2.97	4.68	3.83	6.06	5.26	3.29	4.28	3.86	4.31	1	1	1	1	1	4.03	2.69	3.61	2.49	3.38	3.07	3.53	4.3	1	1	1.9	1	1	1	1	2.7	3.49	3.4	2.94	4.21	1	1	1
hsa-miR-3136-3p	1	1	1	1	1	1	1	1	1	1	1	1	1	1	1	1	1	1	1	1	1	1	1	1	1	1	1	1	1	1	1	1	1	1	1	1	1	1	1	1	1	1	1	1	1	1	1	1	1
hsa-miR-513b-3p	1	1	1	1	1	1	1	1	1	1	1	1	1	1	1	1	1	1	1	1	1	1	1	2.58	1	1	1	1	1	1	1	1	1	1	1	1	1	1	1	1	1	1	1	1	1	1	1	1	1
hsa-miR-3136-5p	1	1	1	1	1	1	1	1	1	1	1	1	1	1	1	1	1	1	1	1	1	1	1	1	1	1	1	1	1	1	1	1	1	1	1	1	1	1	1	1	1	1	1	1	1	1	1	1	1
hsa-miR-296-5p	10.7	9.37	8.92	8.47	8.75	9.61	7.46	9.21	8.5	9.37	9.44	8.66	8.95	9.25	8.99	10.39	9.46	9.05	9.55	8.2	8.97	9.29	7.68	8.31	7.93	8.38	10.11	9.07	8.23	8.59	8.76	7.83	8.84	9.14	8.27	7.97	8.67	7.88	8.35	8.43	7.51	8.85	9.25	9.66	8.16	10.32	8.24	8.11	7.96
hsa-miR-296-3p	6.12	6.36	5.97	5.54	6.2	6.45	5.16	5.47	5.94	6.2	6.66	6.44	6.75	6.71	7.02	7.54	7	6.69	7.12	6.77	6.89	6.41	5.81	6.25	6.75	6.55	5.97	6.4	6.57	6.84	6.3	6.2	6.58	6.55	5.83	6.53	6.09	6.2	6.38	6.69	6.23	6.75	6.91	7.28	6.3	7.3	6.64	5.95	5.97
hsa-miR-4690-5p	6.85	8.1	7.15	6.73	6.62	7.58	5.72	7.06	6.5	7.66	7.17	6.67	6.69	7.44	7.23	9.05	8.31	7.16	7.78	7.66	7.42	7.36	6.4	6.45	5.69	6.09	7.82	6.36	6.83	6.94	7.06	6.44	6.73	7.39	7.49	6.39	7.54	6.74	6.73	7.78	7.22	7.07	7.6	8.07	6.72	8.17	7.02	6.24	6.42
hsa-miR-4690-3p	1	1	1	3.02	1	1	1	1	1	1	1	1	1	1	1	2.04	1	1	1	1	1	1	1	1	1	1	1	1	1	1	1	1	1	2.88	1	1	2.28	1	1	1	1	1	1	1	1	3.6	1	1	1
hsa-miR-6868-3p	4.86	4.79	4.07	4.14	3.98	4.76	1	3.97	3.53	4.54	4.96	3.27	4.11	4.91	4.03	5.86	4.92	4.25	4.93	3.7	4.33	4.83	3.36	3.17	2.99	3.87	4.93	3.97	3.32	3.82	3.56	3.42	4.39	4.89	3.98	2.96	4.07	3.63	4.1	4.61	3.15	4.31	4.51	5.75	3.84	5.87	3.65	3.72	3.71
hsa-miR-6868-5p	1	3.67	1	1	1	3.98	1	4	3.41	4.26	4.8	3.35	3.88	4.24	4.1	5.68	4.58	4.19	5.22	3.07	4.13	4.05	1	2.12	1	3.07	4.57	3.44	3.54	4.38	3.84	2.98	3.27	4.61	4.23	2.42	3.6	5.16	1	3.75	1	4.51	4.31	4.78	2.67	5.81	3.44	1	1
hsa-miR-5195-3p	10.22	8.72	7.45	7.42	7.83	8.63	6.44	8.4	7.57	8.69	8.53	7.82	8.22	8.64	8.27	10.14	9.13	8.51	8.9	7.49	8.33	9.23	7.14	7.48	7.16	7.91	9.41	8.19	7.25	7.98	8.29	7.5	8.67	9.02	7.01	7.1	7.96	7.05	7.64	7.26	6.6	8.27	8.51	9.24	7.37	10.22	7.24	7.1	7.26
hsa-miR-5195-5p	4.56	4.15	3.08	1	3.17	3.86	3.09	3.56	1	4.41	3.86	3.17	3.64	4.09	4.58	5.36	4.85	4.14	4.17	2.64	3.69	4.36	3.33	3.22	2.93	3.45	4.53	2.94	2.67	3.47	4.39	1	4.11	3.95	3.65	1	4.12	1	1	3.01	1	3.7	4.46	4.49	2.88	5.02	3.72	1	3.24
hsa-miR-1288-3p	6	7.07	4.83	6.21	6.12	6.76	4.76	6.96	5.89	6.93	6.79	5.71	6.14	5.61	6.07	7.95	6.09	4.38	5.44	1	4.88	7.99	6.44	3.81	4.18	5.02	5.6	4.13	3.22	4.68	5.6	4.44	6.31	6.98	4.32	5.55	7.33	5.32	6.88	5.21	4.18	6.73	6.13	8.09	4.7	8.24	6.58	4.49	6.35
hsa-miR-1288-5p	1	1	1	1	1	1	1	1	1	1	1.74	1	1	1	1	3.67	1	1	1	1	1	1	1	1	1	2.42	1	1	1	2.32	1	1	1	1	1	1	2.53	1	1	1	1	2.38	1	3.55	1	3.64	3.76	1	1
hsa-miR-10a-5p	1	1	1	1	1	1	1	1	1	1	1	1	1	1	1	1	1	1	1	1	1	1	1	1	1	1	1	1	1	1	1	1	1	1	1	1	1	1	1	1	1	1	1	1	1	1	1	1	1
hsa-miR-10a-3p	1	1	1	1	1	1	1	1	1	1	1	1	1	1	1	1	1	1	1	1	1	1	1	1	1	1	1	1	1	1	1	1	1	1	1	1	1	1	1	1	1	1	1	1	1	1	1	1	1
hsa-miR-625-3p	7.93	6.85	6.21	5.83	6.57	7.32	4.64	6.89	6.25	6.76	7.16	6.36	6.68	7.03	6.85	8.28	7.25	6.75	7.53	6.1	6.77	6.73	5.52	6.29	5.88	5.78	7.83	6.93	6.23	6.26	6.65	5.86	6.5	6.9	5.98	5.8	6.44	5.7	6.38	6.22	5.55	6.59	7.11	7.49	5.99	7.83	6.1	5.88	5.91
hsa-miR-625-5p	1	3.2	1	2.37	1	1	1	1	1	3.28	1.33	3.25	1	3.66	1	3.83	1	1	1	1	2.62	1	1	2.21	3.14	1	1	2.6	2.54	1	2.84	1	1	2.37	1.18	1	1	1	1	1	1	1	2.73	1	1	3.3	1	1	1
hsa-miR-6736-3p	7.18	6.89	5.97	5.57	5.9	6.96	4.41	6.59	6.15	7.08	6.23	5.6	6.05	6.19	6	7.88	6.87	6	6.63	5.48	5.94	6.62	4.7	5.23	4.83	5.32	6.81	5.49	5.1	5.29	6.1	5.26	6.02	6.52	6.13	5.31	6.43	5.35	5.86	6.39	5.18	6.38	6.99	7.73	5.72	8.27	6.16	5.72	5.56
hsa-miR-335-5p	1	1	1	1	1	1	1	1	1	1	1	1	1	1	1	1	1	1	1	1	1	1	1	2.93	1	1	1	1	1	1	1	1	1	2.1	1	1	1	1	1	1	1	1	1	1	1	1	1	1	1
hsa-miR-6736-5p	5.54	4.96	4.06	3.86	3.07	4.75	2.72	4.18	3.25	4.9	5.16	4.29	4.97	5.39	5.04	6.63	6.04	4.47	5.36	4.28	4.78	5.35	3.23	3.73	3.49	3.66	5.53	3.88	3.63	3.62	4.64	3.96	4.5	5.32	4.77	3.85	4.65	1	4.31	4.82	3.1	4.37	5.24	5.83	4.53	6.36	4.38	3.8	3.66
hsa-miR-335-3p	1	1	1	1	1	1	1	1	1	2.71	1	1	1	1	1	2.71	1	1	1	2.01	1	1	1	1	1	1	1	1	1	1	1	1	1	1	1.6	1	1	1	1	1	1	1	2.94	3.76	1	3.67	2.56	1	1
hsa-miR-624-5p	1	1	1	1	1	1	1	1	1	1	1	1	1	2.35	1	1	1	1	1	1	1	1	1	1	1	1	1	1	1	1	1	1	1	1	1	1	1	1	1	1	1	1	1	1	1	1	1	1	1
hsa-miR-624-3p	1	2.3	1	3.12	1	1	1	1	1	1	1.36	3.32	1	1	1	1	1	1	1	1	1	1	1	1	1	1	1	1	1	3.57	1	1	1	1	1.85	1	1	5.4	1	1	1	1	1	1	1	1	1	1	1
hsa-miR-10b-5p	1	1	1	1	1	1	1	1	1	1	1	1	1	1	1	1	1	1	1	1	1	1	1	0	1	1	5.28	1	1	1	1	1	1	1	1.53	1	2.38	1	3.36	1	1	1	1	1	1	1	2.56	1	1
hsa-miR-10b-3p	1	1	1	1	1	1	1	1	1	1	1	1	1	1	1	1	1	1	1	1	1	1	1	1	1	1	1	1	1	1	1	1	1	1	1	1	1	1	1	1	1	1	1	1	1	1	1	1	1
hsa-miR-146a-5p	3.72	2.47	1	3.41	1	3.49	3.3	1	2.92	3.64	2.97	2.98	1	2.62	1	2.73	3.51	2.73	2.14	1	3.08	1	2.74	2.84	2.47	3.04	1	1	1	2.63	1	1	2.74	2.89	2.58	1	2.53	6.14	1	4.01	3.81	1	3.31	3.76	2.88	4.01	4.85	1	3.17
hsa-miR-146a-3p	5.15	3.86	1	3.28	1	1	1	1	1	1	1	1	1	1	1	1	1	1	1	1	1	1	1	1	1	1	1	1	1	1	0	1	1	1	1	1	1	1	1	1	1	1	1	1	1	1	3.14	1	1
hsa-miR-6722-3p	10.85	10.89	9.88	9.71	9.52	10.6	8.15	10.07	9.67	10.64	10.12	9.39	9.9	10.54	10.06	11.46	10.96	10.03	10.69	9.76	9.84	9.91	8.87	9.06	8.84	8.91	11.31	9.8	9.42	9.87	10.13	9.43	9.82	10.39	10.36	9.53	9.97	9.62	9.3	10.79	9.43	10.21	10.63	11.13	9.39	11.19	10.1	9.37	9.36
hsa-miR-204-5p	5.28	5.14	4.16	3.98	4.75	4.86	1	4.64	3.89	5.27	3.49	2.92	3.28	4.06	2.78	4.98	4.47	2.59	3.85	2.49	3.31	4	3.55	2.8	2.64	2.95	2.92	1	3.53	2.49	2.85	2.37	2.79	4.3	3.96	2.5	4.69	1	4.2	4.59	3.75	4.84	4.76	5.49	3.96	6.05	3.78	2.58	3.21
hsa-miR-204-3p	10.43	10.66	10.58	9.87	10.75	11.76	12.15	15.03	14.17	14.74	15.42	14.43	15.04	14.7	14.37	16	15.06	14.31	14.83	13.77	13.38	14.99	13.92	13.14	12.78	12.72	15.2	13.85	13.7	13.74	14.6	13.37	13.62	14.61	14.45	14.33	14.42	13.46	14.08	14.83	13.39	15.54	15.83	15.93	13.74	16	14.7	14.27	13.71
hsa-miR-7109-5p	11.26	10.35	9.09	8.84	8.99	10.04	6.99	9.24	8.52	9.92	9.54	8.75	9.13	10.01	9.26	11.16	10.12	9.66	10.03	8.92	9.36	9.64	7.8	8.49	8.18	8.74	10.22	9.07	8.66	9.2	9.45	8.35	9.06	9.83	8.69	8.04	8.73	7.96	8.5	9.23	8.15	9.41	9.71	10.21	8.41	11.29	8.53	8.57	7.94
hsa-miR-888-5p	1	1	1	1	1	1	1	1	1	1	1	1	1	1.74	1	3.46	1	1	1	1	2.48	1	1	2.23	1	1	2.36	4.42	3.86	1	1	1	1	2.54	2	1	2.72	1	1	1	2.85	1	1	2.43	1	2.92	1	1	1
hsa-miR-888-3p	1	1	1	1	1	1	1	1	1	1	1	1	1	1	1	1	2.29	1	1	1	1	1	1	1.97	2.39	1	0	1	1	1	1	1	6.25	1	1	1	1	1	1	1	1	1	1	1	1	1	1	1	1
hsa-miR-7109-3p	7.87	7.58	7.35	6.74	6.85	7.9	5.7	7.46	6.96	7.72	7.12	6.17	6.7	7.17	6.8	8.65	7.83	7.04	7.37	6.36	6.86	7.18	5.86	5.99	5.58	5.96	8.06	6.79	6.4	6.35	6.83	6.19	6.63	7.23	7.13	6.35	7.18	6.79	6.59	7.38	6.42	7.42	7.66	8.27	6.52	8.68	6.84	6.38	6.55
hsa-miR-6722-5p	5.35	5.94	5.24	5.19	4.71	6.11	4.62	6.11	5.33	6.33	5.97	5.23	5.61	6.19	5.84	7.62	6.96	5.57	6.13	5.17	5.6	5.98	4.8	4.82	4.15	4.34	6.82	5.41	5.23	5.65	5.78	5.46	5.52	6.25	5.49	5.18	5.94	5.55	5.2	5.81	4.59	5.8	6.48	7.01	5.07	7.28	5.85	5.03	5.01
hsa-miR-6854-5p	1	1	1	1	1	1	1	1	1	1	1	1	1	1	1	1	1	1	1	1	1	1	1	1	1	1	1	1	1	1	1	1	1	1	1	1	1	1	1	1	1	1	1	1	1	1	1	1	1
hsa-miR-6854-3p	1	3.42	1	1	1	1	1	1	3.02	2.18	1.98	2.74	1	2.44	1	4.16	4.07	2.91	3.31	1	2.55	3.35	1	1.44	1	1	1	1	1	1	1	1	2.4	3.2	1	1	3.31	1	1	1	1	2.38	3.4	4.29	1	4.6	1.6	1	1
hsa-miR-874-3p	6.54	7.17	6.13	6.25	6.3	7.17	5.27	7.26	6.52	6.92	7.06	6.25	6.33	6.49	6.53	8.01	6.88	6.35	6.62	5.63	6.35	6.97	5.77	5.9	5.76	5.48	7.11	6.18	5.76	6.22	6.22	5.68	6.14	6.67	5.48	5.86	6.99	6.76	6.24	6.01	4.95	6.77	6.83	7.65	5.87	7.73	6.34	5.36	6.21
hsa-miR-874-5p	7.4	7.36	6.54	6.26	6.33	7.37	5.26	7.13	6.58	7.15	6.98	6.32	6.57	7.08	6.75	8.42	7.52	6.73	7.2	6.26	6.66	6.99	5.44	5.8	5.57	5.73	7.5	6.54	5.95	6.21	6.68	6.04	6.84	7.21	6.36	6.02	6.88	5.8	6.22	6.88	5.66	6.94	7.38	8.01	6.19	8.2	6.79	6.25	6.28
hsa-miR-3121-5p	1	1	1	1	1	1	1	1	1	1	1	1	1	1	1	1	1	1	1	1	1	1	1	1.74	1	1	1	1	1	1	1	1	1	1	1	1	1	1	1	1	1	1	1	1	1	1	1	1	1
hsa-miR-218-5p	1	1	1	1	1	1	1	1	1	1	2.05	1	1	1	1	1	1	1	1	1	1	1	1	1.43	1	1	1	2.73	1	1	1	1	1	1	1	1	1	1	1	1	1	1	1	3.04	1	1	1	1	2.79
hsa-miR-3121-3p	1	1	1	1	1	1	1	1	1	1	1	1	1	1	1	1	1	1	1	1	1	1	1	1	1	1	3.41	1	3.23	1	1	1	6.32	1	1.73	1	1	1	3.54	1	1	1	1	1	1	1	1	1	1
hsa-miR-4758-5p	10.49	11.16	9.92	9.88	9.64	10.49	8.5	10.19	9.82	10.63	10.07	9.38	9.73	10.2	9.97	11.2	10.52	9.65	10.21	9.23	9.69	9.98	9.1	9.2	9	9.16	10.32	9.45	9.08	9.78	9.97	9.52	9.86	10.45	9.78	9.5	9.94	9.73	9.52	10.14	9.17	10.21	10.39	11.04	9.41	11.25	9.66	9.18	9.44
hsa-miR-4758-3p	7.87	7.8	7.15	6.77	6.89	7.93	5.63	7.34	6.62	7.61	7.26	6.3	6.88	7.23	6.95	8.42	7.88	6.85	7.51	6.37	6.67	7.16	5.93	6.17	5.78	5.82	8.14	6.71	6.23	6.73	7.49	6.2	6.71	7.31	7.09	6.43	6.99	6.14	6.61	7.17	6.17	7.12	7.59	8.28	6.43	8.56	6.82	6.43	6.58
hsa-miR-585-3p	1	1	1	3.17	1	1	1	1	1	1	2.55	1	1	1.93	1	1	1	1	1	1	1	1	1	1	1	1	1	1	1	1	1	1	1	1	1.54	1	1	6.99	1	1	1	1	1	1	1	1	1	1	1
hsa-miR-585-5p	5.39	5.68	5.02	3.8	4.29	5.77	3.37	5.14	4.34	5.61	5.07	4.41	4.88	5.4	5.33	6.93	5.82	5.23	5.6	4.52	5.07	5.54	3.56	4.54	4.05	4.42	5.12	4.6	4.13	4.18	5.09	4.52	5.17	5.6	4.53	4.09	5.16	4.44	4.24	5.27	4.13	5.28	5.8	6.54	4.89	6.76	5.12	4.51	4.69
hsa-miR-3688-3p	1	1	1	1	1	1	1	1	1	1	1	1	1	1	1	1	1	1	1	1	1	1	1	1	1	1	1	1	1	1	1	1	1	2.42	1	1	1	1	1	1	1	1	1	1	1	1	1	1	1
hsa-miR-374c-3p	4.52	3.29	1	1	3.04	1	1	1	2.91	3.29	4.14	2.71	3.75	4.31	2.75	5.31	2.98	3.57	4.04	1	4.01	4.66	2.9	2.1	2.16	2.78	4.77	3.88	1	3.77	2.73	2.1	4.23	4.78	2.1	1	3.58	1	1	3.22	1	2.76	3.03	4.02	1	4.78	2.13	1	1
hsa-miR-3688-5p	1	1	1	1	1	1	1	1	1	1	1	1	1	1	1	1	2.78	1	1	1	1	1	1	1.55	1	1	1	1	1	1	1	1	1	1	1	1	1	1	1	1	1	1	1	1	1	1	1	1	1
hsa-miR-374c-5p	1	1	1	1	1	1	1	1	1	1	3.11	1	1	3.03	1	2.17	2.86	1	1	1	2.15	1	1	1	1	1	2.56	1	1	2.36	1	1	1	1	1	1	1	4.6	1	1	1	1	1	2.94	1	1	1	1	1
hsa-miR-6840-3p	10.83	10.79	9.88	10.48	10.68	10.87	9.35	10.93	10.22	10.31	11.6	10.74	10.72	10.61	10.89	11.68	10.47	10.52	11.6	9.1	10.94	10.9	9.89	10.07	9.47	9.58	11.83	10.98	9.42	9.95	10.11	9.74	10.81	10.56	9.23	9.75	10.59	9.79	10.31	9.62	8.56	10.4	10.5	10.96	9.66	11.37	10.18	9.25	10.09
hsa-miR-6840-5p	5.25	4.6	1	1.96	3.51	4.73	2.98	3.66	3.18	4.21	4.02	3.52	3.78	4.55	4.79	5.56	4.63	3.62	4.6	2.34	3.82	3.62	1	2.53	3.01	3.75	3.86	3.08	3.21	2.79	4.01	3.43	4.24	4.07	2.92	1	4.19	1	3.49	2.83	1	3.43	4.35	4.87	2.82	5.23	3.68	2.98	3.56
hsa-miR-513c-5p	1	1	1	1	1	1	1	1	1	2.62	1	2.72	1	4.09	3.25	6.09	5.1	1	3.53	2.19	3.12	1	1	1.99	1	1	3.52	1	1	1	2.52	1	2.1	3.59	1	1	1	1	1	1	1	1	3.22	1	1	3.71	1	1	1
hsa-miR-513c-3p	1	1	1	1	1	1	1	1	1	1	1	1	1	1	1	1	1	1	1	1	1	1	1	1	1	1	1	1	1	1	1	1	1	1	1	1	1	1	1	1	1	1	1	1	1	1	1	1	1
hsa-miR-4691-5p	4.01	4.33	1	3.2	2.99	4.74	1	4.6	3.86	4.35	4.67	3.66	3.6	4.7	4.17	5.76	4.66	3.75	4.63	2.37	3.99	3.97	3.3	3.49	1	3.34	5.21	3.03	3.64	3.68	3.83	3.19	4.17	4.38	3.87	2.98	3.64	1	4.04	4.19	1	4.21	4.59	5.1	2.51	5.54	3.56	3.22	3.73
hsa-miR-4691-3p	1	1	1	1	1	1	1	1	1	1	1	1	1	2.1	1	2.24	2.44	1	3.85	1	1	1	1	1	1	1	1	1	1	1	1	1	1	1	1	1	1.25	1	1	1	1	1	1	1	1	1	2.28	1	1
hsa-miR-302c-5p	4.14	4.89	3.34	3.06	3.3	4.25	3.01	4.31	1	4.16	4.57	4.2	3.47	4.35	4.89	6.2	5.22	4.26	4.34	4.11	4.18	4.79	3.57	4.31	2.69	3.8	4.82	2.78	3.83	2.88	4.71	4.24	4.24	5.19	2.83	3.85	4.29	1	4.26	3.98	1	4.13	4.91	5.76	4.13	6.3	4.03	3.79	3.43
hsa-miR-302c-3p	1	1	1	1	1	1	1	1	1	1	1	1	1	1	1	2.62	1	1	1	1	2.38	1	1	1	1	1	1	1	1	1	1	1	1	1	2.72	1	1.79	1	1	1	1	1	1	1	1	1	1	1	1
hsa-miR-628-5p	1	1	1	1	1	1	1	1	1	1	1	1	1	1	1	1	1	1	1	1	1	1	1	1.43	1	1	1	3.17	2.59	1	1	1	1	1	1.3	1	1	1	1	1	1	1	1	1	1	1	1	1	1
hsa-miR-628-3p	1	1	1	1	1	1	1	1	1	1	1	1	1	1	1	1	1	1	1	1	1	1	1	1	1	1	1	1	1	1	1	1	1	1	1.38	1	1	1	1	1	1	1	1	1	1	1	1	1	1
hsa-miR-6739-5p	1	1	1	1	1	1	1	1	1	1	1	1	1	1	1	1	1	1	1	1	1	3.1	1	1	1	1	1	1	1	1	1	1	1	1	1	1	1	1	1	1	1	1	1	1	1	1	1	1	1
hsa-miR-500a-3p	1	2.59	1	1	1	1	2.9	1	1	3.36	2.95	3.51	1	1	3.4	3.56	1	3.75	1	1	2.7	3.14	1	1.56	1	1	1	1	1	3.24	2.53	1	1	2.86	2.46	1	3.01	1	1	2.74	1	1	1	4.33	1	3.52	1.86	2.68	1
hsa-miR-6739-3p	3.84	4.24	3.24	3.02	1	4.8	1	3.56	3.9	4.87	2.71	1	3.15	3.82	3.12	4.79	4.09	4.81	3.64	2.5	3.39	3.72	1	2.45	2.25	2.44	3.43	1	3.11	2.23	1	1	3.29	3.45	3.68	1	4.17	1	3.72	4.04	3.02	3.81	4.92	5.54	3.02	5.86	1	2.96	3
hsa-miR-500a-5p	1	1	1	1	1	1	1	1	1	1.92	1	1	1	1	1	1	1	1	1	1	1	1	1	1	1	1	1	1	1	1	1	1	1	1	1	1	1	1	1	1	1	1	1	2.55	1	3.04	2.2	1	1
hsa-miR-1277-3p	1	1	1	1	1	1	1	1	1	1	1	1	1	1	1	1	1	1	1	1	1	1	1	1	1	1	1	1	1	1	1	1	1	1	1	1	1	1	1	1	1	1	1	1	1	1	1	1	1
hsa-miR-3678-5p	1	1	1	2.78	1	1	1	1	1	1	1.38	1	1	1.66	1	2.37	1	1	1	1	1	1	1	1	1	1	1	1	1	1	1	1	1	1	1	1	1	1	1	1	1	1	1	1	1	3.16	1	1	1
hsa-miR-3678-3p	1	1	1	2.36	1	1	1	4.44	3.45	4.38	3.95	1	3.38	4.29	1	6.87	5.6	3.29	3.09	3.54	2.38	4.42	1	1.92	1	2.93	3.43	1	1	2.74	3.5	3.44	2.56	5	2.17	2.78	4.19	1	1	3.87	1	3.56	4.17	4.71	2.99	5.68	3.53	3.39	1
hsa-miR-548ai	1	1	1	1	1	1	1	1	1	1	1	1	1	1	1	1	1	1	1	1	1	1	1	1	1	1	1	1	1	1	1	1	1	1	1	1	1	1	1	1	1	1	1	1	1	1	1	1	1
hsa-miR-1277-5p	1	1	1	1	1	1	1	1	1	1	1	1	1	1	1	1	1	1	1	1	1	1	1	1.84	1	1	1	1	1	1	1	1	1	1	1	1	1	1	1	3.13	1	1	1	1	1	1	1	1	1
hsa-miR-6843-3p	1	3.01	3.85	3.27	1	3.35	6.23	1	3.42	3.73	4.08	2.85	1	3.6	1	4.85	3.77	4.01	3.5	2.65	3.32	4.28	1	1	2.4	1	3.67	1	1	2.4	3.48	1	3.25	3.43	2.78	1	3.2	1	1	3.49	1	3.66	3.99	5.29	1	5.18	2.7	3	1
hsa-miR-153-3p	1	1	1	2.93	1	1	1	1	1	1	1	1	1	1	1	1	1	1	1	1	1	1	1	1.69	1	1	1	1	1	1	1	1	1	1	1	1	1	1	1	1	1	3.19	1	1	1	1	1	1	1
hsa-miR-153-5p	1	1	1	1	1	1	1	1	1	1	1	1	1	2.48	3.19	1	1	0	1	1	1	1	1	1	1	3.41	1	1	1	1	1	1	1	3.18	1.79	1	2.36	1	1	1	1	2.99	1	1	1	1	1.75	1	1
hsa-miR-299-5p	4.7	4.94	4.11	3.58	3.9	5.09	3.41	4.79	3.8	5.4	4.4	3.89	3.87	4.42	4.04	5.91	5.17	4.08	4.49	4	4.55	4.08	2.57	3.91	1	3.1	4.59	3.63	3.77	3.69	4.01	3.75	4.05	3.96	4.57	3.66	4.91	1	4.27	4.37	2.89	4.83	5.15	5.81	4.1	6.28	4.52	2.99	3.27
hsa-miR-299-3p	1	2.71	1	1	1	1	1	1	1	1	2.75	1	1	1	1	1	1	2.7	1	1	2.58	1	1	1	1	1	1	1	1	1	2.82	1	1	1	1.56	1	1	1	1	1	1	2.39	1	2.12	1	2.89	1	1	1
hsa-miR-589-5p	1	3.38	1	1	1	1	1	1	2.77	3.64	3.16	1	1	4.32	1	4.06	3.25	2.54	3.43	1	2.43	1	1	2.18	1	1	3.99	1	1	1	1	1	2.73	3.31	2.44	1	3.48	1	1	1	1	2.37	2.44	3.7	1	3.92	2.29	1	2.9
hsa-miR-589-3p	3.41	3.28	2.7	2.38	3.03	1	1	3.41	3.04	2.81	2.94	1	1	3.72	3.53	4.89	3.91	2.56	3.25	1	2.04	3.52	1	2.75	1	2.56	1	1	1	3.47	3.75	1	2.98	3.4	2.12	3.05	3.65	1	1	3.44	1	1	3.71	4.55	3.3	4.55	1.55	1	1
hsa-miR-6857-3p	6.51	6.06	5.19	5.04	5.25	6.47	3.83	5.9	5.14	6.32	5.64	4.45	5.18	5.36	5.26	7.03	5.86	5.07	5.71	4.07	4.94	5.82	3.97	4.15	4.36	4.59	6.2	5.21	4.49	5.03	5.18	4.57	5.26	5.41	5.35	4.6	5.68	4.24	4.92	5.28	4.47	5.71	5.88	6.7	4.5	7.5	5.04	4.76	4.72
hsa-miR-6857-5p	6.96	8.34	7.61	6.82	7.21	8.48	5.2	7.92	7.62	8.53	8.14	7.2	7.95	8.79	8.08	9.36	8.99	8.36	9.01	7.54	7.86	7.23	6.3	6.84	6.87	6.98	9.59	7.95	7.32	7.9	8.22	7.59	7.63	8.37	8.13	7.39	7.24	7.39	6.72	8.21	7.07	8.21	8.66	9.01	7.12	9.25	7.81	7.42	7.14
hsa-miR-5196-3p	7.62	7.19	6.58	6.26	6.46	7.6	5.05	6.95	6.41	7.23	6.62	5.67	6.1	6.61	6.3	8.02	7.19	6.33	6.76	5.63	6.17	6.79	5.03	5.24	5.07	5.26	7.33	6.05	5.67	6.07	5.87	5.4	6.27	6.73	6.37	5.64	6.6	5.42	6.25	6.86	5.69	6.73	7.23	7.88	5.92	8.36	6.56	6.08	6.23
hsa-miR-5196-5p	8.78	8.99	7.86	7.37	7.93	9.05	6.03	8.12	7.44	8.67	8.42	7.39	7.73	8.17	8.12	10.02	9.01	8.13	8.64	7.28	7.98	8.74	6.92	6.97	6.72	7.35	8.73	7.71	7.09	7.53	8.14	7	7.96	8.57	7.11	6.74	7.88	6.73	7.32	7.67	6.76	8.05	8.61	9.34	7.08	9.78	7.32	7.22	7.11
hsa-miR-1909-3p	9.97	10.69	9.64	10.01	9.59	10.55	9.21	10.81	10.25	10.94	10.8	10.15	10.4	10.45	10.5	11.64	11.11	10.35	10.66	9.74	10.28	10.73	9.53	9.68	9.53	9.75	10.82	10.15	9.57	10.15	10.42	10.1	10.45	10.95	9.83	9.92	10.44	10.03	9.78	10.1	9.2	10.67	10.83	11.6	9.83	11.68	9.91	9.78	9.73
hsa-miR-1909-5p	5.46	5.67	5.02	4.8	5.21	5.53	3.25	5.42	4.81	5.76	5.07	4.52	5.09	5.65	5.35	7.05	6.2	5.43	5.66	4.92	5.42	5.25	3.72	4.29	4.16	4.37	6.14	5.06	4.69	4.87	5.46	4.15	5.2	5.17	5.3	5.06	5.5	4.28	4.73	5.42	4.22	5.15	5.87	6.29	4.81	6.81	5.12	4.9	4.53
hsa-miR-877-3p	8.27	7.71	7.26	6.89	7.16	7.87	5.45	7.32	6.7	7.88	7.16	6.06	6.74	7.17	6.7	8.57	7.58	6.67	7.26	6.21	6.78	7.29	5.55	5.65	5.62	5.7	7.91	6.78	6.09	6.38	6.62	5.85	6.84	7.22	6.96	6.29	6.96	5.89	6.74	7.36	6.06	7.31	7.73	8.24	6.33	8.83	6.92	6.32	6.38
hsa-miR-877-5p	5.27	5.92	4.41	4.88	5.04	5.75	3.76	5.13	4.24	6.04	5.85	5.16	5.25	5.61	5.7	7.38	6.17	5.53	6.13	5.12	5.22	6.44	4.73	4.94	3.37	4.56	6.22	4.72	4.55	5.13	5.62	4.69	5.52	5.95	4.88	4.71	5.64	4.56	4.97	5.08	3.81	5.38	6.08	6.97	3.96	6.97	5.33	4.95	4.79
hsa-miR-4731-3p	7.93	7.16	6.85	6.64	6.53	7.58	5.38	7.11	6.35	7.36	7.11	6.3	6.79	7.08	6.71	8.36	7.4	6.8	7.36	6.06	6.69	7.01	5.44	6.05	5.63	6.07	8.03	6.74	6	6.42	6.75	5.81	6.52	7.11	6.33	5.91	6.72	5.74	6.02	6.4	5.55	6.67	7.29	7.84	6.03	8.32	6.07	6.17	6.17
hsa-miR-4731-5p	9.28	7.99	7.21	7.22	7.24	8.08	5.94	7.45	6.58	7.69	8.16	7.23	7.49	7.86	7.7	9.09	8.06	7.78	8.17	6.8	7.56	7.92	6.45	6.9	6.46	7.09	8.64	7.57	6.74	7.19	7.56	6.67	7.49	7.89	6.81	6.46	7.29	6.71	7.04	7.1	6.06	7.85	7.99	8.46	6.73	9	6.88	6.64	6.54
hsa-miR-24-1-5p	1	1	1	1	1	1	3.37	1	1	1	1.37	1	1	1	2.92	1.88	1	4.85	1	1	1	1	1	2.89	1	1	2.54	4.75	3.13	5.16	1	1	1	1	3.55	3.63	3.63	1	3.29	1	1	1	1	1	1	1	2.07	1	3.14
hsa-miR-574-5p	6.2	6.24	5.66	5.3	5.46	6.27	4.41	5.95	5.18	6.13	5.75	5.03	5.52	5.72	5.56	7.21	6.25	5.47	5.97	4.83	5.47	5.88	4.49	4.55	4.58	4.6	6.48	5.02	4.57	4.87	5.63	5	5.36	5.8	5.21	4.57	5.64	4.81	5.26	5.73	4.42	5.67	6.26	6.85	5.18	7.13	5.64	5.24	5.26
hsa-miR-574-3p	7.76	7.41	6.69	6.39	6.53	7.67	5.21	6.96	6.31	7.12	6.61	6.3	6.5	6.76	6.48	8.28	7.48	6.66	7.08	5.93	6.66	7.14	5.16	5.67	5.44	5.67	7.26	6.26	5.56	6.18	6.56	5.89	6.55	7.13	6.26	5.53	6.64	5.84	6.13	6.68	5.86	6.82	7.6	7.86	5.99	8.31	6.53	5.8	5.76
hsa-miR-339-5p	4.71	4.58	4.33	4.33	4.54	4.79	3.15	4.03	3.77	4.59	3.43	3.12	3.64	2.3	3.65	5.37	4.57	3.35	4.07	3.61	3.74	4.38	1	2.87	2.32	3.49	4.52	3.05	1	2.76	3.4	3.09	3.24	4.41	4.13	2.96	3.75	1	4.51	4.46	1	3.94	4.71	5.34	2.88	5.71	4.19	1	3.83
hsa-miR-6790-3p	5.95	6.45	5.7	5.7	5.64	6.39	4.4	6.42	5.93	7.06	6.54	5.87	6.31	6.79	6.9	8.18	7.29	6.59	7.19	6.15	6.38	6.7	5.24	5.5	5.05	5.16	7.28	5.86	5.78	6.26	6.26	5.23	6.17	6.48	5.84	5.28	6.09	4.81	5.85	6.73	4.9	6.47	6.78	7.92	5.48	7.8	6.98	5.74	5.69
hsa-miR-339-3p	1	1	1	1	1	1	1	1	1	1	1	1	1	1	1	3.44	1	1	1	1	2.96	1	1	3.02	1	2.5	1	1	1	1	2.89	1	2.6	1	1	1	1.35	1	1	1	1	1	1	1	1	1	1	1	1
hsa-miR-4745-3p	1	2.53	1	3.04	1	1	1	1	2.62	2.63	1.64	1	2.98	2.79	1	3.91	3.62	3.27	3.38	3.22	2.46	3.85	1	1	2.97	3.03	2.83	3.08	2.87	2	3.17	2.92	2.3	2.67	2.42	1	3.76	1	3.09	3.24	1	2.94	3.07	3.32	2.35	3.3	1	1	1
hsa-miR-4745-5p	13.43	13.92	13.67	13.87	13.11	14	12.29	14.34	14	14.15	14.4	13.85	14.09	13.38	14.05	14.41	13.22	13.23	13.74	12.09	12.75	13.86	12.98	12.68	12.64	12.57	13.95	12.76	12.78	13.39	13.4	12.7	13.16	13.55	12.28	13.07	13.72	12.44	13.47	12.43	11.35	13.83	14.11	14.37	13.34	14.68	13.61	12.85	13.75
hsa-miR-7162-5p	1	1	1	1	1	1	1	1	1	1	1	1	1	1	1	2.61	1	1	2.05	1	1	1	1	1	1	1	1	1	1	1	1	1	1	1	1	1	1.72	1	1	1	1	1	1	2.35	1	3.91	1	1	1
hsa-miR-7162-3p	1	2.77	1	1	1	3.13	1	1	1	2.37	2.81	1	1	2.36	1	5.04	3.06	3.61	3.44	1	2.91	3.93	1	1	1	2.73	3.56	1	1	3.41	1	1	1	3.81	2.5	1	1	1	3.24	1	1	4.78	3.37	4.43	1	5.18	2.87	2.73	1
hsa-miR-3663-3p	12.75	12.93	12.46	12.66	12.72	12.96	11.81	13.19	12.57	12.86	13.48	12.73	12.84	12.54	12.81	13.45	12.86	12.47	12.85	11.6	12.53	13.05	12.34	12.18	11.92	11.84	13.37	12.55	11.65	12.29	12.57	12.28	12.65	12.9	12	12.41	13.1	12.51	12.66	12.03	11.07	12.9	13.09	13.5	12.41	13.61	12.36	11.92	12.43
hsa-miR-3663-5p	5.62	5.97	4.87	5.19	4.93	5.94	4.01	5.61	5.2	6	5.74	5.06	5.3	5.59	5.4	7.05	6.24	5.36	5.9	4.93	5.18	5.71	4.88	4.39	4.07	3.84	6.49	5.05	4.85	4.92	5.54	4.54	5.35	5.9	5.43	4.65	5.62	4.9	5.6	5.98	4.65	5.92	6.16	6.97	5.12	7.13	6.16	4.57	5.29
hsa-miR-18b-3p	6.3	6.28	5.57	5.03	5.23	6.21	4.45	5.95	4.97	5.98	5.47	5.04	5.07	5.31	5.24	6.79	5.93	5.24	5.46	4.8	5.06	5.36	4.17	4.68	4.22	3.96	6.2	5.03	4.57	4.57	4.97	4.73	5.2	5.56	5.65	4.66	5.36	4.66	5.18	5.59	4.63	5.62	5.84	6.58	4.8	7	5.48	4.83	5.11
hsa-miR-18b-5p	1	1	1	1	3.58	1	1	1	1	1	1	1	1	1.95	1	1	1	1	1	1	1	1	1	1	1	3.49	1	1	1	1	1	1	1	1	2.11	1	1	4.07	1	3.64	1	1	1	1	1	1	1	1	1
hsa-miR-3677-3p	1	1	1	1	1	1	1	1	1	2.72	2.22	1	3.07	3.39	3.22	2.51	2.95	3.24	2.78	1	3.38	1	1	3.33	1	3.29	2.54	1	1	1	1	1	1	3.09	2.55	1	2.72	1	1	1	1	1	1	2.38	1	3.32	2.56	1	1
hsa-miR-6738-5p	8.95	9.67	8.27	9.04	8.56	9.44	7.53	9.48	8.06	8.93	9.24	8.3	8.71	8.65	8.39	10.26	9.36	8.14	8.48	7.34	8.35	9.45	8.09	7.37	7.16	7.44	9.34	8.07	7.23	7.77	8.26	7.6	8.72	9.02	7.96	8.23	9.11	8.25	8.9	8.37	7.22	8.98	8.96	10.02	7.99	10.32	9.08	7.66	8.59
hsa-miR-6738-3p	5.67	5.76	5.28	5.06	4.75	5.39	4.09	5.81	5.22	6	4.98	4.66	5.33	5.45	4.83	6.85	5.85	5.36	5.8	4.57	5.22	5.4	3.55	4	3.98	4.49	6.03	4.57	4.58	4.61	5.18	4.29	5.05	5.42	5.51	4.84	5.49	4.32	5.27	5.85	4.2	5.75	6.05	6.85	4.72	7.15	5.07	4.01	4.78
hsa-miR-3677-5p	1	1	1	1	1	4.52	1	1	1	2.63	3.67	1	1	3.59	3.56	5.26	4.31	2.6	3.65	1	2.21	1	1	1	1	2.53	3.45	1	1	2.98	1	1	2.37	1	2.48	1	1	1	1	1	1	1	2.37	2.97	1	1	1	2.63	1
hsa-miR-5197-3p	1	1	1	1	1	1	1	1	1	1	1	1	1	1.82	1	1	1	1	1	1	1	1	1	1	1	1	1	1	1	1	1	1	1	1	1	1	1	1	1	1	1	1	1	1	1	1	1	1	1
hsa-miR-5197-5p	1	2.5	1	1	1	1	1	1	1	1	1	1	1	1	1	1	1	1	1	1	1	1	1	1.39	1	1	1	1	1	1	1	1	1	2.6	1	1	1	1	1	1	1	1	1	2.11	1	3.5	1	1	1
hsa-miR-3124-5p	3.93	4.92	3.41	1	1	1	2.94	1	1	3.52	4.21	3.74	3.98	4.33	4.03	5.72	4.95	4.16	4.6	4.18	4.66	4.09	3.1	3	3.89	3.14	4.22	3.56	3.95	3.4	4.15	3.35	4	4.48	3.49	1	4.13	1	4.13	3.81	1	3.55	4.2	4.61	3.59	4.74	3.7	3.17	1
hsa-miR-3124-3p	1	1	1	3.2	1	1	1	1	1	1	1	1	1	1	1	1	1	1	1	1	1	1	1	1	1	1	1	1	1	1	1	1	1	1	1	1	1	1	1	1	1	2.5	1	1	1	2.53	1	1	1
hsa-miR-1301-5p	4.09	4.54	3.91	2.35	3.15	3.87	1	3.74	4.24	4.77	4.43	3.81	4.12	4.55	4.18	6.18	4.74	3.86	4.45	3.42	3.99	4.35	1	2.75	2.98	1	5.5	4.06	3.58	3.84	5.53	3.39	2.57	4.68	4.05	2.43	3.79	1	3.68	4.77	3.41	4.29	4.15	5.41	2.28	5.56	4.23	1	2.93
hsa-miR-1301-3p	1	1	1	3.3	3.59	1	1	1	1	1.9	2.71	3.44	1	1	3.19	3.05	2.52	2.58	2.15	1	2.73	1	3.17	3.64	1	2.64	1	2.75	3.63	2.54	1	2.4	2.4	3.32	1	1	1.93	1	1	1	1	1	2.45	1	1	1	1	1	1
hsa-miR-152-3p	1	1	1	1	1	1	1	1	1	1	1.68	1	1	2.47	1	1	1	1	1	1	2.07	1	1	1.59	1	1	1	1	1	1	1	1	1	1	1	1	1.59	1	1	1	1	1	1	1	2.4	1	1	1	1
hsa-miR-1245b-5p	1	1	1	1	1	1	1	1	1	1	1	1	1	1.77	1	1	1	1	1	1	1	1	1	1	1	1	1	1	1	1	1	1	1	1	1	1	1	1	1	1	1	1	1	1	1	1	1	1	1
hsa-miR-152-5p	1	1	1	1	1	3.56	1	3.23	3.15	3.68	3.96	2.62	3.28	3.37	3.27	4.6	3.86	4.32	3.61	2.44	3.59	3.56	2.47	1.92	1	2.65	3.77	1	3.16	2.99	1	1	3.13	3.99	2.89	1	2.99	1	1	1	1	3.01	3.29	3.9	2.5	4.4	2.62	2.5	1
hsa-miR-1245b-3p	1	1	1	1	1	1	1	1	1	1	1	1	1	1	1	1	1	1	1	1	1	1	1	1	1	1	1	1	1	1	1	1	1	1	1	1	1	1	1	1	1	1	1	1	1	1	1	1	1
hsa-miR-627-5p	1	1	1	1	1	1	1	1	1	1	1	1	1	1	1	1	2.86	1	1	1	1	1	1	1	1	1	1	1	1	1	1	1	1	3.14	1	1	1	1	1	1	1	1	1	1	1	1	1	1	1
hsa-miR-302b-5p	1	2.4	1	3.7	3.31	3.48	1	1	1	1	1	1	1	1	1	1	1	1	1	1	1	1	1	1	2.4	1	1	1	1	1	1	1	1	1	1	1	1	6.21	1	1	1	1	1	1	1	1	1	1	1
hsa-miR-627-3p	1	1	1	1	1	1	1	1	1	1	1	1	1	1	1	1	2.34	1	1	1	1	1	1	1	1	1	1	1	1	1	1	1	1	1	1	1	1	1	1	1	1	1	1	1	1	1	1	1	1
hsa-miR-302b-3p	1	1	1	1	1	1	2.66	1	1	1	1	2.97	1	1	1	1.57	1	1	1	2.61	1	1	1	1	1	1	1	1	1	1	1	1	1	1	1.15	1	1.54	1	1	1	1	1	1	1	1	1	1	1	1
hsa-miR-6856-5p	5.37	5.12	4.61	3.6	3.69	5.29	1	4.29	1	4.98	5.04	4.73	4.2	5.16	4.56	6.85	5.81	5.01	5.3	4.64	5	5.35	3.32	4.05	2.11	3.42	5.57	4.29	3.84	4.01	4.67	3.84	4.78	5.27	3.63	3.05	4.73	1	3.91	4.45	2.68	3.86	5.36	5.95	3.87	6.36	4.33	3.78	3.73
hsa-miR-6856-3p	3.69	1	1	1	1	3.54	1	3.39	3.16	3.69	3.31	1	1	3.72	3.06	5.12	4.25	3.92	3.54	1	3.37	3.2	1	1.76	1	1	3.34	1	1	2.36	3.39	2.95	3.63	3.71	3.24	1	3.22	1	1	1	1	1	4.3	4.67	1	5.15	2.66	1	1
hsa-miR-133a-3p	3.93	3.86	3.54	4.28	3.31	4.09	3.12	1	2.48	3.96	2.95	2.94	3.61	3.69	1	3.99	3.78	1	3.78	2.97	3.76	2.97	1	2.55	3.31	1	3.58	3.02	2.64	4.49	1	1	3.03	2.27	3.1	2.61	2.56	1	3.59	3.79	1	2.37	3.57	4.6	1	4.24	2.12	1	2.97
hsa-miR-133a-5p	1	1	3.31	1	1	1	1	1	1	1	1	1	1	1	3.63	1	1	1	1	1	2.76	1	4.41	1	1	1	1	1	1	1	1	1	1	1	2.01	1	1	1	1	1	1	1	1	1	1	1	1	1	1
hsa-miR-455-3p	1	1	1	1	1	1	1	1	1	1	2.07	1	1	1	1	1	1	1	1	1	1	1	1	1	1	1	1	1	1	1	1	1	1	1	1	1	1	3.99	1	1	1	1	1	1	1	1	3.55	1	1
hsa-miR-455-5p	1	1	1	1	1	1	1	1	1	1	1	1	1	1	1	1	1	1	1	1	1	1	1	1	1	1	1	1	1	1	1	1	1	1	1	1	1	1	1	1	1	1	1	1	1	1	1	1	1
hsa-miR-519c-5p	1	2.98	1	1	1	0	2.9	1	1	2.11	1	3.83	5.28	1	1	1.65	2.55	1	1	2.45	2.43	1	1	3.09	2.02	1	1	2.9	2.77	1	1	1	1	1	2.06	2.76	4.02	1	1	1	1	1	1	1	2.81	1	1	2.75	3
hsa-miR-6724-5p	11.44	12.07	11.29	10.66	10.79	11.54	9.06	11.03	10.73	11.39	11.06	10.46	10.97	11.52	11.07	12.89	12.18	11.14	11.57	11.36	11.06	10.58	9.83	10.31	9.99	9.53	11.83	10.67	10.88	10.84	11	10.43	10.6	10.96	11.28	10.32	11.05	10.35	10.16	11.57	10.55	11.03	11.45	11.62	10.63	12.1	10.59	10.03	10.14
hsa-miR-324-5p	1	3.35	1	1	1	1	1	1	1	2.04	1	3.1	1	2.66	3.37	3.76	2.64	1	1	2.24	2.56	1	1	2.76	3.13	1	1	1	3.49	1	1	1	2.72	3.34	3.26	2.93	2.78	1	1	3.08	1	2.35	1	2.79	2.68	3.85	3	1	1
hsa-miR-324-3p	4.84	4.07	4.27	3.27	4.17	4.31	1	4.14	3.72	4.28	4.1	3.49	3.86	4.5	3.84	5.76	4.58	3.73	3.98	4.11	3.52	4.12	1	3.13	2.72	3.71	4.3	4.06	3.38	3.61	3.6	3.39	3.82	4.52	4.04	3.84	4.43	3.51	4.48	4.11	3.95	4.22	4.38	5.53	3.56	5.54	4.41	3.43	3.73
hsa-miR-4732-5p	6.66	8.12	5.93	6.08	5.02	6.8	5.44	6.07	5.3	7.85	6.06	5.26	5.06	6.76	6.54	8.65	8.91	6.32	7.24	6.28	6.31	7.85	5.73	5.1	4.61	5.72	9.99	6.19	5.58	5.65	6.73	5.95	6.32	7.04	6.64	5.72	5.83	5.61	6.79	7.81	5.72	6.31	6.7	8.25	5.11	7.3	9.72	4.52	5.45
hsa-miR-744-3p	3.65	4.05	3.27	1	3.38	4.14	3.02	3.48	3.13	4.83	3.07	2.9	2.97	3.87	3.68	4.94	3.9	2.84	3.28	3.35	3.34	3.44	1	3.1	3.01	1	3.7	2.82	1	1	3.64	3.06	3.29	4.23	3.39	2.79	3.99	1	3.94	3.95	1	4.38	4.72	5.21	3.04	5.63	3.71	2.73	1
hsa-miR-744-5p	9.07	9.3	9.76	8.2	8.6	9.35	7.02	9.12	8.36	9.48	8.89	8.49	8.68	9.23	9.29	10.89	9.95	9.29	9.86	10.47	9.59	8.23	7.57	8.72	7.75	8.15	9.07	8.58	9.89	9.56	8.57	8.4	8.06	8.55	10.06	8.08	9.66	8.28	7.61	9.96	9.42	8.4	9.34	9.18	8.6	9.19	7.61	7.73	8.09
hsa-miR-548c-5p	1	1	1	1	1	1	1	1	1	1	4.49	1	1	1	1	1	1	1	1	1	1	1	1	1	1	1	1	1	1	1	1	1	1	1	1	1	1	7.04	1	1	1	1	1	1	1	1	1	1	1
hsa-miR-4732-3p	5.66	5.66	5.05	5.02	4.98	5.99	3.57	5.44	5.07	5.68	5.27	4.54	4.85	5.47	5.12	6.83	5.78	5.1	5.57	4.71	5.12	5.44	3.57	4.15	4.12	4.26	6.39	4.73	4.54	4.26	5.03	4.14	4.82	5.65	5.03	4.4	5.23	4.27	4.69	5.29	4.15	5.64	5.93	6.48	4.57	6.71	5.06	4.75	4.64
hsa-miR-1908-3p	6.77	7.01	6.83	7.17	7.15	7.38	6.17	7.39	7.05	7.29	7.24	6.91	7.01	6.98	6.96	7.15	7.12	6.86	6.89	6.39	6.66	7.09	6.75	6.33	6.29	5.93	7.61	6.41	6.64	6.55	6.65	6.41	6.72	6.94	6.98	7.05	7.65	7.23	7.14	7.02	6.53	7.32	7.28	7.5	6.87	7.33	7.34	6.47	7.09
hsa-miR-1908-5p	12.97	14.04	13.53	12.8	12.83	13.76	11.22	13.57	12.96	13.93	13.64	12.73	13.36	13.66	13.31	15.18	14.36	13.48	14.01	13.43	13.31	13.3	12.07	12.35	12.37	11.95	13.97	12.83	13	12.99	13.39	12.68	13.13	13.51	13.43	12.35	13.22	12.59	12.36	13.72	12.58	13.51	13.91	14.2	12.72	14.6	12.99	12.5	12.5
hsa-miR-876-3p	1	1	1	1	1	1	1	1	1	1	1	1	1	1	1	1	3.82	1	1	1	1	1	1	1	1	1	1	1	1	1	1	1	1	1	1	1	1	1	1	1	1	1	1	1	1	1	1	1	1
hsa-miR-876-5p	1	1	1	1	1	1	1	1	1	1	1	1	1	1	1	1	1	1	1	1	2.17	1	1	1	1	1	1	1	1	1	1	1	1	1	1	1	1	1	1	1	1	1	1	1	1	1	1	1	1
hsa-miR-6842-3p	1	1	1	1	1	1	1	1	1	1	3.87	1	1	3.8	1	3.66	1	1	2.15	2.13	2.96	3.16	1	1.79	1	1	2.86	1	3.51	1	1	1	1	1	2.53	1	1	1	1	1	1	1	2.74	1	1	2.68	1	1	1
hsa-miR-6842-5p	8.25	8.75	7.68	7.12	7.44	8.69	5.63	8.21	7.76	8.54	8.53	7.73	8.42	8.82	8.46	10.18	8.98	8.41	9.06	8.18	8.04	8.22	6.98	7.22	7.27	6.98	9.12	7.8	7.82	7.96	8.55	7.54	8.1	8.61	7.55	7.2	7.64	7.17	7.27	7.61	6.75	8.41	9.01	8.93	7.66	9.74	7.38	7.54	7.22
hsa-miR-338-5p	1	1	1	1	1	1	1	1	1	1	1	1	1	2.08	1	3.41	2.7	1	1	1	2.62	1	1	1.91	1	1	1	1	1	2.27	1	1	1	1	2.51	1	2.76	1	1	1	1	1	1	2.94	1	3.52	1	1	1
hsa-miR-338-3p	1	1	1	2.28	1	1	1	1	1	1	1	1	1	1	1	3.33	1	1	1	1	1	1	1	1.85	1	1	1	1	1	1	1	1	2.78	1	1.48	1	2.73	1	1	1	1	1	1	2.78	1	1	2.86	1	1
hsa-miR-4746-3p	7.88	9.26	7.96	7.06	7.26	8.03	6.26	7.51	7.32	8.29	7.81	6.98	7.69	8.42	7.93	9.74	9.3	8.21	8.77	8.28	7.97	7.59	7.17	7.03	7.28	6.49	8.68	7.59	7.55	7.66	8.22	7.66	7.68	8.11	8.57	7.02	7.94	7.6	6.95	8.8	7.71	8.18	8.54	8.66	6.97	9.09	8.02	6.89	6.53
hsa-miR-4746-5p	1	1	1	1	1	1	1	1	1	1	2.21	1	1	2.33	1	2.7	1	1	1	1	1	1	1	1	2.49	1	1	1	1	1	1	1	1	1	1	1	1	4.25	1	1	1	1	1	1	1	1	1	1	1
hsa-miR-7161-5p	1	1	1	1	1	3.01	1	1	1	1	2.86	1	1	3.07	3.17	3.28	3.06	2.82	2.99	1	2.59	1	1	1	1	2.57	2.28	1	3.21	1	1	1	1	3.14	1	1	1.7	6.02	1	1	1	2.76	1	1	1	2.89	1	1	1
hsa-miR-7161-3p	1	1	1	1	1	1	1	5.53	1	1	1	1	1	1	1	1	1	1	1	1	1	1	1	1	1	1	1	1	1	1	1	1	1	1	1.24	1	1	5.41	1	1	1	1	1	1	1	1	1	1	1
hsa-miR-3689d	5.61	5.02	4.1	3.9	4.95	5.81	3.64	4.61	4.26	5.03	6.5	4.46	5.26	5.99	5.9	6.9	5.11	5.68	6.44	4.65	4.95	5.36	4.86	4.83	3.78	4.63	6.6	5.14	4.37	5.35	5.17	2.95	4.34	5.04	4.25	3.05	4.11	3.99	3.6	3.13	1	5.03	5.83	4.83	3.78	5.93	3.87	3.73	3.74
hsa-miR-3689f	1	1	1	1	1	1	1	1	1	1.81	1	2.71	1	1	1	1	2.7	2.65	1	1	1	3.43	1	1	1	1	1	1	1	1	1	1	1	3.66	1	1	1.77	5.66	1	1	1	1	1	2.77	2.77	1	1	1	1
hsa-miR-302a-3p	1	1	1	1	1	1	1	1	1	1	1	1	1	1	1	1	1	1	1	1	2.23	1	1	1	1	1	1	1	1	1	1	1	1	1	2.18	1	1	1	1	1	1	1	1	3.58	1	1	2.3	1	1
hsa-miR-302a-5p	1	1	1	1	1	1	1	1	1	1	1	1	1	1	1	1	1	1	1	1	3.17	1	1	1	1	1	1	1	1	3.57	1	1	2.36	2.42	1.8	1	1	1	1	1	1	1	1	2.48	1	1	1	1	1
hsa-miR-500b-3p	4.5	5.02	4.2	3.71	3.65	4.76	2.87	4.48	3.61	4.97	4.95	4.44	4.77	5.11	4.82	6.38	5.29	4.75	5.04	3.37	4.98	4.94	4.3	4.45	3.43	4.2	5.25	4.65	4.45	4.19	4.67	4.35	4.83	4.77	4.46	3.81	4.35	3.76	4.53	4.67	2.96	4.82	5.28	6.1	3.77	6.25	5.04	2.95	4.31
hsa-miR-500b-5p	1	1	1	1	1	1	1	1	1	1	1	1	1	1	1	1	1	1	1	1	1	1	1	1	1	1	1	1	1	1	1	1	1	1	1	1	1	1	1	1	1	2.62	1	1	1	1	1	1	1
hsa-miR-22-5p	1	1	2.82	1	1	1	2.7	1	1	1	1.21	1	2.62	1	1	1.52	1	1	1	1	1	1	1	2.56	1	1	6.38	2.64	1	1	1	1	1	1	1.88	2.8	1.21	1	1	3.16	1	1	1	2.88	1	1	3.06	3.17	1
hsa-miR-22-3p	3.79	4.05	1	4.51	4.15	3.68	4.93	3.13	4.53	5.76	1.81	3.93	2.92	2.9	1	3.52	5.47	3.48	3.16	2.29	2.96	4.3	4.11	2.22	2.4	1	6.11	1	1	2.32	2.63	1	3.29	3.92	5.77	4.34	5.25	4.14	5.58	8.13	6.4	3.25	4.14	6.86	2.51	4.14	9.4	1	4.37
hsa-miR-509-3p	1	1	1	1	1	1	1	1	1	1	1.49	3.19	1	1.79	3.41	4.32	2.58	2.73	3.25	1	1	1	1	2.77	1	2.72	2.64	1	1	1	2.54	1	1	2.52	2.51	1	2.76	1	1	1	1	1	2.62	2.49	1	3.06	1	1	1
hsa-miR-509-5p	1	2.4	1	1	1	1	1	1	1	1	1	2.68	1	1	1	1	1	1	1	1	1	1	1	1	1	1	1	1	1	1	1	1	1	2.7	1.18	1	1.6	1	1	1	1	1	1	1	1	1	1	1	1
hsa-miR-301a-3p	1	1	1	1	1	1	1	1	1	1	1	1	1	1	1	1	1	1	1	1	1	1	1	1	1	1	1	1	1	1	1	1	1	1	1	1	1	1	1	1	1	1	1	1	1	1	1	1	1
hsa-miR-6511a-3p	7.36	7.36	6.48	6.27	6.42	7.37	4.98	6.9	6.2	7.12	6.6	5.74	6.03	6.74	6.52	8.33	7.34	6.55	6.92	5.93	6.34	6.74	5.12	5.43	5.31	5.66	7.47	5.98	5.66	6.04	6.23	5.89	6.32	6.89	6.32	5.53	6.72	5.81	6.05	6.66	5.84	6.79	7.25	7.9	5.82	8.28	6.43	6.04	5.97
hsa-miR-301a-5p	1	1	1	1	1	1	1	1	1	1	1	1	1	1.9	1	1	1	1	1	1	1	1	1	1	1	1	1	1	1	1	1	1	1	1	1	1	1	1	1	1	1	1	1	2.26	1	1	1	1	1
hsa-miR-6511a-5p	7.67	8.29	8.65	6.78	7.41	7.95	5.29	7.29	6.8	8	7.41	7.21	7.43	7.86	8.1	9.67	8.68	8.11	8.83	9.34	8.49	7.12	6.23	7.31	6.47	6.71	7.8	6.8	8.54	7.97	7.39	7.16	6.9	7.28	8.53	6.51	8.41	6.56	6.68	8.27	8.41	7.09	8.13	7.91	7.6	7.93	6.87	6.44	7.11
hsa-miR-6859-5p	4.41	5.03	1	2.78	1	4.16	1	4.22	3.88	4.14	4.87	3.99	4.61	4.74	4.66	6.02	5.14	4.11	4.93	4.02	4.41	4.48	3.84	3.85	2.93	3.56	5	4.2	3.55	3.36	4.26	3.98	4.29	4.77	4.32	3.28	4.01	1	3.81	4.93	1	4.69	4.97	5.76	4.19	6.09	5.01	4.25	4.3
hsa-miR-6859-3p	8.1	7.3	6.79	6.39	6.77	7.6	5.58	7.13	6.35	7.18	7.06	6.18	6.58	7.06	6.65	8.25	7.36	6.82	7.32	5.8	6.63	6.89	5.45	5.83	5.74	5.88	7.79	6.56	5.91	6.07	6.3	5.7	6.52	6.78	6.47	5.75	6.56	5.77	6.32	6.8	6	6.93	7.24	7.67	6.18	8.18	6.32	5.95	5.98
hsa-miR-219b-3p	1	1	1	1	1	1	1	1	1	1	1	1	1	1	1	1	1	1	1	1	1	1	1	1	2.24	1	1	1	1	2.21	1	1	1	1	1	1	1	1	1	1	1	1	1	2.08	1	1	1	1	1
hsa-miR-219b-5p	4.49	5.24	4.42	5.33	4.54	4.96	6.16	4.5	4.53	5.5	4.68	4.64	5.16	5.82	5.08	5.35	6.06	4.92	4.12	4.98	4.75	5.72	5.71	4.64	4.4	4.78	3.8	4.2	4.46	5.36	5.38	5.72	5.05	5.12	5.26	5.33	5.04	5.8	5.59	6.05	4.57	5.69	4.93	5.88	3.88	5.28	6.12	3.96	5
hsa-miR-25-5p	4.72	5.72	4.03	4.04	4.46	5.71	4.14	4.99	4.43	5.42	5.77	5.09	5.26	5.84	5.97	7.28	5.6	5.29	6.42	5.28	4.95	6.04	5.13	4.46	3.76	3.76	6.31	4.09	4.92	4.96	5.59	4.19	4.95	5.89	4.32	4.04	5.31	3.99	4.74	3.92	4.18	4.87	5.87	6.28	4.72	6.49	4.9	3.93	4.74
hsa-miR-25-3p	1	2.59	1	1	3.8	1	1	1	1	4.19	1.82	1	2.81	3.38	2.79	4.47	4.91	3.05	3.96	1	3.66	1	1	1	1	1	3.55	3.05	1	1	1	1	2.34	3.14	3.84	1	3.56	1	1	6.39	4.45	3.75	3.47	5.06	1	4.69	6.42	1	1
hsa-miR-616-5p	1	1	1	1	1	1	1	1	1	1	1	1	1	1.95	1	1	1	1	1	1	1	1	1	1	1	1	1	1	1	1	1	1	1	1	1	1	1	5.8	1	1	1	1	1	2.05	1	1	1	1	1
hsa-miR-616-3p	1	2.81	1	3.2	1	1	1	1	1	1	1	1	1	1	1	1	1	1	1	1	1	1	2.89	1	1	1	1	1	1	1	1	1	1	1	2.11	1	1	1	1	1	1	1	1	1	1	1	1	1	1
hsa-miR-129-2-3p	4.04	4.01	1	2.34	3.52	3.65	3.45	2.9	2.87	3.89	2.59	3.11	1	3.86	1	4.43	3.81	2.73	2.9	1	3.73	1	1	2.68	2.33	1	3.82	2.76	2.95	1	2.81	1	1	4.01	4.16	2.52	3.48	1	1	3.74	1	2.88	3.8	4.21	2.31	4.84	1	2.66	1
hsa-miR-6727-5p	14.19	14.74	14.11	14.1	14.08	14.68	12.91	14.5	13.77	14.29	14.6	13.97	14.03	14.15	14.09	15.41	14.82	13.85	14.34	13.41	13.88	14.34	13.55	13.19	13.09	12.7	15.05	13.69	13.06	13.42	13.97	13.38	14.01	14.24	13.91	13.68	14.45	13.86	14.06	14.37	13.14	14.35	14.39	15.09	13.7	15.16	14.35	13.39	13.82
hsa-miR-6727-3p	7.63	7.6	6.8	6.73	6.89	7.67	5.3	7.24	6.63	7.55	6.93	6.25	6.54	7.21	6.8	8.43	7.65	6.78	7.28	6.33	6.67	7.12	5.7	5.69	5.7	5.68	7.88	6.39	5.94	6.5	6.68	6.04	6.49	7.26	6.67	6.4	6.92	6.2	6.17	6.94	6.06	7.01	7.36	8.09	6.33	8.49	6.72	6.01	6.38
hsa-miR-4693-3p	1	1	1	1	1	1	1	1	1	1	1	1	1	1	1	1	1	1	1	1	1	1	1	1	1	1	1	1	1	1	1	1	1	1	1	1	1	1	1	1	1	1	1	1	1	1	1	1	1
hsa-miR-4693-5p	1	1	1	1	1	1	1	1	1	1	1	1	1	1	1	1	1	1	1	1	1	1	1	1	1	1	1	1	1	1	1	1	1	1	2.69	1	1	1	1	1	1	1	1	1	1	1	1	1	1
hsa-miR-6831-3p	6.91	5.86	5.27	4.73	5.04	6.22	3.11	5.75	5.04	6.19	5.61	5.12	5.22	5.55	5.45	7.14	5.96	5.75	5.87	4.78	5.59	6.23	4.08	4.63	4.54	4.83	5.87	5.17	4.73	4.86	5.24	5.15	5.37	5.73	4.6	4.87	5.45	4.29	5	5.37	4.47	5.51	6.08	6.9	5.13	7.51	4.88	4.92	4.65
hsa-miR-6831-5p	9.07	7.9	6.62	5.66	6.56	7.49	4.53	6.13	5.74	7.72	7.1	6.21	6.77	7.8	7.13	9.1	8.2	7.67	8.31	6.9	7.17	7	4.81	6.29	5.46	6.54	7.39	6.98	6.31	6.54	7.13	5.73	6.7	7.58	5.98	5.06	6.17	4.88	5.74	6.98	5.77	6.76	7.34	7.71	5.79	8.75	5.66	5.8	5.28
hsa-miR-3127-5p	1	1	1	1	1	3.47	1	2.83	3.25	4.43	3.88	3.37	3.21	3.64	3.38	4.69	5.32	2.54	3.89	1	1	4.96	1	2.18	1	2.55	4.43	2.9	3.43	2.65	3.26	3.04	2.8	4.2	4.61	2.93	4.1	1	4.69	5.76	3.86	4.68	4.75	6.33	2.74	6	5.41	3.04	3.39
hsa-miR-3127-3p	5.01	3.44	3.51	2.64	4.69	4.43	1	2.9	1	3.18	2.97	3.04	3.02	3.86	3.69	5.01	3.69	4.2	3.95	3.52	2.74	3.34	3.91	2.7	1	1	4.81	1	1	2.13	1	2.4	1	3.35	4.15	3.18	3.81	1	4.11	4.1	1	3.2	3.78	4.31	3.04	4.04	4.16	2.77	3.51
hsa-miR-141-5p	4.67	1	1	1	1	4.11	1	1	2.68	3.25	2.77	3.7	3.15	1	3.29	3.84	1	1	3.13	1	2.78	3.98	1	1.39	1	3.23	1	2.82	1	2.98	1	2.7	2.4	2.77	1.12	1	2.73	1	3.25	2.53	1	3.16	3.5	4.21	1	5.04	2.35	1	1
hsa-miR-141-3p	1	1	1	1	1	1	1	1	1	1	1	1	1	1	1	2.13	1	1	1	1	1	1	1	1.4	1	1	1	1	1	1	1	1	1	1	1	1	1	1	3.08	1	1	1	1	1	1	1	1	1	1
hsa-miR-1251-3p	1	1	1	1	1	1	1	1	1	2.09	1	1	1	2.92	1	3.58	1	1	2.62	2.2	1	1	1	1	1	1	1	1	1	1	1	1	1	2.61	1	1	1.68	1	1	1	1	2.98	1	3.4	1	3.66	1	1	1
hsa-miR-1251-5p	1	1	1	2.51	1	3.01	1	1	1	1	1	1	1	1	1	1	1	1	1.85	1	1	1	1	1	1	1	1	1	1	1	1	1	1	2.18	1	1	1	1	1	1	1	1	1	1	1	1	2.18	1	1
hsa-miR-34b-5p	1	1	1	1	1	1	1	1	1	1	1	1	1	1	1	1	1	1	1	1	2.34	2.98	1	1	1	1	1	1	1	1	1	1	1	1	1	1	3.74	1	1	1	1	1	1	1	1	1	1	1	1
hsa-miR-34b-3p	5.24	5.51	4.23	3.68	4.77	4.87	3.3	4.32	3.76	4.85	4.39	3.87	3.97	4.51	4.69	5.91	5.06	4.57	4.8	3.29	3.71	4.5	2.85	2.95	2.32	2.58	4.28	2.83	3.14	3.5	3.88	3.3	3.72	4.2	4.05	3.21	4.41	1	3.18	4.59	3.27	4.79	5.04	5.34	3.79	6.11	4.19	2.6	3.2
hsa-miR-92a-3p	5.1	6.14	5.12	5.8	6.2	5.31	6.31	6.72	7.3	7.1	5.67	5.61	5.61	6.5	5.51	7.05	7.26	5.47	7.72	5.67	6.02	6.48	4.98	4.26	4.26	4.18	7.92	5.65	5.54	5.31	5.51	4.78	5.73	5.8	7.65	5.71	7.55	5.55	6.4	8.91	7.74	6.38	6.46	7.8	3.7	6.69	9.14	5.2	5.84
hsa-miR-155-3p	1	1	1	3.01	1	1	1	1	1	1	1	1	1	1	1	1.52	1	1	1	1	1	1	1	1.61	2.2	1	1	1	1	1	1	1	1	2.73	1.69	1	2.18	1	3.29	1	1	1	1	1	1	1	1	1	1
hsa-miR-155-5p	1	1	1	1	1	1	1	1	1	1	1	1	1	1	1	1.41	1	1	1	1	1	1	1	1	1	1	1	1	1	1	1	1	1	1	1	1	1.42	6.81	1	1	1	1	1	1	1	1	1	1	1
hsa-miR-6845-3p	8.3	7.98	7.42	6.97	7.09	8.08	6.03	7.79	7.06	7.91	7.43	6.75	7.05	7.44	7.11	8.98	7.97	7.13	7.71	6.67	6.98	7.46	6.31	6.36	6.03	6.24	8.38	7.12	6.48	6.78	7.15	6.36	6.94	7.48	7.29	6.47	7.36	6.29	7.05	7.7	6.35	7.71	7.78	8.58	6.66	8.96	7.2	6.88	6.86
hsa-miR-6845-5p	12.25	12.57	11.55	11.7	11.95	12.52	10.06	12.04	11.23	11.87	11.97	11.09	11.34	11.13	11.37	12.76	11.77	11.06	11.6	10.69	11.22	11.96	10.85	10.56	10.4	10.31	11.51	10.73	10.69	10.95	11.19	10.68	11.49	11.62	11.03	10.8	12.32	11.38	11.3	11.1	10.24	11.72	11.79	12.68	11	12.82	11.26	10.51	11.33
hsa-miR-199a-5p	6.05	5.82	4.65	4.17	4.73	5.81	3.33	5.1	4.2	5.36	4.85	4.48	3.48	4.63	4.86	6.14	5.11	4.8	4.88	3.54	4.53	4.46	2.86	3.05	3.12	3.29	4.67	3.97	3.69	4.64	4.52	3.44	3.78	4.8	4.6	4.45	4.71	3.64	4.69	4.93	4.19	5.22	5.46	5.82	4.12	6.58	4.76	3.17	3.41
hsa-miR-3191-5p	6.1	5.76	5.62	5.1	5.3	6.2	4.17	6.09	5.63	6.08	5.82	5.28	5.53	5.66	5.41	7.07	6.07	5.31	5.73	4.35	5.31	5.95	4.23	4.26	3.87	4.56	6.13	5.11	4.63	4.85	5.52	4.33	5.54	5.96	5.5	5.08	5.96	4.68	5.42	5.66	4.6	5.61	6.33	6.9	5.07	7.54	5.72	4.88	5.44
hsa-miR-3191-3p	6.03	6.11	4.78	4.8	5.36	6.21	4.46	6.05	4.73	6.21	6.29	5.77	5.75	6.32	6.08	7.5	6.97	6.13	6.64	5.62	5.96	6.3	5.18	5.08	5.12	5.18	6.95	5.47	5.29	5.71	6.21	5.33	6.03	6.63	5.03	4.77	5.39	5.27	5.25	5.97	4.74	5.86	6.49	7.18	5.18	7.37	5.78	5.38	4.99
hsa-miR-576-5p	1	2.65	2.96	2.75	2.8	1	1	1	1	2.32	1	1	1	1	1	3.56	1	1	1	1	2.61	1	1	1.74	1	2.34	1	3.56	1	1	2.6	1	1	3.11	2.98	1	1.84	1	1	1	1	3.11	1	1	2.87	4.11	3.34	2.75	1
hsa-miR-576-3p	1	1	1	1	1	1	1	1	1	1	1	1	1	1	1	1	1	1	1	1	1	1	1	1	1	1	1	1	1	1	1	1	1	1	1	1	1	1	1	1	1	1	1	1	1	1	1	1	1
hsa-miR-5590-5p	1	1	1	1	1	1	1	1	1	1	1	1	1	1	1	1	1	1	1	1	1	1	1	1	2.3	1	2.88	1	1	1	1	1	1	1	1	1	1	1	3.14	1	1	1	1	1	1	1	1	1	1
hsa-miR-5590-3p	1	1	1	1	1	1	1	1	1	1	1	1	1	1	1	1	1	1	1	1	1	1	1	1	1	1	1	1	1	1	1	1	1	1	1	1	7.52	1	1	1	1	1	1	1	1	1	1	1	6.33
hsa-miR-4747-3p	7.85	7.38	6.9	7.15	7.91	7.81	5.93	7.29	7.36	7.04	8	7.53	7.42	7.99	7.7	8.16	7.19	7.59	8.82	5.9	7.93	7.28	5.85	7.2	6.64	6.61	8.85	8.29	6.68	7.13	6.34	6.51	7.47	6.94	5.63	5.89	6.45	6.59	6.53	6.01	5.33	6.78	6.91	6.69	6.18	7.48	6.26	5.43	6.04
hsa-miR-4747-5p	7.31	6.8	5.77	5.53	4.8	6.58	4.54	5.69	5.2	6.46	6.31	5.29	5.43	5.99	6.25	7.87	6.76	6.14	6.4	5.04	5.91	6.75	5.86	5.44	4.96	5.47	6.58	5.51	5.14	5.51	6.04	5.22	5.6	6.4	5.6	4.78	5.45	5.18	6.09	5.84	4.39	5.87	6.29	6.92	5.06	7.66	6.05	5.01	5.24
hsa-miR-6728-5p	3.64	4.39	1	3.16	1	3.98	1	1	3.36	3.48	3.82	3.23	3.2	4.2	3.9	5.78	4.2	3.84	4.15	1	3.5	3.65	1	3.01	2.16	1	4.47	3.79	3.25	3.65	4.15	3.82	3.14	4.24	3.55	1	3.06	1	3.47	3.84	1	3.94	4.34	5.01	2.49	5.19	3.54	3.27	2.73
hsa-miR-6728-3p	7.8	7.5	6.48	6.24	6.57	7.57	5.11	6.79	6.07	7.2	6.7	5.67	6.01	6.43	6.34	7.91	7.05	6.18	6.79	5.7	6.11	6.56	4.97	5.44	5.04	5.28	7.29	5.96	5.46	5.89	6.11	5.31	5.81	6.72	6.15	5.43	6.49	5.6	6.05	6.53	5.16	6.5	7.13	7.74	5.55	8.21	6.5	5.74	5.79
hsa-miR-4733-3p	4.1	6.23	5.25	4.9	5.13	6.32	3.65	6.38	5.45	6.9	5.77	5.47	5.47	6.47	6.53	6.81	6.39	5.28	5.8	5.44	5.58	6.07	4.24	4.92	3.82	4.67	5.94	4.85	4.82	4.82	5.53	4.85	5.33	6.03	4.06	3.78	4.4	1	4.75	5.44	4.42	5.65	5.57	6.62	5.1	6.66	4.85	4.32	4.57
hsa-miR-4733-5p	1	1	1	2.99	1	1	1	1	1	2.94	1.68	1	1	2.63	1	4.37	3.7	3.34	2.14	1	1	2.99	1	2.95	1	2.46	3.47	1	1	1	2.98	2.5	2.46	3.32	1	1	2.3	1	1	1	1	1	3.34	3.91	1	4.46	1	1	1
hsa-miR-6780a-3p	5.4	5.79	4.82	4.17	4.23	5.13	1	5.42	5.27	5.6	4.37	4.18	4.02	4.37	4.01	6.26	5.17	4.17	4.42	3.19	4.18	4.45	4	3.42	3	3.98	4.36	3.54	1	3.75	4.4	3.21	3.87	4.78	4.91	3.78	5.09	4.29	4.51	5.75	4.22	5.81	5.78	6.54	3.76	7.09	4.73	4.38	4.5
hsa-miR-6780a-5p	6.59	5.87	5.05	4.31	5.21	6.08	3.87	5.63	4.73	6.11	6.33	5.53	5.81	5.94	6.04	7.02	6.39	5.87	6.27	5.05	5.85	6.12	4.55	5.46	5.3	5.64	6.45	5.58	5.38	5.6	5.58	5.05	5.66	6.17	4.21	4.22	5.23	6.54	5.23	5.08	3.83	5.55	5.96	6.43	5.8	7.45	5.03	4.74	4.81
hsa-miR-4520a-5p	1	1	1	1	2.76	4.07	1	3.65	1	3.89	4.1	1	1	3.33	3.42	5.29	3.61	3.97	3.55	1	3.18	3.44	1	2.33	1	1	3.86	1	1	1	2.53	1	2.27	3.74	2.59	2.91	2.01	1	1	1	1	3.61	3.73	4.71	1	4.86	1	2.65	1
hsa-miR-6792-5p	7.2	7.53	7.39	6.71	6.66	7.37	5.74	7.48	6.17	6.19	7.09	6.43	6.68	7.08	7.33	8.66	7.82	7.18	7.65	7.74	7.23	6.86	5.76	6.19	5.75	5.89	7.53	6.69	7.04	7.01	6.93	6.61	6.6	7.09	7.28	6.34	7.27	6.05	5.98	7.23	6.58	6.72	7.5	7.8	6.47	7.81	6.47	6.51	5.97
hsa-miR-6792-3p	7.93	7.71	7.07	6.81	6.86	7.79	5.74	7.34	6.8	7.69	7.32	6.44	6.88	7.29	6.93	8.62	7.86	6.88	7.48	6.4	7.03	7.27	5.76	5.83	5.82	5.93	8.15	6.71	6.31	6.58	7.01	6.13	6.76	7.26	6.93	6.22	7.03	6.07	6.77	7.4	6.02	7.14	7.75	8.34	6.43	8.76	7.06	6.43	6.64
hsa-miR-3940-3p	6.41	6.77	5.91	5.6	5.88	6.75	5.11	6.66	6.16	6.93	6.25	5.63	6.08	6.52	5.98	7.75	7.05	6.01	6.59	5.65	6.17	6.43	4.92	5.19	5.24	4.85	7.24	5.99	5.57	5.77	5.96	5.46	5.99	6.47	6.46	5.6	6.37	5.69	6.03	6.68	5.4	6.5	6.95	7.46	5.74	7.85	6.38	5.61	5.76
hsa-miR-3940-5p	14.89	14.91	13.92	13.77	13.64	14.5	12.12	14.07	13.61	14.47	14.24	13.42	13.95	14.39	14.09	15.4	14.77	13.96	14.62	13.26	13.8	14.01	13	12.96	12.82	12.75	15.21	13.85	13.1	13.65	14.29	13.52	14.05	14.51	13.9	13.34	13.61	13.44	13.39	14.06	12.85	14.04	14.38	14.81	13.16	15.27	13.79	13.21	13.06
hsa-miR-629-3p	6.59	6.67	6.28	6.23	6.46	6.44	6.11	6.82	6.52	6.9	6.01	5.77	5.52	6.22	5.65	6.63	6.42	5.94	5.71	5.87	5.79	5.87	6	5.66	5.67	5.6	5.99	5.36	5.71	5.85	5.75	5.7	5.76	6.04	6.87	6.79	6.9	6.79	6.86	7.07	6.77	6.96	6.73	7.14	6.72	7.23	6.74	6.56	6.63
hsa-miR-629-5p	5.22	5.67	5.48	5.22	5.66	5.68	5.32	5.68	5.53	5.95	5.04	5.5	5.05	5.32	5.62	5.6	5.78	5.48	5.28	5.4	5.22	5.53	5.21	5.23	5.56	5.6	5.61	5.37	5.44	5.26	5.37	5.47	5.37	5.42	5.63	6.15	6.2	6.24	5.88	5.87	6.04	6.22	6.19	6.16	5.96	6.01	6.03	5.78	5.76
hsa-miR-6726-5p	11.23	12.03	10.96	11.4	11.05	11.74	10.32	11.79	10.61	11.52	11.47	10.57	10.79	10.61	10.65	12.13	11.87	10.33	10.79	9.6	10.56	11.33	10.13	9.67	9.56	9.29	11.24	10.11	9.27	9.69	10.36	9.6	10.71	11.13	10.93	10.45	11.4	10.45	11.39	11.83	9.94	11.26	11.3	12.4	10.29	12.17	11.81	10.35	10.93
hsa-miR-6726-3p	7.32	7.56	6.8	6.46	6.71	7.61	5.27	7.19	6.47	7.58	6.81	6.22	6.46	7.12	6.5	8.35	7.58	6.68	7.13	6.38	6.61	7.03	5.68	5.79	5.55	5.73	7.7	6.4	5.96	6.2	6.49	6.07	6.64	7.09	6.4	6.07	6.59	6.04	6.13	7	6.04	7.05	7.38	8.01	6.29	8.34	6.79	5.96	6.43
hsa-miR-302d-3p	1	1	1	1	1	1	1	1	1	1	1	1	1	1	1	1	1	1	1	1	1	1	1	2.16	1	1	1	1	1	1	1	1	1	1	1	1	1	1	1	1	1	1	1	1	1	1	1	1	1
hsa-miR-302d-5p	1	1	1	1	1	1	1	1	1	1	1	1	1	1	1	1	1	1	1	1	1	1	1	1.87	1	1	1	1	1	1	1	1	1	1	1	1	1	1	3.49	1	1	1	1	1	1	1	1	1	1
hsa-miR-6858-5p	11.08	10.6	9.89	9.78	9.72	10.44	8.18	9.97	9.19	10.14	10.02	9.07	9.21	9.83	9.82	11.33	10.14	9.62	10.26	9.65	9.73	9.88	8.55	8.96	8.87	8.6	10.43	9.41	9.18	9.59	9.76	8.93	9.63	10.19	10.08	8.93	9.96	9.06	9.17	10.46	9.17	9.89	10.15	10.29	9.32	11.03	9.16	8.95	9.06
hsa-miR-6858-3p	7.15	7.32	6.4	5.99	6.21	7.05	5.34	6.8	6.15	7.13	6.43	5.91	6.12	6.79	6.42	8.01	7.21	6.34	6.73	5.89	6.27	6.5	5.15	5.46	5.18	5.38	7.49	6.14	5.88	6.05	5.92	5.51	6.07	6.53	6.4	5.57	6.38	5.2	5.93	6.75	5.67	6.56	6.92	7.56	5.86	8.01	6.12	5.77	5.99
hsa-miR-6511b-3p	7.63	7.49	6.82	6.48	6.7	7.76	5.49	7.28	6.7	7.59	6.99	6.16	6.65	7.19	6.71	8.48	7.64	6.83	7.26	6.22	6.72	7.18	5.57	5.74	5.6	5.8	7.98	6.44	6.19	6.49	6.61	6.14	6.66	7.23	6.86	6.06	6.97	6.01	6.42	6.99	5.65	7.07	7.6	8.23	6.31	8.56	6.77	6.35	6.24
hsa-miR-6511b-5p	5.4	6.11	5.61	4.08	5.17	5.7	3.74	4.94	4.43	5.49	5.18	5.24	5.33	5.96	5.83	7.4	6.7	5.79	6.55	6.82	6.06	5.23	4.47	5.04	4.23	4.79	6	4.54	5.97	5.79	5.23	5.43	5.12	5.81	5.96	4.58	6.08	4.38	5.05	5.82	5.95	5.25	6.05	6.29	4.98	6.44	5.25	4.87	4.84
hsa-miR-6790-5p	7.14	7.19	6.68	6.55	6.43	7.18	4.08	6.36	5.95	6.96	6.95	5.99	6.54	7.06	6.53	7.8	7.17	6.66	7.19	6.39	6.45	7.19	5	5.81	5.89	5.87	7.16	6.11	6.05	6.39	6.61	5.44	6.39	6.9	6.79	5.9	6.52	6.7	5.68	6.98	5.78	6.94	7.01	7.21	6.15	7.79	5.42	5.38	5.65
hsa-miR-129-1-3p	5.03	4.67	1	3.03	4.37	3.69	1	3.68	1	4.41	2.86	1	1	2.49	1	4.63	2.5	1	3.18	1	1	1	1	1.6	1	1	3.37	3.05	1	2.4	2.86	1	1	2.9	2.89	3.23	3.8	1	1	3.11	1	4.23	3.66	4.04	1	4.66	1	1	1
hsa-miR-140-5p	1	1	1	2.56	1	1	1	1	1	1	1.09	1	1	1	1	1	2.78	1	1	1	2.49	1	1	1	1	1	1	1	1	2.55	1	1	1	2.41	1	1	1	6.03	1	1	1	2.43	1	1	1	2.72	1.91	1	1
hsa-miR-140-3p	1	1	1	1	1	1	2.99	1	1	1	1	1	1	1	2.7	2.85	4.03	1	1	2.26	1	1	1	2.41	1	1	1	1	1	1	1	1	1	3.03	3.29	1	2.31	1	3.5	5.23	3.52	2.79	1	5.19	1	1	4.33	1	1
hsa-miR-24-3p	3.67	6.74	4.46	4.83	3.67	5.78	5.72	6.54	4.97	6.11	5.21	4.21	4.64	5.99	6.3	8.12	9.37	4.98	6.3	5.51	5.89	7.31	5.72	4.29	4.24	3.9	4.65	4.12	3.64	4.45	5.59	4.83	6.14	6.87	6.33	5.8	6.81	6.22	6.26	7.61	5.98	6.55	6.19	8.66	3.63	6.21	8.27	4.93	6.36
hsa-miR-615-3p	6.39	6.13	5.25	5.45	5.35	6.21	3.97	5.95	5.23	6.05	5.57	4.6	4.85	5.69	5.37	6.97	6	5.47	5.83	4.39	5.55	5.63	4.34	4.46	4.14	4.32	6.2	4.91	4.73	4.76	4.92	4.33	4.91	5.47	5.14	4.68	5.88	5.84	5.4	5.85	4.67	6.07	6.09	6.66	4.81	7.1	5.53	4.98	5.03
hsa-miR-615-5p	8.06	8.02	6.75	6.68	7.17	7.78	6.94	7.55	6.56	7.56	7.88	6.77	6.75	7.38	7.2	8.9	8.25	6.89	7.31	6	7.36	7.42	6.41	6.67	6.29	6	8.29	7.4	6.33	6.63	7.18	7.47	7.47	7.6	6.29	6.11	7	6.72	7.34	7.15	5.58	7.14	7.33	8.4	6.14	8.5	6.84	5.63	6.34
hsa-miR-4694-5p	1	1	1	1	1	1	1	1	1	1	1	1	1	1	2.91	2.06	1	2.9	1	3.02	1	1	1	2.32	1	1	1	1	1	2.59	1	1	1	1	1.89	1	1	1	1	2.65	1	1	1	1	1	1	1	1	1
hsa-miR-4694-3p	1	2.85	1	1	1	1	1	2.85	1	1	2.57	1	1	2.03	2.92	4.66	4.01	3.18	2.85	2.28	3.89	3.54	1	2.27	2.34	1	1	3.05	2.74	2.87	1	3.37	3.38	4.23	1.22	1	2.66	1	1	1	1	2.75	1	3.52	2.42	4.35	2.57	1	1
hsa-miR-3126-3p	1	1	1	1	1	1	1	1	1	2.11	1	1	1	1.98	1	4.35	3.08	2.64	2.26	1	3.24	1	1	1	1	2.39	2.86	1	1	1	1	1	1	3.18	3.32	1	2.76	1	1	1	1	1	2.73	3.8	1	4.1	1	1	1
hsa-miR-34a-3p	1	1	1	1	1	1	1	1	1	1	1	1	1	1	1	1	1	1	1	1	1	1	1	1.84	1	1	1	1	1	1	1	1	1	2.73	1	1	1	1	1	1	1	1	1	1	1	1	1	1	1
hsa-miR-34a-5p	1	2.28	1	1	1	1	1	1	2.69	1	3.13	2.85	1	3.26	3.18	4.37	4.03	3.1	2.7	1	3.22	3.38	1	2.52	2.23	1	3.37	1	1	3.91	2.83	3.55	2.79	3.47	3.17	1	3.47	1	3.21	2.69	1	2.95	3.39	3.68	1	4.34	1.92	3	1
hsa-miR-3679-5p	8.9	10.16	8.77	7.56	8.75	9.65	6.22	8.62	8.9	9.8	9.04	8.34	8.7	10.48	9.83	11.35	9.91	10	10.91	9.85	9.72	8.28	7.77	8.85	8.27	8.17	10.41	9.26	9.58	9.75	9.61	8.32	8.57	9.16	9.15	7.83	9.09	8.11	7.33	9.74	8.58	9.47	10.25	9.56	8.26	10.3	8.6	7.73	7.63
hsa-miR-3679-3p	9.45	8.49	7.86	7.32	7.99	8.75	6.39	8.05	7.4	8.36	8.41	7.66	7.89	8.27	7.99	9.35	8.27	7.87	8.51	7.25	7.91	8.1	6.64	7.16	6.94	7.25	9.06	7.96	7.17	7.53	7.56	6.9	7.7	8.08	7.18	6.83	7.71	6.71	7.37	7.57	6.69	7.94	8.14	8.57	7.13	9.23	7.04	7.09	6.92
hsa-miR-154-3p	1	1	1	1	1	1	1	1	1	2.76	1.27	1	1	1	1	1.7	1	1	1	1	2.6	1	1	1.45	1	1	2.56	1	1	1	1	1	1	2.4	1	1	1	1	1	1	1	1	1	1	1	1	1	1	1
hsa-miR-154-5p	3.43	2.82	2.93	1	1	1	1	1	1	2.29	1	1	2.67	1	1	4.51	3.25	3.02	1	2.45	3.35	3.48	3.89	1	1	1	2.24	2.88	1	2.76	2.78	1	2.63	3.71	2.68	1	3.86	1	3.59	1	1	1	2.97	4.02	1	4.53	1.56	1	2.68
hsa-miR-3126-5p	1	4.56	3.49	1	1	1	3.08	4.3	3.93	4.89	4.94	4.22	4.67	5.04	5.15	6.35	5.74	4.37	5.43	4.03	4.98	4.95	3.71	4.21	3.83	3.44	5.63	4.37	6.89	4.86	5.04	4.41	4.79	4.86	4.63	1	4.46	1	4.3	4.6	3.22	4.66	5.03	5.57	3.96	5.84	4.81	3.97	4.35
hsa-miR-1250-3p	5.9	5.55	4.21	4	4.74	5.26	3.08	5.47	4.42	5.64	4.92	4.11	4.55	5.01	4.89	6.44	5.34	4.44	4.61	4.55	4.25	5.16	3.52	3.96	3.29	3.53	5.28	4.84	4.4	3.84	5.02	4.21	4.68	5.36	4.59	3.92	5.29	1	4.63	5.3	4.17	5.31	5.47	6.35	3.63	6.74	4.25	4.14	4.06
hsa-miR-1250-5p	1	2.8	2.7	1	1	4.23	1	1	1	2.69	3.28	1	1	3.75	2.88	4.78	4.29	3.48	3.81	3.67	2.65	1	2.62	1.98	1	2.46	2.99	1	1	2.91	2.78	2.34	1	3.53	3.17	1	2.08	1	1	1	1	2.78	2.6	4.06	2.52	4.69	3.29	1	1
hsa-miR-4680-3p	1	1	1	1	1	1	1	1	1	1	1	1	1	1	1	1	1	1	1	1	1	1	1	1	1	1	1	1	1	1	1	1	1	1	1	1	1	1	1	1	1	1	1	1	1	1	1	1	1
hsa-miR-4680-5p	1	1	1	1	1	1	1	1	1	1	1	1	1	1	1	1	1	1	1	1	1	1	1	1	1	1	1	1	1	1	1	1	1	1	1	1	1	1	1	1	1	1	1	1	1	1	1	1	1
hsa-miR-4720-3p	1	1	1	1	1	1	1	1	1	1	1	1	1	2.91	1	1	1	1	1	1	1	1	1	1	1	1	1	1	1	1	1	1	1	1	1	1	1	1	1	1	1	1	1	1	1	1	1	1	1
hsa-miR-4720-5p	3.99	1	1	1	1	1	1	1	1	1	1	1	1	1	1	1	1	1	1	1	1	1	1	1	1	1	1	1	1	1	1	1	1	1	1	1	1	1	1	1	1	1	1	1	1	1	1	1	1
hsa-miR-3190-3p	1	3.33	3.38	2.94	1	4.08	1	4.75	3.57	4.88	4.56	4.17	4.31	5	4.7	6.85	5.84	4.26	5.37	3.57	4.27	5.05	3.43	3.83	3.19	3.94	4.89	4.43	4.36	4.58	4.21	3.82	4.37	4.9	4.98	3.39	4.93	4.96	3.32	5.53	4.69	5.2	4.98	5.59	3.65	6.13	3.64	3.88	3.71
hsa-miR-3190-5p	4.81	3.4	3.83	3.08	2.93	4.28	1	3.75	3.29	3.99	3.68	2.82	2.99	4.02	3.11	4.99	4.21	3.46	3.92	1	4.02	3.42	1	1.64	2.82	3.37	4.33	3.08	3.02	2.85	1	1	2.5	3.14	2.28	1	3.44	4.8	1	3.42	1	3.72	3.67	4.83	2.76	4.91	2.95	1	1
hsa-miR-4695-5p	9.45	10.8	9.49	8.92	9.01	10.24	7.22	9.59	8.94	10.27	9.53	8.79	9.25	10.02	9.68	11.65	10.87	9.81	10.53	9.99	9.85	9.1	8.4	8.73	8.33	8.17	10.54	9.1	9.07	9.31	9.73	9.15	9.17	9.86	10.07	8.91	9.48	9.08	8.73	10.72	9.34	9.86	10.27	10.79	9.27	11.04	9.54	8.92	8.61
hsa-miR-4695-3p	6.79	6.86	6.15	5.96	6.05	7	4.42	6.48	6.12	6.75	6.1	5.57	6.01	6.69	6.04	8.07	7.24	6.37	6.77	6.01	6.28	6.46	4.68	5.48	5.12	5.09	7.03	5.88	5.6	5.85	6.24	5.6	5.97	6.75	5.92	5.65	6.4	5.85	5.67	6.43	5.67	6.48	7.06	7.62	5.81	7.92	6.08	5.67	5.76
hsa-miR-103a-3p	1	1	1	1	1	1	2.78	1	1	1	1	1	1	1	1	2.82	3.16	1	1	1	1	1	1	1	1	1	1	1	1	1	1	1	1	1	4.35	1	2.32	1	1	5.56	2.71	3.83	1	3.98	1	1	7.64	1	1
hsa-miR-5591-5p	1	1	1	1	1	1	1	1	1	1	1	2.66	1	1	1	1	1	1	1	1	1	1	1	2.15	1	1	1	1	1	1	1	1	1	1	1	1	1	1	1	1	1	1	1	1	1	1	1	1	1
hsa-miR-5591-3p	1	1	1	1	1	1	1	1	1	3.7	1	1	1	2.09	2.96	4.15	3.84	1	2.54	1	2.4	1	1	1	1	1	3.7	1	1	1	1	1	1	3.78	1	1	3.33	1	1	3.22	1	2.44	2.37	4.57	2.9	4.6	2.8	1	1
hsa-miR-6830-5p	6.25	6.64	5.14	5.34	4.76	5.9	3.35	5.25	4.16	5.85	5.79	4.52	5.08	5.65	5.31	6.86	6.15	5.43	5.75	4.43	5.13	5.97	4.29	4.82	3.71	4.9	5.75	4.43	4.25	4.83	5.36	4.12	4.66	5.66	4.69	4.29	4.98	4.3	5.02	5.33	4.74	5.24	5.44	6.55	5.2	6.68	5.03	4.13	4.82
hsa-miR-6830-3p	7.15	6.72	5.64	5.44	5.41	6.9	4.16	6.46	5.67	7.31	5.48	4.96	5.53	5.71	5.21	7.23	5.96	5.59	6.05	4.98	5.3	6.11	3.95	4.87	3.77	4.67	0	4.7	4.84	5.04	5.31	4.68	5.32	6.11	4.32	4.51	5.84	4.99	5.19	5.96	4.68	6.4	6.98	7.51	5.25	8.07	5.52	5.28	5.06
hsa-miR-6791-5p	10.66	11.9	11.13	10.34	10.33	11.31	8.68	10.73	10.51	11.44	10.83	10	10.58	11.36	10.93	12.65	12.08	11.07	11.73	11.24	11.05	10.2	9.55	9.97	9.76	9.36	11.82	10.48	10.43	10.73	11.01	10.45	10.49	11.12	11.43	10.19	10.88	10.49	9.77	11.8	10.69	11.14	11.5	11.74	10.46	12.15	10.77	10.31	9.89
hsa-miR-6791-3p	1	4.01	3.73	4.17	1	4.29	3.8	4.75	3.01	4.94	5.18	3.34	3.39	4.65	5.03	5.69	4.55	3.84	4.67	3.1	4.1	4.03	3.95	3.08	1	3.43	5.35	3.45	2.85	3.71	4.06	2.2	1	3.99	3.63	1	4.55	1	4.18	3.85	3.51	4.23	4.58	5.35	3.7	5.46	3.88	3.17	1
hsa-miR-561-3p	1	1	1	1	1	1	1	1	1	1	1	1	1	1	1	1	1	1	1	1	1	1	1	1	1	1	1	1	1	1	1	1	1	1	1	1	1	1	1	1	1	1	1	1	1	1	1	1	1
hsa-miR-561-5p	1	1	1	1	1	1	1	1	1	1	1	1	1	1	1	1	1	1	1	1	1	1	1	1	1	1	1	1	1	1	1	1	1	1	1	1	1	1	1	1	1	1	1	1	1	1	1	1	1
hsa-miR-4445-3p	3.87	3.65	1	2.85	3.1	1	1	3.21	1	4.09	2.49	1	1	2.52	1	4.06	1	1	1.97	2.31	1	1	1	1	1	1	1	1	1	1	1	3.03	1	3.16	1.9	1	3.22	1	1	1	1	3.25	3.13	3.32	1	4.21	1.97	1	1
hsa-miR-4445-5p	1	3.49	1	2.51	3.54	3	3.93	1	1	1.94	1	3.65	3.28	3.39	4.14	3.29	4.62	3.41	1.88	3.71	2.87	3.65	4.1	3.25	3.1	2.71	1	1	3.32	4.08	3	3.37	3.6	4.19	3.14	3.51	4.88	3.67	4.89	4.54	3.14	3.75	2.76	3.94	1	1	4.14	2.95	4.14
hsa-miR-24-2-5p	1	1	1	1	1	1	1	1	1	2.8	1	1	1	1.76	1	3.26	1	1	1.97	2.6	1	1	2.55	1.5	1	1	2.68	1	1	1	1	1	1	1	2.92	1	1	1	1	1	2.75	1	2.64	2.54	2.75	1	1.88	1	2.97
hsa-miR-1304-5p	1	3.49	1	3.03	1	1	3.04	1	1	1.82	1	1	1	3.76	1	1	1	1	1.88	1	1	1	1	1	3.2	1	1	1	1	1	1	1	1	2.38	1.97	1	2.16	1	1	1	1	2.43	1	2.8	1	2.53	1	1	1
hsa-miR-516b-3p	1	1	1	1	1	1	1	1	1	1	1	1	1	1	1	1	1	1	1.77	1	1	1	1	1	1	1	1	1	1	1	1	1	1	1	1.53	1	2.18	1	1	1	1	1	1	1	1	1	1.62	1	1
hsa-miR-219a-5p	1	1	1	2.15	1	1	1	1	1	1	1	1	1	1	1	1	1	1	1	1	1	1	1	1	1	1	1	1	1	1	1	1	1	1	1	1	1	5.46	1	1	1	1	1	1	1	1	1	1	1
hsa-miR-1304-3p	6.64	6.18	4.78	5.16	5.09	5.86	4.26	6.01	5.08	6.15	5.45	4.85	4.91	5.5	5.29	6.7	5.89	4.87	5.43	4.08	4.81	5.7	4.11	4.09	3.73	4.67	6.08	4.76	4.09	5.03	5.38	4.36	4.95	5.5	5.14	4.41	5.62	4.61	5.16	5.61	4.32	5.68	5.74	6.72	5.05	7.25	5.32	4.55	4.75
hsa-miR-3664-5p	1	1	1	1	1	1	1	1	1	1	1	1	1	1	1	1	1	1	1	1	1	1	1	1	1	1	1	1	1	1	1	1	1	2.26	1	1	1	1	1	1	1	1	1	1	1	1	1	1	2.86
hsa-miR-3664-3p	1	1	1	1	1	1	1	1	1	1	1	1	1	1	1	1	1	1	1	1	1	1	1	1	1	1	1	1	1	1	1	1	1	1	1	1	1	1	1	1	1	1	1	1	1	1	1	1	1
hsa-miR-329-3p	1	1	1	2.62	2.86	3.13	1	1	1	1	1	1	1	1.79	1	1	1	1	1	1.96	1	1	1	1	1	1	1	1	1	1	1	1	1	2.75	1.24	1	2.9	1	1	1	1	1	1	1	1	1	1	1	1
hsa-miR-329-5p	1	2.84	1	1	1	1	1	1	1	1	1	1	1	2.29	1	1	1	3.2	1.81	1	1	1	1	1	1	2.52	1	1	1	1	1	2.45	1	2.81	1.56	1	1	1	1	1	1	2.7	4.35	3.57	3.12	1	1	1	1
hsa-miR-4749-3p	7.94	7.59	7.05	6.32	6.61	7.24	5.49	7.13	6.41	7.23	6.96	6.23	6.5	6.8	6.78	8.17	7.35	6.52	7.05	6.02	6.51	6.73	5.73	5.96	5.66	5.91	7.76	6.59	6.1	6.06	6.66	5.77	6.5	6.57	6.49	5.81	6.71	6.01	6.37	7.14	5.98	7.06	7.09	7.78	6.06	8.1	6.46	6.02	6.07
hsa-miR-4749-5p	9.58	10.48	9.52	9.01	9.2	9.98	7.64	9.6	9.12	9.94	9.75	9.07	9.48	10.08	9.71	11.31	10.39	9.69	10.49	9.65	9.65	9.53	8.46	8.71	8.35	8.47	10.43	9.13	9.29	9.36	9.57	8.81	9.21	9.73	9.59	8.67	9.66	8.89	8.62	9.96	8.9	9.61	10.12	10.31	8.95	10.74	9.31	8.49	8.67
hsa-miR-6847-5p	1	2.77	2.66	1	1	1	1	1	1	2.36	2.23	1	1	3.66	3.86	5.01	3.99	2.96	3.36	3.29	3.32	3.51	1	2.51	1	2.65	2.69	2.98	1	2.87	1	3.04	3.19	4.25	2.09	1	3.51	1	1	3.23	1	2.92	1	4.95	1	4.86	1.98	1	1
hsa-miR-6847-3p	4.73	4.7	4.01	3.24	3.22	5.03	1	3.81	2.92	4.36	3.87	3.15	3.71	3.88	4.37	5.89	5.08	4.31	4.73	3.07	3.97	4.62	1	2.91	3.95	2.76	4.92	3.09	3.32	3.63	2.9	2.84	3.33	4.3	2.69	3.43	4.36	1	3.21	3.53	2.69	4.55	4.87	5.95	3.48	5.96	2.97	3.28	2.96
hsa-miR-29a-3p	1	1	1	1	1	1	1	1	1	1	1.55	1	1	1	1	1	2.81	1	1	1	1	1	1	3.21	1	1	1	1	1	1	1	1	2.24	1	3.33	1	1	1	1	5.03	1	1	1	4.42	1	1	7.05	1	1
hsa-miR-29a-5p	1	1	1	1	1	1	1	1	1	1	1.27	1	1	1	1	1	1	1	1.92	1	1	3.06	1	1	1	1	1	1	1	1	1	1	1	3.56	1	1	1.88	1	1	1	3.1	1	1	1	1	1	1	1	1
hsa-miR-7152-3p	3.9	4.47	2.98	3.4	2.84	3.92	1	4.55	1	4.25	5.03	4.58	4.38	4.95	4.9	6.12	4.86	4.71	5.03	3.24	4.61	4.69	3.73	3.72	3.3	3.42	5.27	3.77	3.75	3.67	4.46	3.83	4.05	4.52	3.52	3.28	3.56	1	3.38	4.18	1	4.13	4.7	5.37	3.74	5.64	3.98	2.54	3.73
hsa-miR-7152-5p	6.15	5.97	5.07	4.62	4.73	5.5	3.69	5.77	5.06	6.29	5.49	4.26	5.25	5.58	4.96	6.98	6.06	5.3	5.76	5.04	5.06	5.49	3.71	4.42	3.71	4.73	5.98	5.11	4.15	4.52	5.31	4.58	5.08	5.57	5.24	4.54	5.57	4.45	5.03	5.82	4.36	5.88	6.16	6.71	4.63	7.31	5.28	4.86	4.59
hsa-miR-579-5p	1	1	1	1	1	1	1	1	1	1.75	2.06	3.11	1	2.96	1	4.03	2.96	3.21	2.51	2.13	2.71	3.4	1	2.2	1	1	1	2.89	1	1	1	1	1	1	2.21	1	1	1	1	1	1	1	2.51	4.51	1	4.37	1	1	1
hsa-miR-579-3p	1	1	1	1	1	1	1	1	1	1	1	1	1	1.97	1	2.35	1	1	1	1	1	1	1	1	1	1	1	1	1	1	1	1	1	2.52	2.96	1	1	1	3.19	1	1	1	1	1	1	1	1	1	1
hsa-miR-138-1-3p	5.01	5.32	3.53	3.59	3.93	4.58	1	4.6	3.8	4.9	5.01	3.6	4.53	4.41	4.15	6.1	4.82	4.15	4.75	2.93	4.58	4.43	3.32	1	1	3.63	4.63	3.59	2.54	3.29	4.19	4.01	3.54	4.26	4.21	3.26	3.78	1	3.74	4.59	1	5.15	4.47	5.57	3.67	5.97	4.24	1	1
hsa-miR-143-5p	1	1	1	1	1	1	1	1	1	1	1	1	1	2.26	1	2.2	1	1	1	1	1	1	1	1	1	1	1	1	1	1	1	1	1	1	1	1	1	1	1	1	1	1	1	1	1	1	1	1	1
hsa-miR-143-3p	1	2.93	3.5	1	3.52	1	1	1	1	1	2.05	1	1	3.21	1	2.74	1	1	1	2.64	1	1	1	1	1	1	1	3.56	2.91	1	1	2.11	1	1	1.63	3.13	2.29	1	1	2.76	1	1	1	2.54	1	1	2.88	1	1
hsa-miR-6833-5p	5.27	5.59	3.37	2.37	3.73	4.91	3.32	4.97	4.12	5.18	5.51	4.49	5.15	5.38	5.89	7.28	6.07	5.6	6.06	3.88	5.26	5.91	3.83	4.58	3.42	4.85	5.38	4.28	4.17	4.76	4.9	4.09	5.36	5.66	3.55	3.19	5.2	1	4.75	3.87	1	4.66	5.65	6.06	4.06	6.74	4.79	4.04	4.66
hsa-miR-6833-3p	7.14	6.52	5.92	5.87	5.87	6.8	4.71	6.61	6.06	7.22	6.24	4.95	5.86	5.74	5.86	7.72	6.44	5.98	6.52	4.69	5.76	6.36	4.44	4.71	3.84	4.58	6.53	5.49	4.62	5.04	5.62	4.78	5.61	6.2	5.69	5.16	6.3	4.9	5.55	5.78	4.39	6.36	6.93	7.69	5.3	8.13	5.88	5.47	5.21
hsa-miR-6794-3p	7.78	7.24	6.41	6.3	6.51	7.21	5.03	6.84	6.06	7.12	6.59	5.56	6.15	6.33	5.89	7.84	6.98	6.02	6.41	5.22	5.93	6.69	4.94	5.12	4.77	5.07	7.19	6.18	5.1	5.6	6.01	5.17	5.82	6.44	6.32	5.65	6.33	5.45	6.43	6.55	5.43	6.78	7.05	7.79	5.71	8.29	6.38	6.05	5.96
hsa-miR-6794-5p	10.18	10.83	10.07	10.67	9.64	10.65	8.49	10.11	9.51	10.41	10.08	9.21	9.82	10.39	9.87	11.57	10.99	10.02	10.53	9.67	9.79	9.77	8.63	8.83	8.71	8.86	11.16	9.73	9.51	9.83	10.16	9.43	9.76	10.41	9.97	9.24	9.66	9.49	9.23	10.25	9.19	10.03	10.55	11.17	9.25	11.31	9.79	9.4	9.13
hsa-miR-3129-5p	1	1	1	1	1	1	1	1	1	1	1	1	1	1	1	1	1	1	1	1	1	1	1	1	1	1	1	1	1	1	1	1	1	1	1	1	1	1	1	1	1	1	1	1	1	1	1	1	1
hsa-miR-3129-3p	1	1	1	1	1	1	1	1	3.19	3.79	1.48	1	1	3.55	1	3.62	3.01	1	3.24	2.28	1	1	1	2.5	1	1	3.32	1	1	2.09	1	1	3.22	2.58	1.59	1	1.51	1	1	1	1	1	2.65	3.27	1	4.1	1	1	1
hsa-miR-144-5p	1	1	1	1	1	1	1	1	1	1	1	1	1	1	1	1	1	1	1	1	1	1	1	1	1	1	1	1	1	1	1	1	1	1	1	1	1	1	1	1	1	1	1	1	1	1	1	1	1
hsa-miR-433-3p	1	1	1	1	2.88	1	1	1	1	1	2.23	1	1	1	1	2.45	1	1	2.71	1.85	1	1	1	2.78	1	1	1	1	1	1	1	1	2.54	1	3.33	1	1	1	1	1	1	2.33	1	2.39	1	2.75	1	3.84	1
hsa-miR-144-3p	1	1	1	3.1	1	1	1	1	1	1	1	1	1	1	1	1	1	1	1	1	1	1	1	1	1	1	1	1	2.88	1	1	1	1	1	3.1	1	3.25	1	3.2	4.37	4.24	1	1	1	1	1	3.48	1	1
hsa-miR-433-5p	6.41	5.51	3.41	4.19	2.85	4.68	1	4.74	5.06	6.05	6.02	4.45	5.42	6.84	5.86	6.96	5.06	6.01	7.44	4.95	5.31	5.52	3.36	5.01	4.6	4.7	6.1	4.51	4.63	5.8	6	3.39	4.71	5.78	4.02	4.41	5.14	3.69	4.46	4.18	1	6.19	6.7	6.16	4.11	7.17	3.89	3.8	1
hsa-miR-1307-5p	1	3.32	3.89	3.11	1	3.38	1	3.05	1	3.7	3.07	3.59	1	3.71	3.71	4.67	4.3	4	3.93	3.27	3.69	4.05	1	2.79	4.28	2.48	5.06	1	1	2.27	3.28	3.2	3.02	3.57	1	3.42	3.87	3.6	3.52	2.98	1	3.99	4.05	4.83	2.55	4.57	3.3	3.81	4
hsa-miR-1307-3p	6.48	7.09	6.38	5.81	5.91	6.41	5.69	7.21	6.25	6.95	7.35	5.64	6.58	6.65	6.91	8.57	7.5	6.78	7.29	6.99	6.8	6.52	5.64	6.22	5.36	5.27	7.19	5.75	6.39	6.27	6.24	6.3	6.47	6.41	6.94	5.87	6.95	5.82	6.28	7.79	6.35	7.44	7.73	8.11	6.96	8.31	6.52	6.08	6.76
hsa-miR-4446-3p	10.03	10.23	8.82	9.94	9.23	10.12	8.55	10.2	9.64	9.88	10.19	9.24	9.48	9.29	9.46	10.4	9.4	8.95	9.42	8.31	8.97	9.76	9.34	9	8.23	8.14	11.25	8.89	8.59	9.08	9.18	9.11	9.29	9.53	8.96	9.78	9.67	9.83	9.95	9.39	7.99	9.63	10.14	10.51	9.67	10.51	9.78	8.52	9.71
hsa-miR-4446-5p	4.69	4.57	1	2.07	4.29	4.15	1	3.4	2.8	4.09	3.11	1	1	3.85	2.73	4.19	4.16	1	3.28	1	1	2.96	1	1	1	1	1	1	1	1	1	1	1	3.28	3.63	1	3.13	1	1	3.99	1	3.65	3.74	4.39	1	5.22	3.42	1	1
hsa-miR-4735-3p	1	1	1	1	1	1	1	1	1	1	1	1	1	1	1	1	1	1	1	1	1	1	1	1	1	1	1	1	1	1	1	1	1	1	1	1	1	1	1	1	1	1	1	1	1	1	1	1	1
hsa-miR-4735-5p	1	1	1	1	1	1	1	1	1	1	1	1	1	1	1	1	1	1	1	1	1	1	1	1	1	1	1	1	1	1	1	1	1	1	1	1	1	1	1	1	1	1	1	1	1	1	1	1	1
hsa-miR-6716-5p	8.52	9.46	8.07	7.35	7.55	8.97	6.13	8.46	8.03	9.15	8.63	7.8	8.35	8.95	8.37	10.17	9.33	8.53	9.09	7.82	8.25	8.56	7.22	7.52	7.28	7.56	9.49	8.26	7.61	8.33	8.55	7.8	8.35	9	8.11	7.42	8.07	7.71	7.54	8.63	7.43	8.56	8.67	9.61	7.38	9.96	7.9	7.49	7.3
hsa-miR-6716-3p	6.84	6.2	5.15	5.08	5.36	6.13	3.74	5.92	5.02	6.43	5.59	4.45	4.69	5.49	5.26	6.91	5.99	5.15	5.47	4.04	5.09	5.94	4.17	3.93	3.14	4.68	5.92	4.88	3.79	4.53	4.87	4.44	5.08	5.51	5.51	4.37	5.94	4.55	5.54	6.17	4.62	6.48	6.22	7.07	4.76	7.46	5.03	4.7	4.84
hsa-miR-450a-5p	1	1	1	1	1	1	1	1	1	1	2.78	1	1	1.88	1	1	1	1	1	1	2.48	1	1	1	1	1	1	1	1	2.19	1	1	2.34	1	2.97	1	2.68	1	1	1	1	1	1	2.57	1	2.6	1	1	1
hsa-miR-190a-5p	1	1	1	1	1	1	1	1	1	1	1	1	1	1	1	1	1	1	1	1	1	1	1	1	1	1	1	1	1	1	1	1	1	1	2.77	1	1	1	1	1	1	1	1	1	1	1	1	1	1
hsa-miR-190a-3p	1	1	1	1	1	1	1	1	1	1	1	1	1	1	1	1	1	1	1	1	1	1	1	1	1	1	1	1	1	1	1	1	1	1	1	1	1	1	1	1	1	1	1	1	1	1	2.49	1	1
hsa-miR-4999-3p	1	1	1	1	1	1	1	1	1	3	1	1	1	1.92	1	2.04	2.34	1	1	1	1	1	1	1	1	1	1	1	1	1	1	2.17	2.09	1	1.8	1	2.82	1	1	1	1	1	1	2.6	1	3.84	1	1	1
hsa-miR-4999-5p	1	1	1	1	1	1	1	1	1	1	1	1	1	1	1	1	1	1	1	1	1	1	1	1	1	1	1	1	1	1	1	1	1	1	1	1	2.25	1	1	1	1	1	1	1	1	1	1	1	1
hsa-miR-7151-3p	1	4.49	1	3.02	1	4.25	2.64	4.08	4.08	5.12	4.77	3.89	4.14	4.65	4.65	6.04	6.07	4.68	5.03	3.46	4.44	5.73	1	4.13	2.86	3.67	5.4	3.09	4.33	3.73	5.02	3.43	4.59	5.18	4.41	3.66	4.73	3.76	4.36	5.07	3.85	5.15	5.4	6.37	4.42	6.57	4.37	4.22	4.19
hsa-miR-7151-5p	1	3.68	3.34	1	1	2.98	1	3.51	3.57	3.87	3.28	1	2.6	3.1	2.69	4.69	4.11	4.02	1	1	3.25	3.73	1	2.11	2.95	1	2.36	2.78	1	1	1	1	3.39	3.9	2.67	1	4.12	1	1	3.08	1	2.88	4.13	4.77	2.68	5.4	2.99	1	1
hsa-miR-3942-5p	1	1	1	1	1	1	1	1	1	1	1	1	1	1	1	1	1	1	1	1	1	1	1	1	1	1	1	1	1	1	1	1	1	1	1	1	1	1	1	1	1	1	1	1	1	1	1	1	1
hsa-miR-3942-3p	1	1	1	1	1	1	1	1	1	1	1	1	1	1	1	1	1	1	1	1	1	1	1	1	1	1	1	1	1	1	1	1	1	1	1.42	1	1	1	1	1	1	1	1	1	1	1	1	1	1
hsa-miR-6846-3p	6.44	6.39	5.81	4.7	5.73	6.51	4.14	6.14	5.46	6.66	5.56	4.98	5.2	5.77	5.24	7.13	6.32	5.61	5.9	5.12	5.35	6	4.08	4.7	4.5	4.35	5.69	4.73	4.83	4.84	4.82	4.36	5.29	6.11	5.26	4.57	6.05	4.81	5.29	5.92	4.72	5.95	6.52	7.27	4.96	7.7	5.69	5.3	5.16
hsa-miR-6846-5p	7.84	8.12	7.46	6.58	6.92	8.07	5.34	6.84	6.29	7.37	6.97	6.54	7.11	6.93	6.64	8.57	8.44	7.04	7.53	6.92	6.85	6.87	5.94	6.02	6.09	6.05	8.12	6.67	6.65	6.56	7.25	6.65	6.99	7.33	7.03	5.9	6.85	6.58	6.22	7.37	6.45	7.38	7.57	8.48	6.16	8.55	6.94	6.41	6.33
hsa-miR-1266-3p	4.7	5.06	4.39	1	3.64	4.83	1	4.43	4.07	5.05	4.72	3.81	4.47	4.43	4.56	6.09	5.09	4.44	4.95	3.98	4.6	4.74	3.69	3.71	1	4.01	4.93	4.05	3.52	2.93	4.15	3.96	4.25	5.13	4.32	4.08	4.86	3.66	3.92	4.43	3.05	4.96	4.68	6.03	3.66	5.99	2.74	3.12	3.66
hsa-miR-1266-5p	4.98	4.47	1	1	3.4	3.82	1	3.99	3.5	4.01	3.91	3.8	3.83	4.06	3.77	5.29	3.99	1	3.94	3.61	3.55	4.07	3.34	2.83	1	2.53	4.13	3.37	3.23	3.05	3.33	3.24	3.58	4.01	3.99	3.1	4.24	1	3.9	3.29	1	3.75	4.39	5.25	2.48	5.5	3.93	1	3.67
hsa-miR-5187-3p	4.58	3.7	1	1	3.05	3.66	1	3.76	3.44	4.22	2.94	3.22	2.81	3.18	2.65	4.76	3.18	1	2.82	1	1	1	1	2.6	1	1	3.65	1	1	2.83	1	1	1	3.68	3.48	1	3.28	1	1	3.09	1	4.07	3.95	4.88	1	5.3	1	1	3.58
hsa-miR-219a-1-3p	1	1	1	1	1	1	1	1	1	1	1	1	1	1.88	1	1	1	1	1	1	1	1	1	2.13	1	1	1	1	1	1	1	1	1	1	3.88	1	1	1	1	1	1	1	1	1	1	1	1	1	1
hsa-miR-450b-3p	1	1	3.15	1	1	1	1	1	1	1	1	1	1	1	1	1	1	1	1	1	1	1	2.57	1	2.35	3.41	1	1	1	1	1	1	1	1	1	1	1.28	1	1	1	1	1	1	1	1	1	1	1	1
hsa-miR-450b-5p	1	1	2.69	1	3.18	3.18	1	1	1	1	1	1	1	1	1	1	1	1	2	1	1	1	2.44	1	1	1	1	1	1	1	1	1	1	1	2.38	1	1	1	1	1	1	1	1	1	1	1	1	1	1
hsa-miR-5187-5p	1	3.29	1	2.53	1	1	1	1	1	3.53	2.53	2.69	1	2.88	1	3.79	3.19	2.57	2.74	1	2.48	3.17	1	1.63	1	1	1	2.61	2.85	1	1	1	2.65	3.37	2.25	1	3.72	1	1	2.74	1	1	1	4.08	1	3.9	3.97	2.85	1
hsa-miR-6832-3p	6.13	5.94	5.22	5.01	5.23	5.99	3.88	5.75	5.37	6.4	5.38	4.6	5.06	5.2	4.8	6.78	5.82	4.94	5.43	3.89	5.07	5.58	3.69	4.18	3.11	4.36	5.36	4.8	4.46	4.62	4.64	3.87	4.75	5.72	4.86	4.09	5.6	4.13	5.42	5.05	4.24	5.53	6.16	6.78	4.77	7.28	5.32	4.55	4.52
hsa-miR-6832-5p	1	1	1	1	1	1	1	1	1	1	1.93	1	1	1	1	2.64	3.13	1	2.03	1	2.49	1	1	1	1	1	1	1	1	1	1	1	2.62	1	1	1	1	1	1	1	1	1	1	1	1	1	1	1	1
hsa-miR-5580-3p	1	1	1	1	1	1	1	1	3	1.91	2.96	1	3	3.65	1	4.33	3.35	3.12	2.56	1	2.62	3.02	1	2.29	1	1	3.2	2.62	1	1	1	1	2.64	2.92	1.68	1	2.81	1	1	1	1	1	1	3.8	1	4.09	1	1	1
hsa-miR-1252-3p	1	1	1	1	1	1	1	1	1	1	1	1	1	1	1	1	1	1	1	1	1	1	1	1	1	1	1	1	1	1	1	1	1	2.44	1	1	1	1	1	1	1	1	1	1	1	1	1	1	1
hsa-miR-1252-5p	1	1	1	1	1	1	1	1	1	1	1	1	1	1	1	1	1	1	1	1	1	1	1	1	1	1	1	1	1	1	1	1	1	1	1	1	1	1	1	1	1	1	1	1	1	1	1	1	1
hsa-miR-5580-5p	1	1	1	1	1	1	1	1	1	3.74	2.23	1	2.88	2.17	1	4.01	1	1	1	1	1	1	1	2.66	1	1	1	1	1	1	1	1	1	3.49	1	1	1	1	1	1	1	1	3.23	3.31	1	4.34	1	1	1
hsa-miR-3667-5p	1	2.73	1	1	1	3.04	1	1	1	3.2	3.36	2.93	1	4.06	4	5.5	4.02	3.86	3.94	3.47	3.66	3.09	1	3.51	2.92	3	3.17	3.41	2.67	3.32	3.12	2.15	2.26	4.96	1	1	2.11	5.46	1	1	1	3.34	3.81	3.41	1	4.61	2.02	1	1
hsa-miR-3667-3p	6.55	5.62	4.93	4.87	4.78	5.83	3.33	5.55	5	5.98	4.79	3.95	4.42	4.72	4.78	6.41	5.47	4.45	5.18	2.93	4.27	5.11	3.52	3.81	3.47	4.55	5.5	4.28	3.73	4.61	4.61	3.73	4.17	5.21	4.8	3.72	5.34	5.93	4.86	5.64	3.38	5.8	5.94	6.79	4.56	7.2	4.5	4.49	4.27
hsa-miR-142-5p	1	1	1	2.97	1	1	1	1	1	1	1.2	1	1	1	1	1	1	1	1	1	1	1	1	1	1	2.5	1	1	1	1	1	1	1	1	1.22	1	1	6.53	1	3.41	1	1	1	1	1	1	4.17	1	1
hsa-miR-142-3p	1	1	1	1	1	1	1	1	1	1	1	1	1	1	1	1.39	1	1	1	1	1	1	1	2.74	1	1	1	4.43	1	1	1	1	1	1	1	1	1	1	1	1	1	1	1	2.85	2.44	1	3.16	1	3.13
hsa-miR-92b-5p	10.78	11.55	10.77	10.86	10.93	11.51	8.28	10.62	10.44	11.16	10.95	10.12	10.44	11.31	11.1	12.4	11.42	10.83	11.57	10.32	10.9	11.33	9.51	9.78	10.39	9.85	10.86	9.92	9.55	10.32	10.72	9.74	10.98	11.28	9.81	9.33	10.66	9.84	9.62	10.43	9.64	10.54	11.25	11.02	10.17	11.6	9.41	9.6	9.81
hsa-miR-92b-3p	4.67	5.23	4.63	4.62	5.53	5.59	4.45	5.75	5.33	5.99	5.23	4.58	5.16	6.04	5.38	6.83	6.61	5.23	6.69	4.72	5.56	5.73	4.22	3.98	4.34	4.05	6.28	4.9	4.84	5.09	5.04	3.94	5.36	5.68	5.61	4.51	5.42	4.72	5.32	7.67	5.76	5.55	6.08	6.93	4.52	6.4	8.1	4.27	4.98
hsa-miR-431-3p	1	2.31	1	3.24	1	3.85	1	3.13	2.59	2.77	3.51	1	3.57	4.3	1	4.99	3.63	3.27	3.8	2.92	4.03	3.85	1	1.8	2.94	1	4.07	3.32	3.13	2.46	3	1	3.84	4.11	2.31	1	3.57	1	3.25	3.78	1	3.7	3.86	3.6	3.02	5.14	2	1	2.96
hsa-miR-431-5p	1	1	4.19	3.15	1	3.05	1	1	1	1.77	1.19	1	1	1	1	2.42	1	1	2.37	1	1	1	1	2.39	1	1	1	2.88	1	1	2.84	1	1	1	1	1	1	1	1	1	1	1	1	1	1	1	1	1	1
hsa-miR-30c-1-3p	7.98	8.27	6.7	6.8	7.63	8.26	5.01	7.42	7.02	7.98	7.94	6.79	6.87	7.93	7.47	9.32	8.12	7.57	8.18	6.63	7.16	8.28	6.13	6.43	6.23	6.73	7.78	6.96	6.3	7.07	7.51	5.95	7.4	8.14	6.47	5.82	7.31	5.59	6.45	7.04	5.96	7.7	7.9	8.48	6.12	9.14	6.26	5.85	5.65
hsa-miR-34c-5p	1	1	1	1	1	1	2.74	1	1	1	1	1	1	1	1	1	1	1	1	1	1	1	1	1	1	1	1	1	1	1	1	1	2.33	1	1	1	1	1	1	1	1	1	1	1	1	1	1	1	1
hsa-miR-34c-3p	4.44	4.59	1	3.54	3.9	4.47	1	4.18	3.59	4.71	4.08	3.94	3.39	3.56	3.41	5.29	4.42	3.35	3.86	3.29	2.86	3.26	3.08	1	2.58	1	4.27	2.84	3.45	2.73	3.32	1	2.32	3.52	3.61	1	3.89	1	3.26	4.21	1	4.52	4.24	5.05	1	5.16	3.15	1	1
hsa-miR-432-3p	5.23	4.49	3.63	3.76	4.08	4.89	3.59	4.62	3.7	4.73	4.07	3.57	3.45	4.4	4	5.33	4.49	3.88	4.33	1	3.84	3.83	3.02	3.46	2.78	2.35	4.52	3.28	1	2.62	3.41	2.92	3.01	3.68	3.42	3.86	4.18	1	4.15	3.92	1	4.54	4.9	5.35	3.62	6	4.51	3.36	3.71
hsa-miR-432-5p	4.54	3.4	2.64	3.28	1	3.12	1	3.25	1	3.16	1	1	1	3.29	2.79	4.72	3.74	3.6	2.66	1	3.44	3.54	1	2.35	2.05	1	3.28	1	1	2.9	2.7	2.52	2.6	3.66	2.72	1	3.04	1	3.32	1	1	1	3.91	4.08	3.16	5.04	1	1	1
hsa-miR-3192-5p	1	1	1	1	1	1	1	1	1	2.01	2.51	1	1	2.43	1	4.6	3.4	1	1	1	2.01	3.53	1	1	2.09	1	1	1	1	1	3.02	1	1	2.3	3.1	2.48	2.96	1	3.78	3.85	1	3.25	3.13	4.52	1	3.95	4.95	3.21	1
hsa-miR-3192-3p	6.26	5.77	5.56	5.37	5.46	6.3	4.39	6.11	5.5	6.46	5.78	5.11	5.49	5.58	5.44	7.18	6.08	5.5	5.78	5.14	5.55	5.81	4.35	4.76	3.94	4.53	6.33	5.02	5.02	4.91	5.04	4.51	5.34	5.57	5.42	5.2	5.91	4.42	5.13	5.58	5.01	5.73	6.36	6.89	4.99	7.4	5.33	5.16	4.97
hsa-miR-2467-3p	5.56	6.48	5.23	5.05	3.74	5.94	5.33	5.99	4.86	5.93	5.92	5.02	5.26	5.7	5.94	7.25	6.55	5.47	5.85	4.67	5	6	5.88	4.73	4.04	4.09	6.24	4.9	4.74	4.98	5.96	5.19	5.59	5.98	5.24	4.98	5.36	4.92	5.62	5.81	4.3	5.69	5.95	6.82	4.44	6.95	6.24	4.69	5.34
hsa-miR-2467-5p	1	2.67	1	1	1	1	1	1	1	1	1	1	1	2.32	1	1.99	2.5	1	1	1	1	1	1	1	1	1	1	1	1	1	1	1	1	1	1.91	1	1.37	1	1	1	1	2.55	1	3.39	1	1	2.66	1	2.93
hsa-miR-199b-5p	5.59	5.31	4.3	4.16	4.2	5.27	3.22	4.34	3.99	5.02	4.25	4.01	4.75	3.9	4.15	5.62	4.49	3.93	4.08	2.86	3.64	4.35	2.56	3.28	1	3.35	4.42	3.35	2.53	3.67	4.09	3.35	3.49	4.15	3.79	2.69	4.09	1	4.04	4.26	4.04	4.83	4.73	5.49	3.63	5.98	3.17	3.04	3.02
hsa-miR-6793-5p	5.68	6.08	5.21	4.27	3.88	5.53	3.15	4.65	4.41	5.88	5.25	4.33	5.17	5.46	4.84	6.53	5.92	5.25	5.68	4.78	4.91	5.19	4.26	4.31	3.97	4.4	5.85	4.56	4.3	4.8	5.19	4.71	4.86	5.54	4.98	4	4.95	4.28	4.62	5.28	4.08	5.15	5.66	6.43	4.31	6.58	5.27	4.72	4.68
hsa-miR-6780b-3p	7.29	7.33	6.38	5.94	5.94	6.96	4.78	6.78	6.06	7.11	6.31	5.29	5.68	6.32	6.16	7.77	6.86	5.83	6.32	5.37	5.8	6.3	4.91	5.04	4.56	5.1	6.7	5.72	5	5.53	5.9	5.26	5.84	6.5	6.05	5.4	6.42	5.43	6.23	6.74	5.54	6.79	7.01	7.74	5.67	8.18	6.02	5.62	5.69
hsa-miR-6780b-5p	10.49	11.95	11.16	10.42	10.55	11.86	8.51	10.89	11.04	11.65	11.2	10.6	10.96	12.15	11.47	13.51	12.22	11.91	12.4	12.01	11.5	10.48	9.77	10.5	9.85	9.74	12.72	11.37	11.55	11.45	11.19	10.4	10.43	11.23	11.22	10.1	11.03	10.17	9.51	12.05	10.67	11.57	12.03	11.83	10.3	12.19	11.18	9.99	10.04
hsa-miR-6793-3p	5.15	5.09	4.36	4.66	4.41	4.97	3.9	5.23	4.6	5.62	4.97	4.32	4.59	5.15	4.73	6.04	5.52	4.8	5.15	3.91	4.89	5.1	3.94	4.18	4.01	3.99	5.95	5.04	4.16	4.83	4.53	3.97	4.61	5.37	4.76	4.12	4.47	3.49	4.08	4.81	4.1	4.56	5.04	5.29	4.46	6.32	4.33	3.96	3.98
hsa-miR-1306-5p	7.09	7.06	6.39	6.26	6.34	7.55	4.99	7.07	6.37	7.41	6.77	5.76	6.44	6.87	6.59	8.28	7.35	6.53	7.17	6.18	6.43	6.79	5.17	5.5	5.15	5.59	7.58	6.25	5.72	6.12	6.44	5.67	6.48	6.94	6.29	5.76	6.71	5.9	5.99	6.92	5.93	6.86	7.35	8.03	6.19	8.4	6.52	6.21	5.91
hsa-miR-1306-3p	3.67	3.62	1	1	1	3.5	1	1	1	1	1.74	3.53	2.6	3.51	3.03	4.88	2.99	3.21	1	2.33	2.95	3.23	1	3.02	1	1	4.28	1	1	1	3.23	1	2.89	4.19	2.64	1	3.35	1	3.84	4.44	1	3.52	3.85	4.57	1	4.62	2.78	1	2.96
hsa-miR-550b-2-5p	1	1	1	1	1	1	1	3.18	1	3.13	3.29	2.77	3.38	3.73	3.03	4.94	3.68	3.22	3.95	1	1	4.07	1	1	1	1	3.66	3.11	1	3.14	1	2.35	3.02	3.58	1.81	2.46	3.23	1	1	3.34	1	4.23	4.06	5.21	1	5.13	3.39	2.84	1
hsa-miR-6729-5p	14.34	15.13	14.66	14.15	14.18	14.95	12.62	14.68	14	14.71	14.73	13.91	14.37	14.51	14.23	15.83	15.03	14.24	14.77	13.99	13.99	14.2	13.25	13.42	13.28	12.79	15.25	14.02	13.51	13.88	14.31	13.66	14.04	14.36	14.37	13.73	14.29	13.83	13.81	14.85	13.53	14.59	14.79	15.11	13.72	15.51	14.23	13.77	13.6
hsa-miR-6729-3p	8.66	8.24	7.61	7.36	7.55	8.39	6.09	7.82	7.17	8.17	7.58	6.73	7.19	7.52	7.09	8.75	7.85	7.3	7.82	6.67	7.2	7.48	6.21	6.52	6.23	6.39	8.45	7.26	6.59	6.97	6.97	6.35	6.95	7.43	7.27	6.61	7.39	6.36	6.88	7.14	6.41	7.44	7.91	8.42	6.84	8.98	7.07	6.82	6.95
hsa-miR-1268a	13.3	13.93	12.98	12.54	12.37	13.49	11.05	12.78	12.64	13.48	12.74	12.05	12.55	13.35	12.78	14.57	14.02	12.87	13.51	12.83	12.89	12.26	11.41	12.02	11.69	11.29	14.03	12.88	12.39	12.72	12.91	12.73	12.68	13.29	13.26	12.16	12.59	12.64	11.84	13.5	12.46	12.97	13.37	13.88	12.09	14.07	12.29	12.03	11.71
hsa-miR-1268b	12.28	13.02	12.15	11.44	11.4	12.44	10.07	11.63	11.57	12.41	11.5	10.97	11.32	12.09	11.66	13.21	12.78	11.57	12.31	11.61	11.68	10.99	10.42	10.89	10.6	10.16	12.75	11.55	11.21	11.5	11.84	11.7	11.48	12.02	12.15	11.04	11.32	11.63	10.83	12.39	11.35	11.79	12.3	12.77	11.09	12.86	11.7	10.95	10.74
hsa-miR-1269a	1	1	1	1	2.93	1	1	1	1	1	1.07	1	1	1	1	2.52	1	1	1	1	1	1	1	1	1	1	1	1	1	1	2.98	1	1	1	1	1	1	1	1	1	1	4.4	1	1	1	2.8	1	1	1
hsa-miR-1269b	1	1	1	1	1	1	1	1	1	1	1	1	1	2.15	1	3.62	1	1	1	1	2.04	1	1	1	1	1	1	1	2.91	2.29	1	1	1	2.31	1	1	2.49	1	1	1	1	1	1	1	1	1	1	1	1
hsa-miR-1260a	7.69	7.54	6.87	6.76	6.89	7.77	6.32	7.46	6.9	7.71	7.29	6.73	6.86	7.31	7.07	8.7	8.18	6.98	7.42	7.05	6.9	7.45	6.25	6.3	6.13	6	8.02	6.82	6.62	6.98	8.36	6.69	7.01	7.58	7.57	7.16	7.36	6.99	7.11	7.52	6.38	7.42	7.84	8.5	6.81	8.51	7.27	6.6	7.02
hsa-miR-1260b	8.55	9.12	8.19	8.09	8.44	9.43	7.85	8.75	7.75	9.32	8.22	7.99	8.26	8.77	8.32	10.74	11.03	8.4	8.64	8.91	8.82	8.73	7.78	7.7	7.06	6.6	9.49	7.91	8.54	8.61	9.89	8.06	8.33	9.01	9.64	8.75	8.63	8.37	8.48	9.41	8.99	8.61	8.96	9.67	8.15	9.1	8.79	7.92	8.8
hsa-miR-4722-3p	6.85	6.82	5.8	5.63	5.66	6.67	5.16	6.53	5.61	6.72	6.27	5.17	5.6	6.16	5.79	7.59	6.64	5.95	6.46	5.42	5.76	6.15	4.65	4.97	5.08	5.46	6.97	5.85	5.29	5.77	5.82	5.26	5.73	6.32	6.21	5.52	6.25	4.78	5.77	6.58	5.03	6.86	6.54	7.34	5.49	7.61	5.92	5.37	5.42
hsa-miR-4722-5p	7.77	8.17	6.7	6.84	6.39	7.36	5.63	7.37	6.66	7.63	7.45	7.05	7.38	7.27	7.42	8.86	8.01	7.09	7.67	6.94	7.25	7.21	6.51	6.53	6.3	6.63	7.78	6.85	6.44	6.77	7.26	6.75	7.1	7.41	6.94	7.03	7.28	6.98	6.92	7.66	6.61	7.34	7.63	8.25	6.99	8.53	7.14	6.79	6.69
hsa-miR-1273e	6.28	7.5	6.43	6.72	5.72	7.41	4.29	7.33	5.55	7.49	7.35	6.91	7.28	6.95	7.49	8.61	7.63	6.8	6.68	6.55	6.79	7.96	6.6	5.95	6.14	5.84	7.49	6.22	6.24	5.93	7.19	6.58	7.34	7.15	5.78	5.69	6.32	5.66	6.5	6.41	3.78	6.84	7.23	8.05	6.09	7.99	6.75	4.64	6.32
hsa-miR-1273f	7.55	8.69	7.71	8.06	6.57	8.4	5.09	8.19	6.19	8.25	8.05	7.2	7.73	7.25	7.53	9.01	8.09	7.31	6.94	6.1	6.78	8.5	7.13	6.44	6.3	6.25	8.49	6.27	6.39	6.53	7.28	6.59	7.44	7.86	6.3	6.63	6.82	7.11	7.59	6.95	4.41	7.64	7.68	8.87	6.43	8.75	7.68	5.65	7.31
hsa-miR-1273c	1	4.25	1	2.8	3.38	3.81	1	4.04	3.69	5.02	4.78	3.21	4.72	6.22	5.36	7.16	5.59	5.01	5.49	5.33	5.19	4.9	4.1	4.11	3.69	2.55	5.98	4.27	5.13	4.63	5.56	4.74	5.08	5.3	3.4	3.84	3.95	1	4.14	4.11	1	4.78	5.34	4.81	3.85	5.85	3.02	1	3.88
hsa-miR-1273d	1	1	1	3.45	1	1	1	3.28	1	3.3	2.4	2.84	2.99	3.48	1	5.12	3.66	2.66	1	1	2.17	3.65	1	1.55	2.03	1	2.74	1	1	1	1	1	2.87	2.76	1	1	1.55	1	1	3.1	1	1	2.58	3.86	1	3.16	2.46	1	1
hsa-miR-1273a	4.42	6.12	5.05	5.39	4.14	5.67	1	5.47	2.6	5.89	5.87	5.2	5	5.41	5.24	6.9	6.02	5.19	4.5	2.79	4.56	6.13	5.35	4.37	3.62	4.14	5.97	3.49	3.79	4.16	5.36	4.79	4.92	5.46	3.52	4.51	4.54	1	4.88	4.47	1	5.37	5.19	6.31	3.75	6.32	5.16	1	4.48
hsa-miR-4433-3p	9.72	10.15	9.24	8.56	8.92	10.16	7.07	9.33	9.15	10.19	9.62	8.81	9.37	10.04	9.62	11.18	10.55	9.69	10.26	8.91	9.31	9.34	8.1	8.31	8.25	8.45	11.3	9.29	8.7	9.23	9.64	8.95	9.37	10.05	9.27	8.63	8.94	8.75	8.41	9.57	8.34	9.53	10	10.64	8.65	10.86	9.19	8.81	8.55
hsa-miR-4433-5p	8.33	7.66	7.15	6.46	6.92	7.69	5.43	7.19	6.45	7.24	7	6.33	6.49	6.95	6.69	8.31	7.52	6.77	7.28	6.43	6.74	7	5.64	5.95	5.69	5.83	7.97	6.73	5.98	6.38	6.66	5.73	6.44	6.92	6.64	5.97	6.6	5.81	6.47	7.09	5.91	7.05	7.32	7.94	6.15	8.14	6.65	6.14	6.02
hsa-miR-3074-3p	1	2.58	1	1	1	3.69	1	1	2.66	3.6	3.26	3.11	1	3.93	3.54	4.96	3.68	3.92	3.9	2.35	3.03	3.15	1	1.75	1	1	3.96	2.95	3.17	3.55	3.49	3.23	2.75	3.69	2.87	1	2.66	1	1	3.44	3.11	3.51	3.52	3.86	1	4.47	3.53	1	1
hsa-miR-3074-5p	4.18	3.77	1	1	3.58	4.13	1	3.86	3.24	4.72	3.63	1	3.21	4.46	3.8	5.16	4.9	2.95	4.65	1	3.85	3.7	1	2.77	1	1	4.92	2.81	3.35	2.1	3.82	1	3.3	4.51	3.21	1	3.06	1	3.13	1	1	3	1	4.19	1	4.69	1	1	1
hsa-miR-1295a	1	2.87	1	1	1	1	1	1	1	1	1.23	1	1	1	1	1	1	1	1	1	2.22	1	1	1	1	1	2.32	1	1	1	1	1	1	1	1	1	1.59	1	1	1	1	1	1	1	1	1	1	1	1
hsa-miR-328-5p	14.76	14.29	13.25	12.97	13.2	14.46	11.17	13.17	12.64	13.64	13.38	12.32	12.95	13.4	12.94	14.6	13.68	13	13.61	12.58	12.88	13.27	11.82	12.21	11.78	12.17	13.97	12.72	12.19	12.81	12.85	12.38	12.9	13.38	13.05	12.31	12.86	12.26	12.45	13.34	12.22	13.1	13.25	13.96	12.18	14.44	12.45	12	11.97
hsa-miR-328-3p	7.63	7.31	6.9	6.78	6.76	7.75	5.49	7.27	6.61	7.47	6.77	5.9	6.44	6.95	6.41	8.31	7.48	6.48	6.95	5.98	6.57	7.01	5.43	5.83	5.57	5.54	7.8	6.52	5.84	6.29	6.29	5.59	6.59	6.96	6.73	6.13	6.84	6.01	6.58	7.06	5.77	6.96	7.29	7.98	6.13	8.4	6.73	6.18	6.55
hsa-miR-4697-5p	10.72	9.93	8.88	8.73	9.15	10.06	7.61	9.41	8.81	9.78	9.7	9.02	9.26	9.65	9.51	11.05	10.31	9.51	10	9.25	9.52	9.71	8.51	8.88	8.57	8.67	10.58	9.54	8.98	9.3	9.34	8.89	9.41	9.67	9.02	8.63	9.08	8.64	8.8	9.39	8.5	9.14	9.59	10.12	8.58	10.51	8.57	8.31	8.36
hsa-miR-4697-3p	6.77	6.5	6.1	5.63	5.58	6.59	4.3	6.26	5.51	6.39	5.92	4.99	5.38	5.84	5.57	7.17	6.57	5.57	6.23	4.87	5.49	5.77	4.17	4.94	4.2	4.87	6.55	5.49	4.49	4.95	5.42	5.04	5.47	5.62	5.74	5.04	5.82	5.39	5.37	6.16	4.84	5.96	6.28	6.89	5.28	7.41	5.6	5.36	5.13
hsa-miR-1245a	1	1	1	1	1	1	1	1	1	1	1	1	1	1	1	1	1	1	1	1	1	1	1	1	1	1	1	1	1	1	1	1	1	1	2.46	1	1	1	1	1	1	1	1	1	1	1	1	1	1
hsa-miR-1255a	1	1	1	1	1	1	1	1	1	1	1	1	1	1	1	1	1	1	2.13	1	1	1	1	1	1	1	1	1	1	1	1	1	1	1	1	1	1	1	1	1	1	1	1	1	1	1	1	1	1
hsa-miR-3064-5p	1	2.82	1	1	1	3.74	1	2.94	1	2.94	2.5	1	3.81	3.68	2.9	4.41	3.76	3.08	3.53	2.24	3.93	1	1	2.67	2.92	3.52	2.98	1	1	1	1	1	3.2	3.85	3.22	2.55	3.64	1	1	3.12	1	2.44	3.49	4.6	2.68	4.86	1	2.79	1
hsa-miR-3064-3p	4.1	3.29	3.21	3.18	2.95	4.37	1	1	3.78	3.83	4.1	1	3.25	4.18	1	4.87	3.9	3.34	4.26	1	2.9	4.63	1	2.69	2.72	3.06	4.55	1	1	4.04	3.17	1	3.8	4.41	3.78	3.35	4.25	4.77	3.76	4.61	3.34	5.41	4.77	5.04	3.61	5.24	3.01	2.58	3.6
hsa-miR-6835-3p	1	1	1	1	1	1	1	1	1	2.19	1	1	1	1	1	1	1	1	1	1	1.99	1	1	1.66	1	1	1	1	1	1	1	1	1	1	1	1	1	1	1	1	1	1	1	1	1	1	2.54	1	1
hsa-miR-6835-5p	9.33	8.03	6.64	7.6	8.04	8.24	5.68	7.55	7.49	7.69	8.03	7.12	7.2	6.89	6.97	8.97	7.71	6.68	7.27	4.92	7.48	8.84	6.73	6.22	6.02	6.73	9.23	7.65	5.64	6.38	6.43	5.71	7.78	7.91	5.49	5.93	7.59	5.34	7.36	5.61	4.56	6.86	6.91	8.32	5.81	9.08	7.3	5.89	6.5
hsa-miR-1185-2-3p	8.77	7.88	7.64	7.45	7.85	7.9	7.47	8.43	7.98	8.72	8.75	8.58	8.66	8.82	9.08	9.36	8.98	8.64	9.04	8.63	8.9	8.97	8.05	8.62	8.89	8.22	8.6	8.6	8.62	8.52	8.43	8.55	9.04	8.6	7.47	8.05	8.21	8.07	8.49	6.8	7.28	8.14	8.41	8.04	8.47	8.96	6.52	7.12	7.91
hsa-miR-219a-2-3p	1	1	1	1	1	1	1	1	1	1	1	1	3.01	1	1	3.7	1	1	1	1	1	1	1	1	1	1	1	1	1	1	1	1	1	1	1	1	1	1	1	1	1	2.79	1	1	1	1	1	1	1
hsa-miR-381-3p	1	1	1	1	1	1	1	1	1	1	1	1	1	1	1	1	1	1	1	1	3.03	1	1	3	2.46	1	1	1	1	1	1	1	2.24	1	1.34	1	3.14	1	1	1	1	1	1	2.55	1	1	1	1	1
hsa-miR-381-5p	1	1	1	1	1	1	1	1	1	3.1	2.11	1	1	1	1	3.46	1	1	1	1	2.87	1	1	1	1	1	1	1	1	1	1	1	2.91	1	1.47	1	2.72	1	1	1	1	1	1	1	1	3.14	1	1	1
hsa-miR-29c-5p	1	3.33	1	1	2.82	3.17	1	1	1	2.69	1.65	1	1	2.97	1	3.59	3.09	2.55	1	1	1	1	1	1.73	1	1	1	1	3.25	1	1	1	2.25	1	1	1	1.94	1	1	3.71	1	3.19	3.03	3.75	1	4.17	1	1	1
hsa-miR-4666a-5p	1	1	1	1	1	1	1	1	1	1	1	1	1	1	1	1	1	1	1	1	1	1	1	1	1	1	1	1	1	1	1	1	1	1	1	1	1	1	3.08	1	1	1	1	1	1	1	1	1	1
hsa-miR-4666a-3p	1	1	1	1	1	1	1	1	1	1	1.38	1	1	1	1	1	1	1	1	1	1	1	1	1	1	1	1	1	1	1	1	1	1	1	1	1	1	1	1	1	1	1	1	1	1	1	1	1	1
hsa-miR-29c-3p	1	1	1	1	1	1	1	1	1	1	1	1	1	1	1	1	3.04	1	1	3.17	1	1	1	1	1	1	1	1	3.29	1	1	1	1	1	2.9	1	3.39	1	3.35	3.82	2.91	1	1	3.7	1	1	6.57	1	1
hsa-miR-7154-5p	1	1	1	1	1	1	1	1	1	1	1	1	1	1.84	1	1	1	1	1	1	1	1	1	1	1	1	1	1	1	1	1	1	1	1	1	1	1	1	1	1	1	1	1	1	1	1	1	1	1
hsa-miR-7154-3p	1	1	1	1	1	1	1	1	1	2.5	1.61	1	1	3.23	1	4.42	3.6	1	3.13	1.95	1	1	2.67	1	1	1	1	1	1	2.16	3.64	1	1	2.4	1	1	1	1	1	1	1	1	1	1	1	4.07	1	1	1
hsa-miR-6796-5p	6.42	6.6	5.7	5.55	4.6	6.3	4.3	5.38	5.15	6.05	5.32	5.29	5.36	5.65	5.56	6.7	6.31	5.61	6.05	4.95	5.3	5.41	3.98	4.31	4.18	4.09	6.95	4.57	4.53	5.58	5.64	5.05	4.89	5.96	5.45	4.48	5.36	6.69	5.07	5.7	4.64	5.68	6.08	6.56	4.83	6.65	5.32	4.7	4.27
hsa-miR-5581-5p	5.44	4.89	4.52	4.81	4.5	4.94	1	4.04	3.64	4.54	6.58	6.16	5.98	5.46	6.45	6.76	5.18	6.12	6.5	5.29	5.77	5.17	4.58	5.83	5.29	5.64	5.91	5.98	5.57	5.14	5.61	5.03	5.51	5.13	3.08	2.71	3.99	1	4.55	1	1	4.77	5.67	5.37	5.06	6.17	4.23	3.61	3.76
hsa-miR-6796-3p	8.45	8.14	7.25	6.75	6.96	7.86	5.65	7.29	6.82	7.7	7.32	6.65	6.9	7.3	6.86	8.37	7.47	7.04	7.5	6.5	7.1	7.2	5.53	6.37	6.02	6.41	8.16	6.95	6.36	6.77	6.72	5.9	6.88	7.16	6.75	5.96	6.82	6	6.72	7.15	6.02	7.35	7.38	7.94	6.28	8.55	6.7	6.45	6.33
hsa-miR-5581-3p	5.49	5.09	4.54	2.62	3.68	4.73	2.77	4.73	4.01	5.23	4.53	3.3	4.07	4.47	4.23	5.82	4.82	4.22	4.03	2.88	4.02	4.4	2.94	3.32	3.45	3.23	5.36	3.95	3.2	4.19	3.75	4.17	3.83	4.7	4.36	3.44	4.88	1	4.54	4.62	3.84	5.04	4.99	5.8	4.1	6.48	4.57	3.45	3.72
hsa-miR-371a-3p	1	3.17	2.59	3.63	2.96	3.35	1	1	1	2.7	3.29	1	1	3.18	2.92	4.28	3.01	1	2.55	1	2.03	1	1	1	1	1	3.18	3.2	3.2	1	3.11	1	2.49	3.03	3.23	3.14	3.05	1	1	3.65	1	2.49	3.02	3.28	2.67	3.35	1.79	1	1
hsa-miR-371a-5p	9.29	8.26	7.24	7.47	7.37	8.52	6.44	8.25	7.46	8.66	9.2	8.27	8.43	8.43	8.83	10.17	9.09	8.75	9.29	7.82	8.77	9.06	7.45	7.91	7.58	8.25	10.03	8.51	7.64	8.14	8.42	7.62	8.58	8.96	7.42	7.3	8.25	7.31	7.65	7.51	6.66	8.18	8.94	9.5	7.63	10.09	7.53	7.43	7.35
hsa-miR-6821-3p	5.5	4.81	4.87	4.29	3.61	5.49	2.86	4.61	4.3	5.15	4.66	3.11	4.27	4.87	4.03	6.26	5.22	4.78	4.96	3.77	4.46	4.46	2.57	3.4	3.19	3.51	5.68	3.51	2.76	4.11	4.08	2.46	3.61	4.7	5.01	4.22	5.2	1	4.78	5.76	3.35	5.4	4.97	6.07	3.99	6.27	4.33	3.97	4.29
hsa-miR-6821-5p	10.63	11.69	10.78	9.95	10.23	11.36	6.95	10.5	10.03	11.18	10.56	9.87	10.38	11.23	10.43	12.55	11.68	10.6	11.24	10.59	10.61	10.28	9.24	9.67	9.29	9.25	11.25	10.12	10.2	10.33	10.5	9.8	10.06	10.75	10.74	9.66	10.37	9.62	9.75	11.54	10.41	10.79	10.89	11.51	9.74	11.86	10.15	9.63	9.39
hsa-miR-6782-5p	8.18	8.3	7.69	7.02	7.33	8.35	5.76	7.51	6.81	8.17	7.73	7.25	7.72	7.69	7.34	9.33	8.87	7.63	8.07	7.32	7.12	7.91	6.33	6.31	6.59	6.72	8.54	7.11	6.97	7.31	7.88	7.12	7.51	8.01	7.46	6.51	7.34	7.05	6.88	7.97	6.6	7.73	8.21	9.03	6.53	9.17	7.26	6.81	6.7
hsa-miR-6782-3p	6.57	6.35	5.64	5.37	5.33	6.36	4.25	6.2	5.73	6.42	5.8	4.54	5.29	5.59	5.34	7.15	6.34	5.32	6.08	4.89	5.36	5.71	4.35	4.43	3.97	4.76	6.31	5.12	4.49	4.84	5.51	4.71	5.24	5.99	5.64	4.89	5.72	4.87	5.26	5.57	4.32	5.83	6.37	7.07	5.04	7.5	5.66	5.03	5.03
hsa-miR-3117-5p	1	1	1	1	1	1	1	1	1	1	1	1	1	1	1	1	1	1	1	1	1	1	1	1.65	1	1	1	1	1	1	1	1	1	1	1	1	1	1	1	1	1	1	1	1	1	1	1	1	1
hsa-miR-3117-3p	1	1	1	1	1	1	1	1	1	1	1	1	1	1	1	2.89	3.14	1	1	1	1	1	1	1.44	1	1	1	1	1	1	1	1	1	1	1	1	1	1	1	1	1	1	1	1	1	1	1	1	1
hsa-miR-552-5p	1	1	1	1	1	1	1	1	1	1	2.04	1	1	1	1	1	1	1	1	1	1	1	1	1	1	1	1	1	1	1	1	1	1	1	1	1	3.55	1	1	1	1	1	1	1	1	1	1	1	1
hsa-miR-552-3p	1	1	1	1	1	1	1	1	1	1	2.5	1	1	1.94	1	3.41	1	1	1	1	1	1	1	1	1	1	1	1	1	1	1	1	1	1	1	1	1	1	1	1	1	3.8	1	1	1	1	1	1	1
hsa-miR-30c-2-3p	1	1	2.9	1	1	1	1	1	1	1	1	1	1	2.82	3.79	5.23	4.82	3.84	2.3	1	3.04	3.93	1	2.47	1	3.32	1	2.98	1	1	2.99	2.43	2.21	3.81	3.89	1	2.9	1	3.43	1	1	1	1	3.29	1	4.58	2.49	1	1
hsa-miR-4684-3p	1	1	1	1	1	1	1	4.18	4.25	5.42	5.39	4.03	4.93	5.64	4.59	8.18	6.94	3.61	5.69	5.29	4.9	5.65	3.7	3.15	2.96	4.84	5.02	3.12	4.07	3.09	5.36	4.71	4.93	6.2	5.13	4.24	4.76	3.91	4.67	5.65	4.86	5.49	5.55	6.63	4.29	7.28	4.91	4.5	4.18
hsa-miR-4684-5p	1	2.83	1	1	3.06	1	1	1	1	3.32	1	1	1	1	1	2.09	1	1	1	1	1	3.17	1	1	2.29	1	1	1	1	2.1	1	1	1	1	2.4	1	2.56	1	1	1	1	2.94	1	2.87	3.41	3.21	2.68	1	1
hsa-miR-132-5p	1	1	1	1	1	1	1	1	1	1	1	1	1	1	1	1	1	1	1	1	1	1	1	1	1	1	1	1	1	1	1	1	1	1	1.42	1	1.64	1	1	1	4.35	1	1	1	1	1	1	1	1
hsa-miR-132-3p	1	2.42	1	3.38	1	1	1	1	1	2.24	1	1	1	2.84	1	3.23	1	1	1	2.5	1	1	1	1	2.89	1	1	1	1	1	1	1	1	2.91	1	1	1	1	1	1	1	2.5	1	2.32	3.52	1	1	1	1
hsa-miR-487a-3p	1	1	1	1	1	1	1	1	1	1	1.98	1	1	1	1	2.17	1	1	2.72	2.58	1	1	1	2.33	1	4	1	1	2.61	1	1	1	1	2.2	1.77	1	1.53	1	1	1	1	1	1	1	1	3.2	1	1	1
hsa-miR-487a-5p	4.43	4.55	3.41	3.06	3.64	4.66	1	4.07	3.35	4.42	4.29	3.43	3.57	4.44	3.94	5.71	4.84	4.19	4.54	3.29	4.06	3.68	2.66	3.5	2.57	3.22	4.26	3.2	3.38	3.26	2.89	2.43	4.21	4.2	4.03	2.8	4.32	1	3.56	3.86	1	3.37	4.82	5.7	3.85	6.04	3.43	3.25	3.63
hsa-miR-20a-3p	1	1	1	1	1	1	1	1	1	1	1	1	1	1	3.01	1.8	1	1	1	1	1	1	1	1	1	1	1	1	1	1	1	1	1	1	3.09	1	1	1	1	1	1	1	1	1	1	2.65	1	1	1
hsa-miR-20a-5p	1	1	1	1	1	1	1	1	1	1	1	1	1	1	1	1	1	1	1	1	1	1	2.8	1	1	1	1	1	1	1	1	1	1	1	2.74	1	1	1	1	5.89	1	1	1	1	1	1	5.61	2.76	1
hsa-miR-670-3p	1	1	1	1	1	1	1	1	1	1	1	1	1	1	1	1	1	1	1	1	1	1	1	1	1	1	1	1	1	1	1	1	1	1	1	1	1	1	1	1	1	1	1	1	1	1	1	1	1
hsa-miR-670-5p	3.6	1	1	3.05	1	1	1	1	1	3.7	3.79	1	2.67	4.12	1	4.37	3.41	4.1	3.28	1	1	2.99	1	2.15	1	3.27	3.25	1	1	3.24	1	1	1	3.97	3.09	1	1.97	6.45	3.1	3.44	1	4.8	3.89	4.28	2.82	4.96	2.49	1	1
hsa-miR-4723-3p	8.22	7.74	6.71	6.49	6.62	7.52	5.24	7.41	6.56	7.36	7.14	6.33	6.51	6.97	6.7	8.46	7.5	6.69	7.1	6.2	6.62	7.17	5.53	5.95	5.69	6.03	8.02	6.62	6.1	6.22	6.79	5.74	6.53	7.05	6.58	6.17	6.9	6.01	6.54	7.19	5.84	7.18	7.43	8.17	6.07	8.64	6.66	6.36	6.2
hsa-miR-4723-5p	13.99	11.23	9.65	9.34	10.13	10.72	7.96	10.03	9	10.69	10.58	9.72	10.12	10.63	10.34	12.36	11.24	10.67	11.31	10.21	10.47	10.55	8.52	9.64	9.09	9.99	11.47	10.33	9.57	10.04	10.44	9.38	10.21	10.71	9.57	8.72	9.63	8.39	9.32	10.46	8.69	9.81	10.41	10.91	9	12.03	8.95	9.26	8.4
hsa-miR-1185-1-3p	9.29	8.25	8.29	8.23	8.34	8.48	8.02	9.04	8.55	9.35	9.35	9.13	9.04	9.22	9.7	9.85	9.4	9.08	9.55	9.15	9.38	9.45	8.63	9.27	9.42	8.8	9.17	9.2	9.06	8.91	8.95	9.02	9.31	9.06	8.06	8.66	8.85	8.64	8.92	7.5	7.69	8.63	8.83	8.53	8.87	9.3	6.77	7.66	8.21
hsa-miR-6718-5p	1	1	1	1	1	1	3.49	1	1	1	1	1	1	2.61	2.81	3.99	1	1	2.69	1	3.29	1	1	2.76	1	1	1	1	1	1	1	1	1	3.02	1	1	1.39	1	1	1	1	1	1	3.75	1	3.26	1	1	1
hsa-miR-7850-5p	1	3.56	1	1	1	3.37	1	1	1	2.36	2.14	1	1	3.91	1	4.78	4.05	4.04	2.56	1	3.06	1	1	1.68	1	1	3.41	1	1	1	1	2.32	1	3.6	1	1	2.44	1	1	1	1	3.71	2.44	4.81	1	4.73	1.92	1	1
hsa-miR-605-5p	1	4.12	1	3.03	2.76	3.83	1	3.8	3.11	4.3	2.25	3.74	1	2.58	3.41	4.8	3.79	3.38	1.96	3.46	3.32	1	1	3.08	2.78	1	3.54	3.29	1	1	2.64	1	3.04	3.84	3.18	3.05	4.05	1	3.26	3.54	1	3.53	4.14	4.79	1	5.41	3.94	1	1
hsa-miR-605-3p	1	1	1	1	1	1	1	1	1	1	1	1	1	1	1	1	1	1	1	1	1	1	1	1	1	1	1	1	1	1	1	1	1	1	1	1	1	1	1	1	1	1	1	1	1	1	1	1	1
hsa-miR-6834-3p	7.03	6.85	6.01	5.59	5.89	6.91	4.74	6.46	5.96	6.95	5.97	5.17	5.47	6.04	5.82	7.58	6.61	6.04	6.31	5.18	5.62	6.17	4.66	4.96	4.28	5.18	6.62	5.62	4.78	5.38	5.75	5.19	5.65	6.21	5.88	4.89	5.91	4.95	5.64	6.24	4.85	6.43	6.86	7.38	5.35	7.84	5.88	5.4	5.58
hsa-miR-6834-5p	1	5.98	3.38	2.79	1	4.46	1	3.75	2.9	4.62	4.16	3.2	3.66	4.22	4.01	5.91	5.64	3.81	4.65	3.31	4.38	4.4	2.68	3.06	2.1	2.95	4.86	3.72	3.71	3.07	4.09	3.5	4.42	4.86	4.89	3.71	4.04	3.65	4.49	6.05	2.92	4.63	4.62	7.08	3.01	5.81	6.67	3.69	4.39
hsa-miR-380-3p	1	3.05	1	3.08	1	1	1	1	1	1	1	1	1	1	1	1	1	1	1	1	1	1	1	1	1	1	1	1	1	1	1	1	1	1	3.75	1	2.3	1	1	1	1	1	1	1	1	1	1	1	1
hsa-miR-380-5p	1	1	1	1	1	1	2.69	1	1	1	1	1	1	1	1	1.64	1	1	2.14	2.23	1	1	1	1.87	1	1	1	1	2.63	1	1	1	1	1	3.06	1	1	1	1	1	1	1	1	1	1	1	1	1	1
hsa-miR-6848-3p	7.3	6.54	5.77	5.84	5.65	6.79	4.7	6.31	5.75	6.5	6.46	5.58	5.95	6.25	5.94	7.63	6.55	6.03	6.28	5.02	5.9	6.44	4.87	5.05	4.86	5.05	6.94	5.83	5.26	5.61	5.7	4.87	5.74	6.28	5.47	5.22	5.91	4.85	5.79	5.74	4	6.05	6.57	6.93	5.42	7.61	5.66	5.14	5.43
hsa-miR-6848-5p	9.16	9.99	9.19	8.56	8.73	10.1	7.07	9.23	8.87	9.81	9.52	8.73	9.1	9.89	9.4	11.04	10.48	9.55	10.15	8.95	9.24	9.03	7.96	8.31	8.11	8.32	10.69	9.12	8.58	9.06	9.47	8.81	9.04	9.84	9.35	8.55	8.91	8.84	8.38	9.81	8.67	9.62	10.04	10.48	8.6	10.66	9.23	8.73	8.45
hsa-miR-29b-3p	1	1	1	1	1	1	1	1	1	1	1	1	1	1	3.2	2.23	1	1	1	1	1	1	1	1.62	1	1	1	1	1	1	1	1	1	2.76	2.69	1	2.84	1	1	2.98	1	1	1	3.47	1	2.48	4.04	1	1
hsa-miR-7153-5p	1	1	1	1	1	1	1	1	1	1	1	2.7	1	2.29	1	1	3.99	3.01	2.25	1	1.96	1	1	1	1	2.77	1	1	2.63	1	1	1	1	1	1	1	1	6.79	1	1	1	1	1	1	1	1	1	1	1
hsa-miR-7153-3p	1	1	1	1	1	1	1	1	1	1	1	1	1	1	1	1	1	1	1	1	1	1	1	1	1	1	1	1	1	1	1	1	1	1	1	1	1	6.66	1	1	1	1	1	1	1	1	1	1	1
hsa-miR-4724-3p	1	1	1	1	1	1	1	1	1	1	1	1	1	1	1	1	1	1	1	2.38	1	1	1	1	1	1	1	1	1	1	1	1	1	1	1	1	1	1	1	1	1	1	1	1	1	1	1	1	1
hsa-miR-4724-5p	1	3.09	1	1	1	1	1	1	1	1	1	1	1	2.75	1	4.47	1	3.06	2.99	1	1	1	1	2.49	1	1	1	1	1	2.52	1	1	1	3	1	1	1.98	1	1	1	1	3.29	1	4.16	1	4.14	1	1	1
hsa-miR-6820-5p	8.79	9.4	8.7	8.04	8.2	9.2	6.78	8.88	8.02	9.21	8.88	8.14	8.45	9.09	8.67	10.43	9.91	8.93	9.58	8.96	8.85	8.29	7.3	8.01	7.51	7.47	9.37	8.54	8.73	8.52	8.82	7.96	8.1	8.85	9.57	7.97	8.9	8.08	8.21	10.33	8.8	9.27	9.44	10.29	8.01	10.1	9.5	7.88	8.07
hsa-miR-519a-3p	1	1	1	1	1	1	2.8	1	1	1	1.54	1	1	1	2.87	1.46	1	1	1	1	1	1	1	3.03	1	1	2.46	1	1	1	1	1	1	1	1.19	2.47	1	1	1	1	1	1	1	2.82	1	1	1	1	1
hsa-miR-548ah-5p	1	1	1	1	1	1	1	1	1	1.82	1	1	1	4.48	1	1	1	1	1	1	1	1	1	1	1	1	1	1	1	1	1	1	1	1	1.54	1	1	1	1	1	1	1	1	1	1	1	1	1	1
hsa-miR-548ah-3p	1	1	1	1	1	1	1	1	1	1	1	1	1	1	1	1	1	1	1	1	1	1	1	1	1	1	1	1	1	1	1	1	1	1	1	1	1.69	1	1	3.31	1	1	1	1	1	1	1	1	1
hsa-miR-4670-3p	1	1	1	1	1	1	1	1	1	1	1	1	1	1	1	1	1	1	1	1	1	1	1	1.55	1	1	1	1	1	1	1	1	1	1	1	1	1	1	1	1	1	1	1	1	1	1	1	1	1
hsa-miR-4670-5p	1	1	1	1	1	1	1	1	1	1	1	1	1	1	1	1	1	3.08	1	1	2.54	1	1	1	1	1	1	1	1	1	1	1	1	2.86	1	1	1	1	1	1	1	2.95	1	1	1	1	1	1	1
hsa-miR-6820-3p	6.86	7.01	6.31	5.28	5.44	6.37	4.26	6.21	5.73	6.64	5.89	5.04	5.57	6.06	5.62	7.5	6.59	5.64	6.2	5.2	5.68	5.9	4.38	4.9	4.59	4.99	6.1	5.18	4.7	5.21	5.63	4.59	5.5	5.98	6.01	5.02	6.1	4.99	5.58	6.47	4.96	6.47	6.42	7.16	5.33	7.83	5.74	5.51	5.15
hsa-miR-3944-3p	5.87	5.46	4.42	4.68	4.64	5.23	4.16	5.54	4.39	5.66	5.64	4.87	5.22	5.72	5.24	6.9	5.93	5.26	5.22	4.49	5.02	5.46	4.71	4.37	4.04	4.07	6.08	4.65	3.98	4.86	5.42	4.19	4.78	5.57	5.09	4.38	5.49	4.31	5.22	5.7	4.47	5.29	5.89	6.6	4.74	6.85	5.61	4.51	5.02
hsa-miR-3944-5p	1	3.68	2.83	1	1	3.19	1	3.53	2.7	2.99	3.12	2.9	2.61	3.89	3.1	5.23	4.76	3.44	4.38	3.09	3.36	3.9	1	2.5	2.62	2.88	4.71	2.79	3.36	3.34	3.78	1	3.35	4.22	2.58	1	2.73	5.42	1	3.67	1	3.65	4.31	4.43	1	4.72	3.54	2.71	1
hsa-miR-28-5p	1	1	3.64	1	1	1	2.63	1	1	1	2.94	3.19	1	1.95	3.48	2.43	1	1	1	1	1	1	1	2.64	2.4	2.55	2.51	1	1	2.39	1	2.5	1	1	1.94	1	2.39	1	1	1	1	3.93	1	2.19	1	1	4.28	1	1
hsa-miR-28-3p	1	1	1	1	3.94	1	1	1	1	2.49	1	1	1	1	1	1.57	1	2.7	1	3.53	1	1	1	1	2.79	1	1	1	1	1	1	1	0	1	1	1	2.66	1	1	1	3.05	5.43	1	3.5	1	2.99	1	1	1
hsa-miR-4738-3p	5.53	6.38	5.71	5.34	4.64	6.23	4.12	5.95	5.05	6.17	6.25	5.12	5.95	6.23	5.92	7.32	6.51	5.8	6.29	5.21	5.7	6.04	4.97	4.63	4.78	4.92	6.51	5.47	5.28	5.46	6.12	5.36	5.84	6.14	5.81	5.19	5.89	5.51	5.55	6.05	4.08	6.37	6.67	7.25	5.23	7.53	5.79	5.63	5.08
hsa-miR-4738-5p	1	1	1	1	1	1	1	1	1	1	1	1	1	1	1	1	1	1	1	1	1	1	1	1	1	1	1	1	1	1	1	1	1	1	1	1	1	1	1	1	1	1	1	1	1	1	1	1	1
hsa-miR-5582-5p	1	1	1	1	1	1	1	1	1	1	1	1	1	1	1	1	1	1	1	1	1	1	1	1	1	1	1	1	1	1	1	1	1	1	1	1	1	1	1	1	1	1	1	1	1	1	1	1	1
hsa-miR-5582-3p	1	1	1	1	1	1	1	1	1	1	1	1	1	1	1	1	1	1	1	1	1	1	1	1	1	1	1	1	1	1	1	1	1	1	1	1	1	1	1	1	1	1	1	1	1	1	1	1	1
hsa-miR-33a-5p	1	1	1	1	1	1	1	1	1	1	1	1	1	1	1	1	1	1	1	1	1	1	1	1	1	2.54	1	1	1	1	1	1	1	1	2.71	1	1	1	1	1	1	1	1	1	1	1	1	1	1
hsa-miR-33a-3p	1	1	1	1	1	1	1	1	1	1	1	1	1	1	1	3.9	2.64	1	1	2.17	2.55	1	1	2.12	1	1	2.57	1	1	1	1	1	1	2.94	1.87	1	1.99	1	1	1	1	1	2.69	3.49	1	3.51	1	1	1
[truncated: 556 more rows]
[truncated: 232 more columns]
