# Supplementary material for: Serum micro-RNAs with mutation-targeted RNA modification: a potent cancer detection tool constructed using an optimized machine learning workflow
Source: Sci Rep. 2024 Apr 19;14:9016. doi: 10.1038/s41598-024-59480-y (PMC11031599; doi:10.1038/s41598-024-59480-y)
Supplement: Supplementary file 4 — Supplementary Information 4. [file 41598_2024_59480_MOESM4_ESM.zip › 4 GPL18941/review.R]

library(doParallel)
cl <- makePSOCKcluster(30,outfile='')

clusterEvalQ(cl, .libPaths( c('/refdir/Rlib',
                              "/home/data/t010325/R/x86_64-pc-linux-gnu-library/4.3",
                              "/home/data/t010325/R/x86_64-pc-linux-gnu-library/4.2")))

registerDoParallel(cl)


library(caret)
library(limma)

library(smotefamily)
library(e1071)
library(randomForest)
library(dplyr)
setwd('~/RMvar/7caret/review/')
featuregene=read.table("~/RMvar/7caret/rfe_rf/RFE.gene_all_v2_non_boder_non_between.txt",header = F,sep = "\t",check.names = F)
lassagene=read.table("~/RMvar/7caret/LASSO.gene_all_v2(non_boder_non_norbetween).txt",header = F,sep = "\t",check.names = F)

samegene=intersect(lassagene[,1],featuregene[,1])


library(caretEnsemble)


library("gbm")

library(pROC)
library(ggsci)
#######################################################

##############GPL18941

#引用包
library(limma)
library(sva)
library(impute)
outFile="merge.txt"       #输出文件
setwd("~/RMvar/7caret/review/4GPL18941/")      #设置工作目录

#获取目录下所有".txt"结尾的文件
files=dir()
files=grep("*.txt$", files, value=T)
geneList=list()

#读取所有txt文件中的基因信息，保存到geneList
for(file in files){
  if(file==outFile){next}
  rt=read.table(file, header=T, sep="\t", check.names=F)      #读取输入文件
  geneNames=as.vector(rt[,1])      #提取基因名称
  geneNames=gsub("(.*?)\\,.*", "\\1", geneNames)
  uniqGene=unique(geneNames)       #基因取unique
  header=unlist(strsplit(file, "\\.|\\-"))
  geneList[[header[1]]]=uniqGene
}

#获取交集基因
interGenes=Reduce(intersect, geneList)

#数据合并
allTab=data.frame()
batchType=c()
for(i in 1:length(files)){
  inputFile=files[i]
  header=unlist(strsplit(inputFile, "\\.|\\-"))  #.号分割
  #读取输入文件，并对输入文件进行整理
  rt=read.table(inputFile, header=T, sep="\t", check.names=F)
  rt$DATA=gsub("(.*?)\\,.*", "\\1", rt[,1])
  rt=as.matrix(rt)
  rownames(rt)=rt[,1]
  exp=rt[,2:ncol(rt)]
  dimnames=list(rownames(exp),colnames(exp))
  data=matrix(as.numeric(as.matrix(exp)),nrow=nrow(exp),dimnames=dimnames)
  rt=avereps(data)
  #colnames(rt)=paste0(header[1], "_", colnames(rt))
  if (sum(is.na(rt)>0)) {
    knn_data=impute.knn(rt)
    rt=knn_data$data
  }
  
  #rt=normalizeBetweenArrays(rt)
  
  #数据合并
  if(i==1){
    allTab=rt[interGenes,]
  }else{
    allTab=cbind(allTab, rt[interGenes,])
  }
  batchType=c(batchType, rep(i,ncol(rt)))
}

sum(is.na(allTab))
#对数据进行矫正，输出矫正后的结果
outTab=ComBat(allTab, batchType, par.prior=TRUE)
valid_cohort<-outTab
outTab=rbind(geneNames=colnames(outTab), outTab)
write.table(outTab, file="GPL18941merge.txt", sep="\t", quote=F, col.names=F)


group=read.table('~/RMvar/7caret/review/GPL18941_clinic.csv',
                 row.names = 1,
                 header = T,sep = ',')
table(duplicated(rownames(group)))


samesample=intersect(rownames(group),colnames(valid_cohort))


valid_cohort<-valid_cohort[,samesample]
data_valid<-t(valid_cohort)
data<-cbind(group[samesample,],data_valid[samesample,samegene1])

####重新建模

# Create the training and test datasets
set.seed(1001)

# Step 1: Get row numbers for the training data
trainRowNumbers <- createDataPartition(data$PATIENT.DIAGNOSIS, p=0.7, list=FALSE)

# Step 2: Create the training  dataset
trainData <- data[trainRowNumbers,-1]

# Step 3: Create the test dataset
testData <- data[-trainRowNumbers,-1]


# Set the seed for reproducibility
set.seed(1021)


#Define the training control
fitControl <- trainControl(
  method = 'cv',                   # k-fold cross validation
  number = 5,                      # number of folds
  savePredictions = 'final',       # saves predictions for optimal tuning parameter
  classProbs = T,                  # should class probabilities be returned
  summaryFunction=twoClassSummary, # results summary function
  index=createFolds(trainData$type, k = 5, list = TRUE, returnTrain = T),#复现，固定K折样本，以便caretemsemble的整合
  allowParallel = T
) 

set.seed(20251)
#gbm Stochastic Gradient Boosting model
model_sgbm=train(type ~ ., data=trainData, method='gbm', tuneLength=50, trControl = fitControl)

set.seed(2025)
# Train the model using SVM
model_svmRadial = train(type ~ ., data=trainData, method='svmRadial', tuneLength=15, trControl = fitControl)


library(caretEnsemble)

models_multi=list(SVM=model_svmRadial,SGBT=model_sgbm)
class(models_multi)="caretList"
xyplot(resamples(models_multi))
modelCor(resamples(models_multi))

results <- resamples(models_multi)
summary(results)

# Box plots to compare models
scales <- list(x=list(relation="free"), y=list(relation="free"))
bwplot(results, scales=scales)


set.seed(101)
library("gbm")
gbm_ensemble <- caretStack(
  models_multi,
  method="gbm",
  verbose=FALSE,
  tuneLength=10,
  metric="ROC",
  trControl=trainControl(
    method="cv",
    number=10,
    savePredictions="final",
    classProbs=TRUE,
    summaryFunction=twoClassSummary
  )
)

save(gbm_ensemble,file = 'gbm_ensemble_GPL18941.RData')
library(pROC)
library(ggsci)
mypal=pal_nejm()(7)


#train
predict_table<-gbm_ensemble[["ens_model"]][["pred"]]
a=predict_table$pred
b=confusionMatrix(reference = factor(predict_table$obs), data = a, mode='everything', positive='cancer')
#confusionMatrix(table(trainData$type,a))

train_cohort=b$byClass
train_cohort=as.data.frame(train_cohort)


prob=predict_table$cancer
plot.roc(predict_table$obs,as.vector(prob),ylim=c(0,1),xlim=c(1,0),
         smooth=F, #绘制平滑曲线
         ci=T, 
         main="GPL18941(n = 3381)",
         col=mypal[2],#线的颜色
         lwd=2, #线的粗细
         legacy.axes=T,
         #print.thres="best",
         print.auc = T,print.auc.cex = 0.8,print.auc.col= mypal[4],
         print.auc.y = 0.1,print.auc.x=0.9)


#test
a=predict(gbm_ensemble,newdata = testData[,])
b=confusionMatrix(data = a,reference = factor(testData$type),  mode='everything', positive='cancer')
confusionMatrix(table(a,testData$type),mode='everything', positive='cancer')
prob=predict(gbm_ensemble,newdata = testData[,],type = "prob")
plot.roc(testData$type,as.vector(prob),ylim=c(0,1),xlim=c(1,0),
         smooth=F, #绘制平滑曲线
         ci=T, 
         main="GPL18941(n = 1443)",
         col=mypal[2],#线的颜色
         lwd=2, #线的粗细
         legacy.axes=T,
         #print.thres="best",
         print.auc = T,print.auc.cex = 0.8,print.auc.col= mypal[4],
         print.auc.y = 0.1,print.auc.x=0.9)

test_cohort=b$byClass
test_cohort=as.data.frame(test_cohort)


#all
predict_test_table<-cbind(testData[,1,drop = F],pred = a, RMvar_miRNA = prob)
predict_train_table<-cbind(trainData[predict_table$rowIndex,1,drop = F],
                           pred = predict_table$pred,
                           RMvar_miRNA = predict_table$cancer)
allpredict_table<-rbind(predict_train_table,predict_test_table)
colnames(allpredict_table)[1]<-"obs"
a=allpredict_table$pred
b=confusionMatrix(data = a,reference = factor(allpredict_table$obs),  mode='everything', positive='cancer')
b
prob<-allpredict_table$RMvar_miRNA
plot.roc(allpredict_table$obs,as.vector(prob),ylim=c(0,1),xlim=c(1,0),
         smooth=F, #绘制平滑曲线
         ci=T, 
         main="GPL18941(n = 4824)",
         col=mypal[2],#线的颜色
         lwd=2, #线的粗细
         legacy.axes=T,
         #print.thres="best",
         print.auc = T,print.auc.cex = 0.8,print.auc.col= mypal[4],
         print.auc.y = 0.1,print.auc.x=0.9)

all_cohort=b$byClass
all_cohort=as.data.frame(all_cohort)


cb=cbind(train_cohort,test_cohort,all_cohort)


write.table(cb,file = 'GPL18941.txt',quote = F,col.names = NA)
