# Supplementary material for: Serum micro-RNAs with mutation-targeted RNA modification: a potent cancer detection tool constructed using an optimized machine learning workflow
Source: Sci Rep. 2024 Apr 19;14:9016. doi: 10.1038/s41598-024-59480-y (PMC11031599; doi:10.1038/s41598-024-59480-y)
Supplement: Supplementary file 6 — Supplementary Information 6. [file 41598_2024_59480_MOESM6_ESM.xlsx]

## Sheet: Supplementary Table 1
Supplementary Table 1: miRNAs affected by RMVar
id	rm_id	snp_id	modification_type	species	chromosome	strand	position	snp_start	snp_end	reference_sequence	alterative_sequence	reference_base	alterative_base	gene	gene_database_id	gene_type	mature	gene_region	modification_sample	modification_sample_information	sample_peak_id	pubmed_id	confidence_level	rs_id	modification_function	snp_type	snp_database	snp_position	modification_site	tumor	sample	tissue	rbp_id	splice_record	mirna_id	clinvar_record	gwas_id	circrna_id
4276	RMVar_ID_4276	Human_SNP_ID_453429378	A-to-I	Human	chr11	-	1996783	1996783	1996783	GAGAGGGCCCACAGTGGACTTGGTGACGCTGTATGCCCTCACCGCTCAGCCCCTGGGGCTGGCTT	GAGAGGGCCCACAGTGGACTTGGTGACGCTGTGTGCCCTCACCGCTCAGCCCCTGGGGCTGGCTT	T	C	MIR675	Ensembl:ENSG00000284010	miRNA	hsa-miR-675-5p,hsa-miR-675-3p	exon	GSE100210	HepG2 cell line	-	29129909	RNA-Seq:(High)	rs1160118501	Functional Loss	SNV	dbSNP153	33..33	33	-	-	-	Human_RBP_ID_5169113,Human_RBP_ID_5415810,Human_RBP_ID_5436279,Human_RBP_ID_5460149,Human_RBP_ID_5489409,Human_RBP_ID_5550887		Human_miRNA_ID_2695680,Human_miRNA_ID_3190744	NA		RMVar_hsa_circ_116698,RMVar_hsa_circ_147551,RMVar_hsa_circ_128033,RMVar_hsa_circ_147555
20022	RMVar_ID_20022	Human_SNP_ID_275168793	A-to-I	Human	chr6	-	44254225	44254225	44254225	AGGAAAGGGGATGCAGAGCCCTGCCCAGCACCACCACCTCCTATGCTCCTGGATCCCTAGGCTCT	AGGAAAGGGGATGCAGAGCCCTGCCCAGCACCCCCACCTCCTATGCTCCTGGATCCCTAGGCTCT	T	G	MIR4647	Ensembl:ENSG00000284427	miRNA	hsa-miR-4647	exon	GSE100210	HepG2 cell line	-	29129909	RNA-Seq:(High)	rs1064730	Functional Loss	SNV	dbSNP153	33..33	33	-	-	-	Human_RBP_ID_665499,Human_RBP_ID_5152686,Human_RBP_ID_17664151,Human_RBP_ID_22514878,Human_RBP_ID_26539572,Human_RBP_ID_27102676,Human_RBP_ID_27350106,Human_RBP_ID_27527073		Human_miRNA_ID_2992656,Human_miRNA_ID_3142914	NA		RMVar_hsa_circ_85787,RMVar_hsa_circ_238779
28572	RMVar_ID_28572	Human_SNP_ID_110714885	A-to-I	Human	chr2	+	207754807	207754807	207754807	CTACAAGTGCAACTGGCACCTGTCTCCTGAATATTAAGCTTTTAATTTTTTGTTTCGGTCACTCT	CTACAAGTGCAACTGGCACCTGTCTCCTGAATGTTAAGCTTTTAATTTTTTGTTTCGGTCACTCT	A	G	MIR4775	Ensembl:ENSG00000284079	miRNA	hsa-miR-4775	exon	GSE38233;GSE100210	cultured B-cells;HepG2 cell line	-	2418366429129900	RNA-Seq:(High)	rs1187453694	Functional Loss	SNV	dbSNP153	33..33	33	-	-	-			Human_miRNA_ID_2764834	NA		RMVar_hsa_circ_206420,RMVar_hsa_circ_99464
28691	RMVar_ID_28691	Human_SNP_ID_477322371	A-to-I	Human	chr11	-	93733750	93733750	93733750	TGGAGGCTAAGGCAGGAGAAACACTTGAGCCCAGCGGTTTGAGGCTACAGTGAGATGTGATCCTG	TGGAGGCTAAGGCAGGAGAAACACTTGAGCCCGGCGGTTTGAGGCTACAGTGAGATGTGATCCTG	T	C	MIR1304	Ensembl:ENSG00000284458	miRNA	hsa-miR-1304-5p,hsa-miR-1304-3p	exon	GSE38233;GSE100210	cultured B-cells;HepG2 cell line	-	2418366429129900	RNA-Seq:(High)	rs370314043	Functional Loss	SNV	dbSNP153	33..33	33	-	-	-	Human_RBP_ID_8247400,Human_RBP_ID_10482385,Human_RBP_ID_18510853,Human_RBP_ID_18526299,Human_RBP_ID_19055707,Human_RBP_ID_23113250		Human_miRNA_ID_2517141,Human_miRNA_ID_2554086,Human_miRNA_ID_3135441,Human_miRNA_ID_3135966	NA		RMVar_hsa_circ_18352,RMVar_hsa_circ_328217,RMVar_hsa_circ_335162,RMVar_hsa_circ_10167,RMVar_hsa_circ_13604,RMVar_hsa_circ_12644,RMVar_hsa_circ_45263,RMVar_hsa_circ_152484,RMVar_hsa_circ_100091,RMVar_hsa_circ_370278,RMVar_hsa_circ_152483,RMVar_hsa_circ_361191
31298	RMVar_ID_31298	Human_SNP_ID_9794356	A-to-I	Human	chr1	-	37500943	37500943	37500943	AGACCCTATACATACCTGTTTCCATGCCTCCTAGAAGTTCCGAAGCCAGGGTAAGAGTTCTCATT	AGACCCTATACATACCTGTTTCCATGCCTCCTGGAAGTTCCGAAGCCAGGGTAAGAGTTCTCATT	T	C	MIR5581	Ensembl:ENSG00000263675	miRNA	hsa-miR-5581-5p,hsa-miR-5581-3p	exon	GSE100210	HepG2 cell line	-	29129909	RNA-Seq:(High)	rs1455837973	Functional Loss	SNV	dbSNP153	33..33	33	-	-	-	Human_RBP_ID_5158781,Human_RBP_ID_17224550			NA
41113	RMVar_ID_41113	Human_SNP_ID_354277490	A-to-I	Human	chr8	-	17681651	17681651	17681651	GGAGGAGAAGCAAGAGGGATTTATTGAATACTAGGTTTGAGCAAAAGTAATTGCGGTTTTGCCAT	GGAGGAGAAGCAAGAGGGATTTATTGAATACTGGGTTTGAGCAAAAGTAATTGCGGTTTTGCCAT	T	C	MIR548V	Ensembl:ENSG00000265520	miRNA	hsa-miR-548v	exon	GSE47997	K562 cells&HepG2 cells	-	23474544	RNA-Seq:(High)	rs936803416	Functional Loss	SNV	dbSNP153	33..33	33	-	-	-	Human_RBP_ID_16505437		Human_miRNA_ID_3135438	NA		RMVar_hsa_circ_110290,RMVar_hsa_circ_269307,RMVar_hsa_circ_355319,RMVar_hsa_circ_366028,RMVar_hsa_circ_350148,RMVar_hsa_circ_62952,RMVar_hsa_circ_285042,RMVar_hsa_circ_65722,RMVar_hsa_circ_250418,RMVar_hsa_circ_331197,RMVar_hsa_circ_343206,RMVar_hsa_circ_318393,RMVar_hsa_circ_250420,RMVar_hsa_circ_250421,RMVar_hsa_circ_250419
51254	RMVar_ID_51254	Human_SNP_ID_72455191	A-to-I	Human	chr2	-	53849195	53849195	53849195	AGAGACATAACTTCTTTCTTCGTAAGTTATATATGTCTACTTCTACCTGTGTTATCATAATAAAG	AGAGACATAACTTCTTTCTTCGTAAGTTATATGTGTCTACTTCTACCTGTGTTATCATAATAAAG	T	C	MIR3682	Ensembl:ENSG00000265452	miRNA	hsa-miR-3682-5p,hsa-miR-3682-3p	exon	GSE100210	HepG2 cell line	-	29129909	RNA-Seq:(High)	rs1047873	Functional Loss	SNV	dbSNP153	33..33	33	-	-	-	Human_RBP_ID_1919376			NA
51255	RMVar_ID_51255	Human_SNP_ID_72455192	A-to-I	Human	chr2	-	53849197	53849197	53849197	ATAGAGACATAACTTCTTTCTTCGTAAGTTATATATGTCTACTTCTACCTGTGTTATCATAATAA	ATAGAGACATAACTTCTTTCTTCGTAAGTTATGTATGTCTACTTCTACCTGTGTTATCATAATAA	T	C	MIR3682	Ensembl:ENSG00000265452	miRNA	hsa-miR-3682-5p,hsa-miR-3682-3p	exon	GSE100210	HepG2 cell line	-	29129909	RNA-Seq:(High)	rs966159718	Functional Loss	SNV	dbSNP153	33..33	33	-	-	-	Human_RBP_ID_1919376			NA
53768	RMVar_ID_53768	Human_SNP_ID_836100568	A-to-I	Human	chr2	+	207754807	207754807	207754807	CTACAAGTGCAACTGGCACCTGTCTCCTGAATATTAAGCTTTTAATTTTTTGTTTCGGTCACTCT	CTACAAGTGCAACTGGCACCTGTCTCCTGAATGTTAAGCTTTTAATTTTTTGTTTCGGTCACTCT	A	G	MIR4775	Ensembl:ENSG00000284079	miRNA	hsa-miR-4775	exon	GSE38233;GSE100210	cultured B-cells;HepG2 cell line	chr2:207754806..207754807	2418366429129900	RNA-Seq:(High)	rs1187453694	Functional Loss	SNV	ICGC,COSMIC	33..33	33	LAML,haematopoietic_and_lymphoid_tissue acute_myeloid_leukaemia	3	haematopoietic and lymphoid tissue			Human_miRNA_ID_2764834	NA		RMVar_hsa_circ_206420,RMVar_hsa_circ_99464
54359	RMVar_ID_54359	Human_SNP_ID_806468328	A-to-I	Human	chr10	+	68759390	68759390	68759390	TGAACTATCATTGTGCCACTGTACTCCAGCCTAGGCAACAAAATGAAATCCTGTCTAAAAATAAA	TGAACTATCATTGTGCCACTGTACTCCAGCCTGGGCAACAAAATGAAATCCTGTCTAAAAATAAA	A	G	AL513534.2	Ensembl:ENSG00000221184	miRNA	hsa-miR-1254	exon	GSE38233;GSE100210;GSE126723:GSM3611830,GSM3611831,GSM3611832	cultured B-cells;HepG2 cell line;Bronchiolar epithelium,BERP35T1 cell line	chr10:68759389..68759390	2.41837e+23	RNA-Seq:(High)	-	Functional Loss	SNV	ICGC,COSMIC	33..33	33	LAML,haematopoietic_and_lymphoid_tissue acute_myeloid_leukaemia	4	haematopoietic and lymphoid tissue	Human_RBP_ID_11401596,Human_RBP_ID_18510502			NA		RMVar_hsa_circ_14730,RMVar_hsa_circ_356781,RMVar_hsa_circ_307164,RMVar_hsa_circ_37797,RMVar_hsa_circ_124407,RMVar_hsa_circ_1627,RMVar_hsa_circ_143883,RMVar_hsa_circ_344019,RMVar_hsa_circ_115064,RMVar_hsa_circ_143889,RMVar_hsa_circ_143888,RMVar_hsa_circ_53594,RMVar_hsa_circ_337764,RMVar_hsa_circ_359965,RMVar_hsa_circ_6320,RMVar_hsa_circ_269541,RMVar_hsa_circ_29756,RMVar_hsa_circ_317570,RMVar_hsa_c…
54972	RMVar_ID_54972	Human_SNP_ID_878805672	A-to-I	Human	chr9	+	63819626	63819626	63819626	AATGTCCTTAATAGCAATCCTTAAATGCCATTAAGGACATTTGTGATTGATGGGAGGAGGATGAA	AATGTCCTTAATAGCAATCCTTAAATGCCATTGAGGACATTTGTGATTGATGGGAGGAGGATGAA	A	G	MIR4477B	Ensembl:ENSG00000266017	miRNA	hsa-miR-4477b	exon	GSE126723:GSM3611830,GSM3611831,GSM3611832	Bronchiolar epithelium,BERP35T1 cell line	chr9:63819626..63819627	31158229	RNA-Seq:(High)	-	Functional Loss	SNV	ICGC	33..33	33	LAML	1	-	Human_RBP_ID_5271687,Human_RBP_ID_17439166			NA
67467	RMVar_ID_67467	Human_SNP_ID_3434786	m1A	Human	chr1	-	12578958	12578958	12578958	AGCTGCTCCACCCTGACACCCCATCTGCCCTCAGACCACCAAGGCCTTCCTGCCGCGTATGCTGG	AGCTGCTCCACCCTGACACCCCATCTGCCCTCGGACCACCAAGGCCTTCCTGCCGCGTATGCTGG	T	C	MIR6730	Ensembl:ENSG00000276830	miRNA	hsa-miR-6730-5p,hsa-miR-6730-3p	exon	GSE135403:GSM4007704,GSM4007705,GSM4007706,GSM4007707	HTR8/Svneo,Hypoxia IP	chr1:12578922..12579813	32194978	MeRIP-seq:(Medium)	rs111644113	Functional Loss	SNV	dbSNP153	33..33	33	-	-	-	Human_RBP_ID_849461,Human_RBP_ID_22632879			NA		RMVar_hsa_circ_358191,RMVar_hsa_circ_322736,RMVar_hsa_circ_129347,RMVar_hsa_circ_278948,RMVar_hsa_circ_301191,RMVar_hsa_circ_129348
68864	RMVar_ID_68864	Human_SNP_ID_271339161	m1A	Human	chr6	+	28951104	28951104	28951104	GGGTCCAGGGTTCAAGTCCCTGTTCGGGCGGGAGTGGTGGCTTTTAGTACCTGATTCTGGTATCA	GGGTCCAGGGTTCAAGTCCCTGTTCGGGCGGGGGTGGTGGCTTTTAGTACCTGATTCTGGTATCA	A	G	JX944780:2	RNACentral:URS00002CDFCA	miRNA	JX944780	exon	GSE70485:GSM1782888,GSM1782889,GSM1782890,GSM1782891;GSE70485:GSM1782896,GSM1782897	HeLa cell line,mRNA;HEPG2 cell line,total RNA Untreated, competitive elution	chr6:28951039..28951122;chr6:28950978..28951125	26863196	MeRIP-seq:(Medium)	rs529570811	Functional Loss	SNV	dbSNP153	33..33	33	-	-	-	Human_RBP_ID_1046490,Human_RBP_ID_1217011,Human_RBP_ID_1245651,Human_RBP_ID_1670006,Human_RBP_ID_2017656,Human_RBP_ID_5268493,Human_RBP_ID_5276786,Human_RBP_ID_5451028,Human_RBP_ID_5477961,Human_RBP_ID_5511313,Human_RBP_ID_7589465,Human_RBP_ID_8270065,Human_RBP_ID_8641218,Human_RBP_ID_8899564,Human_RBP_ID_9193209,Human_RBP_ID_15778698,Human_RBP_ID_17041977,Human_RBP_ID_17419400,Human_RBP_ID_18072…			NA
68865	RMVar_ID_68865	Human_SNP_ID_271339162	m1A	Human	chr6	+	28951104	28951104	28951104	GGGTCCAGGGTTCAAGTCCCTGTTCGGGCGGGAGTGGTGGCTTTTAGTACCTGATTCTGGTATCA	GGGTCCAGGGTTCAAGTCCCTGTTCGGGCGGGTGTGGTGGCTTTTAGTACCTGATTCTGGTATCA	A	T	JX944780:2	RNACentral:URS00002CDFCA	miRNA	JX944780	exon	GSE70485:GSM1782888,GSM1782889,GSM1782890,GSM1782891;GSE70485:GSM1782896,GSM1782897	HeLa cell line,mRNA;HEPG2 cell line,total RNA Untreated, competitive elution	chr6:28951039..28951122;chr6:28950978..28951125	26863196	MeRIP-seq:(Medium)	rs529570811	Functional Loss	SNV	dbSNP153	33..33	33	-	-	-	Human_RBP_ID_1046490,Human_RBP_ID_1217011,Human_RBP_ID_1245651,Human_RBP_ID_1670006,Human_RBP_ID_2017656,Human_RBP_ID_5268493,Human_RBP_ID_5276786,Human_RBP_ID_5451028,Human_RBP_ID_5477961,Human_RBP_ID_5511313,Human_RBP_ID_7589465,Human_RBP_ID_8270065,Human_RBP_ID_8641218,Human_RBP_ID_8899564,Human_RBP_ID_9193209,Human_RBP_ID_15778698,Human_RBP_ID_17041977,Human_RBP_ID_17419400,Human_RBP_ID_18072…			NA
81307	RMVar_ID_81307	Human_SNP_ID_657020308	m1A	Human	chr19	-	6416497	6416497	6416497	GATTGACCACGCCAAGCAGCTTATCGAGGAAAAGATCGAGGTGGGTTGGGGCGGGCTCTGGGGAT	GATTGACCACGCCAAGCAGCTTATCGAGGAAAGGATCGAGGTGGGTTGGGGCGGGCTCTGGGGAT	T	C	MIR3940	Ensembl:ENSG00000284159	miRNA	hsa-miR-3940-5p,hsa-miR-3940-3p	exon	GSE123365:GSM3896231,GSM3896232,GSM3896233,GSM3896234,GSM3896235,GSM3896236	HEK-293T cells,m1A-IP-seq	-	31548705	m1A-IP-seq:(High)	rs1163363357	Functional Loss	SNV	dbSNP153	33..33	33	-	-	-	Human_RBP_ID_528914,Human_RBP_ID_769524,Human_RBP_ID_1893552,Human_RBP_ID_3578750,Human_RBP_ID_5585953,Human_RBP_ID_6793082,Human_RBP_ID_8496441,Human_RBP_ID_9090425,Human_RBP_ID_17502093,Human_RBP_ID_18442156,Human_RBP_ID_18996245,Human_RBP_ID_22240797,Human_RBP_ID_22504024,Human_RBP_ID_22524560,Human_RBP_ID_22812859,Human_RBP_ID_22979940,Human_RBP_ID_25438099,Human_RBP_ID_26997280,Human_RBP_ID_…	Human_Splice_Rec_1944567,Human_Splice_Rec_1944607,Human_Splice_Rec_1944621		NA		RMVar_hsa_circ_28642,RMVar_hsa_circ_64113
81347	RMVar_ID_81347	Human_SNP_ID_657115702	m1A	Human	chr19	-	6736713	6736713	6736713	TCTGAACTGCCTCTGCCTCCTTGGTCTCCGGCAGGGGGAGAAGCGAGCGGACATCCAGCTGAACA	TCTGAACTGCCTCTGCCTCCTTGGTCTCCGGCCGGGGGAGAAGCGAGCGGACATCCAGCTGAACA	T	G	MIR6791	Ensembl:ENSG00000283950	miRNA	hsa-miR-6791-5p,hsa-miR-6791-3p	exon	GSE70485:GSM1782888,GSM1782889,GSM1782890,GSM1782891;GSE70485:GSM1972527,GSM1972528,GSM1972529,GSM1972530;GSE70485:GSM1972531,GSM1972532	HeLa cell line,mRNA;HEPG2 cell line,mRNA Glucose starvation 4h;HEPG2 cell line,mRNA heat shock 4h	chr19:6736606..6736763;chr19:6736674..6736779;chr19:6736676..6736762	26863196	MeRIP-seq:(Medium)	rs182148180	Functional Loss	SNV	dbSNP153,HGVD	33..33	33	-	-	-				NA
81629	RMVar_ID_81629	Human_SNP_ID_658189556	m1A	Human	chr19	-	10403487	10403487	10403487	CCGCCACCCGAGCCGGAGCGGGCTGGGCCGCCAAGGCAAGATGGTGGACTACAGCGTGTGGGACC	CCGCCACCCGAGCCGGAGCGGGCTGGGCCGCCGAGGCAAGATGGTGGACTACAGCGTGTGGGACC	T	C	MIR1181	Ensembl:ENSG00000284268	miRNA	hsa-miR-1181	exon	GSE73941:GSM1906567,GSM1906568,GSM1906569,GSM1906570	HEK293T,ALKBH3 KO	chr19:10403401..10403575	26863410	MeRIP-seq:(Medium)	rs775786517	Functional Loss	SNV	dbSNP153	33..33	33	-	-	-	Human_RBP_ID_1553604,Human_RBP_ID_4558062,Human_RBP_ID_8840505,Human_RBP_ID_9381954,Human_RBP_ID_9428504,Human_RBP_ID_17670343,Human_RBP_ID_22371224,Human_RBP_ID_24545740,Human_RBP_ID_24559938		Human_miRNA_ID_2218716,Human_miRNA_ID_3130488	NA		RMVar_hsa_circ_84394,RMVar_hsa_circ_192356
81630	RMVar_ID_81630	Human_SNP_ID_658189557	m1A	Human	chr19	-	10403487	10403487	10403487	CCGCCACCCGAGCCGGAGCGGGCTGGGCCGCCAAGGCAAGATGGTGGACTACAGCGTGTGGGACC	CCGCCACCCGAGCCGGAGCGGGCTGGGCCGCCCAGGCAAGATGGTGGACTACAGCGTGTGGGACC	T	G	MIR1181	Ensembl:ENSG00000284268	miRNA	hsa-miR-1181	exon	GSE73941:GSM1906567,GSM1906568,GSM1906569,GSM1906570	HEK293T,ALKBH3 KO	chr19:10403401..10403575	26863410	MeRIP-seq:(Medium)	rs775786517	Functional Loss	SNV	dbSNP153	33..33	33	-	-	-	Human_RBP_ID_1553604,Human_RBP_ID_4558062,Human_RBP_ID_8840505,Human_RBP_ID_9381954,Human_RBP_ID_9428504,Human_RBP_ID_17670343,Human_RBP_ID_22371224,Human_RBP_ID_24545740,Human_RBP_ID_24559938		Human_miRNA_ID_2218716,Human_miRNA_ID_3130488	NA		RMVar_hsa_circ_84394,RMVar_hsa_circ_192356
84571	RMVar_ID_84571	Human_SNP_ID_666196124	m1A	Human	chr19	+	41869651	41869651	41869651	CTGGCTCACAGCCAGGAGGGAAGGGGCTGAGAACAGGACCTGTGCTCACTGGGGCCTGCATGACC	CTGGCTCACAGCCAGGAGGGAAGGGGCTGAGACCAGGACCTGTGCTCACTGGGGCCTGCATGACC	A	C	MIR6797	Ensembl:ENSG00000276926	miRNA	hsa-miR-6797-5p,hsa-miR-6797-3p	exon	GSE70485:GSM1782888,GSM1782889,GSM1782890,GSM1782891	HeLa cell line,mRNA	chr19:41869648..41869780	26863196	MeRIP-seq:(Medium)	rs1555841524	Functional Loss	SNV	dbSNP153	33..33	33	-	-	-	Human_RBP_ID_5261565,Human_RBP_ID_8488634,Human_RBP_ID_22503037			NA		RMVar_hsa_circ_323257
90340	RMVar_ID_90340	Human_SNP_ID_703578819	m1A	Human	chr22	-	37844274	37844274	37844274	AGGGAAGTAGGTCCGTTGGTCGGTCGGGAACGAGGCTCAGGCGGCCAGGCCCGCGCGGAGCCGTT	AGGGAAGTAGGTCCGTTGGTCGGTCGGGAACGGGGCTCAGGCGGCCAGGCCCGCGCGGAGCCGTT	T	C	MIR658	Ensembl:ENSG00000284197	miRNA	hsa-miR-658	exon	GSE70485:GSM1972519,GSM1972520,GSM1972521,GSM1972522,GSM1972523,GSM1972524,GSM1972525;GSE70485:GSM1972527,GSM1972528,GSM1972529,GSM1972530;GSE70485:GSM1972531,GSM1972532	HEPG2 cell line,mRNA untreated;HEPG2 cell line,mRNA Glucose starvation 4h;HEPG2 cell line,mRNA heat shock 4h	chr22:37843960..37844384;chr22:37844084..37844373;chr22:37844126..37844325	26863196	MeRIP-seq:(Medium)	rs1346864630	Functional Loss	SNV	dbSNP153	33..33	33	-	-	-	Human_RBP_ID_245790,Human_RBP_ID_4696455,Human_RBP_ID_17285904,Human_RBP_ID_17399103,Human_RBP_ID_17515099,Human_RBP_ID_21896403,Human_RBP_ID_21937772,Human_RBP_ID_24534506,Human_RBP_ID_24539054,Human_RBP_ID_24540346		Human_miRNA_ID_2209659	NA		RMVar_hsa_circ_81722,RMVar_hsa_circ_214220
92561	RMVar_ID_92561	Human_SNP_ID_518907675	m1A	Human	chr12	-	123364787	123364784	123364787	AGGCAGAGCAGGACGCCGCTGCTGCCGCCGCCACCGCCGCCTCCGCTCCAGTCGCCTCTGGTCCT	AGGCAGAGCAGGACGCCGCTGCTGCCGCCGCC___GCCGCCTCCGCTCCAGTCGCCTCTGGTCCT	CGGT	C	MIR8072	Ensembl:ENSG00000284425	miRNA	hsa-miR-8072	exon	GSE70485:GSM1782888,GSM1782889,GSM1782890,GSM1782891	HeLa cell line,mRNA	chr12:123364669..123364825	26863196	MeRIP-seq:(Medium)	rs539121918	Functional Loss	DEL	dbSNP153	33..35	33	-	-	-	Human_RBP_ID_230030,Human_RBP_ID_4247115,Human_RBP_ID_8787016,Human_RBP_ID_9279345,Human_RBP_ID_18457105	Human_Splice_Rec_1439573,Human_Splice_Rec_1439635		NA
92562	RMVar_ID_92562	Human_SNP_ID_518907705	m1A	Human	chr12	-	123364807	123364807	123364807	CAAGATGGCGGCGGGGAGGTAGGCAGAGCAGGACGCCGCTGCTGCCGCCGCCACCGCCGCCTCCG	CAAGATGGCGGCGGGGAGGTAGGCAGAGCAGGCCGCCGCTGCTGCCGCCGCCACCGCCGCCTCCG	T	G	MIR8072	Ensembl:ENSG00000284425	miRNA	hsa-miR-8072	exon	GSE70485:GSM1782894,GSM1782895	HEPG2 cell line,total RNA rearranged at 60c	chr12:123364722..123364887	26863196	MeRIP-seq:(Medium)	rs1262473597	Functional Loss	SNV	dbSNP153	33..33	33	-	-	-	Human_RBP_ID_230030,Human_RBP_ID_4247115,Human_RBP_ID_8787016,Human_RBP_ID_9279345,Human_RBP_ID_17357423,Human_RBP_ID_18457105			NA
92563	RMVar_ID_92563	Human_SNP_ID_518907708	m1A	Human	chr12	-	123364810	123364810	123364810	CGTCAAGATGGCGGCGGGGAGGTAGGCAGAGCAGGACGCCGCTGCTGCCGCCGCCACCGCCGCCT	CGTCAAGATGGCGGCGGGGAGGTAGGCAGAGCGGGACGCCGCTGCTGCCGCCGCCACCGCCGCCT	T	C	MIR8072	Ensembl:ENSG00000284425	miRNA	hsa-miR-8072	exon	GSE70485:GSM1972527,GSM1972528,GSM1972529,GSM1972530	HEPG2 cell line,mRNA Glucose starvation 4h	chr12:123350383..123364827	26863196	MeRIP-seq:(Medium)	rs1030822454	Functional Loss	SNV	dbSNP153	33..33	33	-	-	-	Human_RBP_ID_230030,Human_RBP_ID_4247115,Human_RBP_ID_8777876,Human_RBP_ID_9279345,Human_RBP_ID_11864974,Human_RBP_ID_17357423,Human_RBP_ID_18457105,Human_RBP_ID_23125236			NA
92564	RMVar_ID_92564	Human_SNP_ID_518907709	m1A	Human	chr12	-	123364810	123364810	123364810	CGTCAAGATGGCGGCGGGGAGGTAGGCAGAGCAGGACGCCGCTGCTGCCGCCGCCACCGCCGCCT	CGTCAAGATGGCGGCGGGGAGGTAGGCAGAGCCGGACGCCGCTGCTGCCGCCGCCACCGCCGCCT	T	G	MIR8072	Ensembl:ENSG00000284425	miRNA	hsa-miR-8072	exon	GSE70485:GSM1972527,GSM1972528,GSM1972529,GSM1972530	HEPG2 cell line,mRNA Glucose starvation 4h	chr12:123350383..123364827	26863196	MeRIP-seq:(Medium)	rs1030822454	Functional Loss	SNV	dbSNP153	33..33	33	-	-	-	Human_RBP_ID_230030,Human_RBP_ID_4247115,Human_RBP_ID_8777876,Human_RBP_ID_9279345,Human_RBP_ID_11864974,Human_RBP_ID_17357423,Human_RBP_ID_18457105,Human_RBP_ID_23125236			NA
104961	RMVar_ID_104961	Human_SNP_ID_547846293	m1A	Human	chr14	-	22956968	22956968	22956968	TGGGGTGTAGACGCTGCTGGCCAGCCCGCCCCAGCCGAGGTTCTCGGCACCGCCTTGAGAGCTTC	TGGGGTGTAGACGCTGCTGGCCAGCCCGCCCCCGCCGAGGTTCTCGGCACCGCCTTGAGAGCTTC	T	G	MIR4707	Ensembl:ENSG00000284118	miRNA	hsa-miR-4707-5p,hsa-miR-4707-3p	exon	GSE135403:GSM4007704,GSM4007705,GSM4007706,GSM4007707	HTR8/Svneo,Hypoxia IP	chr14:22956926..22956975	32194978	MeRIP-seq:(Medium)	rs1158707105	Functional Loss	SNV	dbSNP153	33..33	33	-	-	-	Human_RBP_ID_4308206,Human_RBP_ID_5176765,Human_RBP_ID_5315622,Human_RBP_ID_5352703,Human_RBP_ID_8182519,Human_RBP_ID_17481279,Human_RBP_ID_18418051,Human_RBP_ID_18926466,Human_RBP_ID_20001332,Human_RBP_ID_22438651,Human_RBP_ID_22532559,Human_RBP_ID_22758743,Human_RBP_ID_24530890	Human_Splice_Rec_1494115,Human_Splice_Rec_1494131,Human_Splice_Rec_1494161,Human_Splice_Rec_1494179,Human_Splice_Rec_1494207,Human_Splice_Rec_1494255,Human_Splice_Rec_1494269,Human_Splice_Rec_1494279,Human_Splice_Rec_1494305,Human_Splice_Rec_1494329	Human_miRNA_ID_3133515,Human_miRNA_ID_3133529,Human_miRNA_ID_3133775,Human_miRNA_ID_3137870,Human_miRNA_ID_3142192,Human_miRNA_ID_3143426	NA
109009	RMVar_ID_109009	Human_SNP_ID_624735921	m1A	Human	chr17	-	42823881	42823881	42823881	TCTCCCTAATGTTGCCTCTTTTCCACGGCCTCAGGGATGGAAGGGTCTAAGACGTCCAACAACAG	TCTCCCTAATGTTGCCTCTTTTCCACGGCCTCGGGGATGGAAGGGTCTAAGACGTCCAACAACAG	T	C	MIR6781	Ensembl:ENSG00000278447	miRNA	hsa-miR-6781-5p,hsa-miR-6781-3p	exon	GSE70485:GSM1972527,GSM1972528,GSM1972529,GSM1972530	HEPG2 cell line,mRNA Glucose starvation 4h	chr17:42823846..42823936	26863196	MeRIP-seq:(Medium)	rs1372148693	Functional Loss	SNV	dbSNP153	33..33	33	-	-	-	Human_RBP_ID_9072101			NA
116098	RMVar_ID_116098	Human_SNP_ID_816006893	m1A	Human	chr12	-	123364807	123364807	123364807	CAAGATGGCGGCGGGGAGGTAGGCAGAGCAGGACGCCGCTGCTGCCGCCGCCACCGCCGCCTCCG	CAAGATGGCGGCGGGGAGGTAGGCAGAGCAGGTCGCCGCTGCTGCCGCCGCCACCGCCGCCTCCG	T	A	MIR8072	Ensembl:ENSG00000284425	miRNA	hsa-miR-8072	exon	GSE70485:GSM1782894,GSM1782895	HEPG2 cell line,total RNA rearranged at 60c	chr12:123364722..123364887	26863196	MeRIP-seq:(Medium)	-	Functional Loss	SNV	ICGC	33..33	33	MALY	1	-	Human_RBP_ID_230030,Human_RBP_ID_4247115,Human_RBP_ID_8787016,Human_RBP_ID_9279345,Human_RBP_ID_17357423,Human_RBP_ID_18457105			NA
119885	RMVar_ID_119885	Human_SNP_ID_619117595	m5C	Human	chr17	-	17813482	17813482	17813482	GGAGAGCCCTGAGCCTCCACTCTCCTGGCCCCCAGGTGTTCCTACATGAGGCCACGGCCCGGCTG	GGAGAGCCCTGAGCCTCCACTCTCCTGGCCCCAAGGTGTTCCTACATGAGGCCACGGCCCGGCTG	G	T	MIR6777	Ensembl:ENSG00000274111	miRNA	hsa-miR-6777-5p,hsa-miR-6777-3p	exon	GSE93749:GSM2461423,GSM2461424	Hela,siCTRL	-	28418038	BS-Seq:(High)	rs745401185	Functional Loss	SNV	dbSNP153	33..33	33	-	-	-	Human_RBP_ID_22587696			NA
119886	RMVar_ID_119886	Human_SNP_ID_619117596	m5C	Human	chr17	-	17813483	17813483	17813483	TGGAGAGCCCTGAGCCTCCACTCTCCTGGCCCCCAGGTGTTCCTACATGAGGCCACGGCCCGGCT	TGGAGAGCCCTGAGCCTCCACTCTCCTGGCCCTCAGGTGTTCCTACATGAGGCCACGGCCCGGCT	G	A	MIR6777	Ensembl:ENSG00000274111	miRNA	hsa-miR-6777-5p,hsa-miR-6777-3p	exon	GSE93749:GSM2461423,GSM2461424	Hela,siCTRL	-	28418038	BS-Seq:(High)	rs1468252672	Functional Loss	SNV	dbSNP153	33..33	33	-	-	-	Human_RBP_ID_22587696			NA
119887	RMVar_ID_119887	Human_SNP_ID_619117597	m5C	Human	chr17	-	17813483	17813483	17813483	TGGAGAGCCCTGAGCCTCCACTCTCCTGGCCCCCAGGTGTTCCTACATGAGGCCACGGCCCGGCT	TGGAGAGCCCTGAGCCTCCACTCTCCTGGCCCACAGGTGTTCCTACATGAGGCCACGGCCCGGCT	G	T	MIR6777	Ensembl:ENSG00000274111	miRNA	hsa-miR-6777-5p,hsa-miR-6777-3p	exon	GSE93749:GSM2461423,GSM2461424	Hela,siCTRL	-	28418038	BS-Seq:(High)	rs1468252672	Functional Loss	SNV	dbSNP153	33..33	33	-	-	-	Human_RBP_ID_22587696			NA
119888	RMVar_ID_119888	Human_SNP_ID_619117598	m5C	Human	chr17	-	17813486	17813486	17813486	AGATGGAGAGCCCTGAGCCTCCACTCTCCTGGCCCCCAGGTGTTCCTACATGAGGCCACGGCCCG	AGATGGAGAGCCCTGAGCCTCCACTCTCCTGGACCCCAGGTGTTCCTACATGAGGCCACGGCCCG	G	T	MIR6777	Ensembl:ENSG00000274111	miRNA	hsa-miR-6777-5p,hsa-miR-6777-3p	exon	GSE93749:GSM2461423,GSM2461424	Hela,siCTRL	-	28418038	BS-Seq:(High)	rs755468102	Functional Loss	SNV	dbSNP153	33..33	33	-	-	-	Human_RBP_ID_22585411			NA
120045	RMVar_ID_120045	Human_SNP_ID_621388791	m5C	Human	chr17	+	29390682	29390682	29390682	CGAGGGGCCGCGGCGGGGGACCGAGAGGGCCTCGGCTGTGTGAGGACTAGAGGCGGCCGAGGCCC	CGAGGGGCCGCGGCGGGGGACCGAGAGGGCCTGGGCTGTGTGAGGACTAGAGGCGGCCGAGGCCC	C	G	MIR4523	Ensembl:ENSG00000284162	miRNA	hsa-miR-4523	exon	GSE93749:GSM2461427,GSM2461428	Hela,rip antibody: ALYREF	-	28418038	BS-Seq:(High)	rs1448548058	Functional Loss	SNV	dbSNP153	33..33	33	-	-	-	Human_RBP_ID_1131751,Human_RBP_ID_4465266,Human_RBP_ID_5260500,Human_RBP_ID_6575184,Human_RBP_ID_8815411,Human_RBP_ID_17888427,Human_RBP_ID_22445369,Human_RBP_ID_26958096,Human_RBP_ID_27838412		Human_miRNA_ID_3134230,Human_miRNA_ID_3135764	NA
121643	RMVar_ID_121643	Human_SNP_ID_386166589	m5C	Human	chr8	+	144079939	144079939	144079939	GGAGTGGGCCTGGCTCATGTGTCTGTCCTCTTCCAGATCCGGGGCTCCCGGGCTCGAGCCCTGCC	GGAGTGGGCCTGGCTCATGTGTCTGTCCTCTTGCAGATCCGGGGCTCCCGGGCTCGAGCCCTGCC	C	G	MIR6847	Ensembl:ENSG00000284200	miRNA	hsa-miR-6847-5p,hsa-miR-6847-3p	exon	GSE93749:GSM2461427,GSM2461428	Hela,rip antibody: ALYREF	-	28418038	BS-Seq:(High)	rs1184392788	Functional Loss	SNV	dbSNP153	33..33	33	-	-	-	Human_RBP_ID_957950,Human_RBP_ID_5406156,Human_RBP_ID_22688655	Human_Splice_Rec_1022357		NA		RMVar_hsa_circ_97907,RMVar_hsa_circ_255014
121763	RMVar_ID_121763	Human_SNP_ID_386397875	m5C	Human	chr8	-	144791988	144791988	144791988	GGCACGGCTACATCAAGGGCATCGTCAAGGTGCGGAACGCTGGCCGGGGCGGGAGGGGAAGGGAC	GGCACGGCTACATCAAGGGCATCGTCAAGGTGTGGAACGCTGGCCGGGGCGGGAGGGGAAGGGAC	G	A	MIR6850	Ensembl:ENSG00000283764	miRNA	hsa-miR-6850-5p,hsa-miR-6850-3p	exon	GSE93749:GSM2461423,GSM2461424	Hela,siCTRL	-	28418038	BS-Seq:(High)	rs777346795	Functional Loss	SNV	dbSNP153	33..33	33	-	-	-	Human_RBP_ID_1694345,Human_RBP_ID_5628903,Human_RBP_ID_8683408,Human_RBP_ID_18893964,Human_RBP_ID_19140694			NA		RMVar_hsa_circ_82581,RMVar_hsa_circ_255180,RMVar_hsa_circ_77055,RMVar_hsa_circ_80417,RMVar_hsa_circ_255181,RMVar_hsa_circ_255179,RMVar_hsa_circ_97186,RMVar_hsa_circ_255188,RMVar_hsa_circ_255190,RMVar_hsa_circ_301737
121990	RMVar_ID_121990	Human_SNP_ID_404885180	m5C	Human	chr9	-	83969750	83969750	83969750	CAGTCTGCCATATGGCACAGGCCATGCCTCTACAGGACAAATGATTGGTGCTGTAAAATGCAGCA	CAGTCTGCCATATGGCACAGGCCATGCCTCTATAGGACAAATGATTGGTGCTGTAAAATGCAGCA	G	A	MIR7-1	Ensembl:ENSG00000284179	miRNA	hsa-miR-7-5p,hsa-miR-7-1-3p	exon	GSE93749:GSM2461423,GSM2461424;GSE93749:GSM2461427,GSM2461428	Hela,siCTRL;Hela,rip antibody: ALYREF	-	28418038	BS-Seq:(High)	rs985147048	Functional Loss	SNV	dbSNP153	33..33	33	-	-	-	Human_RBP_ID_17579496,Human_RBP_ID_26766132			NA		RMVar_hsa_circ_91914,RMVar_hsa_circ_257445
125668	RMVar_ID_125668	Human_SNP_ID_687654225	m5C	Human	chr21	+	8987059	8987051	8987060	GCCGCGGGGATCGCCGAGGGCCGGTCGGCCGCCCCGGGTGCCGCGCGGTGCCGCCGGCGGCGGTG	GCCGCGGGGATCGCCGAGGGCCGGT_________CGGGTGCCGCGCGGTGCCGCCGGCGGCGGTG	TCGGCCGCCC	T	MIR3648-2	Ensembl:ENSG00000264462	miRNA	hsa-miR-3648	exon	GSE93749:GSM2461427,GSM2461428	Hela,rip antibody: ALYREF	-	28418038	BS-Seq:(High)	rs1257452757	Functional Loss	DEL	dbSNP153	26..34	33	-	-	-	Human_RBP_ID_281815,Human_RBP_ID_1100904,Human_RBP_ID_1200508,Human_RBP_ID_1242084,Human_RBP_ID_1381799,Human_RBP_ID_5201859,Human_RBP_ID_5599180,Human_RBP_ID_8261422,Human_RBP_ID_8544973,Human_RBP_ID_8860534,Human_RBP_ID_14369795,Human_RBP_ID_17701459,Human_RBP_ID_17981226,Human_RBP_ID_18535072,Human_RBP_ID_22265332,Human_RBP_ID_22507500,Human_RBP_ID_22819185,Human_RBP_ID_23185867,Human_RBP_ID_2…		Human_miRNA_ID_3133521,Human_miRNA_ID_3133535,Human_miRNA_ID_3133781,Human_miRNA_ID_3143432	NA
125669	RMVar_ID_125669	Human_SNP_ID_687654225	m5C	Human	chr21	+	8987060	8987051	8987060	CCGCGGGGATCGCCGAGGGCCGGTCGGCCGCCCCGGGTGCCGCGCGGTGCCGCCGGCGGCGGTGA	CCGCGGGGATCGCCGAGGGCCGGT_________CGGGTGCCGCGCGGTGCCGCCGGCGGCGGTGA	TCGGCCGCCC	T	MIR3648-2	Ensembl:ENSG00000264462	miRNA	hsa-miR-3648	exon	GSE93749:GSM2461427,GSM2461428	Hela,rip antibody: ALYREF	-	28418038	BS-Seq:(High)	rs1257452757	Functional Loss	DEL	dbSNP153	25..33	33	-	-	-	Human_RBP_ID_281815,Human_RBP_ID_1100904,Human_RBP_ID_1200508,Human_RBP_ID_1242084,Human_RBP_ID_1381799,Human_RBP_ID_5201859,Human_RBP_ID_5599180,Human_RBP_ID_8261422,Human_RBP_ID_8544973,Human_RBP_ID_8860534,Human_RBP_ID_14369795,Human_RBP_ID_17701459,Human_RBP_ID_17981226,Human_RBP_ID_22265332,Human_RBP_ID_22507500,Human_RBP_ID_22819185,Human_RBP_ID_23185867,Human_RBP_ID_26674512		Human_miRNA_ID_3133521,Human_miRNA_ID_3133535,Human_miRNA_ID_3133781,Human_miRNA_ID_3143432	NA
125670	RMVar_ID_125670	Human_SNP_ID_687654229	m5C	Human	chr21	+	8987055	8987055	8987055	GGGAGCCGCGGGGATCGCCGAGGGCCGGTCGGCCGCCCCGGGTGCCGCGCGGTGCCGCCGGCGGC	GGGAGCCGCGGGGATCGCCGAGGGCCGGTCGGGCGCCCCGGGTGCCGCGCGGTGCCGCCGGCGGC	C	G	MIR3648-2	Ensembl:ENSG00000264462	miRNA	hsa-miR-3648	exon	GSE93749:GSM2461427,GSM2461428	Hela,rip antibody: ALYREF	-	28418038	BS-Seq:(High)	rs1461143774	Functional Loss	SNV	dbSNP153	33..33	33	-	-	-	Human_RBP_ID_281815,Human_RBP_ID_1100904,Human_RBP_ID_1200561,Human_RBP_ID_1242084,Human_RBP_ID_1381799,Human_RBP_ID_5201859,Human_RBP_ID_5599180,Human_RBP_ID_8261422,Human_RBP_ID_8544973,Human_RBP_ID_8860534,Human_RBP_ID_14369795,Human_RBP_ID_17701459,Human_RBP_ID_17981226,Human_RBP_ID_18534975,Human_RBP_ID_22265332,Human_RBP_ID_22507500,Human_RBP_ID_22819185,Human_RBP_ID_23185867,Human_RBP_ID_2…		Human_miRNA_ID_3133521,Human_miRNA_ID_3133535,Human_miRNA_ID_3133781,Human_miRNA_ID_3143432	NA
125671	RMVar_ID_125671	Human_SNP_ID_687654230	m5C	Human	chr21	+	8987055	8987055	8987055	GGGAGCCGCGGGGATCGCCGAGGGCCGGTCGGCCGCCCCGGGTGCCGCGCGGTGCCGCCGGCGGC	GGGAGCCGCGGGGATCGCCGAGGGCCGGTCGGTCGCCCCGGGTGCCGCGCGGTGCCGCCGGCGGC	C	T	MIR3648-2	Ensembl:ENSG00000264462	miRNA	hsa-miR-3648	exon	GSE93749:GSM2461427,GSM2461428	Hela,rip antibody: ALYREF	-	28418038	BS-Seq:(High)	rs1461143774	Functional Loss	SNV	dbSNP153	33..33	33	-	-	-	Human_RBP_ID_281815,Human_RBP_ID_1100904,Human_RBP_ID_1200561,Human_RBP_ID_1242084,Human_RBP_ID_1381799,Human_RBP_ID_5201859,Human_RBP_ID_5599180,Human_RBP_ID_8261422,Human_RBP_ID_8544973,Human_RBP_ID_8860534,Human_RBP_ID_14369795,Human_RBP_ID_17701459,Human_RBP_ID_17981226,Human_RBP_ID_18534975,Human_RBP_ID_22265332,Human_RBP_ID_22507500,Human_RBP_ID_22819185,Human_RBP_ID_23185867,Human_RBP_ID_2…		Human_miRNA_ID_3133521,Human_miRNA_ID_3133535,Human_miRNA_ID_3133781,Human_miRNA_ID_3143432	NA
125672	RMVar_ID_125672	Human_SNP_ID_687654233	m5C	Human	chr21	+	8987058	8987057	8987058	AGCCGCGGGGATCGCCGAGGGCCGGTCGGCCGCCCCGGGTGCCGCGCGGTGCCGCCGGCGGCGGT	AGCCGCGGGGATCGCCGAGGGCCGGTCGGCCG_CCCGGGTGCCGCGCGGTGCCGCCGGCGGCGGT	GC	G	MIR3648-2	Ensembl:ENSG00000264462	miRNA	hsa-miR-3648	exon	GSE93749:GSM2461427,GSM2461428	Hela,rip antibody: ALYREF	-	28418038	BS-Seq:(High)	rs1568792897	Functional Loss	DEL	dbSNP153	33..33	33	-	-	-	Human_RBP_ID_281815,Human_RBP_ID_1100904,Human_RBP_ID_1200508,Human_RBP_ID_1242084,Human_RBP_ID_1381799,Human_RBP_ID_5201859,Human_RBP_ID_5599180,Human_RBP_ID_8261422,Human_RBP_ID_8544973,Human_RBP_ID_8860534,Human_RBP_ID_14369795,Human_RBP_ID_17701459,Human_RBP_ID_17981226,Human_RBP_ID_18535072,Human_RBP_ID_22265332,Human_RBP_ID_22507500,Human_RBP_ID_22819185,Human_RBP_ID_23111749,Human_RBP_ID_2…		Human_miRNA_ID_3133521,Human_miRNA_ID_3133535,Human_miRNA_ID_3133781,Human_miRNA_ID_3143432	NA
125673	RMVar_ID_125673	Human_SNP_ID_687654234	m5C	Human	chr21	+	8987058	8987058	8987058	AGCCGCGGGGATCGCCGAGGGCCGGTCGGCCGCCCCGGGTGCCGCGCGGTGCCGCCGGCGGCGGT	AGCCGCGGGGATCGCCGAGGGCCGGTCGGCCGACCCGGGTGCCGCGCGGTGCCGCCGGCGGCGGT	C	A	MIR3648-2	Ensembl:ENSG00000264462	miRNA	hsa-miR-3648	exon	GSE93749:GSM2461427,GSM2461428	Hela,rip antibody: ALYREF	-	28418038	BS-Seq:(High)	rs781373655	Functional Loss	SNV	dbSNP153	33..33	33	-	-	-	Human_RBP_ID_281815,Human_RBP_ID_1100904,Human_RBP_ID_1200508,Human_RBP_ID_1242084,Human_RBP_ID_1381799,Human_RBP_ID_5201859,Human_RBP_ID_5599180,Human_RBP_ID_8261422,Human_RBP_ID_8544973,Human_RBP_ID_8860534,Human_RBP_ID_14369795,Human_RBP_ID_17701459,Human_RBP_ID_17981226,Human_RBP_ID_18535072,Human_RBP_ID_22265332,Human_RBP_ID_22507500,Human_RBP_ID_22819185,Human_RBP_ID_23111749,Human_RBP_ID_2…		Human_miRNA_ID_3133521,Human_miRNA_ID_3133535,Human_miRNA_ID_3133781,Human_miRNA_ID_3143432	NA
125674	RMVar_ID_125674	Human_SNP_ID_687654235	m5C	Human	chr21	+	8987059	8987059	8987059	GCCGCGGGGATCGCCGAGGGCCGGTCGGCCGCCCCGGGTGCCGCGCGGTGCCGCCGGCGGCGGTG	GCCGCGGGGATCGCCGAGGGCCGGTCGGCCGCTCCGGGTGCCGCGCGGTGCCGCCGGCGGCGGTG	C	T	MIR3648-2	Ensembl:ENSG00000264462	miRNA	hsa-miR-3648	exon	GSE93749:GSM2461427,GSM2461428	Hela,rip antibody: ALYREF	-	28418038	BS-Seq:(High)	rs1214933371	Functional Loss	SNV	dbSNP153	33..33	33	-	-	-	Human_RBP_ID_281815,Human_RBP_ID_1100904,Human_RBP_ID_1200508,Human_RBP_ID_1242084,Human_RBP_ID_1381799,Human_RBP_ID_5201859,Human_RBP_ID_5599180,Human_RBP_ID_8261422,Human_RBP_ID_8544973,Human_RBP_ID_8860534,Human_RBP_ID_14369795,Human_RBP_ID_17701459,Human_RBP_ID_17981226,Human_RBP_ID_18535072,Human_RBP_ID_22265332,Human_RBP_ID_22507500,Human_RBP_ID_22819185,Human_RBP_ID_23185867,Human_RBP_ID_2…		Human_miRNA_ID_3133521,Human_miRNA_ID_3133535,Human_miRNA_ID_3133781,Human_miRNA_ID_3143432	NA
125675	RMVar_ID_125675	Human_SNP_ID_687654236	m5C	Human	chr21	+	8987060	8987060	8987060	CCGCGGGGATCGCCGAGGGCCGGTCGGCCGCCCCGGGTGCCGCGCGGTGCCGCCGGCGGCGGTGA	CCGCGGGGATCGCCGAGGGCCGGTCGGCCGCCTCGGGTGCCGCGCGGTGCCGCCGGCGGCGGTGA	C	T	MIR3648-2	Ensembl:ENSG00000264462	miRNA	hsa-miR-3648	exon	GSE93749:GSM2461427,GSM2461428	Hela,rip antibody: ALYREF	-	28418038	BS-Seq:(High)	rs1447842177	Functional Loss	SNV	dbSNP153	33..33	33	-	-	-	Human_RBP_ID_281815,Human_RBP_ID_1100904,Human_RBP_ID_1200508,Human_RBP_ID_1242084,Human_RBP_ID_1381799,Human_RBP_ID_5201859,Human_RBP_ID_5599180,Human_RBP_ID_8261422,Human_RBP_ID_8544973,Human_RBP_ID_8860534,Human_RBP_ID_14369795,Human_RBP_ID_17701459,Human_RBP_ID_17981226,Human_RBP_ID_22265332,Human_RBP_ID_22507500,Human_RBP_ID_22819185,Human_RBP_ID_23185867,Human_RBP_ID_26674512		Human_miRNA_ID_3133521,Human_miRNA_ID_3133535,Human_miRNA_ID_3133781,Human_miRNA_ID_3143432	NA
125680	RMVar_ID_125680	Human_SNP_ID_687654797	m5C	Human	chr21	+	8987626	8987626	8987626	CCACCCCTGCGCCCGCGCCCGCCGGCGGGGCTCGGAGCCGGGCTTCGGCCGGGCCCCGGGCCCTC	CCACCCCTGCGCCCGCGCCCGCCGGCGGGGCTTGGAGCCGGGCTTCGGCCGGGCCCCGGGCCCTC	C	T	MIR10396A-001:2	RNACentral:URS0000D52B14	miRNA	hsa-miR-10396a-5p,hsa-miR-10396a-3p	intron	GSE93749:GSM2461427,GSM2461428	Hela,rip antibody: ALYREF	-	28418038	BS-Seq:(High)	rs1298146890	Functional Loss	SNV	dbSNP153	33..33	33	-	-	-	Human_RBP_ID_270420,Human_RBP_ID_1242099,Human_RBP_ID_1381822,Human_RBP_ID_5201859,Human_RBP_ID_8261439,Human_RBP_ID_8544986,Human_RBP_ID_14369796,Human_RBP_ID_18516286,Human_RBP_ID_27303615			NA
125681	RMVar_ID_125681	Human_SNP_ID_687654813	m5C	Human	chr21	+	8987647	8987647	8987647	CCGGCGGGGCTCGGAGCCGGGCTTCGGCCGGGCCCCGGGCCCTCGACCGGGACCGGTGCGCGGGC	CCGGCGGGGCTCGGAGCCGGGCTTCGGCCGGGTCCCGGGCCCTCGACCGGGACCGGTGCGCGGGC	C	T	MIR10396A-001:2	RNACentral:URS0000D5616E	miRNA	hsa-miR-10396a-5p,hsa-miR-10396a-3p	intron	GSE93749:GSM2461427,GSM2461428	Hela,rip antibody: ALYREF	-	28418038	BS-Seq:(High)	rs1478037389	Functional Loss	SNV	dbSNP153	33..33	33	-	-	-	Human_RBP_ID_1200523,Human_RBP_ID_1242100,Human_RBP_ID_1381823,Human_RBP_ID_1607169,Human_RBP_ID_5201859,Human_RBP_ID_8261440,Human_RBP_ID_8544986,Human_RBP_ID_14369796,Human_RBP_ID_18516286,Human_RBP_ID_18783714,Human_RBP_ID_22265344,Human_RBP_ID_22819313,Human_RBP_ID_23311862,Human_RBP_ID_26674519,Human_RBP_ID_27030716,Human_RBP_ID_27303616			NA
125682	RMVar_ID_125682	Human_SNP_ID_687654814	m5C	Human	chr21	+	8987649	8987649	8987649	GGCGGGGCTCGGAGCCGGGCTTCGGCCGGGCCCCGGGCCCTCGACCGGGACCGGTGCGCGGGCGC	GGCGGGGCTCGGAGCCGGGCTTCGGCCGGGCCACGGGCCCTCGACCGGGACCGGTGCGCGGGCGC	C	A	MIR10396A-001:2	RNACentral:URS0000D5616E	miRNA	hsa-miR-10396a-5p,hsa-miR-10396a-3p	intron	GSE93749:GSM2461427,GSM2461428	Hela,rip antibody: ALYREF	-	28418038	BS-Seq:(High)	rs1422577941	Functional Loss	SNV	dbSNP153	33..33	33	-	-	-	Human_RBP_ID_1200523,Human_RBP_ID_1242100,Human_RBP_ID_5201859,Human_RBP_ID_8261440,Human_RBP_ID_8544986,Human_RBP_ID_14369796,Human_RBP_ID_18516286,Human_RBP_ID_18783714,Human_RBP_ID_26674519			NA
125683	RMVar_ID_125683	Human_SNP_ID_687654817	m5C	Human	chr21	+	8987654	8987654	8987654	GGCTCGGAGCCGGGCTTCGGCCGGGCCCCGGGCCCTCGACCGGGACCGGTGCGCGGGCGCTGCGG	GGCTCGGAGCCGGGCTTCGGCCGGGCCCCGGGTCCTCGACCGGGACCGGTGCGCGGGCGCTGCGG	C	T	MIR10396A-001:2	RNACentral:URS0000D5616E	miRNA	hsa-miR-10396a-5p,hsa-miR-10396a-3p	intron	GSE93749:GSM2461427,GSM2461428	Hela,rip antibody: ALYREF	-	28418038	BS-Seq:(High)	rs1473307714	Functional Loss	SNV	dbSNP153	33..33	33	-	-	-	Human_RBP_ID_1200523,Human_RBP_ID_1242100,Human_RBP_ID_5201859,Human_RBP_ID_8261440,Human_RBP_ID_8544986,Human_RBP_ID_14369796,Human_RBP_ID_18516286,Human_RBP_ID_18783714,Human_RBP_ID_23311903,Human_RBP_ID_26674519			NA
125684	RMVar_ID_125684	Human_SNP_ID_687654824	m5C	Human	chr21	+	8987661	8987660	8987661	AGCCGGGCTTCGGCCGGGCCCCGGGCCCTCGACCGGGACCGGTGCGCGGGCGCTGCGGCCGCACG	AGCCGGGCTTCGGCCGGGCCCCGGGCCCTCGA_CGGGACCGGTGCGCGGGCGCTGCGGCCGCACG	AC	A	MIR10396A-001:2	RNACentral:URS0000D5616E	miRNA	hsa-miR-10396a-5p,hsa-miR-10396a-3p	intron	GSE93749:GSM2461427,GSM2461428	Hela,rip antibody: ALYREF	-	28418038	BS-Seq:(High)	rs1295224634	Functional Loss	DEL	dbSNP153	33..33	33	-	-	-	Human_RBP_ID_1200523,Human_RBP_ID_4679606,Human_RBP_ID_5201859,Human_RBP_ID_8261441,Human_RBP_ID_14369796,Human_RBP_ID_23311903,Human_RBP_ID_26674519			NA
125685	RMVar_ID_125685	Human_SNP_ID_687654827	m5C	Human	chr21	+	8987661	8987661	8987661	AGCCGGGCTTCGGCCGGGCCCCGGGCCCTCGACCGGGACCGGTGCGCGGGCGCTGCGGCCGCACG	AGCCGGGCTTCGGCCGGGCCCCGGGCCCTCGATCGGGACCGGTGCGCGGGCGCTGCGGCCGCACG	C	T	MIR10396A-001:2	RNACentral:URS0000D5616E	miRNA	hsa-miR-10396a-5p,hsa-miR-10396a-3p	intron	GSE93749:GSM2461427,GSM2461428	Hela,rip antibody: ALYREF	-	28418038	BS-Seq:(High)	rs1367962867	Functional Loss	SNV	dbSNP153	33..33	33	-	-	-	Human_RBP_ID_1200523,Human_RBP_ID_4679606,Human_RBP_ID_5201859,Human_RBP_ID_8261441,Human_RBP_ID_14369796,Human_RBP_ID_23311903,Human_RBP_ID_26674519			NA
125974	RMVar_ID_125974	Human_SNP_ID_272680422	m5C	Human	chr6	+	34240726	34240726	34240726	CTGAAGCGAGATGTTTGTCTAAAAGCACTTTTCTGTCTCCCAGCATCCCAGCCATCACTCTTCCA	CTGAAGCGAGATGTTTGTCTAAAAGCACTTTTTTGTCTCCCAGCATCCCAGCCATCACTCTTCCA	C	T	MIR6835	Ensembl:ENSG00000276404	miRNA	hsa-miR-6835-5p,hsa-miR-6835-3p	exon	GSE93749:GSM2461423,GSM2461424	Hela,siCTRL	-	28418038	BS-Seq:(High)	rs1267010194	Functional Loss	SNV	dbSNP153	33..33	33	-	-	-	Human_RBP_ID_5217598,Human_RBP_ID_25999693			NA		RMVar_hsa_circ_126239,RMVar_hsa_circ_52655,RMVar_hsa_circ_237945
126762	RMVar_ID_126762	Human_SNP_ID_671381452	m5C	Human	chr20	-	1392917	1392917	1392917	GCGCGGCGGCTCGGAGTACCTCTGCCGCCGCGCGCATCGGCTCAGCATGCCCGTCTCTGTCTCCT	GCGCGGCGGCTCGGAGTACCTCTGCCGCCGCGTGCATCGGCTCAGCATGCCCGTCTCTGTCTCCT	G	A	MIR6869	Ensembl:ENSG00000284436	miRNA	hsa-miR-6869-5p,hsa-miR-6869-3p	exon	GSE93749:GSM2461427,GSM2461428	Hela,rip antibody: ALYREF	-	28418038	BS-Seq:(High)	rs1488648202	Functional Loss	SNV	dbSNP153	33..33	33	-	-	-	Human_RBP_ID_559397,Human_RBP_ID_5384394,Human_RBP_ID_17967563,Human_RBP_ID_22670633,Human_RBP_ID_23894544,Human_RBP_ID_26787658	Human_Splice_Rec_2054079,Human_Splice_Rec_2054087,Human_Splice_Rec_2054139,Human_Splice_Rec_2054147,Human_Splice_Rec_2054157,Human_Splice_Rec_2054177,Human_Splice_Rec_2054181,Human_Splice_Rec_2054187,Human_Splice_Rec_2054195		NA		RMVar_hsa_circ_87746,RMVar_hsa_circ_208288
126763	RMVar_ID_126763	Human_SNP_ID_671381453	m5C	Human	chr20	-	1392919	1392919	1392919	GCGCGCGGCGGCTCGGAGTACCTCTGCCGCCGCGCGCATCGGCTCAGCATGCCCGTCTCTGTCTC	GCGCGCGGCGGCTCGGAGTACCTCTGCCGCCGGGCGCATCGGCTCAGCATGCCCGTCTCTGTCTC	G	C	MIR6869	Ensembl:ENSG00000284436	miRNA	hsa-miR-6869-5p,hsa-miR-6869-3p	exon	GSE93749:GSM2461427,GSM2461428	Hela,rip antibody: ALYREF	-	28418038	BS-Seq:(High)	rs1191143247	Functional Loss	SNV	dbSNP153	33..33	33	-	-	-	Human_RBP_ID_559397,Human_RBP_ID_5384394,Human_RBP_ID_17967563,Human_RBP_ID_22670633,Human_RBP_ID_23894544,Human_RBP_ID_26787658	Human_Splice_Rec_2054079,Human_Splice_Rec_2054087,Human_Splice_Rec_2054139,Human_Splice_Rec_2054147,Human_Splice_Rec_2054157,Human_Splice_Rec_2054177,Human_Splice_Rec_2054181,Human_Splice_Rec_2054187,Human_Splice_Rec_2054195		NA		RMVar_hsa_circ_87746,RMVar_hsa_circ_208288
126764	RMVar_ID_126764	Human_SNP_ID_671381454	m5C	Human	chr20	-	1392921	1392921	1392921	TGGCGCGCGGCGGCTCGGAGTACCTCTGCCGCCGCGCGCATCGGCTCAGCATGCCCGTCTCTGTC	TGGCGCGCGGCGGCTCGGAGTACCTCTGCCGCTGCGCGCATCGGCTCAGCATGCCCGTCTCTGTC	G	A	MIR6869	Ensembl:ENSG00000284436	miRNA	hsa-miR-6869-5p,hsa-miR-6869-3p	exon	GSE93749:GSM2461427,GSM2461428	Hela,rip antibody: ALYREF	-	28418038	BS-Seq:(High)	rs1211584034	Functional Loss	SNV	dbSNP153	33..33	33	-	-	-	Human_RBP_ID_559397,Human_RBP_ID_5384394,Human_RBP_ID_17967563,Human_RBP_ID_22670633,Human_RBP_ID_23894544,Human_RBP_ID_26787658	Human_Splice_Rec_2054079,Human_Splice_Rec_2054087,Human_Splice_Rec_2054139,Human_Splice_Rec_2054147,Human_Splice_Rec_2054157,Human_Splice_Rec_2054177,Human_Splice_Rec_2054181,Human_Splice_Rec_2054187,Human_Splice_Rec_2054195		NA		RMVar_hsa_circ_87746,RMVar_hsa_circ_208288
126765	RMVar_ID_126765	Human_SNP_ID_671381456	m5C	Human	chr20	-	1392924	1392924	1392924	TAGTGGCGCGCGGCGGCTCGGAGTACCTCTGCCGCCGCGCGCATCGGCTCAGCATGCCCGTCTCT	TAGTGGCGCGCGGCGGCTCGGAGTACCTCTGCTGCCGCGCGCATCGGCTCAGCATGCCCGTCTCT	G	A	MIR6869	Ensembl:ENSG00000284436	miRNA	hsa-miR-6869-5p,hsa-miR-6869-3p	exon	GSE93749:GSM2461427,GSM2461428	Hela,rip antibody: ALYREF	-	28418038	BS-Seq:(High)	rs745359491	Functional Loss	SNV	dbSNP153	33..33	33	-	-	-	Human_RBP_ID_559397,Human_RBP_ID_5384394,Human_RBP_ID_17967563,Human_RBP_ID_22670633,Human_RBP_ID_23894544,Human_RBP_ID_26787658	Human_Splice_Rec_2054079,Human_Splice_Rec_2054087,Human_Splice_Rec_2054139,Human_Splice_Rec_2054147,Human_Splice_Rec_2054157,Human_Splice_Rec_2054177,Human_Splice_Rec_2054181,Human_Splice_Rec_2054187,Human_Splice_Rec_2054195		NA		RMVar_hsa_circ_87746,RMVar_hsa_circ_208288
126766	RMVar_ID_126766	Human_SNP_ID_671381466	m5C	Human	chr20	-	1392943	1392943	1392943	CTCCCCAGGAGACGGTGAGTAGTGGCGCGCGGCGGCTCGGAGTACCTCTGCCGCCGCGCGCATCG	CTCCCCAGGAGACGGTGAGTAGTGGCGCGCGGAGGCTCGGAGTACCTCTGCCGCCGCGCGCATCG	G	T	MIR6869	Ensembl:ENSG00000284436	miRNA	hsa-miR-6869-5p,hsa-miR-6869-3p	exon	GSE93749:GSM2461427,GSM2461428	Hela,rip antibody: ALYREF	-	28418038	BS-Seq:(High)	rs1281602352	Functional Loss	SNV	dbSNP153	33..33	33	-	-	-				NA		RMVar_hsa_circ_87746,RMVar_hsa_circ_208288
126767	RMVar_ID_126767	Human_SNP_ID_671381467	m5C	Human	chr20	-	1392946	1392944	1392946	CATCTCCCCAGGAGACGGTGAGTAGTGGCGCGCGGCGGCTCGGAGTACCTCTGCCGCCGCGCGCA	CATCTCCCCAGGAGACGGTGAGTAGTGGCGCG__GCGGCTCGGAGTACCTCTGCCGCCGCGCGCA	CCG	C	MIR6869	Ensembl:ENSG00000284436	miRNA	hsa-miR-6869-5p,hsa-miR-6869-3p	exon	GSE93749:GSM2461427,GSM2461428	Hela,rip antibody: ALYREF	-	28418038	BS-Seq:(High)	rs747221280	Functional Loss	DEL	dbSNP153	33..34	33	-	-	-				NA		RMVar_hsa_circ_87746,RMVar_hsa_circ_208288
128969	RMVar_ID_128969	Human_SNP_ID_658908097	m5C	Human	chr19	+	12940530	12940530	12940530	GAAGACATCTGGGCCAACTCTGATCTCTTCATCTACCCCCCAGGACTGGGACAAGCCCGAGCATA	GAAGACATCTGGGCCAACTCTGATCTCTTCATGTACCCCCCAGGACTGGGACAAGCCCGAGCATA	C	G	MIR6515	Ensembl:ENSG00000274417	miRNA	hsa-miR-6515-5p,hsa-miR-6515-3p	exon	GSE93749:GSM2461423,GSM2461424	Hela,siCTRL	-	28418038	BS-Seq:(High)	rs772968331	Functional Loss	SNV	dbSNP153	33..33	33	-	-	-	Human_RBP_ID_5194165,Human_RBP_ID_5370040,Human_RBP_ID_25441040,Human_RBP_ID_26784022			NA		RMVar_hsa_circ_75759,RMVar_hsa_circ_192837,RMVar_hsa_circ_127216,RMVar_hsa_circ_77416,RMVar_hsa_circ_192836,RMVar_hsa_circ_369902,RMVar_hsa_circ_106916,RMVar_hsa_circ_192839,RMVar_hsa_circ_192840,RMVar_hsa_circ_108819,RMVar_hsa_circ_88629,RMVar_hsa_circ_110485,RMVar_hsa_circ_192842,RMVar_hsa_circ_192843,RMVar_hsa_circ_105835,RMVar_hsa_circ_331796,RMVar_hsa_circ_192844,RMVar_hsa_circ_192845,RMVar_…
128970	RMVar_ID_128970	Human_SNP_ID_658908101	m5C	Human	chr19	+	12940533	12940532	12940533	GACATCTGGGCCAACTCTGATCTCTTCATCTACCCCCCAGGACTGGGACAAGCCCGAGCATATCC	GACATCTGGGCCAACTCTGATCTCTTCATCTA_CCCCCAGGACTGGGACAAGCCCGAGCATATCC	AC	A	MIR6515	Ensembl:ENSG00000274417	miRNA	hsa-miR-6515-5p,hsa-miR-6515-3p	exon	GSE93749:GSM2461423,GSM2461424	Hela,siCTRL	-	28418038	BS-Seq:(High)	rs764010401	Functional Loss	DEL	dbSNP153	33..33	33	-	-	-	Human_RBP_ID_5194165,Human_RBP_ID_5370040,Human_RBP_ID_25441040			NA		RMVar_hsa_circ_75759,RMVar_hsa_circ_192837,RMVar_hsa_circ_127216,RMVar_hsa_circ_77416,RMVar_hsa_circ_192836,RMVar_hsa_circ_369902,RMVar_hsa_circ_106916,RMVar_hsa_circ_192839,RMVar_hsa_circ_192840,RMVar_hsa_circ_108819,RMVar_hsa_circ_88629,RMVar_hsa_circ_110485,RMVar_hsa_circ_192842,RMVar_hsa_circ_192843,RMVar_hsa_circ_105835,RMVar_hsa_circ_331796,RMVar_hsa_circ_192844,RMVar_hsa_circ_192845,RMVar_…
128971	RMVar_ID_128971	Human_SNP_ID_658908103	m5C	Human	chr19	+	12940533	12940533	12940533	GACATCTGGGCCAACTCTGATCTCTTCATCTACCCCCCAGGACTGGGACAAGCCCGAGCATATCC	GACATCTGGGCCAACTCTGATCTCTTCATCTATCCCCCAGGACTGGGACAAGCCCGAGCATATCC	C	T	MIR6515	Ensembl:ENSG00000274417	miRNA	hsa-miR-6515-5p,hsa-miR-6515-3p	exon	GSE93749:GSM2461423,GSM2461424	Hela,siCTRL	-	28418038	BS-Seq:(High)	rs761256965	Functional Loss	SNV	dbSNP153	33..33	33	-	-	-	Human_RBP_ID_5194165,Human_RBP_ID_5370040,Human_RBP_ID_25441040			NA		RMVar_hsa_circ_75759,RMVar_hsa_circ_192837,RMVar_hsa_circ_127216,RMVar_hsa_circ_77416,RMVar_hsa_circ_192836,RMVar_hsa_circ_369902,RMVar_hsa_circ_106916,RMVar_hsa_circ_192839,RMVar_hsa_circ_192840,RMVar_hsa_circ_108819,RMVar_hsa_circ_88629,RMVar_hsa_circ_110485,RMVar_hsa_circ_192842,RMVar_hsa_circ_192843,RMVar_hsa_circ_105835,RMVar_hsa_circ_331796,RMVar_hsa_circ_192844,RMVar_hsa_circ_192845,RMVar_…
131663	RMVar_ID_131663	Human_SNP_ID_9794354	m5C	Human	chr1	-	37500935	37500935	37500935	TACATACCTGTTTCCATGCCTCCTAGAAGTTCCGAAGCCAGGGTAAGAGTTCTCATTCTAGAAAC	TACATACCTGTTTCCATGCCTCCTAGAAGTTCTGAAGCCAGGGTAAGAGTTCTCATTCTAGAAAC	G	A	MIR5581	Ensembl:ENSG00000263675	miRNA	hsa-miR-5581-5p,hsa-miR-5581-3p	exon	GSE93749:GSM2461423,GSM2461424	Hela,siCTRL	-	28418038	BS-Seq:(High)	rs973481175	Functional Loss	SNV	dbSNP153	33..33	33	-	-	-	Human_RBP_ID_5158781			NA
136467	RMVar_ID_136467	Human_SNP_ID_633224682	m5C	Human	chr17	-	76736471	76736471	76736471	TGGAATTAACCCCGCTGTGCTTGCTCGTCCCGCCCGCAGCCCTAGGCGGCGTCGCCGCAGCCGAT	TGGAATTAACCCCGCTGTGCTTGCTCGTCCCGTCCGCAGCCCTAGGCGGCGTCGCCGCAGCCGAT	G	A	MIR636	Ensembl:ENSG00000283805	miRNA	hsa-miR-636	exon	GSE93749:GSM2461423,GSM2461424	Hela,siCTRL	-	28418038	BS-Seq:(High)	rs1268909060	Functional Loss	SNV	dbSNP153	33..33	33	-	-	-	Human_RBP_ID_896904,Human_RBP_ID_5189016,Human_RBP_ID_5365031,Human_RBP_ID_5649282,Human_RBP_ID_9346424,Human_RBP_ID_19080169,Human_RBP_ID_21927172,Human_RBP_ID_22588780,Human_RBP_ID_22659349,Human_RBP_ID_22740961,Human_RBP_ID_26782660			NA		RMVar_hsa_circ_187247,RMVar_hsa_circ_90518
136468	RMVar_ID_136468	Human_SNP_ID_633224684	m5C	Human	chr17	-	76736473	76736473	76736473	CCTGGAATTAACCCCGCTGTGCTTGCTCGTCCCGCCCGCAGCCCTAGGCGGCGTCGCCGCAGCCG	CCTGGAATTAACCCCGCTGTGCTTGCTCGTCCTGCCCGCAGCCCTAGGCGGCGTCGCCGCAGCCG	G	A	MIR636	Ensembl:ENSG00000283805	miRNA	hsa-miR-636	exon	GSE93749:GSM2461423,GSM2461424	Hela,siCTRL	-	28418038	BS-Seq:(High)	rs1568024074	Functional Loss	SNV	dbSNP153	33..33	33	-	-	-	Human_RBP_ID_896904,Human_RBP_ID_5189016,Human_RBP_ID_5365031,Human_RBP_ID_5649282,Human_RBP_ID_9346424,Human_RBP_ID_19080169,Human_RBP_ID_21927172,Human_RBP_ID_22588780,Human_RBP_ID_22659349,Human_RBP_ID_22717699,Human_RBP_ID_22740369,Human_RBP_ID_26782660			NA		RMVar_hsa_circ_187247,RMVar_hsa_circ_90518
136469	RMVar_ID_136469	Human_SNP_ID_633224686	m5C	Human	chr17	-	76736474	76736474	76736474	GCCTGGAATTAACCCCGCTGTGCTTGCTCGTCCCGCCCGCAGCCCTAGGCGGCGTCGCCGCAGCC	GCCTGGAATTAACCCCGCTGTGCTTGCTCGTCTCGCCCGCAGCCCTAGGCGGCGTCGCCGCAGCC	G	A	MIR636	Ensembl:ENSG00000283805	miRNA	hsa-miR-636	exon	GSE93749:GSM2461423,GSM2461424	Hela,siCTRL	-	28418038	BS-Seq:(High)	rs1455122729	Functional Loss	SNV	dbSNP153	33..33	33	-	-	-	Human_RBP_ID_896904,Human_RBP_ID_5189016,Human_RBP_ID_5365031,Human_RBP_ID_5649282,Human_RBP_ID_9346424,Human_RBP_ID_19080169,Human_RBP_ID_21927172,Human_RBP_ID_22588780,Human_RBP_ID_22659349,Human_RBP_ID_22717699,Human_RBP_ID_22740369,Human_RBP_ID_26782660			NA		RMVar_hsa_circ_187247,RMVar_hsa_circ_90518
136918	RMVar_ID_136918	Human_SNP_ID_13266022	m5C	Human	chr1	-	51836371	51836371	51836371	CGGAGGAGCAGCAGGGTGAAACTGACACAGTTCTGGTGAGTTTCACTTTGCTGCTCCTCCTGATT	CGGAGGAGCAGCAGGGTGAAACTGACACAGTTTTGGTGAGTTTCACTTTGCTGCTCCTCCTGATT	G	A	MIR761	Ensembl:ENSG00000283899	miRNA	hsa-miR-761	exon	GSE93749:GSM2461427,GSM2461428	Hela,rip antibody: ALYREF	-	28418038	BS-Seq:(High)	rs538839400	Functional Loss	SNV	dbSNP153	33..33	33	-	-	-	Human_RBP_ID_19038217,Human_RBP_ID_24746732	Human_Splice_Rec_69878,Human_Splice_Rec_69879,Human_Splice_Rec_69940,Human_Splice_Rec_69941,Human_Splice_Rec_70054,Human_Splice_Rec_70055,Human_Splice_Rec_70142,Human_Splice_Rec_70143		NA		RMVar_hsa_circ_78166,RMVar_hsa_circ_132880,RMVar_hsa_circ_11979,RMVar_hsa_circ_132887,RMVar_hsa_circ_356702,RMVar_hsa_circ_62314,RMVar_hsa_circ_41692,RMVar_hsa_circ_62713,RMVar_hsa_circ_16605,RMVar_hsa_circ_60868,RMVar_hsa_circ_359022,RMVar_hsa_circ_121225,RMVar_hsa_circ_354092,RMVar_hsa_circ_124991,RMVar_hsa_circ_307241,RMVar_hsa_circ_132912,RMVar_hsa_circ_132913,RMVar_hsa_circ_132911,RMVar_hsa_…
136919	RMVar_ID_136919	Human_SNP_ID_13266023	m5C	Human	chr1	-	51836371	51836371	51836371	CGGAGGAGCAGCAGGGTGAAACTGACACAGTTCTGGTGAGTTTCACTTTGCTGCTCCTCCTGATT	CGGAGGAGCAGCAGGGTGAAACTGACACAGTTATGGTGAGTTTCACTTTGCTGCTCCTCCTGATT	G	T	MIR761	Ensembl:ENSG00000283899	miRNA	hsa-miR-761	exon	GSE93749:GSM2461427,GSM2461428	Hela,rip antibody: ALYREF	-	28418038	BS-Seq:(High)	rs538839400	Functional Loss	SNV	dbSNP153	33..33	33	-	-	-	Human_RBP_ID_19038217,Human_RBP_ID_24746732	Human_Splice_Rec_69878,Human_Splice_Rec_69879,Human_Splice_Rec_69940,Human_Splice_Rec_69941,Human_Splice_Rec_70054,Human_Splice_Rec_70055,Human_Splice_Rec_70142,Human_Splice_Rec_70143		NA		RMVar_hsa_circ_78166,RMVar_hsa_circ_132880,RMVar_hsa_circ_11979,RMVar_hsa_circ_132887,RMVar_hsa_circ_356702,RMVar_hsa_circ_62314,RMVar_hsa_circ_41692,RMVar_hsa_circ_62713,RMVar_hsa_circ_16605,RMVar_hsa_circ_60868,RMVar_hsa_circ_359022,RMVar_hsa_circ_121225,RMVar_hsa_circ_354092,RMVar_hsa_circ_124991,RMVar_hsa_circ_307241,RMVar_hsa_circ_132912,RMVar_hsa_circ_132913,RMVar_hsa_circ_132911,RMVar_hsa_…
140124	RMVar_ID_140124	Human_SNP_ID_800662311	m5C	Human	chr1	-	51836371	51836371	51836371	CGGAGGAGCAGCAGGGTGAAACTGACACAGTTCTGGTGAGTTTCACTTTGCTGCTCCTCCTGATT	CGGAGGAGCAGCAGGGTGAAACTGACACAGTTTTGGTGAGTTTCACTTTGCTGCTCCTCCTGATT	G	A	MIR761	Ensembl:ENSG00000283899	miRNA	hsa-miR-761	exon	GSE93749:GSM2461427,GSM2461428	Hela,rip antibody: ALYREF	-	28418038	BS-Seq:(High)	rs538839400	Functional Loss	SNV	COSMIC	33..33	33	chest squamous_cell_carcinoma,skin squamous_cell_carcinoma	4	chest,skin	Human_RBP_ID_19038217,Human_RBP_ID_24746732	Human_Splice_Rec_69878,Human_Splice_Rec_69879,Human_Splice_Rec_69940,Human_Splice_Rec_69941,Human_Splice_Rec_70054,Human_Splice_Rec_70055,Human_Splice_Rec_70142,Human_Splice_Rec_70143		NA		RMVar_hsa_circ_78166,RMVar_hsa_circ_132880,RMVar_hsa_circ_11979,RMVar_hsa_circ_132887,RMVar_hsa_circ_356702,RMVar_hsa_circ_62314,RMVar_hsa_circ_41692,RMVar_hsa_circ_62713,RMVar_hsa_circ_16605,RMVar_hsa_circ_60868,RMVar_hsa_circ_359022,RMVar_hsa_circ_121225,RMVar_hsa_circ_354092,RMVar_hsa_circ_124991,RMVar_hsa_circ_307241,RMVar_hsa_circ_132912,RMVar_hsa_circ_132913,RMVar_hsa_circ_132911,RMVar_hsa_…
141327	RMVar_ID_141327	Human_SNP_ID_828605954	m5C	Human	chr17	-	76736474	76736474	76736474	GCCTGGAATTAACCCCGCTGTGCTTGCTCGTCCCGCCCGCAGCCCTAGGCGGCGTCGCCGCAGCC	GCCTGGAATTAACCCCGCTGTGCTTGCTCGTCTCGCCCGCAGCCCTAGGCGGCGTCGCCGCAGCC	G	A	MIR636	Ensembl:ENSG00000283805	miRNA	hsa-miR-636	exon	GSE93749:GSM2461423,GSM2461424	Hela,siCTRL	-	28418038	BS-Seq:(High)	rs1455122729	Functional Loss	SNV	ICGC,COSMIC	33..33	33	BRCA,breast ductal_carcinoma	7	breast	Human_RBP_ID_896904,Human_RBP_ID_5189016,Human_RBP_ID_5365031,Human_RBP_ID_5649282,Human_RBP_ID_9346424,Human_RBP_ID_19080169,Human_RBP_ID_21927172,Human_RBP_ID_22588780,Human_RBP_ID_22659349,Human_RBP_ID_22717699,Human_RBP_ID_22740369,Human_RBP_ID_26782660			NA		RMVar_hsa_circ_187247,RMVar_hsa_circ_90518
142182	RMVar_ID_142182	Human_SNP_ID_864305641	m5C	Human	chr6	+	30584414	30584329	30584415	ACCCTCAGACGTGTGTCCTCTTCTCCCTCCTCCCAGGTGTATGAGGAATTGCGGGCCACTGGGGC	__________________________________AGGTGTATGAGGAATTGCGGGCCACTGGGGC	AAGGTAGAGGAGATGGCGCAGGGGACACGGGCAAAGACTTGGGGGTTCCTGGGACCCTCAGACGTGTGTCCTCTTCTCCCTCCTCCC	A	MIR877	Ensembl:ENSG00000216101	miRNA	hsa-miR-877-5p,hsa-miR-877-3p	exon	GSE93749:GSM2461423,GSM2461424	Hela,siCTRL	-	28418038	BS-Seq:(High)	-	Functional Loss	DEL	TCGA	1..34	33	HNSC	1	-	Human_RBP_ID_948082,Human_RBP_ID_5399302,Human_RBP_ID_19130335,Human_RBP_ID_22553558,Human_RBP_ID_22682476,Human_RBP_ID_26040017		Human_miRNA_ID_2710888,Human_miRNA_ID_2871134,Human_miRNA_ID_2998127	NA		RMVar_hsa_circ_109665,RMVar_hsa_circ_237810
143461	RMVar_ID_143461	Human_SNP_ID_841574361	m5C	Human	chr20	-	1392919	1392919	1392919	GCGCGCGGCGGCTCGGAGTACCTCTGCCGCCGCGCGCATCGGCTCAGCATGCCCGTCTCTGTCTC	GCGCGCGGCGGCTCGGAGTACCTCTGCCGCCGAGCGCATCGGCTCAGCATGCCCGTCTCTGTCTC	G	T	MIR6869	Ensembl:ENSG00000284436	miRNA	hsa-miR-6869-5p,hsa-miR-6869-3p	exon	GSE93749:GSM2461427,GSM2461428	Hela,rip antibody: ALYREF	-	28418038	BS-Seq:(High)	-	Functional Loss	SNV	ICGC,COSMIC	33..33	33	LICA,liver neoplasm	8	liver	Human_RBP_ID_559397,Human_RBP_ID_5384394,Human_RBP_ID_17967563,Human_RBP_ID_22670633,Human_RBP_ID_23894544,Human_RBP_ID_26787658	Human_Splice_Rec_2054079,Human_Splice_Rec_2054087,Human_Splice_Rec_2054139,Human_Splice_Rec_2054147,Human_Splice_Rec_2054157,Human_Splice_Rec_2054177,Human_Splice_Rec_2054181,Human_Splice_Rec_2054187,Human_Splice_Rec_2054195		NA		RMVar_hsa_circ_87746,RMVar_hsa_circ_208288
144268	RMVar_ID_144268	Human_SNP_ID_591526247	m5U	Human	chr16	+	3152953	3152951	3152951	AGGCATTGGCCTCCTAAGCCAGGGATTGTGGGTTCGAGTCCCACCCGGGGTAAAGAAAGGCCGAA	AGGCATTGGCCTCCTAAGCCAGGGATTGTGTGTTCGAGTCCCACCCGGGGTAAAGAAAGGCCGAA	G	T	MIR-163	RNACentral:URS00000894FB	miRNA	AJ535831-003	exon	GSE109183:GSM2935042,GSM2935043,GSM2935044;GSE109183:GSM2935048,GSM2935049,GSM2935050;GSE109183:GSM2935037,GSM2935038	HAP1,gene symbol: TRMT2A;HEK293,gene symbol: TRMT2A;HEK293,gene symbol: TRMT2A	-	31361898	FICC-Seq&miCLIP:(High)	rs923381041	Functional Loss	SNV	dbSNP153	31..31	33	-	-	-	Human_RBP_ID_277484,Human_RBP_ID_473585,Human_RBP_ID_1177974,Human_RBP_ID_1281947,Human_RBP_ID_1517865,Human_RBP_ID_1842031,Human_RBP_ID_3494690,Human_RBP_ID_4367443,Human_RBP_ID_5184190,Human_RBP_ID_5259222,Human_RBP_ID_8252113,Human_RBP_ID_8433097,Human_RBP_ID_8807480,Human_RBP_ID_17254173,Human_RBP_ID_17373760,Human_RBP_ID_17690216,Human_RBP_ID_17876249,Human_RBP_ID_18178819,Human_RBP_ID_18207…			NA
144269	RMVar_ID_144269	Human_SNP_ID_591526249	m5U	Human	chr16	+	3152953	3152952	3152952	AGGCATTGGCCTCCTAAGCCAGGGATTGTGGGTTCGAGTCCCACCCGGGGTAAAGAAAGGCCGAA	AGGCATTGGCCTCCTAAGCCAGGGATTGTGGCTTCGAGTCCCACCCGGGGTAAAGAAAGGCCGAA	G	C	MIR-163	RNACentral:URS00000894FB	miRNA	AJ535831-003	exon	GSE109183:GSM2935042,GSM2935043,GSM2935044;GSE109183:GSM2935048,GSM2935049,GSM2935050;GSE109183:GSM2935037,GSM2935038	HAP1,gene symbol: TRMT2A;HEK293,gene symbol: TRMT2A;HEK293,gene symbol: TRMT2A	-	31361898	FICC-Seq&miCLIP:(High)	rs904301865	Functional Loss	SNV	dbSNP153	32..32	33	-	-	-	Human_RBP_ID_277484,Human_RBP_ID_473585,Human_RBP_ID_1177974,Human_RBP_ID_1281947,Human_RBP_ID_1517865,Human_RBP_ID_1842031,Human_RBP_ID_3494690,Human_RBP_ID_4367443,Human_RBP_ID_5184190,Human_RBP_ID_5259222,Human_RBP_ID_8252113,Human_RBP_ID_8433097,Human_RBP_ID_8807480,Human_RBP_ID_17254173,Human_RBP_ID_17373760,Human_RBP_ID_17690216,Human_RBP_ID_17876249,Human_RBP_ID_18178819,Human_RBP_ID_18207…			NA
144270	RMVar_ID_144270	Human_SNP_ID_591526250	m5U	Human	chr16	+	3152953	3152952	3152952	AGGCATTGGCCTCCTAAGCCAGGGATTGTGGGTTCGAGTCCCACCCGGGGTAAAGAAAGGCCGAA	AGGCATTGGCCTCCTAAGCCAGGGATTGTGGTTTCGAGTCCCACCCGGGGTAAAGAAAGGCCGAA	G	T	MIR-163	RNACentral:URS00000894FB	miRNA	AJ535831-003	exon	GSE109183:GSM2935042,GSM2935043,GSM2935044;GSE109183:GSM2935048,GSM2935049,GSM2935050;GSE109183:GSM2935037,GSM2935038	HAP1,gene symbol: TRMT2A;HEK293,gene symbol: TRMT2A;HEK293,gene symbol: TRMT2A	-	31361898	FICC-Seq&miCLIP:(High)	rs904301865	Functional Loss	SNV	dbSNP153	32..32	33	-	-	-	Human_RBP_ID_277484,Human_RBP_ID_473585,Human_RBP_ID_1177974,Human_RBP_ID_1281947,Human_RBP_ID_1517865,Human_RBP_ID_1842031,Human_RBP_ID_3494690,Human_RBP_ID_4367443,Human_RBP_ID_5184190,Human_RBP_ID_5259222,Human_RBP_ID_8252113,Human_RBP_ID_8433097,Human_RBP_ID_8807480,Human_RBP_ID_17254173,Human_RBP_ID_17373760,Human_RBP_ID_17690216,Human_RBP_ID_17876249,Human_RBP_ID_18178819,Human_RBP_ID_18207…			NA
144271	RMVar_ID_144271	Human_SNP_ID_591526251	m5U	Human	chr16	+	3152953	3152954	3152954	AGGCATTGGCCTCCTAAGCCAGGGATTGTGGGTTCGAGTCCCACCCGGGGTAAAGAAAGGCCGAA	AGGCATTGGCCTCCTAAGCCAGGGATTGTGGGTGCGAGTCCCACCCGGGGTAAAGAAAGGCCGAA	T	G	MIR-163	RNACentral:URS00000894FB	miRNA	AJ535831-003	exon	GSE109183:GSM2935042,GSM2935043,GSM2935044;GSE109183:GSM2935048,GSM2935049,GSM2935050;GSE109183:GSM2935037,GSM2935038	HAP1,gene symbol: TRMT2A;HEK293,gene symbol: TRMT2A;HEK293,gene symbol: TRMT2A	-	31361898	FICC-Seq&miCLIP:(High)	rs935779372	Functional Loss	SNV	dbSNP153	34..34	33	-	-	-	Human_RBP_ID_277484,Human_RBP_ID_473585,Human_RBP_ID_1177974,Human_RBP_ID_1281947,Human_RBP_ID_1517865,Human_RBP_ID_1842031,Human_RBP_ID_3494690,Human_RBP_ID_4367443,Human_RBP_ID_5184190,Human_RBP_ID_5259222,Human_RBP_ID_8252113,Human_RBP_ID_8433097,Human_RBP_ID_8807480,Human_RBP_ID_17254173,Human_RBP_ID_17373760,Human_RBP_ID_17690216,Human_RBP_ID_17876249,Human_RBP_ID_18178819,Human_RBP_ID_18207…			NA
144272	RMVar_ID_144272	Human_SNP_ID_591526252	m5U	Human	chr16	+	3152953	3152955	3152955	AGGCATTGGCCTCCTAAGCCAGGGATTGTGGGTTCGAGTCCCACCCGGGGTAAAGAAAGGCCGAA	AGGCATTGGCCTCCTAAGCCAGGGATTGTGGGTTGGAGTCCCACCCGGGGTAAAGAAAGGCCGAA	C	G	MIR-163	RNACentral:URS00000894FB	miRNA	AJ535831-003	exon	GSE109183:GSM2935042,GSM2935043,GSM2935044;GSE109183:GSM2935048,GSM2935049,GSM2935050;GSE109183:GSM2935037,GSM2935038	HAP1,gene symbol: TRMT2A;HEK293,gene symbol: TRMT2A;HEK293,gene symbol: TRMT2A	-	31361898	FICC-Seq&miCLIP:(High)	rs369954044	Functional Loss	SNV	dbSNP153	35..35	33	-	-	-	Human_RBP_ID_277484,Human_RBP_ID_473585,Human_RBP_ID_1177974,Human_RBP_ID_1281947,Human_RBP_ID_1517865,Human_RBP_ID_1842031,Human_RBP_ID_3494690,Human_RBP_ID_4367443,Human_RBP_ID_5184190,Human_RBP_ID_5259222,Human_RBP_ID_8252113,Human_RBP_ID_8433097,Human_RBP_ID_8807480,Human_RBP_ID_17254173,Human_RBP_ID_17373760,Human_RBP_ID_17690216,Human_RBP_ID_17876249,Human_RBP_ID_18178819,Human_RBP_ID_18207…			NA
144273	RMVar_ID_144273	Human_SNP_ID_591526253	m5U	Human	chr16	+	3152953	3152955	3152955	AGGCATTGGCCTCCTAAGCCAGGGATTGTGGGTTCGAGTCCCACCCGGGGTAAAGAAAGGCCGAA	AGGCATTGGCCTCCTAAGCCAGGGATTGTGGGTTTGAGTCCCACCCGGGGTAAAGAAAGGCCGAA	C	T	MIR-163	RNACentral:URS00000894FB	miRNA	AJ535831-003	exon	GSE109183:GSM2935042,GSM2935043,GSM2935044;GSE109183:GSM2935048,GSM2935049,GSM2935050;GSE109183:GSM2935037,GSM2935038	HAP1,gene symbol: TRMT2A;HEK293,gene symbol: TRMT2A;HEK293,gene symbol: TRMT2A	-	31361898	FICC-Seq&miCLIP:(High)	rs369954044	Functional Loss	SNV	dbSNP153	35..35	33	-	-	-	Human_RBP_ID_277484,Human_RBP_ID_473585,Human_RBP_ID_1177974,Human_RBP_ID_1281947,Human_RBP_ID_1517865,Human_RBP_ID_1842031,Human_RBP_ID_3494690,Human_RBP_ID_4367443,Human_RBP_ID_5184190,Human_RBP_ID_5259222,Human_RBP_ID_8252113,Human_RBP_ID_8433097,Human_RBP_ID_8807480,Human_RBP_ID_17254173,Human_RBP_ID_17373760,Human_RBP_ID_17690216,Human_RBP_ID_17876249,Human_RBP_ID_18178819,Human_RBP_ID_18207…			NA
144274	RMVar_ID_144274	Human_SNP_ID_591526255	m5U	Human	chr16	+	3152953	3152956	3152956	AGGCATTGGCCTCCTAAGCCAGGGATTGTGGGTTCG_AGTCCCACCCGGGGTAAAGAAAGGCCGA	AGGCATTGGCCTCCTAAGCCAGGGATTGTGGGTTCGCAGTCCCACCCGGGGTAAAGAAAGGCCGA	G	GC	MIR-163	RNACentral:URS00000894FB	miRNA	AJ535831-003	exon	GSE109183:GSM2935042,GSM2935043,GSM2935044;GSE109183:GSM2935048,GSM2935049,GSM2935050;GSE109183:GSM2935037,GSM2935038	HAP1,gene symbol: TRMT2A;HEK293,gene symbol: TRMT2A;HEK293,gene symbol: TRMT2A	-	31361898	FICC-Seq&miCLIP:(High)	rs533625521	Functional Loss	INS	dbSNP153	37..37	33	-	-	-	Human_RBP_ID_277484,Human_RBP_ID_473585,Human_RBP_ID_1177974,Human_RBP_ID_1281947,Human_RBP_ID_1517865,Human_RBP_ID_1842031,Human_RBP_ID_3494690,Human_RBP_ID_4367443,Human_RBP_ID_5184190,Human_RBP_ID_5259222,Human_RBP_ID_8252113,Human_RBP_ID_8433097,Human_RBP_ID_8807480,Human_RBP_ID_17254173,Human_RBP_ID_17373760,Human_RBP_ID_17690216,Human_RBP_ID_17876249,Human_RBP_ID_18178819,Human_RBP_ID_18207…			NA
144275	RMVar_ID_144275	Human_SNP_ID_591526256	m5U	Human	chr16	+	3152953	3152956	3152956	AGGCATTGGCCTCCTAAGCCAGGGATTGTGGGTTCG_AGTCCCACCCGGGGTAAAGAAAGGCCGA	AGGCATTGGCCTCCTAAGCCAGGGATTGTGGGTTCGTAGTCCCACCCGGGGTAAAGAAAGGCCGA	G	GT	MIR-163	RNACentral:URS00000894FB	miRNA	AJ535831-003	exon	GSE109183:GSM2935042,GSM2935043,GSM2935044;GSE109183:GSM2935048,GSM2935049,GSM2935050;GSE109183:GSM2935037,GSM2935038	HAP1,gene symbol: TRMT2A;HEK293,gene symbol: TRMT2A;HEK293,gene symbol: TRMT2A	-	31361898	FICC-Seq&miCLIP:(High)	rs533625521	Functional Loss	INS	dbSNP153	37..37	33	-	-	-	Human_RBP_ID_277484,Human_RBP_ID_473585,Human_RBP_ID_1177974,Human_RBP_ID_1281947,Human_RBP_ID_1517865,Human_RBP_ID_1842031,Human_RBP_ID_3494690,Human_RBP_ID_4367443,Human_RBP_ID_5184190,Human_RBP_ID_5259222,Human_RBP_ID_8252113,Human_RBP_ID_8433097,Human_RBP_ID_8807480,Human_RBP_ID_17254173,Human_RBP_ID_17373760,Human_RBP_ID_17690216,Human_RBP_ID_17876249,Human_RBP_ID_18178819,Human_RBP_ID_18207…			NA
144276	RMVar_ID_144276	Human_SNP_ID_591526257	m5U	Human	chr16	+	3152953	3152957	3152957	AGGCATTGGCCTCCTAAGCCAGGGATTGTGGGTTCGAGTCCCACCCGGGGTAAAGAAAGGCCGAA	AGGCATTGGCCTCCTAAGCCAGGGATTGTGGGTTCGGGTCCCACCCGGGGTAAAGAAAGGCCGAA	A	G	MIR-163	RNACentral:URS00000894FB	miRNA	AJ535831-003	exon	GSE109183:GSM2935042,GSM2935043,GSM2935044;GSE109183:GSM2935048,GSM2935049,GSM2935050;GSE109183:GSM2935037,GSM2935038	HAP1,gene symbol: TRMT2A;HEK293,gene symbol: TRMT2A;HEK293,gene symbol: TRMT2A	-	31361898	FICC-Seq&miCLIP:(High)	rs1214974853	Functional Loss	SNV	dbSNP153	37..37	33	-	-	-	Human_RBP_ID_277484,Human_RBP_ID_473585,Human_RBP_ID_1177974,Human_RBP_ID_1281947,Human_RBP_ID_1517865,Human_RBP_ID_1842031,Human_RBP_ID_3494690,Human_RBP_ID_4367443,Human_RBP_ID_5184190,Human_RBP_ID_5259222,Human_RBP_ID_8252113,Human_RBP_ID_8433097,Human_RBP_ID_8807480,Human_RBP_ID_17254173,Human_RBP_ID_17373760,Human_RBP_ID_17690216,Human_RBP_ID_17876249,Human_RBP_ID_18178819,Human_RBP_ID_18207…			NA
152627	RMVar_ID_152627	Human_SNP_ID_167050810	m6A	Human	chr3	+	186786717	186786718	186786718	ATAAGCACTGTGCTAAAATTGCAGACACTAGGACCATGTCTTGGTTTTTGCAATAATGCTAGCAG	ATAAGCACTGTGCTAAAATTGCAGACACTAGGATCATGTCTTGGTTTTTGCAATAATGCTAGCAG	C	T	MIR1248	Ensembl:ENSG00000283958	miRNA	hsa-miR-1248	exon	GSE131296:GSM3768848,GSM3768847	heart tissue,Ischemic Cardiomyopathy (ICM) 585	chr3:186786701..186786800	31849158	MeRIP-seq:(Medium)	rs746405150	Functional Loss	SNV	dbSNP153	34..34	33	-	-	-	Human_RBP_ID_246854,Human_RBP_ID_782484,Human_RBP_ID_834342,Human_RBP_ID_936290,Human_RBP_ID_1064084,Human_RBP_ID_1242904,Human_RBP_ID_1624044,Human_RBP_ID_2772014,Human_RBP_ID_3724116,Human_RBP_ID_5102740,Human_RBP_ID_5299093,Human_RBP_ID_5607045,Human_RBP_ID_8263756,Human_RBP_ID_8567718,Human_RBP_ID_8729900,Human_RBP_ID_8870453,Human_RBP_ID_9261381,Human_RBP_ID_10086477,Human_RBP_ID_10484788,Hu…		Human_miRNA_ID_3134612,Human_miRNA_ID_3142506	NA		RMVar_hsa_circ_122792,RMVar_hsa_circ_223574,RMVar_hsa_circ_341683,RMVar_hsa_circ_100445,RMVar_hsa_circ_223577,RMVar_hsa_circ_27645,RMVar_hsa_circ_343467,RMVar_hsa_circ_273582,RMVar_hsa_circ_118248,RMVar_hsa_circ_223578,RMVar_hsa_circ_223579,RMVar_hsa_circ_295507,RMVar_hsa_circ_223580,RMVar_hsa_circ_223581
161946	RMVar_ID_161946	Human_SNP_ID_469943746	m6A	Human	chr11	-	65129936	65129935	65129935	GGTGAGGTTGGTGTCTGGCCCCAGCAGCCCAGACTGAGCCTCTCTCTCTCCAGCCTTCCCCCCAA	GGTGAGGTTGGTGTCTGGCCCCAGCAGCCCAGATTGAGCCTCTCTCTCTCCAGCCTTCCCCCCAA	G	A	MIR6751	Ensembl:ENSG00000284489	miRNA	hsa-miR-6751-5p,hsa-miR-6751-3p	exon	GSE102493:GSM2991411,GSM2991412,GSM2991409,GSM2991410	Hela,siVIRMA	chr11:65129776..65130193	29507755	MeRIP-seq:(Medium)	rs749989972	Functional Loss	SNV	dbSNP153	34..34	33	-	-	-	Human_RBP_ID_5341577			NA
169693	RMVar_ID_169693	Human_SNP_ID_452961626	m6A	Human	chr11	-	568112	568112	568112	CCCCAGACCCACTGTGCGTGTGACAGCGGCTGATCTGTGCCTGGGCAGCGCGACCCTCCTGGCCC	CCCCAGACCCACTGTGCGTGTGACAGCGGCTGCTCTGTGCCTGGGCAGCGCGACCCTCCTGGCCC	T	G	MIR210	Ensembl:ENSG00000199038	miRNA	hsa-miR-210-5p,hsa-miR-210-3p	exon	GSE63753:GSM1556678	HEK293 cells,Synaptic Systems rabbit polyclonal anti-m6A	-	30718435	miCLIP:(High)	rs1241231800	Functional Loss	SNV	dbSNP153	33..33	33	-	-	-	Human_RBP_ID_397523,Human_RBP_ID_3388216,Human_RBP_ID_5165555,Human_RBP_ID_5550619,Human_RBP_ID_5644262,Human_RBP_ID_6078677,Human_RBP_ID_8774698,Human_RBP_ID_9009372,Human_RBP_ID_9276790,Human_RBP_ID_17232273,Human_RBP_ID_17348678,Human_RBP_ID_17465003,Human_RBP_ID_17682995,Human_RBP_ID_17806185,Human_RBP_ID_19697797,Human_RBP_ID_21882678,Human_RBP_ID_21916060,Human_RBP_ID_22419764,Human_RBP_ID_…			NA
171970	RMVar_ID_171970	Human_SNP_ID_453952066	m6A	Human	chr11	+	3856062	3856062	3856062	GGCCGCCGCAGCCCCGGCGGACCCACTGTTGGACCTGAGGAGCCAGCCCTCCTCCCGCACCCAAA	GGCCGCCGCAGCCCCGGCGGACCCACTGTTGGCCCTGAGGAGCCAGCCCTCCTCCCGCACCCAAA	A	C	MIR4687	Ensembl:ENSG00000284525	miRNA	hsa-miR-4687-5p,hsa-miR-4687-3p	exon	GSE102336:GSM2734904,GSM2734905.GSM2734906,GSM2734907	HepG2,ZCCHC4 knockout	chr11:3855172..3867132	30531910	MeRIP-seq:(Medium)	rs202069485	Functional Loss	SNV	dbSNP153	33..33	33	-	-	-	Human_RBP_ID_4159735,Human_RBP_ID_5415945,Human_RBP_ID_5436428,Human_RBP_ID_5489642		Human_miRNA_ID_2083417,Human_miRNA_ID_3128771	NA		RMVar_hsa_circ_104299,RMVar_hsa_circ_147736
171971	RMVar_ID_171971	Human_SNP_ID_453952067	m6A	Human	chr11	+	3856062	3856063	3856063	GGCCGCCGCAGCCCCGGCGGACCCACTGTTGGACCTGAGGAGCCAGCCCTCCTCCCGCACCCAAA	GGCCGCCGCAGCCCCGGCGGACCCACTGTTGGAGCTGAGGAGCCAGCCCTCCTCCCGCACCCAAA	C	G	MIR4687	Ensembl:ENSG00000284525	miRNA	hsa-miR-4687-5p,hsa-miR-4687-3p	exon	GSE102336:GSM2734904,GSM2734905.GSM2734906,GSM2734907	HepG2,ZCCHC4 knockout	chr11:3855172..3867132	30531910	MeRIP-seq:(Medium)	rs200103495	Functional Loss	SNV	dbSNP153	34..34	33	-	-	-	Human_RBP_ID_4159735,Human_RBP_ID_5415945,Human_RBP_ID_5436428,Human_RBP_ID_5489642		Human_miRNA_ID_2083417,Human_miRNA_ID_3128771	NA		RMVar_hsa_circ_104299,RMVar_hsa_circ_147736
171972	RMVar_ID_171972	Human_SNP_ID_453952085	m6A	Human	chr11	+	3856094	3856092	3856092	ACCTGAGGAGCCAGCCCTCCTCCCGCACCCAAACTTGGAGCACTTGACCTTTGGCTGTTGGAGGG	ACCTGAGGAGCCAGCCCTCCTCCCGCACCCCAACTTGGAGCACTTGACCTTTGGCTGTTGGAGGG	A	C	MIR4687	Ensembl:ENSG00000284525	miRNA	hsa-miR-4687-5p,hsa-miR-4687-3p	exon	CRA001315:CRX049964,CRX049963,CRA001315:CRX049970,CRX049969,CRA001315:CRX062319,CRX062318,CRA001315:CRX062335,CRX062334,GSE76414:GSM2010450,GSM2010452,GSM2010448,GSM2010451,GSE116002:GSM3204807,GSM3204804	Tongue,Tongue-2-1;Appendix,Appendix-3-2;Hela,Hela-1;U20S,U20S;MONOMAC-6/t AML cells,FTO-overexpressing;A549 cell line,Millipore-32ug	chr11:3855207..3856340,chr11:3856039..3856389,chr11:3855277..3967564,chr11:3854418..3967567,chr11:3855990..3856425,chr11:3856032..3856450	3.16762e+23	MeRIP-seq:(Medium)	rs760909080	Functional Loss	SNV	dbSNP153	31..31	33	-	-	-	Human_RBP_ID_5167522,Human_RBP_ID_24543012,Human_RBP_ID_26767874,Human_RBP_ID_27208756		Human_miRNA_ID_2315901,Human_miRNA_ID_2319056,Human_miRNA_ID_2322217,Human_miRNA_ID_2325383,Human_miRNA_ID_2328499,Human_miRNA_ID_2519759,Human_miRNA_ID_2522925,Human_miRNA_ID_2822119,Human_miRNA_ID_2828249,Human_miRNA_ID_2831405,Human_miRNA_ID_2835525,Human_miRNA_ID_2840881,Human_miRNA_ID_3131702,Human_miRNA_ID_3131750,Human_miRNA_ID_3131798,Human_miRNA_ID_3131845,Human_miRNA_ID_3131893,Human_mi…	NA		RMVar_hsa_circ_104299,RMVar_hsa_circ_147736
171973	RMVar_ID_171973	Human_SNP_ID_453952087	m6A	Human	chr11	+	3856094	3856094	3856094	ACCTGAGGAGCCAGCCCTCCTCCCGCACCCAAACTTGGAGCACTTGACCTTTGGCTGTTGGAGGG	ACCTGAGGAGCCAGCCCTCCTCCCGCACCCAACCTTGGAGCACTTGACCTTTGGCTGTTGGAGGG	A	C	MIR4687	Ensembl:ENSG00000284525	miRNA	hsa-miR-4687-5p,hsa-miR-4687-3p	exon	CRA001315:CRX049964,CRX049963,CRA001315:CRX049970,CRX049969,CRA001315:CRX062319,CRX062318,CRA001315:CRX062335,CRX062334,GSE76414:GSM2010450,GSM2010452,GSM2010448,GSM2010451,GSE116002:GSM3204807,GSM3204804	Tongue,Tongue-2-1;Appendix,Appendix-3-2;Hela,Hela-1;U20S,U20S;MONOMAC-6/t AML cells,FTO-overexpressing;A549 cell line,Millipore-32ug	chr11:3855207..3856340,chr11:3856039..3856389,chr11:3855277..3967564,chr11:3854418..3967567,chr11:3855990..3856425,chr11:3856032..3856450	3.16762e+23	MeRIP-seq:(Medium)	rs1168070175	Functional Loss	SNV	dbSNP153	33..33	33	-	-	-	Human_RBP_ID_5167522,Human_RBP_ID_24543012,Human_RBP_ID_26767874,Human_RBP_ID_27208756		Human_miRNA_ID_2315901,Human_miRNA_ID_2319056,Human_miRNA_ID_2322217,Human_miRNA_ID_2325383,Human_miRNA_ID_2328499,Human_miRNA_ID_2519759,Human_miRNA_ID_2522925,Human_miRNA_ID_2822119,Human_miRNA_ID_2828249,Human_miRNA_ID_2831405,Human_miRNA_ID_2835525,Human_miRNA_ID_2840881,Human_miRNA_ID_3131702,Human_miRNA_ID_3131750,Human_miRNA_ID_3131798,Human_miRNA_ID_3131845,Human_miRNA_ID_3131893,Human_mi…	NA		RMVar_hsa_circ_104299,RMVar_hsa_circ_147736
185315	RMVar_ID_185315	Human_SNP_ID_706996733	m6A	Human	chr22	+	49962921	49962920	49962920	GTGGGGGCCTCGCCCTGCTTGGGCCCTCCCTGACCTCTCCGCTCCGCACAGAGTGCCAGCAGCTG	GTGGGGGCCTCGCCCTGCTTGGGCCCTCCCTCACCTCTCCGCTCCGCACAGAGTGCCAGCAGCTG	G	C	MIR6821	Ensembl:ENSG00000276753	miRNA	hsa-miR-6821-5p,hsa-miR-6821-3p	exon	GSE102493:GSM2739522,GSM2739523,GSM2739520,GSM2739521	Hela,siCtrl	chr22:49962801..49963525	29507755	MeRIP-seq:(Medium)	rs1376998787	Functional Loss	SNV	dbSNP153	32..32	33	-	-	-	Human_RBP_ID_931221,Human_RBP_ID_5388562,Human_RBP_ID_22674487,Human_RBP_ID_23134561,Human_RBP_ID_26762584,Human_RBP_ID_27495743			NA		RMVar_hsa_circ_111261,RMVar_hsa_circ_87503,RMVar_hsa_circ_89523,RMVar_hsa_circ_215199,RMVar_hsa_circ_215200,RMVar_hsa_circ_215201
185316	RMVar_ID_185316	Human_SNP_ID_706996734	m6A	Human	chr22	+	49962921	49962922	49962922	GTGGGGGCCTCGCCCTGCTTGGGCCCTCCCTGACCTCTCCGCTCCGCACAGAGTGCCAGCAGCTG	GTGGGGGCCTCGCCCTGCTTGGGCCCTCCCTGAACTCTCCGCTCCGCACAGAGTGCCAGCAGCTG	C	A	MIR6821	Ensembl:ENSG00000276753	miRNA	hsa-miR-6821-5p,hsa-miR-6821-3p	exon	GSE102493:GSM2739522,GSM2739523,GSM2739520,GSM2739521	Hela,siCtrl	chr22:49962801..49963525	29507755	MeRIP-seq:(Medium)	rs374423701	Functional Loss	SNV	dbSNP153	34..34	33	-	-	-	Human_RBP_ID_931221,Human_RBP_ID_5388562,Human_RBP_ID_22674487,Human_RBP_ID_23134561,Human_RBP_ID_26762584,Human_RBP_ID_27495743			NA		RMVar_hsa_circ_111261,RMVar_hsa_circ_87503,RMVar_hsa_circ_89523,RMVar_hsa_circ_215199,RMVar_hsa_circ_215200,RMVar_hsa_circ_215201
185317	RMVar_ID_185317	Human_SNP_ID_706996735	m6A	Human	chr22	+	49962921	49962922	49962922	GTGGGGGCCTCGCCCTGCTTGGGCCCTCCCTGACCTCTCCGCTCCGCACAGAGTGCCAGCAGCTG	GTGGGGGCCTCGCCCTGCTTGGGCCCTCCCTGAGCTCTCCGCTCCGCACAGAGTGCCAGCAGCTG	C	G	MIR6821	Ensembl:ENSG00000276753	miRNA	hsa-miR-6821-5p,hsa-miR-6821-3p	exon	GSE102493:GSM2739522,GSM2739523,GSM2739520,GSM2739521	Hela,siCtrl	chr22:49962801..49963525	29507755	MeRIP-seq:(Medium)	rs374423701	Functional Loss	SNV	dbSNP153	34..34	33	-	-	-	Human_RBP_ID_931221,Human_RBP_ID_5388562,Human_RBP_ID_22674487,Human_RBP_ID_23134561,Human_RBP_ID_26762584,Human_RBP_ID_27495743			NA		RMVar_hsa_circ_111261,RMVar_hsa_circ_87503,RMVar_hsa_circ_89523,RMVar_hsa_circ_215199,RMVar_hsa_circ_215200,RMVar_hsa_circ_215201
185318	RMVar_ID_185318	Human_SNP_ID_706996736	m6A	Human	chr22	+	49962921	49962922	49962922	GTGGGGGCCTCGCCCTGCTTGGGCCCTCCCTGACCTCTCCGCTCCGCACAGAGTGCCAGCAGCTG	GTGGGGGCCTCGCCCTGCTTGGGCCCTCCCTGATCTCTCCGCTCCGCACAGAGTGCCAGCAGCTG	C	T	MIR6821	Ensembl:ENSG00000276753	miRNA	hsa-miR-6821-5p,hsa-miR-6821-3p	exon	GSE102493:GSM2739522,GSM2739523,GSM2739520,GSM2739521	Hela,siCtrl	chr22:49962801..49963525	29507755	MeRIP-seq:(Medium)	rs374423701	Functional Loss	SNV	dbSNP153,HGVD	34..34	33	-	-	-	Human_RBP_ID_931221,Human_RBP_ID_5388562,Human_RBP_ID_22674487,Human_RBP_ID_23134561,Human_RBP_ID_26762584,Human_RBP_ID_27495743			NA		RMVar_hsa_circ_111261,RMVar_hsa_circ_87503,RMVar_hsa_circ_89523,RMVar_hsa_circ_215199,RMVar_hsa_circ_215200,RMVar_hsa_circ_215201
187967	RMVar_ID_187967	Human_SNP_ID_514065639	m6A	Human	chr12	+	103930448	103930448	103930448	CGGACCGCGCGGCTGGAGGTGTGAGGATCCGAACCCAGGGGTGGGGGGTGGAGGCGGCTCCTGCG	CGGACCGCGCGGCTGGAGGTGTGAGGATCCGAGCCCAGGGGTGGGGGGTGGAGGCGGCTCCTGCG	A	G	MIR3652	Ensembl:ENSG00000284503	miRNA	hsa-miR-3652	exon	E-MTAB-5229:ERR1725677,ERR1725678,ERR1725679,ERR1725680,ERR1725681,ERR1725682,E-MTAB-6507:ERR2304283,ERR2304284,ERR2304285,ERR2304286,ERR2304287,ERR2304278,ERR2304279,ERR2304280,ERR2304281,ERR2304282,GSE76367:GSM1982263,GSM1982262,GSE93676:GSM2460345,GSM2754211,GSM2754235,GSM2460344,GSM2754210,GSM2754234,GSE93676:GSM2460360,GSM2754226,GSM2754250,GSM2460361,GSM2754227,GSM2754251,GSE93911:GSM246490…	H9,Activin A;placenta,HFD(heavy for date pregnancy);H1299,H1299;iSLK cells,Not infected;TREX cells,infection status: Latent;1806_UCEC,endometrial cancer tumor of patient 1806;Hela,siZC3H13;HepG2,shMETTL14;Hela,VIRMA,Mut,PE;MEL624 control cells,wild type, Ab4;MEL624 control cells,wild type, Ab5;MEL624 control cells,wild type, Ab8;Huh7,viral strain: ZIKV-PR2015 time point: 48 hours	chr12:103930220..103931662,chr12:103930376..103931625,chr12:103930292..103930575,chr12:103930426..103930575,chr12:103930195..103930575,chr12:103930280..103930575,chr12:103930401..103930575,chr12:103930393..103930575,chr12:103930376..103930575,chr12:103930401..103931625,chr12:103930396..103930525	2.94898e+71	MeRIP-seq:(Medium)	rs1200770219	Functional Loss	SNV	dbSNP153	33..33	33	-	-	-	Human_RBP_ID_229138,Human_RBP_ID_408377,Human_RBP_ID_753991,Human_RBP_ID_810430,Human_RBP_ID_1164187,Human_RBP_ID_1785146,Human_RBP_ID_4197030,Human_RBP_ID_5094829,Human_RBP_ID_5490746,Human_RBP_ID_5536083,Human_RBP_ID_6122324,Human_RBP_ID_9415921,Human_RBP_ID_17075906,Human_RBP_ID_17357316,Human_RBP_ID_17669107,Human_RBP_ID_18417318,Human_RBP_ID_18480036,Human_RBP_ID_21959658,Human_RBP_ID_224366…		Human_miRNA_ID_2436766,Human_miRNA_ID_3134085	NA		RMVar_hsa_circ_159352,RMVar_hsa_circ_115993,RMVar_hsa_circ_123538,RMVar_hsa_circ_59224,RMVar_hsa_circ_121104,RMVar_hsa_circ_159354,RMVar_hsa_circ_114248,RMVar_hsa_circ_159353,RMVar_hsa_circ_159351
187968	RMVar_ID_187968	Human_SNP_ID_514065640	m6A	Human	chr12	+	103930448	103930448	103930448	CGGACCGCGCGGCTGGAGGTGTGAGGATCCGAACCCAGGGGTGGGGGGTGGAGGCGGCTCCTGCG	CGGACCGCGCGGCTGGAGGTGTGAGGATCCGATCCCAGGGGTGGGGGGTGGAGGCGGCTCCTGCG	A	T	MIR3652	Ensembl:ENSG00000284503	miRNA	hsa-miR-3652	exon	E-MTAB-5229:ERR1725677,ERR1725678,ERR1725679,ERR1725680,ERR1725681,ERR1725682,E-MTAB-6507:ERR2304283,ERR2304284,ERR2304285,ERR2304286,ERR2304287,ERR2304278,ERR2304279,ERR2304280,ERR2304281,ERR2304282,GSE76367:GSM1982263,GSM1982262,GSE93676:GSM2460345,GSM2754211,GSM2754235,GSM2460344,GSM2754210,GSM2754234,GSE93676:GSM2460360,GSM2754226,GSM2754250,GSM2460361,GSM2754227,GSM2754251,GSE93911:GSM246490…	H9,Activin A;placenta,HFD(heavy for date pregnancy);H1299,H1299;iSLK cells,Not infected;TREX cells,infection status: Latent;1806_UCEC,endometrial cancer tumor of patient 1806;Hela,siZC3H13;HepG2,shMETTL14;Hela,VIRMA,Mut,PE;MEL624 control cells,wild type, Ab4;MEL624 control cells,wild type, Ab5;MEL624 control cells,wild type, Ab8;Huh7,viral strain: ZIKV-PR2015 time point: 48 hours	chr12:103930220..103931662,chr12:103930376..103931625,chr12:103930292..103930575,chr12:103930426..103930575,chr12:103930195..103930575,chr12:103930280..103930575,chr12:103930401..103930575,chr12:103930393..103930575,chr12:103930376..103930575,chr12:103930401..103931625,chr12:103930396..103930525	2.94898e+71	MeRIP-seq:(Medium)	rs1200770219	Functional Loss	SNV	dbSNP153	33..33	33	-	-	-	Human_RBP_ID_229138,Human_RBP_ID_408377,Human_RBP_ID_753991,Human_RBP_ID_810430,Human_RBP_ID_1164187,Human_RBP_ID_1785146,Human_RBP_ID_4197030,Human_RBP_ID_5094829,Human_RBP_ID_5490746,Human_RBP_ID_5536083,Human_RBP_ID_6122324,Human_RBP_ID_9415921,Human_RBP_ID_17075906,Human_RBP_ID_17357316,Human_RBP_ID_17669107,Human_RBP_ID_18417318,Human_RBP_ID_18480036,Human_RBP_ID_21959658,Human_RBP_ID_224366…		Human_miRNA_ID_2436766,Human_miRNA_ID_3134085	NA		RMVar_hsa_circ_159352,RMVar_hsa_circ_115993,RMVar_hsa_circ_123538,RMVar_hsa_circ_59224,RMVar_hsa_circ_121104,RMVar_hsa_circ_159354,RMVar_hsa_circ_114248,RMVar_hsa_circ_159353,RMVar_hsa_circ_159351
187969	RMVar_ID_187969	Human_SNP_ID_514065641	m6A	Human	chr12	+	103930448	103930449	103930449	CGGACCGCGCGGCTGGAGGTGTGAGGATCCGAACCCAGGGGTGGGGGGTGGAGGCGGCTCCTGCG	CGGACCGCGCGGCTGGAGGTGTGAGGATCCGAAACCAGGGGTGGGGGGTGGAGGCGGCTCCTGCG	C	A	MIR3652	Ensembl:ENSG00000284503	miRNA	hsa-miR-3652	exon	E-MTAB-5229:ERR1725677,ERR1725678,ERR1725679,ERR1725680,ERR1725681,ERR1725682,E-MTAB-6507:ERR2304283,ERR2304284,ERR2304285,ERR2304286,ERR2304287,ERR2304278,ERR2304279,ERR2304280,ERR2304281,ERR2304282,GSE76367:GSM1982263,GSM1982262,GSE93676:GSM2460345,GSM2754211,GSM2754235,GSM2460344,GSM2754210,GSM2754234,GSE93676:GSM2460360,GSM2754226,GSM2754250,GSM2460361,GSM2754227,GSM2754251,GSE93911:GSM246490…	H9,Activin A;placenta,HFD(heavy for date pregnancy);H1299,H1299;iSLK cells,Not infected;TREX cells,infection status: Latent;1806_UCEC,endometrial cancer tumor of patient 1806;Hela,siZC3H13;HepG2,shMETTL14;Hela,VIRMA,Mut,PE;MEL624 control cells,wild type, Ab4;MEL624 control cells,wild type, Ab5;MEL624 control cells,wild type, Ab8;Huh7,viral strain: ZIKV-PR2015 time point: 48 hours	chr12:103930220..103931662,chr12:103930376..103931625,chr12:103930292..103930575,chr12:103930426..103930575,chr12:103930195..103930575,chr12:103930280..103930575,chr12:103930401..103930575,chr12:103930393..103930575,chr12:103930376..103930575,chr12:103930401..103931625,chr12:103930396..103930525	2.94898e+71	MeRIP-seq:(Medium)	rs1260643831	Functional Loss	SNV	dbSNP153	34..34	33	-	-	-	Human_RBP_ID_229138,Human_RBP_ID_408377,Human_RBP_ID_753991,Human_RBP_ID_810430,Human_RBP_ID_1164187,Human_RBP_ID_1785146,Human_RBP_ID_4197030,Human_RBP_ID_5094829,Human_RBP_ID_5490746,Human_RBP_ID_5536083,Human_RBP_ID_6122324,Human_RBP_ID_9415921,Human_RBP_ID_17075906,Human_RBP_ID_17357316,Human_RBP_ID_17669107,Human_RBP_ID_18417318,Human_RBP_ID_18480036,Human_RBP_ID_21959658,Human_RBP_ID_224366…		Human_miRNA_ID_2436766,Human_miRNA_ID_3134085	NA		RMVar_hsa_circ_159352,RMVar_hsa_circ_115993,RMVar_hsa_circ_123538,RMVar_hsa_circ_59224,RMVar_hsa_circ_121104,RMVar_hsa_circ_159354,RMVar_hsa_circ_114248,RMVar_hsa_circ_159353,RMVar_hsa_circ_159351
187970	RMVar_ID_187970	Human_SNP_ID_514065686	m6A	Human	chr12	+	103930491	103930490	103930490	GGGGGTGGAGGCGGCTCCTGCGATCGAAGGGGACTTGAGACTCACCGGCCGCACGCCATGAGGGC	GGGGGTGGAGGCGGCTCCTGCGATCGAAGGGCACTTGAGACTCACCGGCCGCACGCCATGAGGGC	G	C	MIR3652	Ensembl:ENSG00000284503	miRNA	hsa-miR-3652	exon	GSE54365:GSM1339427,GSM1339429,GSM1339428,GSM1339430,GSE87190:GSM2324302,GSM2324301,GSE128699:GSM3682895,GSM3682896	A549,shGFP_1;peripheral blood, ShFTO-R-2HG,tumor: acute monocytic leukemia, treatment:ShFTO-R-2HG;HCT116,wild type	chr12:103930401..103932347,chr12:103930301..103931625	2.49819e+23	miCLIP:(High)	rs753157411	Functional Loss	SNV	dbSNP153	32..32	33	-	-	-	Human_RBP_ID_32757,Human_RBP_ID_408377,Human_RBP_ID_753991,Human_RBP_ID_810430,Human_RBP_ID_875595,Human_RBP_ID_1462983,Human_RBP_ID_3422111,Human_RBP_ID_4197030,Human_RBP_ID_5094829,Human_RBP_ID_5174027,Human_RBP_ID_5554494,Human_RBP_ID_5640987,Human_RBP_ID_5645434,Human_RBP_ID_6122325,Human_RBP_ID_8180041,Human_RBP_ID_8363277,Human_RBP_ID_8725584,Human_RBP_ID_8775133,Human_RBP_ID_9010062,Human_…	Human_Splice_Rec_1416317,Human_Splice_Rec_1416329,Human_Splice_Rec_1416331,Human_Splice_Rec_1416341,Human_Splice_Rec_1416375,Human_Splice_Rec_1416389	Human_miRNA_ID_2781427,Human_miRNA_ID_2786992,Human_miRNA_ID_2947576,Human_miRNA_ID_3139636,Human_miRNA_ID_3139687,Human_miRNA_ID_3142469	NA		RMVar_hsa_circ_159352,RMVar_hsa_circ_115993,RMVar_hsa_circ_123538,RMVar_hsa_circ_59224,RMVar_hsa_circ_121104,RMVar_hsa_circ_159354,RMVar_hsa_circ_114248,RMVar_hsa_circ_159353,RMVar_hsa_circ_159351
187971	RMVar_ID_187971	Human_SNP_ID_514065687	m6A	Human	chr12	+	103930491	103930490	103930490	GGGGGTGGAGGCGGCTCCTGCGATCGAAGGGGACTTGAGACTCACCGGCCGCACGCCATGAGGGC	GGGGGTGGAGGCGGCTCCTGCGATCGAAGGGTACTTGAGACTCACCGGCCGCACGCCATGAGGGC	G	T	MIR3652	Ensembl:ENSG00000284503	miRNA	hsa-miR-3652	exon	GSE54365:GSM1339427,GSM1339429,GSM1339428,GSM1339430,GSE87190:GSM2324302,GSM2324301,GSE128699:GSM3682895,GSM3682896	A549,shGFP_1;peripheral blood, ShFTO-R-2HG,tumor: acute monocytic leukemia, treatment:ShFTO-R-2HG;HCT116,wild type	chr12:103930401..103932347,chr12:103930301..103931625	2.49819e+23	miCLIP:(High)	rs753157411	Functional Loss	SNV	dbSNP153	32..32	33	-	-	-	Human_RBP_ID_32757,Human_RBP_ID_408377,Human_RBP_ID_753991,Human_RBP_ID_810430,Human_RBP_ID_875595,Human_RBP_ID_1462983,Human_RBP_ID_3422111,Human_RBP_ID_4197030,Human_RBP_ID_5094829,Human_RBP_ID_5174027,Human_RBP_ID_5554494,Human_RBP_ID_5640987,Human_RBP_ID_5645434,Human_RBP_ID_6122325,Human_RBP_ID_8180041,Human_RBP_ID_8363277,Human_RBP_ID_8725584,Human_RBP_ID_8775133,Human_RBP_ID_9010062,Human_…	Human_Splice_Rec_1416317,Human_Splice_Rec_1416329,Human_Splice_Rec_1416331,Human_Splice_Rec_1416341,Human_Splice_Rec_1416375,Human_Splice_Rec_1416389	Human_miRNA_ID_2781427,Human_miRNA_ID_2786992,Human_miRNA_ID_2947576,Human_miRNA_ID_3139636,Human_miRNA_ID_3139687,Human_miRNA_ID_3142469	NA		RMVar_hsa_circ_159352,RMVar_hsa_circ_115993,RMVar_hsa_circ_123538,RMVar_hsa_circ_59224,RMVar_hsa_circ_121104,RMVar_hsa_circ_159354,RMVar_hsa_circ_114248,RMVar_hsa_circ_159353,RMVar_hsa_circ_159351
187972	RMVar_ID_187972	Human_SNP_ID_514065688	m6A	Human	chr12	+	103930491	103930491	103930491	GGGGGTGGAGGCGGCTCCTGCGATCGAAGGGGACTTGAGACTCACCGGCCGCACGCCATGAGGGC	GGGGGTGGAGGCGGCTCCTGCGATCGAAGGGGTCTTGAGACTCACCGGCCGCACGCCATGAGGGC	A	T	MIR3652	Ensembl:ENSG00000284503	miRNA	hsa-miR-3652	exon	GSE54365:GSM1339427,GSM1339429,GSM1339428,GSM1339430,GSE87190:GSM2324302,GSM2324301,GSE128699:GSM3682895,GSM3682896	A549,shGFP_1;peripheral blood, ShFTO-R-2HG,tumor: acute monocytic leukemia, treatment:ShFTO-R-2HG;HCT116,wild type	chr12:103930401..103932347,chr12:103930301..103931625	2.49819e+23	miCLIP:(High)	rs1196147029	Functional Loss	SNV	dbSNP153	33..33	33	-	-	-	Human_RBP_ID_32757,Human_RBP_ID_408377,Human_RBP_ID_753991,Human_RBP_ID_810430,Human_RBP_ID_875595,Human_RBP_ID_1462983,Human_RBP_ID_3422111,Human_RBP_ID_4197030,Human_RBP_ID_5094829,Human_RBP_ID_5174027,Human_RBP_ID_5554494,Human_RBP_ID_5640987,Human_RBP_ID_5645434,Human_RBP_ID_6122325,Human_RBP_ID_8180041,Human_RBP_ID_8363277,Human_RBP_ID_8725584,Human_RBP_ID_8775133,Human_RBP_ID_9010062,Human_…	Human_Splice_Rec_1416317,Human_Splice_Rec_1416329,Human_Splice_Rec_1416331,Human_Splice_Rec_1416341,Human_Splice_Rec_1416375,Human_Splice_Rec_1416389	Human_miRNA_ID_2781427,Human_miRNA_ID_2786992,Human_miRNA_ID_2947576,Human_miRNA_ID_3139636,Human_miRNA_ID_3139687,Human_miRNA_ID_3142469	NA		RMVar_hsa_circ_159352,RMVar_hsa_circ_115993,RMVar_hsa_circ_123538,RMVar_hsa_circ_59224,RMVar_hsa_circ_121104,RMVar_hsa_circ_159354,RMVar_hsa_circ_114248,RMVar_hsa_circ_159353,RMVar_hsa_circ_159351
187973	RMVar_ID_187973	Human_SNP_ID_514065691	m6A	Human	chr12	+	103930498	103930498	103930498	GAGGCGGCTCCTGCGATCGAAGGGGACTTGAGACTCACCGGCCGCACGCCATGAGGGCCCTGTGG	GAGGCGGCTCCTGCGATCGAAGGGGACTTGAGGCTCACCGGCCGCACGCCATGAGGGCCCTGTGG	A	G	MIR3652	Ensembl:ENSG00000284503	miRNA	hsa-miR-3652	exon	GSE54365:GSM1339439,,GSM1339440,GSE122800:GSM3485696,GSM3485692	A549,ExpsiControl;MEL624 PCIF1 KO,PCIF1 KO, Ab4	chr12:103930376..103930550,chr12:103930426..103930575	2498186331279650	MeRIP-seq:(Medium)	rs756449049	Functional Loss	SNV	dbSNP153	33..33	33	-	-	-	Human_RBP_ID_32757,Human_RBP_ID_408380,Human_RBP_ID_753991,Human_RBP_ID_810430,Human_RBP_ID_875595,Human_RBP_ID_989262,Human_RBP_ID_1462983,Human_RBP_ID_3422111,Human_RBP_ID_4197030,Human_RBP_ID_5094829,Human_RBP_ID_5490747,Human_RBP_ID_5554494,Human_RBP_ID_5645434,Human_RBP_ID_6122325,Human_RBP_ID_8180041,Human_RBP_ID_8363277,Human_RBP_ID_8775133,Human_RBP_ID_9010062,Human_RBP_ID_9255554,Human_R…	Human_Splice_Rec_1416317,Human_Splice_Rec_1416329,Human_Splice_Rec_1416331,Human_Splice_Rec_1416341,Human_Splice_Rec_1416375,Human_Splice_Rec_1416389	Human_miRNA_ID_2781427,Human_miRNA_ID_2786992,Human_miRNA_ID_2947576,Human_miRNA_ID_3139636,Human_miRNA_ID_3139687,Human_miRNA_ID_3142469	NA		RMVar_hsa_circ_159352,RMVar_hsa_circ_115993,RMVar_hsa_circ_123538,RMVar_hsa_circ_59224,RMVar_hsa_circ_121104,RMVar_hsa_circ_159354,RMVar_hsa_circ_114248,RMVar_hsa_circ_159353,RMVar_hsa_circ_159351
187974	RMVar_ID_187974	Human_SNP_ID_514065692	m6A	Human	chr12	+	103930498	103930499	103930499	GAGGCGGCTCCTGCGATCGAAGGGGACTTGAGACTCACCGGCCGCACGCCATGAGGGCCCTGTGG	GAGGCGGCTCCTGCGATCGAAGGGGACTTGAGAGTCACCGGCCGCACGCCATGAGGGCCCTGTGG	C	G	MIR3652	Ensembl:ENSG00000284503	miRNA	hsa-miR-3652	exon	GSE54365:GSM1339439,,GSM1339440,GSE122800:GSM3485696,GSM3485692	A549,ExpsiControl;MEL624 PCIF1 KO,PCIF1 KO, Ab4	chr12:103930376..103930550,chr12:103930426..103930575	2498186331279650	MeRIP-seq:(Medium)	rs946610014	Functional Loss	SNV	dbSNP153	34..34	33	-	-	-	Human_RBP_ID_32757,Human_RBP_ID_408380,Human_RBP_ID_753991,Human_RBP_ID_810430,Human_RBP_ID_875595,Human_RBP_ID_989262,Human_RBP_ID_1462983,Human_RBP_ID_3422111,Human_RBP_ID_4197030,Human_RBP_ID_5094829,Human_RBP_ID_5490747,Human_RBP_ID_5554494,Human_RBP_ID_5645434,Human_RBP_ID_6122325,Human_RBP_ID_8180041,Human_RBP_ID_8363277,Human_RBP_ID_8775133,Human_RBP_ID_9010062,Human_RBP_ID_9255554,Human_R…	Human_Splice_Rec_1416317,Human_Splice_Rec_1416329,Human_Splice_Rec_1416331,Human_Splice_Rec_1416341,Human_Splice_Rec_1416375,Human_Splice_Rec_1416389	Human_miRNA_ID_2781427,Human_miRNA_ID_2786992,Human_miRNA_ID_2947576,Human_miRNA_ID_3139636,Human_miRNA_ID_3139687,Human_miRNA_ID_3142469	NA		RMVar_hsa_circ_159352,RMVar_hsa_circ_115993,RMVar_hsa_circ_123538,RMVar_hsa_circ_59224,RMVar_hsa_circ_121104,RMVar_hsa_circ_159354,RMVar_hsa_circ_114248,RMVar_hsa_circ_159353,RMVar_hsa_circ_159351
194252	RMVar_ID_194252	Human_SNP_ID_126572707	m6A	Human	chr3	-	25664886	25664886	25664886	TGTGCAAATGTGTGTGTGCGGTGTTATGCCGGACAAGAGGGAGGTGACCGTGGCGGCGGCGGCGG	TGTGCAAATGTGTGTGTGCGGTGTTATGCCGGTCAAGAGGGAGGTGACCGTGGCGGCGGCGGCGG	T	A	MIR4442	Ensembl:ENSG00000283971	miRNA	hsa-miR-4442	exon	GSE122948:GSM3489018	HEK293T,Wild type	-	31279658	miCLIP:(High)	rs1020747481	Functional Loss	SNV	dbSNP153	33..33	33	-	-	-	Human_RBP_ID_66203,Human_RBP_ID_4738440,Human_RBP_ID_8875396,Human_RBP_ID_9302741,Human_RBP_ID_9333640,Human_RBP_ID_17153796,Human_RBP_ID_18170112,Human_RBP_ID_18423937,Human_RBP_ID_18500377,Human_RBP_ID_23996159,Human_RBP_ID_27051035,Human_RBP_ID_27841357	Human_Splice_Rec_402781		NA
200603	RMVar_ID_200603	Human_SNP_ID_621388792	m6A	Human	chr17	+	29390695	29390694	29390694	GAGAGGGCCTCGGCTGTGTGAGG_________ACTAGAGGCGGCCGAGGCCCGGGCCGGTTCCCC	GAGAGGGCCTCGGCTGTGTGAGGACTAGAGGCACTAGAGGCGGCCGAGGCCCGGGCCGGTTCCCC	G	GACTAGAGGC	MIR4523	Ensembl:ENSG00000284162	miRNA	hsa-miR-4523	exon	GSE122948:GSM3489019,GSM3489020	HEK293T,PCIF1_KO	-	31279658	miCLIP:(High)	rs1387958278	Functional Loss	INS	dbSNP153	24..32	33	-	-	-	Human_RBP_ID_1546726,Human_RBP_ID_4465266,Human_RBP_ID_5186670,Human_RBP_ID_5260500,Human_RBP_ID_5578102,Human_RBP_ID_17669954,Human_RBP_ID_22211616,Human_RBP_ID_23118876,Human_RBP_ID_26958096			NA
204777	RMVar_ID_204777	Human_SNP_ID_567259177	m6A	Human	chr14	+	100277414	100277414	100277414	TGCTGAGTGGGTTGATCTCTGGTCTTTCCTTGACAGTGCACGTTCGAAGGCTGTGGGAAACGCTT	TGCTGAGTGGGTTGATCTCTGGTCTTTCCTTGGCAGTGCACGTTCGAAGGCTGTGGGAAACGCTT	A	G	MIR6764	Ensembl:ENSG00000283840	miRNA	hsa-miR-6764-5p,hsa-miR-6764-3p	exon	CRA001315:CRX049972,CRX049971,CRA001315:CRX062325,CRX062324,GSE54365:GSM1339425,GSM1339426,GSE102493:GSM2739518,GSM2739519,GSM2739516,GSM2739517 ,GSE71154:GSM1828594	Colon,Colon-3-2;K562,K562-1;A549,shGFP_2;Hela,siCPSF5;CD8T	chr14:100277407..100277507,chr14:100276526..100278100,chr14:100277401..100277550	3.16762e+31	miCLIP:(High)	rs758852391	Functional Loss	SNV	dbSNP153	33..33	33	-	-	-	Human_RBP_ID_1487521,Human_RBP_ID_1814176,Human_RBP_ID_6322909,Human_RBP_ID_17249003,Human_RBP_ID_22042289			NA		RMVar_hsa_circ_90088,RMVar_hsa_circ_169021,RMVar_hsa_circ_103268,RMVar_hsa_circ_105947,RMVar_hsa_circ_169023,RMVar_hsa_circ_77131,RMVar_hsa_circ_169024,RMVar_hsa_circ_169025
204778	RMVar_ID_204778	Human_SNP_ID_567259178	m6A	Human	chr14	+	100277414	100277414	100277414	TGCTGAGTGGGTTGATCTCTGGTCTTTCCTTGACAGTGCACGTTCGAAGGCTGTGGGAAACGCTT	TGCTGAGTGGGTTGATCTCTGGTCTTTCCTTGTCAGTGCACGTTCGAAGGCTGTGGGAAACGCTT	A	T	MIR6764	Ensembl:ENSG00000283840	miRNA	hsa-miR-6764-5p,hsa-miR-6764-3p	exon	CRA001315:CRX049972,CRX049971,CRA001315:CRX062325,CRX062324,GSE54365:GSM1339425,GSM1339426,GSE102493:GSM2739518,GSM2739519,GSM2739516,GSM2739517 ,GSE71154:GSM1828594	Colon,Colon-3-2;K562,K562-1;A549,shGFP_2;Hela,siCPSF5;CD8T	chr14:100277407..100277507,chr14:100276526..100278100,chr14:100277401..100277550	3.16762e+31	miCLIP:(High)	rs758852391	Functional Loss	SNV	dbSNP153	33..33	33	-	-	-	Human_RBP_ID_1487521,Human_RBP_ID_1814176,Human_RBP_ID_6322909,Human_RBP_ID_17249003,Human_RBP_ID_22042289			NA		RMVar_hsa_circ_90088,RMVar_hsa_circ_169021,RMVar_hsa_circ_103268,RMVar_hsa_circ_105947,RMVar_hsa_circ_169023,RMVar_hsa_circ_77131,RMVar_hsa_circ_169024,RMVar_hsa_circ_169025
218531	RMVar_ID_218531	Human_SNP_ID_575309686	m6A	Human	chr15	-	43793660	43793658	43793658	GGGGCACTGGGAGGTACCAGAGGGCAAAAAGGACAAGATGCAGGGGGATGAAGGGCACAAAGGAT	GGGGCACTGGGAGGTACCAGAGGGCAAAAAGGACGAGATGCAGGGGGATGAAGGGCACAAAGGAT	T	C	MIR1282	Ensembl:ENSG00000221792	miRNA	hsa-miR-1282	exon	GSE83438:GSM2203055,GSM2203056,GSM2203053,GSM2203054	Huh7,viral strain: YFV-17D	chr15:43793594..43793975	27773535	MeRIP-seq:(Medium)	rs756331229	Functional Loss	SNV	dbSNP153	35..35	33	-	-	-				NA
218532	RMVar_ID_218532	Human_SNP_ID_575309687	m6A	Human	chr15	-	43793660	43793661	43793661	GGGGCACTGGGAGGTACCAGAGGGCAAAAAGGACAAGATGCAGGGGGATGAAGGGCACAAAGGAT	GGGGCACTGGGAGGTACCAGAGGGCAAAAAGCACAAGATGCAGGGGGATGAAGGGCACAAAGGAT	C	G	MIR1282	Ensembl:ENSG00000221792	miRNA	hsa-miR-1282	exon	GSE83438:GSM2203055,GSM2203056,GSM2203053,GSM2203054	Huh7,viral strain: YFV-17D	chr15:43793594..43793975	27773535	MeRIP-seq:(Medium)	rs367904215	Functional Loss	SNV	dbSNP153	32..32	33	-	-	-				NA
218533	RMVar_ID_218533	Human_SNP_ID_575309688	m6A	Human	chr15	-	43793660	43793662	43793662	GGGGCACTGGGAGGTACCAGAGGGCAAAAAGGACAAGATGCAGGGGGATGAAGGGCACAAAGGAT	GGGGCACTGGGAGGTACCAGAGGGCAAAAACGACAAGATGCAGGGGGATGAAGGGCACAAAGGAT	C	G	MIR1282	Ensembl:ENSG00000221792	miRNA	hsa-miR-1282	exon	GSE83438:GSM2203055,GSM2203056,GSM2203053,GSM2203054	Huh7,viral strain: YFV-17D	chr15:43793594..43793975	27773535	MeRIP-seq:(Medium)	rs1240369545	Functional Loss	SNV	dbSNP153	31..31	33	-	-	-				NA
241269	RMVar_ID_241269	Human_SNP_ID_398504435	m6A	Human	chr9	-	40929010	40929010	40929010	ACGTAGCAGTGTTCTGGAATTCTGTGTGAGGGACAAACATTCAGACCCTCGTAGCAGTGTCCTGG	ACGTAGCAGTGTTCTGGAATTCTGTGTGAGGGGCAAACATTCAGACCCTCGTAGCAGTGTCCTGG	T	C	MIR1299	Ensembl:ENSG00000275377	miRNA	hsa-miR-1299	exon	CRA001315:CRX049954,CRX049953	Heart,Heart-1-1	chr9:40905015..40929330	31676230	MeRIP-seq:(Medium)	rs796728500	Functional Loss	SNV	dbSNP153	33..33	33	-	-	-				NA
249164	RMVar_ID_249164	Human_SNP_ID_340721513	m6A	Human	chr7	-	133034872	133034871	133034871	CAATCTCATCACTGGAATGTTCCAGCGACTGGACAAGCTGAGGAAGAATGCCTTCGCCAGTGTCA	CAATCTCATCACTGGAATGTTCCAGCGACTGGAGAAGCTGAGGAAGAATGCCTTCGCCAGTGTCA	G	C	MIR3654	Ensembl:ENSG00000284135	miRNA	hsa-miR-3654	exon	GSE122948:GSM3489019,GSM3489020	HEK293T,PCIF1_KO	-	31279658	miCLIP:(High)	rs1239784368	Functional Loss	SNV	dbSNP153	34..34	33	-	-	-	Human_RBP_ID_1064145,Human_RBP_ID_1115173,Human_RBP_ID_1681840,Human_RBP_ID_2035527,Human_RBP_ID_5624221,Human_RBP_ID_8272527,Human_RBP_ID_8658567,Human_RBP_ID_9205008,Human_RBP_ID_17430207,Human_RBP_ID_17713815,Human_RBP_ID_18108619,Human_RBP_ID_18541037,Human_RBP_ID_22833249,Human_RBP_ID_27105283,Human_RBP_ID_27351927		Human_miRNA_ID_1902939	NA		RMVar_hsa_circ_50703,RMVar_hsa_circ_248609,RMVar_hsa_circ_300564,RMVar_hsa_circ_341277
252394	RMVar_ID_252394	Human_SNP_ID_568748426	m6A	Human	chr14	+	105640209	105640209	105640209	GGCCCAGGCTCTTCTCCGAGTGATCTCGGTGGACTGGAGTGGGTGGTAGGTGGCAGTGTCCTGGG	GGCCCAGGCTCTTCTCCGAGTGATCTCGGTGGTCTGGAGTGGGTGGTAGGTGGCAGTGTCCTGGG	A	T	MIR8071-2	Ensembl:ENSG00000277030	miRNA	hsa-miR-8071	exon	E-MTAB-6507:ERR2304272,ERR2304273,ERR2304274,ERR2304275,ERR2304276,ERR2304277,ERR2304266,ERR2304267,ERR2304268,ERR2304269,ERR2304270,ERR2304271	placenta,AFD(appropriate for date pregnancy)	chr14:105639959..105640907	31914637	MeRIP-seq:(Medium)	rs1233716157	Functional Loss	SNV	dbSNP153	33..33	33	-	-	-				NA
253386	RMVar_ID_253386	Human_SNP_ID_569132622	m6A	Human	chr14	-	106850983	106850982	106850982	CTGTTTGTGTCCTCAGGAGCAAAAACCAGAGAACAACATGGGAGCGTTCCTAACCCCTAAGGCAA	CTGTTTGTGTCCTCAGGAGCAAAAACCAGAGAATAACATGGGAGCGTTCCTAACCCCTAAGGCAA	G	A	MIR5195	Ensembl:ENSG00000265929	miRNA	hsa-miR-5195-5p,hsa-miR-5195-3p	exon	GSE130892:GSM3755855,GSM3755857,GSM3755859,GSM3755854,GSM3755856,GSM3755858	OCI-Ly1 diffuse B-cell lymphoma cells control,treatment: 37 C	chr14:106850951..106851639	32313079	MeRIP-seq:(Medium)	rs1438346405	Functional Loss	SNV	dbSNP153	34..34	33	-	-	-				NA
253387	RMVar_ID_253387	Human_SNP_ID_569132626	m6A	Human	chr14	-	106850991	106850990	106850990	AACACTGGCTGTTTGTGTCCTCAGGAGCAAAAACCAGAGAACAACATGGGAGCGTTCCTAACCCC	AACACTGGCTGTTTGTGTCCTCAGGAGCAAAAAGCAGAGAACAACATGGGAGCGTTCCTAACCCC	G	C	MIR5195	Ensembl:ENSG00000265929	miRNA	hsa-miR-5195-5p,hsa-miR-5195-3p	exon	GSE130892:GSM3755855,GSM3755857,GSM3755859,GSM3755854,GSM3755856,GSM3755858	OCI-Ly1 diffuse B-cell lymphoma cells control,treatment: 37 C	chr14:106850951..106851639	32313079	MeRIP-seq:(Medium)	rs778893378	Functional Loss	SNV	dbSNP153	34..34	33	-	-	-				NA
253388	RMVar_ID_253388	Human_SNP_ID_569132627	m6A	Human	chr14	-	106850991	106850991	106850991	AACACTGGCTGTTTGTGTCCTCAGGAGCAAAAACCAGAGAACAACATGGGAGCGTTCCTAACCCC	AACACTGGCTGTTTGTGTCCTCAGGAGCAAAAGCCAGAGAACAACATGGGAGCGTTCCTAACCCC	T	C	MIR5195	Ensembl:ENSG00000265929	miRNA	hsa-miR-5195-5p,hsa-miR-5195-3p	exon	GSE130892:GSM3755855,GSM3755857,GSM3755859,GSM3755854,GSM3755856,GSM3755858	OCI-Ly1 diffuse B-cell lymphoma cells control,treatment: 37 C	chr14:106850951..106851639	32313079	MeRIP-seq:(Medium)	rs1236227285	Functional Loss	SNV	dbSNP153	33..33	33	-	-	-				NA
253389	RMVar_ID_253389	Human_SNP_ID_569132628	m6A	Human	chr14	-	106850991	106850991	106850991	AACACTGGCTGTTTGTGTCCTCAGGAGCAAAAACCAGAGAACAACATGGGAGCGTTCCTAACCCC	AACACTGGCTGTTTGTGTCCTCAGGAGCAAAACCCAGAGAACAACATGGGAGCGTTCCTAACCCC	T	G	MIR5195	Ensembl:ENSG00000265929	miRNA	hsa-miR-5195-5p,hsa-miR-5195-3p	exon	GSE130892:GSM3755855,GSM3755857,GSM3755859,GSM3755854,GSM3755856,GSM3755858	OCI-Ly1 diffuse B-cell lymphoma cells control,treatment: 37 C	chr14:106850951..106851639	32313079	MeRIP-seq:(Medium)	rs1236227285	Functional Loss	SNV	dbSNP153	33..33	33	-	-	-				NA
253390	RMVar_ID_253390	Human_SNP_ID_569132629	m6A	Human	chr14	-	106850991	106850992	106850992	AACACTGGCTGTTTGTGTCCTCAGGAGCAAAAACCAGAGAACAACATGGGAGCGTTCCTAACCCC	AACACTGGCTGTTTGTGTCCTCAGGAGCAAATACCAGAGAACAACATGGGAGCGTTCCTAACCCC	T	A	MIR5195	Ensembl:ENSG00000265929	miRNA	hsa-miR-5195-5p,hsa-miR-5195-3p	exon	GSE130892:GSM3755855,GSM3755857,GSM3755859,GSM3755854,GSM3755856,GSM3755858	OCI-Ly1 diffuse B-cell lymphoma cells control,treatment: 37 C	chr14:106850951..106851639	32313079	MeRIP-seq:(Medium)	rs546870077	Functional Loss	SNV	dbSNP153	32..32	33	-	-	-				NA
258264	RMVar_ID_258264	Human_SNP_ID_228507707	m6A	Human	chr5	-	38557537	38557535	38557535	TTTCCTACTCAAGGTGTGTCTGTAGAGTCCTGACTGCGTGCCAGGGGCTCTGTCTGGCACATTTC	TTTCCTACTCAAGGTGTGTCTGTAGAGTCCTGACGGCGTGCCAGGGGCTCTGTCTGGCACATTTC	A	C	MIR3650	Ensembl:ENSG00000265304	miRNA	hsa-miR-3650	exon	E-MTAB-6507:ERR2304283,ERR2304284,ERR2304285,ERR2304286,ERR2304287,ERR2304278,ERR2304279,ERR2304280,ERR2304281,ERR2304282	placenta,HFD(heavy for date pregnancy)	chr5:38557253..38595016	31914637	MeRIP-seq:(Medium)	rs935924691	Functional Loss	SNV	dbSNP153	35..35	33	-	-	-				NA
291365	RMVar_ID_291365	Human_SNP_ID_635175517	m6A	Human	chr18	-	112269	112268	112268	TTCCTGCCTTCTAGGTCTAGGCCCGGTGAGAGACTCCACACAGCGGAGAACTGCCATTCTTTCCT	TTCCTGCCTTCTAGGTCTAGGCCCGGTGAGAGATTCCACACAGCGGAGAACTGCCATTCTTTCCT	G	A	MIR8078	Ensembl:ENSG00000277521	miRNA	hsa-miR-8078	exon	GSE131316:GSM4491376,GSM4491377,GSM4491380	HEK293T cells	-	32341503	m6A-Label-seq:(High)	rs758670386	Functional Loss	SNV	dbSNP153	34..34	33	-	-	-				NA
291366	RMVar_ID_291366	Human_SNP_ID_635175518	m6A	Human	chr18	-	112269	112268	112268	TTCCTGCCTTCTAGGTCTAGGCCCGGTGAGAGACTCCACACAGCGGAGAACTGCCATTCTTTCCT	TTCCTGCCTTCTAGGTCTAGGCCCGGTGAGAGAGTCCACACAGCGGAGAACTGCCATTCTTTCCT	G	C	MIR8078	Ensembl:ENSG00000277521	miRNA	hsa-miR-8078	exon	GSE131316:GSM4491376,GSM4491377,GSM4491380	HEK293T cells	-	32341503	m6A-Label-seq:(High)	rs758670386	Functional Loss	SNV	dbSNP153	34..34	33	-	-	-				NA
291367	RMVar_ID_291367	Human_SNP_ID_635175519	m6A	Human	chr18	-	112269	112268	112268	TTCCTGCCTTCTAGGTCTAGGCCCGGTGAGAGACTCCACACAGCGGAGAACTGCCATTCTTTCCT	TTCCTGCCTTCTAGGTCTAGGCCCGGTGAGAGAATCCACACAGCGGAGAACTGCCATTCTTTCCT	G	T	MIR8078	Ensembl:ENSG00000277521	miRNA	hsa-miR-8078	exon	GSE131316:GSM4491376,GSM4491377,GSM4491380	HEK293T cells	-	32341503	m6A-Label-seq:(High)	rs758670386	Functional Loss	SNV	dbSNP153	34..34	33	-	-	-				NA
291368	RMVar_ID_291368	Human_SNP_ID_635175520	m6A	Human	chr18	-	112269	112269	112269	TTCCTGCCTTCTAGGTCTAGGCCCGGTGAGAGACTCCACACAGCGGAGAACTGCCATTCTTTCCT	TTCCTGCCTTCTAGGTCTAGGCCCGGTGAGAGTCTCCACACAGCGGAGAACTGCCATTCTTTCCT	T	A	MIR8078	Ensembl:ENSG00000277521	miRNA	hsa-miR-8078	exon	GSE131316:GSM4491376,GSM4491377,GSM4491380	HEK293T cells	-	32341503	m6A-Label-seq:(High)	rs4278826	Functional Loss	SNV	dbSNP153	33..33	33	-	-	-				NA
291369	RMVar_ID_291369	Human_SNP_ID_635175521	m6A	Human	chr18	-	112269	112269	112269	TTCCTGCCTTCTAGGTCTAGGCCCGGTGAGAGACTCCACACAGCGGAGAACTGCCATTCTTTCCT	TTCCTGCCTTCTAGGTCTAGGCCCGGTGAGAGGCTCCACACAGCGGAGAACTGCCATTCTTTCCT	T	C	MIR8078	Ensembl:ENSG00000277521	miRNA	hsa-miR-8078	exon	GSE131316:GSM4491376,GSM4491377,GSM4491380	HEK293T cells	-	32341503	m6A-Label-seq:(High)	rs4278826	Functional Loss	SNV	dbSNP153	33..33	33	-	-	-				NA
291370	RMVar_ID_291370	Human_SNP_ID_635175522	m6A	Human	chr18	-	112269	112269	112269	TTCCTGCCTTCTAGGTCTAGGCCCGGTGAGAGACTCCACACAGCGGAGAACTGCCATTCTTTCCT	TTCCTGCCTTCTAGGTCTAGGCCCGGTGAGAGCCTCCACACAGCGGAGAACTGCCATTCTTTCCT	T	G	MIR8078	Ensembl:ENSG00000277521	miRNA	hsa-miR-8078	exon	GSE131316:GSM4491376,GSM4491377,GSM4491380	HEK293T cells	-	32341503	m6A-Label-seq:(High)	rs4278826	Functional Loss	SNV	dbSNP153	33..33	33	-	-	-				NA
291371	RMVar_ID_291371	Human_SNP_ID_635175523	m6A	Human	chr18	-	112269	112270	112270	TTCCTGCCTTCTAGGTCTAGGCCCGGTGAGAGACTCCACACAGCGGAGAACTGCCATTCTTTCCT	TTCCTGCCTTCTAGGTCTAGGCCCGGTGAGATACTCCACACAGCGGAGAACTGCCATTCTTTCCT	C	A	MIR8078	Ensembl:ENSG00000277521	miRNA	hsa-miR-8078	exon	GSE131316:GSM4491376,GSM4491377,GSM4491380	HEK293T cells	-	32341503	m6A-Label-seq:(High)	rs753406253	Functional Loss	SNV	dbSNP153	32..32	33	-	-	-				NA
291372	RMVar_ID_291372	Human_SNP_ID_635175524	m6A	Human	chr18	-	112269	112270	112270	TTCCTGCCTTCTAGGTCTAGGCCCGGTGAGAGACTCCACACAGCGGAGAACTGCCATTCTTTCCT	TTCCTGCCTTCTAGGTCTAGGCCCGGTGAGACACTCCACACAGCGGAGAACTGCCATTCTTTCCT	C	G	MIR8078	Ensembl:ENSG00000277521	miRNA	hsa-miR-8078	exon	GSE131316:GSM4491376,GSM4491377,GSM4491380	HEK293T cells	-	32341503	m6A-Label-seq:(High)	rs753406253	Functional Loss	SNV	dbSNP153	32..32	33	-	-	-				NA
295840	RMVar_ID_295840	Human_SNP_ID_139441656	m6A	Human	chr3	+	75738304	75738304	75738304	ACGGTTTTTCCCCTGTGTGTGTTCTCTGATGGACAGTAAGCCTTGACTTATGGCTAAATGCTTCT	ACGGTTTTTCCCCTGTGTGTGTTCTCTGATGGGCAGTAAGCCTTGACTTATGGCTAAATGCTTCT	A	G	MIR4273	Ensembl:ENSG00000266396	miRNA	hsa-miR-4273	exon	CRA001315:CRX049964,CRX049963	Tongue,Tongue-2-1	chr3:75737389..75738635	31676230	MeRIP-seq:(Medium)	rs201246393	Functional Loss	SNV	dbSNP153,HGVD	33..33	33	-	-	-				NA
295841	RMVar_ID_295841	Human_SNP_ID_139441657	m6A	Human	chr3	+	75738304	75738305	75738305	ACGGTTTTTCCCCTGTGTGTGTTCTCTGATGGACAGTAAGCCTTGACTTATGGCTAAATGCTTCT	ACGGTTTTTCCCCTGTGTGTGTTCTCTGATGGAAAGTAAGCCTTGACTTATGGCTAAATGCTTCT	C	A	MIR4273	Ensembl:ENSG00000266396	miRNA	hsa-miR-4273	exon	CRA001315:CRX049964,CRX049963	Tongue,Tongue-2-1	chr3:75737389..75738635	31676230	MeRIP-seq:(Medium)	rs1237645367	Functional Loss	SNV	dbSNP153	34..34	33	-	-	-				NA
303010	RMVar_ID_303010	Human_SNP_ID_668503600	m6A	Human	chr19	+	49933078	49933078	49933078	TCATCGAGGTTTACAAGGCCCGGAGCCAGAGGACCCGTAGCTGCTAGAAGGGCAGGGGTGTGGCT	TCATCGAGGTTTACAAGGCCCGGAGCCAGAGGTCCCGTAGCTGCTAGAAGGGCAGGGGTGTGGCT	A	T	MIR4751	Ensembl:ENSG00000283842	miRNA	hsa-miR-4751	exon	GSE130891:GSM3755813,GSM3755815,GSM3755817,GSM3755812,GSM3755814,GSM3755816,GSE122948:GSM3489019,GSM3489020	Huh7,viral strain: WNV-NY2000, time point: 48 hours;HEK293T,PCIF1_KO	chr19:49931216..49933137	3181076031279650	miCLIP:(High)	rs944129873	Functional Loss	SNV	dbSNP153	33..33	33	-	-	-	Human_RBP_ID_241827,Human_RBP_ID_1017665,Human_RBP_ID_5588288,Human_RBP_ID_17929711,Human_RBP_ID_21960201,Human_RBP_ID_22977519,Human_RBP_ID_26336657,Human_RBP_ID_26472833,Human_RBP_ID_27277432,Human_RBP_ID_27470655,Human_RBP_ID_27815604		Human_miRNA_ID_3136462,Human_miRNA_ID_3137291,Human_miRNA_ID_3137305,Human_miRNA_ID_3143589	NA
303011	RMVar_ID_303011	Human_SNP_ID_668503601	m6A	Human	chr19	+	49933078	49933079	49933079	TCATCGAGGTTTACAAGGCCCGGAGCCAGAGGACCCGTAGCTGCTAGAAGGGCAGGGGTGTGGCT	TCATCGAGGTTTACAAGGCCCGGAGCCAGAGGATCCGTAGCTGCTAGAAGGGCAGGGGTGTGGCT	C	T	MIR4751	Ensembl:ENSG00000283842	miRNA	hsa-miR-4751	exon	GSE130891:GSM3755813,GSM3755815,GSM3755817,GSM3755812,GSM3755814,GSM3755816,GSE122948:GSM3489019,GSM3489020	Huh7,viral strain: WNV-NY2000, time point: 48 hours;HEK293T,PCIF1_KO	chr19:49931216..49933137	3181076031279650	miCLIP:(High)	rs1452304021	Functional Loss	SNV	dbSNP153	34..34	33	-	-	-	Human_RBP_ID_241827,Human_RBP_ID_1017665,Human_RBP_ID_5588288,Human_RBP_ID_17929711,Human_RBP_ID_21960201,Human_RBP_ID_22977519,Human_RBP_ID_26336657,Human_RBP_ID_26472833,Human_RBP_ID_27277432,Human_RBP_ID_27470655,Human_RBP_ID_27815604		Human_miRNA_ID_3136462,Human_miRNA_ID_3137291,Human_miRNA_ID_3137305,Human_miRNA_ID_3143589	NA
303700	RMVar_ID_303700	Human_SNP_ID_668989392	m6A	Human	chr19	+	51693276	51693275	51693275	CACACCATGTTGCCAGTCTCTAGGTCCCTGAGACCCTTTAACCTGTGAGGACATCCAGGGTCACA	CACACCATGTTGCCAGTCTCTAGGTCCCTGATACCCTTTAACCTGTGAGGACATCCAGGGTCACA	G	T	MIR125A	Ensembl:ENSG00000208008	miRNA	hsa-miR-125a-5p,hsa-miR-125a-5p	exon	GSE119014:GSM3356660,GSM3356659	pancreatic adenocarcinoma,cell line: BxPC-3	chr19:51693251..51693300	31467274	MeRIP-seq:(Medium)	rs12975333	Functional Loss	SNV	dbSNP153	32..32	33	-	-	-	Human_RBP_ID_270120,Human_RBP_ID_1133480,Human_RBP_ID_1191357,Human_RBP_ID_1240144,Human_RBP_ID_1295543,Human_RBP_ID_1374756,Human_RBP_ID_4544888,Human_RBP_ID_5099577,Human_RBP_ID_5194283,Human_RBP_ID_5261963,Human_RBP_ID_5421799,Human_RBP_ID_5443400,Human_RBP_ID_5469113,Human_RBP_ID_5500065,Human_RBP_ID_5588277,Human_RBP_ID_6780484,Human_RBP_ID_8200197,Human_RBP_ID_8836653,Human_RBP_ID_9091230,H…		Human_miRNA_ID_3139588	NA
311575	RMVar_ID_311575	Human_SNP_ID_670953019	m6A	Human	chr19	+	58334740	58334741	58334741	GGGCCCAGGTTCCATGTGATGCTGAAGCTCTGACATTCCTGCAGGCCCAGTTCCAAGGCTCCGGC	GGGCCCAGGTTCCATGTGATGCTGAAGCTCTGAAATTCCTGCAGGCCCAGTTCCAAGGCTCCGGC	C	A	MIR6806	Ensembl:ENSG00000277588	miRNA	hsa-miR-6806-5p,hsa-miR-6806-3p	exon	CRA001315:CRX062339,CRX062338	Jurkat,Jurkat-2	chr19:58312503..58340363	31676230	MeRIP-seq:(Medium)	rs757419990	Functional Loss	SNV	dbSNP153	34..34	33	-	-	-				NA
323658	RMVar_ID_323658	Human_SNP_ID_557376071	m6A	Human	chr14	+	60648687	60648685	60648685	CTCTTTGCCTCCGGTTCTTAAACCAGTTGCTGACCTGGGTGGTGGTGAGGCCGGTGGCCTCGGCC	CTCTTTGCCTCCGGTTCTTAAACCAGTTGCCGACCTGGGTGGTGGTGAGGCCGGTGGCCTCGGCC	T	C	MIR9718-001:2	RNACentral:URS0000D53E6B	miRNA	hsa-miR-9718	intron	GSE102493:GSM2739522,GSM2739523,GSM2739520,GSM2739521	Hela,siCtrl	chr14:60646104..60648754	29507755	MeRIP-seq:(Medium)	rs765427858	Functional Loss	SNV	dbSNP153	31..31	33	-	-	-				NA
323659	RMVar_ID_323659	Human_SNP_ID_557376072	m6A	Human	chr14	+	60648687	60648688	60648688	CTCTTTGCCTCCGGTTCTTAAACCAGTTGCTGACCTGGGTGGTGGTGAGGCCGGTGGCCTCGGCC	CTCTTTGCCTCCGGTTCTTAAACCAGTTGCTGATCTGGGTGGTGGTGAGGCCGGTGGCCTCGGCC	C	T	MIR9718-001:2	RNACentral:URS0000D53E6B	miRNA	hsa-miR-9718	intron	GSE102493:GSM2739522,GSM2739523,GSM2739520,GSM2739521	Hela,siCtrl	chr14:60646104..60648754	29507755	MeRIP-seq:(Medium)	rs371998997	Functional Loss	SNV	dbSNP153	34..34	33	-	-	-				NA
329235	RMVar_ID_329235	Human_SNP_ID_590586422	m6A	Human	chr16	+	543336	543338	543338	AGCCTCGGGCCACACTCCCGGGATCCCCAGGGACTGGCCTGGGACTACCGGGGGTGGCGGCCGTG	AGCCTCGGGCCACACTCCCGGGATCCCCAGGGACGGGCCTGGGACTACCGGGGGTGGCGGCCGTG	T	G	MIR3176	Ensembl:ENSG00000266235	miRNA	hsa-miR-3176	exon	GSE102493:GSM2739526,GSM2739527,GSM2739524,GSM2739525	Hela,siZC3H13	chr16:540359..554436	29507755	MeRIP-seq:(Medium)	rs1211295463	Functional Loss	SNV	dbSNP153	35..35	33	-	-	-	Human_RBP_ID_1366087,Human_RBP_ID_5184340,Human_RBP_ID_5259773,Human_RBP_ID_8252233,Human_RBP_ID_17257687,Human_RBP_ID_17373829,Human_RBP_ID_24531120		Human_miRNA_ID_3130246	NA		RMVar_hsa_circ_82903,RMVar_hsa_circ_125204,RMVar_hsa_circ_81438,RMVar_hsa_circ_175372,RMVar_hsa_circ_175373,RMVar_hsa_circ_175376
351644	RMVar_ID_351644	Human_SNP_ID_332631191	m6A	Human	chr7	+	100356703	100356703	100356703	CCTGCAGATCCCCTGTTAGAGACGGGCCCAGGACTTTGTGCGGGGTGCCCACTGTTGCTCTGAGC	CCTGCAGATCCCCTGTTAGAGACGGGCCCAGGGCTTTGTGCGGGGTGCCCACTGTTGCTCTGAGC	A	G	MIR6840	Ensembl:ENSG00000284012	miRNA	hsa-miR-6840-5p,hsa-miR-6840-3p	exon	GSE102493:GSM2739534,GSM2739535,GSM2739532,GSM2739533	Hela,siCtrl,for,HAKAI	chr7:100353938..100358300	29507755	MeRIP-seq:(Medium)	rs1175676927	Functional Loss	SNV	dbSNP153	33..33	33	-	-	-	Human_RBP_ID_5105239,Human_RBP_ID_5220994,Human_RBP_ID_5624891,Human_RBP_ID_22554850,Human_RBP_ID_22687114,Human_RBP_ID_27119135			NA		RMVar_hsa_circ_2314,RMVar_hsa_circ_64288,RMVar_hsa_circ_247097,RMVar_hsa_circ_315939,RMVar_hsa_circ_369647,RMVar_hsa_circ_304343,RMVar_hsa_circ_277057,RMVar_hsa_circ_247099,RMVar_hsa_circ_247100,RMVar_hsa_circ_247098
356408	RMVar_ID_356408	Human_SNP_ID_687654565	m6A	Human	chr21	+	8987409	8987409	8987409	GCGCCCGAGCGCGGCCCGGTGGTCCCTCCCGGACAGGCGTTCGTGCGACGTGTGGCGTGGGTCGA	GCGCCCGAGCGCGGCCCGGTGGTCCCTCCCGGGCAGGCGTTCGTGCGACGTGTGGCGTGGGTCGA	A	G	CR392039.1	Ensembl:ENSG00000264063	miRNA	hsa-miR-3687	exon	GSE63753:GSM1556678,GSE98623:GSM2602070,GSM2602071,GSM2602072	HEK293 cells,Synaptic Systems rabbit polyclonal anti-m6A;MOLM13,Acute myeloid leukemia	-	3071843528920950	miCLIP:(High)	rs771695068	Functional Loss	SNV	dbSNP153	33..33	33	-	-	-	Human_RBP_ID_245566,Human_RBP_ID_270416,Human_RBP_ID_281820,Human_RBP_ID_574533,Human_RBP_ID_833043,Human_RBP_ID_1028230,Human_RBP_ID_1136502,Human_RBP_ID_1200514,Human_RBP_ID_1242095,Human_RBP_ID_1306560,Human_RBP_ID_1381811,Human_RBP_ID_1607157,Human_RBP_ID_1939353,Human_RBP_ID_3665201,Human_RBP_ID_5201859,Human_RBP_ID_5264241,Human_RBP_ID_5298205,Human_RBP_ID_5504176,Human_RBP_ID_5597290,Human…		Human_miRNA_ID_3130546	NA
356409	RMVar_ID_356409	Human_SNP_ID_687654566	m6A	Human	chr21	+	8987409	8987409	8987409	GCGCCCGAGCGCGGCCCGGTGGTCCCTCCCGGACAGGCGTTCGTGCGACGTGTGGCGTGGGTCGA	GCGCCCGAGCGCGGCCCGGTGGTCCCTCCCGGTCAGGCGTTCGTGCGACGTGTGGCGTGGGTCGA	A	T	CR392039.1	Ensembl:ENSG00000264063	miRNA	hsa-miR-3687	exon	GSE63753:GSM1556678,GSE98623:GSM2602070,GSM2602071,GSM2602072	HEK293 cells,Synaptic Systems rabbit polyclonal anti-m6A;MOLM13,Acute myeloid leukemia	-	3071843528920950	miCLIP:(High)	rs771695068	Functional Loss	SNV	dbSNP153	33..33	33	-	-	-	Human_RBP_ID_245566,Human_RBP_ID_270416,Human_RBP_ID_281820,Human_RBP_ID_574533,Human_RBP_ID_833043,Human_RBP_ID_1028230,Human_RBP_ID_1136502,Human_RBP_ID_1200514,Human_RBP_ID_1242095,Human_RBP_ID_1306560,Human_RBP_ID_1381811,Human_RBP_ID_1607157,Human_RBP_ID_1939353,Human_RBP_ID_3665201,Human_RBP_ID_5201859,Human_RBP_ID_5264241,Human_RBP_ID_5298205,Human_RBP_ID_5504176,Human_RBP_ID_5597290,Human…		Human_miRNA_ID_3130546	NA
364149	RMVar_ID_364149	Human_SNP_ID_272440502	m6A	Human	chr6	+	33290252	33290254	33290254	AACAGAAAATAATATCGTGAAAGAGGTGAGGGACTGGGATTTGTGGGGCGAGGAGGGACCTGTAC	AACAGAAAATAATATCGTGAAAGAGGTGAGGGACGGGGATTTGTGGGGCGAGGAGGGACCTGTAC	T	G	MIR6834	Ensembl:ENSG00000284064	miRNA	hsa-miR-6834-5p,hsa-miR-6834-3p	exon	GSE94613:GSM2481068,GSM2481069,GSM2481062,GSM2481063	leukemia cell line MOLM13,KD2 Day8	chr6:33289826..33290475	29186125	MeRIP-seq:(Medium)	rs745792352	Functional Loss	SNV	dbSNP153	35..35	33	-	-	-	Human_RBP_ID_19133652,Human_RBP_ID_23138920	Human_Splice_Rec_761310,Human_Splice_Rec_761316,Human_Splice_Rec_761324,Human_Splice_Rec_761330,Human_Splice_Rec_761338,Human_Splice_Rec_761344,Human_Splice_Rec_761346		NA
424840	RMVar_ID_424840	Human_SNP_ID_658189623	m6A	Human	chr19	-	10403535	10403535	10403535	GGAAGGGGCGGGGCTCCGCGCTCCTAGTCTCCACTGCTGCCGCCGTCGCCGCCACCCGAGCCGGA	GGAAGGGGCGGGGCTCCGCGCTCCTAGTCTCCGCTGCTGCCGCCGTCGCCGCCACCCGAGCCGGA	T	C	MIR1181	Ensembl:ENSG00000284268	miRNA	hsa-miR-1181	exon	GSE124509:GSM4007645,GSM4007646,GSM4007647,GSM4007648,GSM4007649,GSM4007650	HEK293T,Wild type,anti-m6A Abcam 151230	-	31822664	m6ACE-seq:(High)	rs752470815	Functional Loss	SNV	dbSNP153	33..33	33	-	-	-	Human_RBP_ID_53294,Human_RBP_ID_4498423,Human_RBP_ID_8840466			NA		RMVar_hsa_circ_84394,RMVar_hsa_circ_192356
424841	RMVar_ID_424841	Human_SNP_ID_658189624	m6A	Human	chr19	-	10403535	10403535	10403535	GGAAGGGGCGGGGCTCCGCGCTCCTAGTCTCCACTGCTGCCGCCGTCGCCGCCACCCGAGCCGGA	GGAAGGGGCGGGGCTCCGCGCTCCTAGTCTCCCCTGCTGCCGCCGTCGCCGCCACCCGAGCCGGA	T	G	MIR1181	Ensembl:ENSG00000284268	miRNA	hsa-miR-1181	exon	GSE124509:GSM4007645,GSM4007646,GSM4007647,GSM4007648,GSM4007649,GSM4007650	HEK293T,Wild type,anti-m6A Abcam 151230	-	31822664	m6ACE-seq:(High)	rs752470815	Functional Loss	SNV	dbSNP153	33..33	33	-	-	-	Human_RBP_ID_53294,Human_RBP_ID_4498423,Human_RBP_ID_8840466			NA		RMVar_hsa_circ_84394,RMVar_hsa_circ_192356
429069	RMVar_ID_429069	Human_SNP_ID_659359091	m6A	Human	chr19	+	14529603	14529603	14529603	GGGCGGGGCGGACGCAGAGCCGCGTTTAGTCTATCGCTGCGGTTGCGAGCGCTGTAGGGAGCCTG	GGGCGGGGCGGACGCAGAGCCGCGTTTAGTCTGTCGCTGCGGTTGCGAGCGCTGTAGGGAGCCTG	A	G	MIR639	Ensembl:ENSG00000283822	miRNA	hsa-miR-639	exon	GSE124509:GSM4007645,GSM4007646,GSM4007647,GSM4007648,GSM4007649,GSM4007650	HEK293T,Wild type,anti-m6A Abcam 151230	-	31822664	m6ACE-seq:(High)	rs754965095	Functional Loss	SNV	dbSNP153	33..33	33	-	-	-	Human_RBP_ID_514440,Human_RBP_ID_4505953,Human_RBP_ID_5116755,Human_RBP_ID_5536114,Human_RBP_ID_17266842,Human_RBP_ID_17382226,Human_RBP_ID_17497976,Human_RBP_ID_18420871,Human_RBP_ID_20348996,Human_RBP_ID_21891573,Human_RBP_ID_21929750,Human_RBP_ID_22446518,Human_RBP_ID_23784034,Human_RBP_ID_24532593,Human_RBP_ID_24538888,Human_RBP_ID_24540124			NA		RMVar_hsa_circ_83303,RMVar_hsa_circ_193034
429070	RMVar_ID_429070	Human_SNP_ID_659359092	m6A	Human	chr19	+	14529603	14529603	14529603	GGGCGGGGCGGACGCAGAGCCGCGTTTAGTCTATCGCTGCGGTTGCGAGCGCTGTAGGGAGCCTG	GGGCGGGGCGGACGCAGAGCCGCGTTTAGTCTTTCGCTGCGGTTGCGAGCGCTGTAGGGAGCCTG	A	T	MIR639	Ensembl:ENSG00000283822	miRNA	hsa-miR-639	exon	GSE124509:GSM4007645,GSM4007646,GSM4007647,GSM4007648,GSM4007649,GSM4007650	HEK293T,Wild type,anti-m6A Abcam 151230	-	31822664	m6ACE-seq:(High)	rs754965095	Functional Loss	SNV	dbSNP153	33..33	33	-	-	-	Human_RBP_ID_514440,Human_RBP_ID_4505953,Human_RBP_ID_5116755,Human_RBP_ID_5536114,Human_RBP_ID_17266842,Human_RBP_ID_17382226,Human_RBP_ID_17497976,Human_RBP_ID_18420871,Human_RBP_ID_20348996,Human_RBP_ID_21891573,Human_RBP_ID_21929750,Human_RBP_ID_22446518,Human_RBP_ID_23784034,Human_RBP_ID_24532593,Human_RBP_ID_24538888,Human_RBP_ID_24540124			NA		RMVar_hsa_circ_83303,RMVar_hsa_circ_193034
429071	RMVar_ID_429071	Human_SNP_ID_659359126	m6A	Human	chr19	+	14529626	14529626	14529626	GTTTAGTCTATCGCTGCGGTTGCGAGCGCTGTAGGGAGCCTGTGCTGTGCCGCGCAGTTAGGCAG	GTTTAGTCTATCGCTGCGGTTGCGAGCGCTGTCGGGAGCCTGTGCTGTGCCGCGCAGTTAGGCAG	A	C	MIR639	Ensembl:ENSG00000283822	miRNA	hsa-miR-639	exon	GSE124509:GSM4007645,GSM4007646,GSM4007647,GSM4007648,GSM4007649,GSM4007650	HEK293T,Wild type,anti-m6A Abcam 151230	-	31822664	m6ACE-seq:(High)	rs369850035	Functional Loss	SNV	dbSNP153	33..33	33	-	-	-	Human_RBP_ID_52926,Human_RBP_ID_514440,Human_RBP_ID_1555598,Human_RBP_ID_4505953,Human_RBP_ID_5116755,Human_RBP_ID_18192067,Human_RBP_ID_18420871,Human_RBP_ID_20348996,Human_RBP_ID_22446518,Human_RBP_ID_23784034,Human_RBP_ID_26984016	Human_Splice_Rec_1968981,Human_Splice_Rec_1969001,Human_Splice_Rec_1969025,Human_Splice_Rec_1969049,Human_Splice_Rec_1969073,Human_Splice_Rec_1969099,Human_Splice_Rec_1969103,Human_Splice_Rec_1969117,Human_Splice_Rec_1969125,Human_Splice_Rec_1969147,Human_Splice_Rec_1969161,Human_Splice_Rec_1969183		NA		RMVar_hsa_circ_83303,RMVar_hsa_circ_193034
429072	RMVar_ID_429072	Human_SNP_ID_659359127	m6A	Human	chr19	+	14529626	14529626	14529626	GTTTAGTCTATCGCTGCGGTTGCGAGCGCTGTAGGGAGCCTGTGCTGTGCCGCGCAGTTAGGCAG	GTTTAGTCTATCGCTGCGGTTGCGAGCGCTGTGGGGAGCCTGTGCTGTGCCGCGCAGTTAGGCAG	A	G	MIR639	Ensembl:ENSG00000283822	miRNA	hsa-miR-639	exon	GSE124509:GSM4007645,GSM4007646,GSM4007647,GSM4007648,GSM4007649,GSM4007650	HEK293T,Wild type,anti-m6A Abcam 151230	-	31822664	m6ACE-seq:(High)	rs369850035	Functional Loss	SNV	dbSNP153	33..33	33	-	-	-	Human_RBP_ID_52926,Human_RBP_ID_514440,Human_RBP_ID_1555598,Human_RBP_ID_4505953,Human_RBP_ID_5116755,Human_RBP_ID_18192067,Human_RBP_ID_18420871,Human_RBP_ID_20348996,Human_RBP_ID_22446518,Human_RBP_ID_23784034,Human_RBP_ID_26984016	Human_Splice_Rec_1968981,Human_Splice_Rec_1969001,Human_Splice_Rec_1969025,Human_Splice_Rec_1969049,Human_Splice_Rec_1969073,Human_Splice_Rec_1969099,Human_Splice_Rec_1969103,Human_Splice_Rec_1969117,Human_Splice_Rec_1969125,Human_Splice_Rec_1969147,Human_Splice_Rec_1969161,Human_Splice_Rec_1969183		NA		RMVar_hsa_circ_83303,RMVar_hsa_circ_193034
434350	RMVar_ID_434350	Human_SNP_ID_345258827	m6A	Human	chr7	+	151238429	151238417	151238429	TACCTGGCGGCCCGAGCCCGGCTGGCAGGTGAACTGGCAGGCCAGGAAGAGGAGGAAGCCCTGGA	TACCTGGCGGCCCGAGCCCGG____________CTGGCAGGCCAGGAAGAGGAGGAAGCCCTGGA	GCTGGCAGGTGAA	G	MIR671	Ensembl:ENSG00000284191	miRNA	hsa-miR-671-5p,hsa-miR-671-3p	exon	GSE54365:GSM1339437,GSM1339438,GSE116002:GSM3204810,GSM3204804,GSE71154:GSM1828596,GSE71154:GSM1828594	A549,ExpsiMETTL3andsiMETTL14;A549 cell line,Millipore-2ug;A549;CD8T;CD8T;A549	chr7:151238331..151238780,chr7:151237491..151238687	2.49819e+23	miCLIP:(High)	rs749506887	Functional Loss	DEL	dbSNP153	22..33	33	-	-	-	Human_RBP_ID_5220536,Human_RBP_ID_5328093,Human_RBP_ID_17587039,Human_RBP_ID_22463836,Human_RBP_ID_22729521,Human_RBP_ID_22775204,Human_RBP_ID_22834057,Human_RBP_ID_23120634,Human_RBP_ID_26357330,Human_RBP_ID_26575970,Human_RBP_ID_27354107			NA
445341	RMVar_ID_445341	Human_SNP_ID_687177136	m6A	Human	chr20	+	63919454	63919446	63919453	CGCCACGGAAGAGGACACACCCGGCTGTGTGGACATGTGCCCAGGGCCCGGGACAGCGCCACGGA	CGCCACGGAAGAGGACACACCCGGC_______ACATGTGCCCAGGGCCCGGGACAGCGCCACGGA	CTGTGTGG	C	MIR941-1	Ensembl:ENSG00000283206	miRNA	hsa-miR-941	exon	GSE114150:GSM3135652,GSM3135653,GSM3135654,GSM3135673,GSM3135674,GSM3135675	placenta,placenta	chr20:63919074..63919600	31036937	MeRIP-seq:(Medium)	rs1205639939	Functional Loss	DEL	dbSNP153	26..32	33	-	-	-	Human_RBP_ID_22722277,Human_RBP_ID_23119627			NA
445342	RMVar_ID_445342	Human_SNP_ID_687177139	m6A	Human	chr20	+	63919454	63919449	63919453	CGCCACGGAAGAGGACACACCCGGCTGTGTGGACATGTGCCCAGGGCCCGGGACAGCGCCACGGA	CGCCACGGAAGAGGACACACCCGGCTGT____ACATGTGCCCAGGGCCCGGGACAGCGCCACGGA	TGTGG	T	MIR941-1	Ensembl:ENSG00000283206	miRNA	hsa-miR-941	exon	GSE114150:GSM3135652,GSM3135653,GSM3135654,GSM3135673,GSM3135674,GSM3135675	placenta,placenta	chr20:63919074..63919600	31036937	MeRIP-seq:(Medium)	rs775443887	Functional Loss	DEL	dbSNP153	29..32	33	-	-	-	Human_RBP_ID_22722277,Human_RBP_ID_23119627			NA
445343	RMVar_ID_445343	Human_SNP_ID_687177142	m6A	Human	chr20	+	63919454	63919453	63919453	CGCCACGGAAGAGGACACACCCGGCTGTGTGGACATGTGCCCAGGGCCCGGGACAGCGCCACGGA	CGCCACGGAAGAGGACACACCCGGCTGTGTGCACATGTGCCCAGGGCCCGGGACAGCGCCACGGA	G	C	MIR941-1	Ensembl:ENSG00000283206	miRNA	hsa-miR-941	exon	GSE114150:GSM3135652,GSM3135653,GSM3135654,GSM3135673,GSM3135674,GSM3135675	placenta,placenta	chr20:63919074..63919600	31036937	MeRIP-seq:(Medium)	rs7268785	Functional Loss	SNV	dbSNP153	32..32	33	-	-	-	Human_RBP_ID_22722277,Human_RBP_ID_23119627			NA
445344	RMVar_ID_445344	Human_SNP_ID_687177144	m6A	Human	chr20	+	63919454	63919455	63919455	CGCCACGGAAGAGGACACACCCGGCTGTGTGGACATGTGCCCAGGGCCCGGGACAGCGCCACGGA	CGCCACGGAAGAGGACACACCCGGCTGTGTGGATATGTGCCCAGGGCCCGGGACAGCGCCACGGA	C	T	MIR941-1	Ensembl:ENSG00000283206	miRNA	hsa-miR-941	exon	GSE114150:GSM3135652,GSM3135653,GSM3135654,GSM3135673,GSM3135674,GSM3135675	placenta,placenta	chr20:63919074..63919600	31036937	MeRIP-seq:(Medium)	rs1172027551	Functional Loss	SNV	dbSNP153	34..34	33	-	-	-	Human_RBP_ID_22722277,Human_RBP_ID_23119627			NA
445345	RMVar_ID_445345	Human_SNP_ID_687177145	m6A	Human	chr20	+	63919454	63919456	63919456	CGCCACGGAAGAGGACACACCCGGCTGTGTGGACATGTGCCCAGGGCCCGGGACAGCGCCACGGA	CGCCACGGAAGAGGACACACCCGGCTGTGTGGACGTGTGCCCAGGGCCCGGGACAGCGCCACGGA	A	G	MIR941-1	Ensembl:ENSG00000283206	miRNA	hsa-miR-941	exon	GSE114150:GSM3135652,GSM3135653,GSM3135654,GSM3135673,GSM3135674,GSM3135675	placenta,placenta	chr20:63919074..63919600	31036937	MeRIP-seq:(Medium)	rs367669837	Functional Loss	SNV	dbSNP153	35..35	33	-	-	-	Human_RBP_ID_22722277,Human_RBP_ID_23119627			NA
445346	RMVar_ID_445346	Human_SNP_ID_687177156	m6A	Human	chr20	+	63919474	63919470	63919473	CCGGCTGTGTGGACATGTGCCCAGGGCCCGGGACAGCGCCACGGAAGAGGACGCACCCGGCTGTG	CCGGCTGTGTGGACATGTGCCCAGGGCCC___ACAGCGCCACGGAAGAGGACGCACCCGGCTGTG	CGGG	C	MIR941-1	Ensembl:ENSG00000283206	miRNA	hsa-miR-941	exon	GSE114150:GSM3135648,GSM3135649,GSM3135669,GSM3135670	muscle,muscle	chr20:63919066..63919599	31036937	MeRIP-seq:(Medium)	rs1456171420	Functional Loss	DEL	dbSNP153	30..32	33	-	-	-				NA
445347	RMVar_ID_445347	Human_SNP_ID_687177205	m6A	Human	chr20	+	63919530	63919532	63919532	CCGGCTGTGTGCACATGTGCCCAGGGCCCGGGACAGCGCCACGGAAGAGGACGCACCCGGCTGTG	CCGGCTGTGTGCACATGTGCCCAGGGCCCGGGACGGCGCCACGGAAGAGGACGCACCCGGCTGTG	A	G	MIR941-2	Ensembl:ENSG00000216141	miRNA	hsa-miR-941	exon	GSE113798:GSM3119587,GSM3119591,GSM3119595,GSM3119575,GSM3119579,GSM3119583	BLCLs_H_x_M,immortalied cell lines derived from B lymphocytes from male healthy donors:mock treatment (ethanol only)	chr20:63919359..63919763	30048615	MeRIP-seq:(Medium)	rs1311484609	Functional Loss	SNV	dbSNP153	35..35	33	-	-	-			Human_miRNA_ID_3128063,Human_miRNA_ID_3136466	NA
453097	RMVar_ID_453097	Human_SNP_ID_666196139	m6A	Human	chr19	+	41869681	41869679	41869679	GAACAGGACCTGTGCTCACTGGGGCCTGCATGACCCTTCCCTCCCCACAGCGGCCGCAAACTGAC	GAACAGGACCTGTGCTCACTGGGGCCTGCACGACCCTTCCCTCCCCACAGCGGCCGCAAACTGAC	T	C	MIR6797	Ensembl:ENSG00000276926	miRNA	hsa-miR-6797-5p,hsa-miR-6797-3p	exon	GSE83438:GSM2203051,GSM2203052,GSM2203049,GSM2203050,GSE85324:GSM2264771,GSM2264772,GSM2264773,GSM2264774,GSE102493:GSM2739530,GSM2739531,GSM2739528,GSM2739529 ,GSE110320:GSM2987471,GSM2987472,GSM2987473,GSM2987468,GSM2987469,GSM2987470,GSE102493:GSM2991419,GSM2991420,GSM2991417,GSM2991418,GSE112795:GSM3083805,GSM3083806,GSM3083803,GSM3083804,GSE122800:GSM3485694,GSM3485692	Huh7,viral strain: WNV-TX 2002 HC;HeLa,HeLa Ribominus eluate replicate 1;Hela,siHAKAI;HepG2,shWTAP;Hela,VIRMA,Mut,PE;Hela,Control;MEL624 PCIF1 KO,PCIF1 KO, Ab2	chr19:41864885..41869775,chr19:41869676..41869775,chr19:41869101..41871425,chr19:41862401..41869800,chr19:41869669..41869775	2.77735e+47	MeRIP-seq:(Medium)	rs1188658737	Functional Loss	SNV	dbSNP153	31..31	33	-	-	-	Human_RBP_ID_8488634,Human_RBP_ID_19096313	Human_Splice_Rec_2012105,Human_Splice_Rec_2012115,Human_Splice_Rec_2012125,Human_Splice_Rec_2012141		NA		RMVar_hsa_circ_323257
453098	RMVar_ID_453098	Human_SNP_ID_666196140	m6A	Human	chr19	+	41869681	41869682	41869682	GAACAGGACCTGTGCTCACTGGGGCCTGCATGACCCTTCCCTCCCCACAGCGGCCGCAAACTGAC	GAACAGGACCTGTGCTCACTGGGGCCTGCATGATCCTTCCCTCCCCACAGCGGCCGCAAACTGAC	C	T	MIR6797	Ensembl:ENSG00000276926	miRNA	hsa-miR-6797-5p,hsa-miR-6797-3p	exon	GSE83438:GSM2203051,GSM2203052,GSM2203049,GSM2203050,GSE85324:GSM2264771,GSM2264772,GSM2264773,GSM2264774,GSE102493:GSM2739530,GSM2739531,GSM2739528,GSM2739529 ,GSE110320:GSM2987471,GSM2987472,GSM2987473,GSM2987468,GSM2987469,GSM2987470,GSE102493:GSM2991419,GSM2991420,GSM2991417,GSM2991418,GSE112795:GSM3083805,GSM3083806,GSM3083803,GSM3083804,GSE122800:GSM3485694,GSM3485692	Huh7,viral strain: WNV-TX 2002 HC;HeLa,HeLa Ribominus eluate replicate 1;Hela,siHAKAI;HepG2,shWTAP;Hela,VIRMA,Mut,PE;Hela,Control;MEL624 PCIF1 KO,PCIF1 KO, Ab2	chr19:41864885..41869775,chr19:41869676..41869775,chr19:41869101..41871425,chr19:41862401..41869800,chr19:41869669..41869775	2.77735e+47	MeRIP-seq:(Medium)	rs782356785	Functional Loss	SNV	dbSNP153	34..34	33	-	-	-	Human_RBP_ID_8488634,Human_RBP_ID_19096313	Human_Splice_Rec_2012105,Human_Splice_Rec_2012115,Human_Splice_Rec_2012125,Human_Splice_Rec_2012141		NA		RMVar_hsa_circ_323257
453099	RMVar_ID_453099	Human_SNP_ID_666196141	m6A	Human	chr19	+	41869681	41869683	41869683	GAACAGGACCTGTGCTCACTGGGGCCTGCATGACCCTTCCCTCCCCACAGCGGCCGCAAACTGAC	GAACAGGACCTGTGCTCACTGGGGCCTGCATGACGCTTCCCTCCCCACAGCGGCCGCAAACTGAC	C	G	MIR6797	Ensembl:ENSG00000276926	miRNA	hsa-miR-6797-5p,hsa-miR-6797-3p	exon	GSE83438:GSM2203051,GSM2203052,GSM2203049,GSM2203050,GSE85324:GSM2264771,GSM2264772,GSM2264773,GSM2264774,GSE102493:GSM2739530,GSM2739531,GSM2739528,GSM2739529 ,GSE110320:GSM2987471,GSM2987472,GSM2987473,GSM2987468,GSM2987469,GSM2987470,GSE102493:GSM2991419,GSM2991420,GSM2991417,GSM2991418,GSE112795:GSM3083805,GSM3083806,GSM3083803,GSM3083804,GSE122800:GSM3485694,GSM3485692	Huh7,viral strain: WNV-TX 2002 HC;HeLa,HeLa Ribominus eluate replicate 1;Hela,siHAKAI;HepG2,shWTAP;Hela,VIRMA,Mut,PE;Hela,Control;MEL624 PCIF1 KO,PCIF1 KO, Ab2	chr19:41864885..41869775,chr19:41869676..41869775,chr19:41869101..41871425,chr19:41862401..41869800,chr19:41869669..41869775	2.77735e+47	MeRIP-seq:(Medium)	rs781917249	Functional Loss	SNV	dbSNP153	35..35	33	-	-	-	Human_RBP_ID_8488634,Human_RBP_ID_19096313	Human_Splice_Rec_2012105,Human_Splice_Rec_2012115,Human_Splice_Rec_2012125,Human_Splice_Rec_2012141		NA		RMVar_hsa_circ_323257
470105	RMVar_ID_470105	Human_SNP_ID_53242731	m6A	Human	chr1	-	231019842	231019842	231019842	GAGTCCATCTAGAGGGTCTTGGGAGGGATGTGACTGTTGGGAAGCCCTTCCTACTGGACACGCTG	GAGTCCATCTAGAGGGTCTTGGGAGGGATGTGGCTGTTGGGAAGCCCTTCCTACTGGACACGCTG	T	C	MIR1182	Ensembl:ENSG00000283799	miRNA	hsa-miR-1182	exon	GSE122948:GSM3489018,GSE122948:GSM3489019,GSM3489020,GSE63753,GSE63753:GSM1556678	HEK293T,Wild type;HEK293T,PCIF1_KO;HEK293 cells,abcam CITS;HEK293 cells,Synaptic Systems rabbit polyclonal anti-m6A	-	3127965830718430	miCLIP:(High)	rs1374738597	Functional Loss	SNV	dbSNP153	33..33	33	-	-	-	Human_RBP_ID_1124282,Human_RBP_ID_8755990,Human_RBP_ID_19045113,Human_RBP_ID_22024357,Human_RBP_ID_22137501			NA
488804	RMVar_ID_488804	Human_SNP_ID_511787940	m6A	Human	chr12	-	94571286	94571286	94571286	ACTGTGTGGTGTAAATAACTACAATTCTCTTAACTCCGTAGCAGTTGCCAACTCAGTCCTTGTAC	ACTGTGTGGTGTAAATAACTACAATTCTCTTAGCTCCGTAGCAGTTGCCAACTCAGTCCTTGTAC	T	C	MIR7844	Ensembl:ENSG00000283818	miRNA	hsa-miR-7844-5p	exon	GSE122948:GSM3489019,GSM3489020	HEK293T,PCIF1_KO	-	31279658	miCLIP:(High)	rs761646409	Functional Loss	SNV	dbSNP153	33..33	33	-	-	-				NA
488805	RMVar_ID_488805	Human_SNP_ID_511787953	m6A	Human	chr12	-	94571324	94571324	94571324	TGAATGATTGTGCGGACTCGTGTGTAAGAAAAACTAGGACTGTGTGGTGTAAATAACTACAATTC	TGAATGATTGTGCGGACTCGTGTGTAAGAAAAGCTAGGACTGTGTGGTGTAAATAACTACAATTC	T	C	MIR7844	Ensembl:ENSG00000283818	miRNA	hsa-miR-7844-5p	exon	CRA001315:CRX037667,CRX037666,CRA001315:CRX049992,CRX049991,GSE102493:GSM2991407,GSM2991408,GSM2991405,GSM2991406,GSE71154:GSM1828594	Testis,Testis-4-2;293T,293T-0-3;Hela,siCtrl,for,VIRMA;CD8T	chr12:94569908..94571649,chr12:94569957..94571599,chr12:94571250..94571550	3.16762e+23	miCLIP:(High)	rs1323640884	Functional Loss	SNV	dbSNP153	33..33	33	-	-	-	Human_RBP_ID_23579270			NA
488840	RMVar_ID_488840	Human_SNP_ID_511850955	m6A	Human	chr12	+	94834430	94834429	94834430	CAACTACAGCCACTACTACAGGACCATCGAGGACCTGCGGGACAAGATTCTTGGTGCCACCATTG	CAACTACAGCCACTACTACAGGACCATCGAGG_CCTGCGGGACAAGATTCTTGGTGCCACCATTG	GA	G	MIR492	Ensembl:ENSG00000283998	miRNA	hsa-miR-492	exon	GSE128699:GSM3682895,GSM3682896	HCT116,wild type	-	31328227	miCLIP:(High)	rs748342939	Functional Loss	DEL	dbSNP153	33..33	33	-	-	-	Human_RBP_ID_3421069,Human_RBP_ID_5093735,Human_RBP_ID_21918443			NA
488841	RMVar_ID_488841	Human_SNP_ID_511850956	m6A	Human	chr12	+	94834430	94834431	94834431	CAACTACAGCCACTACTACAGGACCATCGAGGACCTGCGGGACAAGATTCTTGGTGCCACCATTG	CAACTACAGCCACTACTACAGGACCATCGAGGAACTGCGGGACAAGATTCTTGGTGCCACCATTG	C	A	MIR492	Ensembl:ENSG00000283998	miRNA	hsa-miR-492	exon	GSE128699:GSM3682895,GSM3682896	HCT116,wild type	-	31328227	miCLIP:(High)	rs1255236005	Functional Loss	SNV	dbSNP153	34..34	33	-	-	-	Human_RBP_ID_3421069,Human_RBP_ID_5093735,Human_RBP_ID_21918443			NA
505497	RMVar_ID_505497	Human_SNP_ID_483623390	m6A	Human	chr11	+	118644053	118644051	118644051	TGGGGGTAAGGGCCTTCTGAGCCCAGGTCCGAACTCTCCATTCCTCTGCAGAGCGCTCTACTCAC	TGGGGGTAAGGGCCTTCTGAGCCCAGGTCCCAACTCTCCATTCCTCTGCAGAGCGCTCTACTCAC	G	C	MIR6716	Ensembl:ENSG00000284246	miRNA	hsa-miR-6716-5p,hsa-miR-6716-3p	exon	GSE93911:GSM2464922,GSM2464923	42_tumor_adjacent,endometrial cancer tumor adjacent of patient 42	chr11:118643655..118644175	30154548	MeRIP-seq:(Medium)	rs567834219	Functional Loss	SNV	dbSNP153	31..31	33	-	-	-	Human_RBP_ID_19050513,Human_RBP_ID_22538371,Human_RBP_ID_22642050			NA		RMVar_hsa_circ_153425,RMVar_hsa_circ_20920,RMVar_hsa_circ_8105,RMVar_hsa_circ_333514,RMVar_hsa_circ_27771,RMVar_hsa_circ_82906,RMVar_hsa_circ_153424,RMVar_hsa_circ_339695
505498	RMVar_ID_505498	Human_SNP_ID_483623391	m6A	Human	chr11	+	118644053	118644053	118644053	TGGGGGTAAGGGCCTTCTGAGCCCAGGTCCGAACTCTCCATTCCTCTGCAGAGCGCTCTACTCAC	TGGGGGTAAGGGCCTTCTGAGCCCAGGTCCGAGCTCTCCATTCCTCTGCAGAGCGCTCTACTCAC	A	G	MIR6716	Ensembl:ENSG00000284246	miRNA	hsa-miR-6716-5p,hsa-miR-6716-3p	exon	GSE93911:GSM2464922,GSM2464923	42_tumor_adjacent,endometrial cancer tumor adjacent of patient 42	chr11:118643655..118644175	30154548	MeRIP-seq:(Medium)	rs782339650	Functional Loss	SNV	dbSNP153	33..33	33	-	-	-	Human_RBP_ID_19050513,Human_RBP_ID_22538371,Human_RBP_ID_22642050			NA		RMVar_hsa_circ_153425,RMVar_hsa_circ_20920,RMVar_hsa_circ_8105,RMVar_hsa_circ_333514,RMVar_hsa_circ_27771,RMVar_hsa_circ_82906,RMVar_hsa_circ_153424,RMVar_hsa_circ_339695
507292	RMVar_ID_507292	Human_SNP_ID_503888591	m6A	Human	chr12	+	62260443	62260444	62260444	GAAGATGGCGGAAGGCGGAGCGGCGGATCTGGACACCCAGCGGTCTGACATCGCGACGCTGCTCA	GAAGATGGCGGAAGGCGGAGCGGCGGATCTGGATACCCAGCGGTCTGACATCGCGACGCTGCTCA	C	T	MIR6125	Ensembl:ENSG00000284360	miRNA	hsa-miR-6125	exon	GSE102493:GSM2991419,GSM2991420,GSM2991417,GSM2991418	Hela,VIRMA,Mut,PE	chr12:62260431..62292716	29507755	MeRIP-seq:(Medium)	rs1254961091	Functional Loss	SNV	dbSNP153	34..34	33	-	-	-	Human_RBP_ID_228995,Human_RBP_ID_877097,Human_RBP_ID_4246820,Human_RBP_ID_6204846,Human_RBP_ID_9365146,Human_RBP_ID_18417293,Human_RBP_ID_22910552,Human_RBP_ID_26321685	Human_Splice_Rec_1391565,Human_Splice_Rec_1391605,Human_Splice_Rec_1391615,Human_Splice_Rec_1391625,Human_Splice_Rec_1391637,Human_Splice_Rec_1391643,Human_Splice_Rec_1391685,Human_Splice_Rec_1391687,Human_Splice_Rec_1391691,Human_Splice_Rec_1391697		NA		RMVar_hsa_circ_117655,RMVar_hsa_circ_157789
510318	RMVar_ID_510318	Human_SNP_ID_169884186	m6A	Human	chr3	-	197674505	197674504	197674504	CTGTGCCCCGAGGAGAAGCAGCAGAGAATAGGACTACGTCATGGGCATTTCGTCCACTTATTTGG	CTGTGCCCCGAGGAGAAGCAGCAGAGAATAGGATTACGTCATGGGCATTTCGTCCACTTATTTGG	G	A	MIR922	Ensembl:ENSG00000284146	miRNA	hsa-miR-922	exon	GSE71154:GSM1828596,GSE116002:GSM3204809,GSM3204804,GSE71154:GSM1828594	A549,wildtype;A549 cell line,Millipore-6ug;CD8T	chr3:197674034..197674560,chr3:197674242..197674578	2640494230212440	miCLIP:(High)	rs1208806866	Functional Loss	SNV	dbSNP153	34..34	33	-	-	-	Human_RBP_ID_598495,Human_RBP_ID_5607044,Human_RBP_ID_9303239,Human_RBP_ID_14768286,Human_RBP_ID_17406702		Human_miRNA_ID_967457	NA
510319	RMVar_ID_510319	Human_SNP_ID_169884201	m6A	Human	chr3	-	197674549	197674549	197674549	CGGGGATGGCGTTTTCCCTCTCCCTGTCCTGGACTGGGGTCAGACTGTGCCCCGAGGAGAAGCAG	CGGGGATGGCGTTTTCCCTCTCCCTGTCCTGGTCTGGGGTCAGACTGTGCCCCGAGGAGAAGCAG	T	A	MIR922	Ensembl:ENSG00000284146	miRNA	hsa-miR-922	exon	GSE93676:GSM2460347,GSM2754213,GSM2754237,GSM2460346,GSM2754212,GSM2754236,GSE46705:GSM1135036,GSM1135037,GSM1135034,GSM1135035,GSE122948:GSM3489019,GSM3489020,GSE71154:GSM1828594	iSLK-KSHV_BAC16-latent,infection status: Latent;HeLa,METTL3,knock-down;HEK293T,PCIF1_KO;CD8T;CD8T	chr3:197673916..197674847,chr3:197674130..197675077	2.91095e+47	miCLIP:(High)	rs909754004	Functional Loss	SNV	dbSNP153	33..33	33	-	-	-	Human_RBP_ID_5607044,Human_RBP_ID_9303239,Human_RBP_ID_17293073,Human_RBP_ID_27500816		Human_miRNA_ID_1329933,Human_miRNA_ID_3137395	NA
512752	RMVar_ID_512752	Human_SNP_ID_698944681	m6A	Human	chr22	+	20086134	20086134	20086134	GAGGTAATGGACGTTGGCTCTGGTGGTGATGGACAGTCCGAACTCCCTGCTGAGGACCCCTTCAA	GAGGTAATGGACGTTGGCTCTGGTGGTGATGGGCAGTCCGAACTCCCTGCTGAGGACCCCTTCAA	A	G	MIR1306	Ensembl:ENSG00000284464	miRNA	hsa-miR-1306-5p,hsa-miR-1306-3p	exon	E-MTAB-6507:ERR2304283,ERR2304284,ERR2304285,ERR2304286,ERR2304287,ERR2304278,ERR2304279,ERR2304280,ERR2304281,ERR2304282,GSE129979:GSM4487610,GSM4487611,GSM4487614,GSM4487615,GSE114150:GSM3135640,GSM3135641,GSM3135642,GSM3135661,GSM3135662,GSM3135663,GSE46705:GSM1135036,GSM1135037,GSM1135034,GSM1135035,GSE130891:GSM3755837,GSM3755839,GSM3755841,GSM3755836,GSM3755838,GSM3755840,GSE122948:GSM34890…	placenta,HFD(heavy for date pregnancy);HEK293T cells,WT;kidney,kidney;HeLa,METTL3,knock-down;Huh7 liver cell line uninfected,time point: 24 hours,mockH;HEK293T,Wild type;HEK293T,PCIF1_KO;HCT116,METTL5 knockout;HCT116,wild type;A549;MOLM13,Acute myeloid leukemia;A549	chr22:20085653..20086575,chr22:20085815..20086363,chr22:20085735..20086753,chr22:20085805..20086314,chr22:20085828..20086386	3.19146e+87	miCLIP:(High)	rs1389929973	Functional Loss	SNV	dbSNP153	33..33	33	-	-	-	Human_RBP_ID_5202886,Human_RBP_ID_5324014,Human_RBP_ID_7062874,Human_RBP_ID_8861325,Human_RBP_ID_9332627,Human_RBP_ID_14398711,Human_RBP_ID_17400863,Human_RBP_ID_17514206,Human_RBP_ID_17982331,Human_RBP_ID_18516777,Human_RBP_ID_18784626,Human_RBP_ID_21985431,Human_RBP_ID_27841024			NA		RMVar_hsa_circ_347926
520133	RMVar_ID_520133	Human_SNP_ID_703578867	m6A	Human	chr22	-	37844334	37844334	37844334	GTTGCCGTGGTTGCGGGCCCTGCCCGCCCGCCAGCTCGCTGACAGCACGACTCAGGGCGGAGGGA	GTTGCCGTGGTTGCGGGCCCTGCCCGCCCGCCGGCTCGCTGACAGCACGACTCAGGGCGGAGGGA	T	C	MIR658	Ensembl:ENSG00000284197	miRNA	hsa-miR-658	exon	GSE124509:GSM4007645,GSM4007646,GSM4007647,GSM4007648,GSM4007649,GSM4007650	HEK293T,Wild type,anti-m6A Abcam 151230	-	31822664	m6ACE-seq:(High)	rs1249348969	Functional Loss	SNV	dbSNP153	33..33	33	-	-	-				NA		RMVar_hsa_circ_81722,RMVar_hsa_circ_214220
538090	RMVar_ID_538090	Human_SNP_ID_528244722	m6A	Human	chr13	-	41568295	41568294	41568294	CTTTCCCTTTCCATCCTGGCAGGCTTCAGAGAACTTTACCAGCTGGTCGGTCTTTCGTTGCCATG	CTTTCCCTTTCCATCCTGGCAGGCTTCAGAGAATTTTACCAGCTGGTCGGTCTTTCGTTGCCATG	G	A	MIR5006	Ensembl:ENSG00000284584	miRNA	hsa-miR-5006-5p,hsa-miR-5006-3p	exon	GSE120229:GSM3396439,GSM3396440,GSM3396443,GSM3396444	HEK293T,PCIF1 knockdown	chr13:41567684..41570545	-	MeRIP-seq:(Medium)	rs773225203	Functional Loss	SNV	dbSNP153	34..34	33	-	-	-		Human_Splice_Rec_1459918		NA
538091	RMVar_ID_538091	Human_SNP_ID_528244723	m6A	Human	chr13	-	41568295	41568294	41568294	CTTTCCCTTTCCATCCTGGCAGGCTTCAGAGAACTTTACCAGCTGGTCGGTCTTTCGTTGCCATG	CTTTCCCTTTCCATCCTGGCAGGCTTCAGAGAAGTTTACCAGCTGGTCGGTCTTTCGTTGCCATG	G	C	MIR5006	Ensembl:ENSG00000284584	miRNA	hsa-miR-5006-5p,hsa-miR-5006-3p	exon	GSE120229:GSM3396439,GSM3396440,GSM3396443,GSM3396444	HEK293T,PCIF1 knockdown	chr13:41567684..41570545	-	MeRIP-seq:(Medium)	rs773225203	Functional Loss	SNV	dbSNP153	34..34	33	-	-	-		Human_Splice_Rec_1459918		NA
575160	RMVar_ID_575160	Human_SNP_ID_693639153	m6A	Human	chr21	+	33550687	33550688	33550688	TGGCACAGGAGTTGCCAGGGCTGCCTTTGGTGACAGCAGCAGTAGAGTTGCCAGAGCAGCCTGCG	TGGCACAGGAGTTGCCAGGGCTGCCTTTGGTGATAGCAGCAGTAGAGTTGCCAGAGCAGCCTGCG	C	T	MIR6501	Ensembl:ENSG00000284448	miRNA	hsa-miR-6501-5p,hsa-miR-6501-3p	exon	CRA001315:CRX037633,CRX037632,GSE93676:GSM2460360,GSM2754226,GSM2754250,GSM2460361,GSM2754227,GSM2754251,GSE122948:GSM3489018	293T,293T-0-2;TREX cells,infection status: Latent;HEK293T,Wild type	chr21:33550526..33551975,chr21:33550441..33552025	3.16762e+23	miCLIP:(High)	rs757117196	Functional Loss	SNV	dbSNP153	34..34	33	-	-	-	Human_RBP_ID_1027658,Human_RBP_ID_1199659,Human_RBP_ID_1305720,Human_RBP_ID_1381255,Human_RBP_ID_1603242,Human_RBP_ID_1935767,Human_RBP_ID_3661052,Human_RBP_ID_7040100,Human_RBP_ID_8858720,Human_RBP_ID_9298847,Human_RBP_ID_9391412,Human_RBP_ID_17978909,Human_RBP_ID_18779865,Human_RBP_ID_22082148,Human_RBP_ID_22262308,Human_RBP_ID_22453885,Human_RBP_ID_23134054,Human_RBP_ID_24534351		Human_miRNA_ID_1768402	NA		RMVar_hsa_circ_78630,RMVar_hsa_circ_121649,RMVar_hsa_circ_211887,RMVar_hsa_circ_89632,RMVar_hsa_circ_211889,RMVar_hsa_circ_211890
575161	RMVar_ID_575161	Human_SNP_ID_693639154	m6A	Human	chr21	+	33550695	33550695	33550695	GAGTTGCCAGGGCTGCCTTTGGTGACAGCAGCAGTAGAGTTGCCAGAGCAGCCTGCGGTAACAGT	GAGTTGCCAGGGCTGCCTTTGGTGACAGCAGCGGTAGAGTTGCCAGAGCAGCCTGCGGTAACAGT	A	G	MIR6501	Ensembl:ENSG00000284448	miRNA	hsa-miR-6501-5p,hsa-miR-6501-3p	exon	GSE124509:GSM4007651,GSM4007652,GSM4007653,GSM4007654,GSM4007655,GSM4007656	HEK293T,Wild type,anti-M6A Synaptic Systems 202111	-	31822664	m6ACE-seq:(High)	rs778551208	Functional Loss	SNV	dbSNP153	33..33	33	-	-	-	Human_RBP_ID_1027658,Human_RBP_ID_1199660,Human_RBP_ID_1381255,Human_RBP_ID_1603242,Human_RBP_ID_1935767,Human_RBP_ID_4669595,Human_RBP_ID_7040100,Human_RBP_ID_8541257,Human_RBP_ID_8858720,Human_RBP_ID_9298847,Human_RBP_ID_9391412,Human_RBP_ID_14258923,Human_RBP_ID_18779866,Human_RBP_ID_22083132,Human_RBP_ID_22262308,Human_RBP_ID_22818400,Human_RBP_ID_24534351,Human_RBP_ID_27026666		Human_miRNA_ID_1768402,Human_miRNA_ID_2908829,Human_miRNA_ID_3027670	NA		RMVar_hsa_circ_78630,RMVar_hsa_circ_121649,RMVar_hsa_circ_211887,RMVar_hsa_circ_89632,RMVar_hsa_circ_211889,RMVar_hsa_circ_211890
575162	RMVar_ID_575162	Human_SNP_ID_693639169	m6A	Human	chr21	+	33550723	33550724	33550724	CAGCAGTAGAGTTGCCAGAGCAGCCTGCGGTAACAGTAGCAATGGAGTTGACCGAACAACCTGTG	CAGCAGTAGAGTTGCCAGAGCAGCCTGCGGTAATAGTAGCAATGGAGTTGACCGAACAACCTGTG	C	T	MIR6501	Ensembl:ENSG00000284448	miRNA	hsa-miR-6501-5p,hsa-miR-6501-3p	exon	CRA001315:CRX037661,CRX037660,CRA001315:CRX049954,CRX049953,GSE71154:GSM1828594,GSE93676:GSM2460350,GSM2754216,GSM2754240,GSM2460351,GSM2754217,GSM2754241,GSE103496:GSM2772473,GSM2772471,GSE116002:GSM3204811,GSM3204813,GSM3204812,GSM3204814,GSE130891:GSM3755813,GSM3755815,GSM3755817,GSM3755812,GSM3755814,GSM3755816,GSE130892:GSM3755849,GSM3755851,GSM3755853,GSM3755848,GSM3755850,GSM3755852,GSE122…	Skin,Skin-1-1;Heart,Heart-1-1;CD8,T-cell,CD8 T cell;iSLK cells, Lytic 48hr,infection status: Lytic 48hr;acute monocytic leukemia,Monomac-6 treatment: FB23-2;A549,Millipore-500ng;Huh7,viral strain: WNV-NY2000, time point: 48 hours;OCI-Ly1 diffuse B-cell lymphoma cells,treatment: 43 C for 1 hr, recovery at 37 C for 1 hr(heatshock);HEK293T,PCIF1_KO;CD8T;CD8T	chr21:33549626..33554800,chr21:33549576..33554850,chr21:33550676..33551175,chr21:33550428..33551975,chr21:33550439..33552236,chr21:33550626..33551899,chr21:33550676..33551102,chr21:33549665..33553701	3.16762e+71	miCLIP:(High)	rs1402852534	Functional Loss	SNV	dbSNP153	34..34	33	-	-	-	Human_RBP_ID_64031,Human_RBP_ID_1027658,Human_RBP_ID_1603242,Human_RBP_ID_1935767,Human_RBP_ID_8541258,Human_RBP_ID_8858720,Human_RBP_ID_14258926,Human_RBP_ID_18779866		Human_miRNA_ID_265927,Human_miRNA_ID_2048565	NA		RMVar_hsa_circ_78630,RMVar_hsa_circ_121649,RMVar_hsa_circ_211887,RMVar_hsa_circ_89632,RMVar_hsa_circ_211889,RMVar_hsa_circ_211890
603735	RMVar_ID_603735	Human_SNP_ID_103305181	m6A	Human	chr2	+	177212760	177212760	177212760	GACGACTGGCCCCGCCTCTTCCTCTCGGTCCCATATTGAACTCGAGTTGGAAGAGGCGAGTCCGG	GACGACTGGCCCCGCCTCTTCCTCTCGGTCCCCTATTGAACTCGAGTTGGAAGAGGCGAGTCCGG	A	C	MIR4444-1	Ensembl:ENSG00000284252	miRNA	hsa-miR-4444	exon	GSE124509:GSM4007645,GSM4007646,GSM4007647,GSM4007648,GSM4007649,GSM4007650	HEK293T,Wild type,anti-m6A Abcam 151230	-	31822664	m6ACE-seq:(High)	rs1004219982	Functional Loss	SNV	dbSNP153	33..33	33	-	-	-		Human_Splice_Rec_327423		NA
608840	RMVar_ID_608840	Human_SNP_ID_628962562	m6A	Human	chr17	-	60043059	60043001	60043058	AGGATGCTGACAGTGCCTCACAGCCGCACAGGACCGAGGATGCTGACGGTGCCTCACAGCCACAC	AGGATGCTGACAGTGCCTCACAGCCGCACAGGA________________________________	AGGCACCGTCAGCATCCTCGCGTCCTGTGTGGCTGTGAGGCACCGTCAGCATCCTCGG	A	MIR4737	Ensembl:ENSG00000264049	miRNA	hsa-miR-4737	exon	E-MTAB-6507:ERR2304290,ERR2304291,ERR2304288,ERR2304289	kidney,HEK(HEK293)	chr17:60042151..60044340	31914637	MeRIP-seq:(Medium)	rs1568596541	Functional Loss	DEL	dbSNP153	34..65	33	-	-	-				NA
608841	RMVar_ID_608841	Human_SNP_ID_628962576	m6A	Human	chr17	-	60043059	60043021	60043057	AGGATGCTGACAGTGCCTCACAGCCGCACAGGACCGAGGATGCTGACGGTGCCTCACAGCCACAC	AGGATGCTGACAGTGCCTCACAGCCGCACAGGAC_______________________________	CGTCCTGTGTGGCTGTGAGGCACCGTCAGCATCCTCG	C	MIR4737	Ensembl:ENSG00000264049	miRNA	hsa-miR-4737	exon	E-MTAB-6507:ERR2304290,ERR2304291,ERR2304288,ERR2304289	kidney,HEK(HEK293)	chr17:60042151..60044340	31914637	MeRIP-seq:(Medium)	rs1473845631	Functional Loss	DEL	dbSNP153	35..65	33	-	-	-				NA
608842	RMVar_ID_608842	Human_SNP_ID_628962589	m6A	Human	chr17	-	60043059	60043057	60043057	AGGATGCTGACAGTGCCTCACAGCCGCACAGGAC_CGAGGATGCTGACGGTGCCTCACAGCCACA	AGGATGCTGACAGTGCCTCACAGCCGCACAGGACGCGAGGATGCTGACGGTGCCTCACAGCCACA	G	GC	MIR4737	Ensembl:ENSG00000264049	miRNA	hsa-miR-4737	exon	E-MTAB-6507:ERR2304290,ERR2304291,ERR2304288,ERR2304289	kidney,HEK(HEK293)	chr17:60042151..60044340	31914637	MeRIP-seq:(Medium)	rs200376243	Functional Loss	INS	dbSNP153	35..35	33	-	-	-				NA
608843	RMVar_ID_608843	Human_SNP_ID_628962590	m6A	Human	chr17	-	60043059	60043057	60043057	AGGATGCTGACAGTGCCTCACAGCCGCACAGGAC_______________________________	AGGATGCTGACAGTGCCTCACAGCCGCACAGGACGCGAGGATGCTGACGGTGCCTCACAGCCGCA	G	GCGTCCTGTGCGGCTGTGAGGCACCGTCAGCATCCTCGC	MIR4737	Ensembl:ENSG00000264049	miRNA	hsa-miR-4737	exon	E-MTAB-6507:ERR2304290,ERR2304291,ERR2304288,ERR2304289	kidney,HEK(HEK293)	chr17:60042151..60044340	31914637	MeRIP-seq:(Medium)	rs200376243	Functional Loss	INS	dbSNP153	35..65	33	-	-	-				NA
608844	RMVar_ID_608844	Human_SNP_ID_628962591	m6A	Human	chr17	-	60043059	60043058	60043058	AGGATGCTGACAGTGCCTCACAGCCGCACAGGACCGAGGATGCTGACGGTGCCTCACAGCCACAC	AGGATGCTGACAGTGCCTCACAGCCGCACAGGATCGAGGATGCTGACGGTGCCTCACAGCCACAC	G	A	MIR4737	Ensembl:ENSG00000264049	miRNA	hsa-miR-4737	exon	E-MTAB-6507:ERR2304290,ERR2304291,ERR2304288,ERR2304289	kidney,HEK(HEK293)	chr17:60042151..60044340	31914637	MeRIP-seq:(Medium)	rs532434235	Functional Loss	SNV	dbSNP153	34..34	33	-	-	-				NA
610362	RMVar_ID_610362	Human_SNP_ID_630049868	m6A	Human	chr17	-	64501220	64501218	64501218	TCTTGCAGCTGCGGTTGTAAGGTCTTGGCAAGACAAGCAGTGTGGCCAGAATTTTGAACTTCTGA	TCTTGCAGCTGCGGTTGTAAGGTCTTGGCAAGACGAGCAGTGTGGCCAGAATTTTGAACTTCTGA	T	C	MIR5047	Ensembl:ENSG00000284368	miRNA	hsa-miR-5047	exon	GSE125240:GSM3566983,GSM3566984,GSE128699:GSM3682895,GSM3682896	kidney tissue,treatment: MazF;HCT116,wild type	-	3128189831328220	miCLIP&m6A-REF-seq:(High)	rs948160115	Functional Loss	SNV	dbSNP153	35..35	33	-	-	-	Human_RBP_ID_497360,Human_RBP_ID_1540152,Human_RBP_ID_1866981,Human_RBP_ID_3534214,Human_RBP_ID_6633495,Human_RBP_ID_8460485,Human_RBP_ID_9075272,Human_RBP_ID_9887710,Human_RBP_ID_13130605,Human_RBP_ID_17190213,Human_RBP_ID_17670046,Human_RBP_ID_18706089,Human_RBP_ID_18926830,Human_RBP_ID_22425657,Human_RBP_ID_22806249,Human_RBP_ID_22956032,Human_RBP_ID_23743480,Human_RBP_ID_24417560,Human_RBP_ID…		Human_miRNA_ID_3136942	NA		RMVar_hsa_circ_59606,RMVar_hsa_circ_60060
610364	RMVar_ID_610364	Human_SNP_ID_630049883	m6A	Human	chr17	-	64501293	64501291	64501291	CCTGGCTTCTTGGAAGCGCTTGCCTAGACGAGACACAGTGCATAAAAACAACTTTTGGGGGACAG	CCTGGCTTCTTGGAAGCGCTTGCCTAGACGAGACGCAGTGCATAAAAACAACTTTTGGGGGACAG	T	C	MIR5047	Ensembl:ENSG00000284368	miRNA	hsa-miR-5047	exon	GSE122948:GSM3489018	HEK293T,Wild type	-	31279658	miCLIP:(High)	rs1568101046	Functional Loss	SNV	dbSNP153	35..35	33	-	-	-	Human_RBP_ID_497360,Human_RBP_ID_1288296,Human_RBP_ID_1540152,Human_RBP_ID_1866981,Human_RBP_ID_3534216,Human_RBP_ID_8460488,Human_RBP_ID_13130606,Human_RBP_ID_18514530,Human_RBP_ID_18706092,Human_RBP_ID_22806249,Human_RBP_ID_23114276,Human_RBP_ID_23129569,Human_RBP_ID_23743488,Human_RBP_ID_26968857	Human_Splice_Rec_1855175		NA		RMVar_hsa_circ_59606,RMVar_hsa_circ_60060
610365	RMVar_ID_610365	Human_SNP_ID_630049884	m6A	Human	chr17	-	64501293	64501294	64501294	CCTGGCTTCTTGGAAGCGCTTGCCTAGACGAGACACAGTGCATAAAAACAACTTTTGGGGGACAG	CCTGGCTTCTTGGAAGCGCTTGCCTAGACGACACACAGTGCATAAAAACAACTTTTGGGGGACAG	C	G	MIR5047	Ensembl:ENSG00000284368	miRNA	hsa-miR-5047	exon	GSE122948:GSM3489018	HEK293T,Wild type	-	31279658	miCLIP:(High)	rs1320470987	Functional Loss	SNV	dbSNP153	32..32	33	-	-	-	Human_RBP_ID_497360,Human_RBP_ID_1288296,Human_RBP_ID_1540152,Human_RBP_ID_1866981,Human_RBP_ID_3534216,Human_RBP_ID_8460488,Human_RBP_ID_13130606,Human_RBP_ID_18514530,Human_RBP_ID_18706092,Human_RBP_ID_22806249,Human_RBP_ID_23114276,Human_RBP_ID_23129569,Human_RBP_ID_23743488,Human_RBP_ID_26968857	Human_Splice_Rec_1855175		NA		RMVar_hsa_circ_59606,RMVar_hsa_circ_60060
612406	RMVar_ID_612406	Human_SNP_ID_632651610	m6A	Human	chr17	+	74748628	74748628	74748628	GGTAAGGAGCCGGGGCGGACTCTGGGACGCTCAGACGCCGCGCGGGGCGGGGATTGGTCTGTGGT	GGTAAGGAGCCGGGGCGGACTCTGGGACGCTCCGACGCCGCGCGGGGCGGGGATTGGTCTGTGGT	A	C	MIR3615	Ensembl:ENSG00000284186	miRNA	hsa-miR-3615	exon	GSE124509:GSM4007645,GSM4007646,GSM4007647,GSM4007648,GSM4007649,GSM4007650	HEK293T,Wild type,anti-m6A Abcam 151230	-	31822664	m6ACE-seq:(High)	rs1416190010	Functional Loss	SNV	dbSNP153	33..33	33	-	-	-				NA		RMVar_hsa_circ_100590,RMVar_hsa_circ_186921,RMVar_hsa_circ_83833,RMVar_hsa_circ_186920
629508	RMVar_ID_629508	Human_SNP_ID_633339266	m6A	Human	chr17	-	77162266	77162268	77162268	AATGGGGCGAAGCTACCATCTGTGGGATTATGACTGAACGCCTTTAAGTCAGAATCCCACCCAGG	AATGGGGCGAAGCTACCATCTGTGGGATTACGACTGAACGCCTTTAAGTCAGAATCCCACCCAGG	A	G	MF281429-001	RNACentral:URS000013CF05	miRNA	MF281429-001	intron	GSE128699:GSM3682895,GSM3682896	HCT116,wild type	-	31328227	miCLIP:(High)	rs1289332551	Functional Loss	SNV	dbSNP153	31..31	33	-	-	-	Human_RBP_ID_501009,Human_RBP_ID_1184529,Human_RBP_ID_1369975,Human_RBP_ID_1543331,Human_RBP_ID_1869902,Human_RBP_ID_2523590,Human_RBP_ID_3538174,Human_RBP_ID_5420538,Human_RBP_ID_5441960,Human_RBP_ID_5467075,Human_RBP_ID_5497896,Human_RBP_ID_6647290,Human_RBP_ID_8091596,Human_RBP_ID_8253761,Human_RBP_ID_8464233,Human_RBP_ID_8822734,Human_RBP_ID_9076559,Human_RBP_ID_13177630,Human_RBP_ID_17006755…			NA
637452	RMVar_ID_637452	Human_SNP_ID_24447122	m6A	Human	chr1	-	98045242	98045243	98045243	TTCCCTGCCTCTGCCTTTAGGACGAGTCTCAAACACCAACAAACGCAAGGCACGTCCCCCCTCTC	TTCCCTGCCTCTGCCTTTAGGACGAGTCTCATACACCAACAAACGCAAGGCACGTCCCCCCTCTC	T	A	MIR2682	Ensembl:ENSG00000284247	miRNA	hsa-miR-2682-5p,hsa-miR-2682-3p	exon	CRA001315:CRX062315,CRX062314	GOS,GOS-3-1	chr1:98044357..98046296	31676230	MeRIP-seq:(Medium)	rs1244378954	Functional Loss	SNV	dbSNP153	32..32	33	-	-	-	Human_RBP_ID_3334418	Human_Splice_Rec_99144,Human_Splice_Rec_99148		NA
643074	RMVar_ID_643074	Human_SNP_ID_37324071	m6A	Human	chr1	+	165907932	165907934	165907934	CTGTTTCCTATGACATTACTGTATTTAAGAAAACACCATGGAGATGAAATGCCTTTGATTTTTTT	CTGTTTCCTATGACATTACTGTATTTAAGAAAACGCCATGGAGATGAAATGCCTTTGATTTTTTT	A	G	MIR3658	Ensembl:ENSG00000283936	miRNA	hsa-miR-3658	exon	CRA001315:CRX037641,CRX037640,CRA001315:CRX037675,CRX037674,CRA001315:CRX062335,CRX062334,GSE125780	Cerebellum,Cerebellum-5-3;Urinary_bladder,Urinary_bladder-4-2;U20S,U20S;HEK293T,low_input_samples	chr1:165907743..165908141,chr1:165907792..165908191	3167623031548700	DART-seq:(High)	rs770335293	Functional Loss	SNV	dbSNP153	35..35	33	-	-	-	Human_RBP_ID_331272,Human_RBP_ID_1414740,Human_RBP_ID_1728259,Human_RBP_ID_2101569,Human_RBP_ID_3285176,Human_RBP_ID_5705921,Human_RBP_ID_10634594,Human_RBP_ID_18555112,Human_RBP_ID_21879295,Human_RBP_ID_24448083,Human_RBP_ID_26579122,Human_RBP_ID_27170992			NA		RMVar_hsa_circ_99799,RMVar_hsa_circ_79023,RMVar_hsa_circ_137293,RMVar_hsa_circ_137301,RMVar_hsa_circ_137302,RMVar_hsa_circ_103481
650321	RMVar_ID_650321	Human_SNP_ID_575724511	m6A	Human	chr15	+	45433066	45433067	45433067	CTTCTGAAGAGTACTCTATAAATCTAGTGGAAACATTTCTGCACAAACTAGATTCTGGACACCAG	CTTCTGAAGAGTACTCTATAAATCTAGTGGAAATATTTCTGCACAAACTAGATTCTGGACACCAG	C	T	MIR147B	Ensembl:ENSG00000284386	miRNA	hsa-miR-147b-5p,hsa-miR-147b-3p	exon	GSE76367:GSM1982263,GSM1982262	H1299,H1299	chr15:45433026..45433075	27117702	MeRIP-seq:(Medium)	rs905249368	Functional Loss	SNV	dbSNP153	34..34	33	-	-	-			Human_miRNA_ID_1202994	NA
675264	RMVar_ID_675264	Human_SNP_ID_615745509	m6A	Human	chr17	-	4970111	4970113	4970113	GGTGGCAGAGGAGGGACTTCAGATGCTTCATGACACCCTCTTTCCCTACCGCCTACAGCGAACTG	GGTGGCAGAGGAGGGACTTCAGATGCTTCACGACACCCTCTTTCCCTACCGCCTACAGCGAACTG	A	G	MIR6865	Ensembl:ENSG00000278517	miRNA	hsa-miR-6865-5p,hsa-miR-6865-3p	exon	CRA001315:CRX037635,CRX037634	Adrenal_gland,Adrenal_gland-1-1	chr17:4970050..4972457	31676230	MeRIP-seq:(Medium)	rs756717758	Functional Loss	SNV	dbSNP153	31..31	33	-	-	-				NA
688169	RMVar_ID_688169	Human_SNP_ID_252200692	m6A	Human	chr5	+	134225779	134225778	134225778	TACTACAGCTCACCTTCTCGCAGAGGCTCTTGACCTGGGACTCGGACAGCTGCTTGCACTCGTTC	TACTACAGCTCACCTTCTCGCAGAGGCTCTTCACCTGGGACTCGGACAGCTGCTTGCACTCGTTC	G	C	MIR3661	Ensembl:ENSG00000266751	miRNA	hsa-miR-3661	exon	GSE76414:GSM2010454,GSM2010456,GSM2010453,GSM2010455,GSE87515:GSM2332975,GSM2332976,GSM2332971,GSM2332972,GSE93911:GSM2464922,GSM2464923,GSE102493:GSM2991419,GSM2991420,GSM2991417,GSM2991418,GSE112970:GSM3092534,GSM3092533,GSE116002:GSM3204815,GSM3204816,GSE122800:GSM3485688,GSM3485683	MONOMAC-6/t AML cells,control;glioblastoma stem-like cells,control shRNA;42_tumor_adjacent,endometrial cancer tumor adjacent of patient 42;Hela,VIRMA,Mut,PE;Cd transformed prostate epithelial,chemical carcinogen transformed (Cd_RWPE1);Lung Adenocarcinorma Primary Tumor,tissue: Lung Adenocarcinorma Primary Tumor 1;MEL624 control cells,wild type, Ab5	chr5:134206001..134302620,chr5:134225751..134226207,chr5:134225751..134226333,chr5:134207558..134226142,chr5:134225751..134226075,chr5:134225751..134225925,chr5:134225751..134226142	2.80176e+55	MeRIP-seq:(Medium)	rs779757541	Functional Loss	SNV	dbSNP153	32..32	33	-	-	-	Human_RBP_ID_5212604		Human_miRNA_ID_3134102	NA
688170	RMVar_ID_688170	Human_SNP_ID_252200696	m6A	Human	chr5	+	134225786	134225784	134225784	GCTCACCTTCTCGCAGAGGCTCTTGACCTGGGACTCGGACAGCTGCTTGCACTCGTTCAGCTGCT	GCTCACCTTCTCGCAGAGGCTCTTGACCTGCGACTCGGACAGCTGCTTGCACTCGTTCAGCTGCT	G	C	MIR3661	Ensembl:ENSG00000266751	miRNA	hsa-miR-3661	exon	GSE112970:GSM3092526,GSM3092525	uroepithelium,normal (SV_HUC)	chr5:134225751..134226075	30796352	MeRIP-seq:(Medium)	rs748674675	Functional Loss	SNV	dbSNP153	31..31	33	-	-	-	Human_RBP_ID_5212604		Human_miRNA_ID_3127887,Human_miRNA_ID_3127994,Human_miRNA_ID_3131565,Human_miRNA_ID_3131643,Human_miRNA_ID_3137346	NA
688171	RMVar_ID_688171	Human_SNP_ID_252200698	m6A	Human	chr5	+	134225786	134225785	134225785	GCTCACCTTCTCGCAGAGGCTCTTGACCTGGGACTCGGACAGCTGCTTGCACTCGTTCAGCTGCT	GCTCACCTTCTCGCAGAGGCTCTTGACCTGGCACTCGGACAGCTGCTTGCACTCGTTCAGCTGCT	G	C	MIR3661	Ensembl:ENSG00000266751	miRNA	hsa-miR-3661	exon	GSE112970:GSM3092526,GSM3092525	uroepithelium,normal (SV_HUC)	chr5:134225751..134226075	30796352	MeRIP-seq:(Medium)	rs772521505	Functional Loss	SNV	dbSNP153	32..32	33	-	-	-	Human_RBP_ID_5212604		Human_miRNA_ID_3127887,Human_miRNA_ID_3127994,Human_miRNA_ID_3131565,Human_miRNA_ID_3131643,Human_miRNA_ID_3137346	NA
688172	RMVar_ID_688172	Human_SNP_ID_252200700	m6A	Human	chr5	+	134225792	134225790	134225790	CTTCTCGCAGAGGCTCTTGACCTGGGACTCGGACAGCTGCTTGCACTCGTTCAGCTGCTCGATCC	CTTCTCGCAGAGGCTCTTGACCTGGGACTCCGACAGCTGCTTGCACTCGTTCAGCTGCTCGATCC	G	C	MIR3661	Ensembl:ENSG00000266751	miRNA	hsa-miR-3661	exon	GSE137675:GSM4084035,GSM4084034,GSE94808:GSM2483507,GSM2483508,GSM2483503,GSM2483504	Ocular melanoma cell line,CM2005.1 cell line;Brain tumor PBT003 gliblastoma stem cells,METTL14 shRNA	chr5:134225751..134226025,chr5:134225751..134226156	3172270928297660	MeRIP-seq:(Medium)	rs773558643	Functional Loss	SNV	dbSNP153	31..31	33	-	-	-	Human_RBP_ID_5215964		Human_miRNA_ID_3127887,Human_miRNA_ID_3127994,Human_miRNA_ID_3131565,Human_miRNA_ID_3131643,Human_miRNA_ID_3135091,Human_miRNA_ID_3136835,Human_miRNA_ID_3137346	NA
692819	RMVar_ID_692819	Human_SNP_ID_530270684	m6A	Human	chr13	-	50048974	50048974	50048974	CCAGTATTAACTGTGCTGCTGAAGTAAGGTTGACCATACTCTACAGTTGTGTTTTAATGTATATT	CCAGTATTAACTGTGCTGCTGAAGTAAGGTTGGCCATACTCTACAGTTGTGTTTTAATGTATATT	T	C	MIR16-1	Ensembl:ENSG00000208006	miRNA	hsa-miR-16-5p,hsa-miR-16-1-3p	exon	CRA001315:CRX037671,CRX037670	Thyroid_gland,Thyroid_gland-5-3	chr13:50048951..50049100	31676230	MeRIP-seq:(Medium)	rs371922256	Functional Loss	SNV	dbSNP153	33..33	33	-	-	-	Human_RBP_ID_5174699,Human_RBP_ID_6292064,Human_RBP_ID_9323620,Human_RBP_ID_17602653,Human_RBP_ID_22796960,Human_RBP_ID_22920524,Human_RBP_ID_25079361			NA		RMVar_hsa_circ_39039,RMVar_hsa_circ_62823,RMVar_hsa_circ_32027,RMVar_hsa_circ_117921,RMVar_hsa_circ_282725,RMVar_hsa_circ_163439,RMVar_hsa_circ_23222
699567	RMVar_ID_699567	Human_SNP_ID_308453046	m6A	Human	chr7	-	5495852	5495851	5495851	GTCTGCTCTGAGCTGGGTACTGCCTGTTCAGAACAAATGCCGGTTCCCAGACGCTGCCAGCTGGC	GTCTGCTCTGAGCTGGGTACTGCCTGTTCAGAATAAATGCCGGTTCCCAGACGCTGCCAGCTGGC	G	A	MIR589	Ensembl:ENSG00000207973	miRNA	hsa-miR-589-5p,hsa-miR-589-3p	exon	GSE102493:GSM2739522,GSM2739523,GSM2739520,GSM2739521	Hela,siCtrl	chr7:5490141..5505423	29507755	MeRIP-seq:(Medium)	rs1319027993	Functional Loss	SNV	dbSNP153	34..34	33	-	-	-	Human_RBP_ID_1399041,Human_RBP_ID_5220798,Human_RBP_ID_5270057,Human_RBP_ID_17425837,Human_RBP_ID_21903801,Human_RBP_ID_21950727,Human_RBP_ID_24536656,Human_RBP_ID_24539279,Human_RBP_ID_24540641,Human_RBP_ID_26764923			NA		RMVar_hsa_circ_277673,RMVar_hsa_circ_243501
699568	RMVar_ID_699568	Human_SNP_ID_308453047	m6A	Human	chr7	-	5495852	5495851	5495851	GTCTGCTCTGAGCTGGGTACTGCCTGTTCAGAACAAATGCCGGTTCCCAGACGCTGCCAGCTGGC	GTCTGCTCTGAGCTGGGTACTGCCTGTTCAGAAAAAATGCCGGTTCCCAGACGCTGCCAGCTGGC	G	T	MIR589	Ensembl:ENSG00000207973	miRNA	hsa-miR-589-5p,hsa-miR-589-3p	exon	GSE102493:GSM2739522,GSM2739523,GSM2739520,GSM2739521	Hela,siCtrl	chr7:5490141..5505423	29507755	MeRIP-seq:(Medium)	rs1319027993	Functional Loss	SNV	dbSNP153	34..34	33	-	-	-	Human_RBP_ID_1399041,Human_RBP_ID_5220798,Human_RBP_ID_5270057,Human_RBP_ID_17425837,Human_RBP_ID_21903801,Human_RBP_ID_21950727,Human_RBP_ID_24536656,Human_RBP_ID_24539279,Human_RBP_ID_24540641,Human_RBP_ID_26764923			NA		RMVar_hsa_circ_277673,RMVar_hsa_circ_243501
718455	RMVar_ID_718455	Human_SNP_ID_678993159	m6A	Human	chr20	+	32237799	32237801	32237801	TGCAGGGCTGTTAACAGGGTTGCAGGCGAGAGACTGGGGTGCTGGGCTCCCCTAGACTAGGACTC	TGCAGGGCTGTTAACAGGGTTGCAGGCGAGAGACGGGGGTGCTGGGCTCCCCTAGACTAGGACTC	T	G	MIR1825	Ensembl:ENSG00000284125	miRNA	hsa-miR-1825	exon	GSE93911:GSM2464914,GSM2464915,GSE93911:GSM2464920,GSM2464921,GSE102493:GSM2739530,GSM2739531,GSM2739528,GSM2739529	1834_UCEC,endometrial cancer tumor of patient 1834;41_UCEC,endometrial cancer tumor of patient 41;Hela,siHAKAI	chr20:32237377..32237820,chr20:32237420..32237800,chr20:32237426..32237820	3015454829507750	MeRIP-seq:(Medium)	rs772238882	Functional Loss	SNV	dbSNP153	35..35	33	-	-	-	Human_RBP_ID_561313,Human_RBP_ID_778397,Human_RBP_ID_1025307,Human_RBP_ID_1379882,Human_RBP_ID_5148159,Human_RBP_ID_6989097,Human_RBP_ID_8853399,Human_RBP_ID_14063643,Human_RBP_ID_17673693,Human_RBP_ID_17969424,Human_RBP_ID_18926975,Human_RBP_ID_27700706			NA
723684	RMVar_ID_723684	Human_SNP_ID_621560291	m6A	Human	chr17	-	30117089	30117088	30117088	TAGAAAAGTCTCGCTCTCTGCCCCTCAGCCTAA__CTTCCTTTATTTCCTCACAAGTTTCTCCCT	TAGAAAAGTCTCGCTCTCTGCCCCTCAGCCTAATACTTCCTTTATTTCCTCACAAGTTTCTCCCT	G	GTA	MIR3184	Ensembl:ENSG00000284399	miRNA	hsa-miR-3184-5p,hsa-miR-3184-3p	exon	GSE119014:GSM3356662,GSM3356661	pancreatic adenocarcinoma,cell line: Panc10.5	chr17:30117076..30117175	31467274	MeRIP-seq:(Medium)	rs770991589	Functional Loss	INS	dbSNP153	34..35	33	-	-	-				NA
723685	RMVar_ID_723685	Human_SNP_ID_621560292	m6A	Human	chr17	-	30117089	30117088	30117088	TAGAAAAGTCTCGCTCTCTGCCCCTCAGCCTAACTTCCTTTATTTCCTCACAAGTTTCTCCCTCA	TAGAAAAGTCTCGCTCTCTGCCCCTCAGCCTAATTTCCTTTATTTCCTCACAAGTTTCTCCCTCA	G	A	MIR3184	Ensembl:ENSG00000284399	miRNA	hsa-miR-3184-5p,hsa-miR-3184-3p	exon	GSE119014:GSM3356662,GSM3356661	pancreatic adenocarcinoma,cell line: Panc10.5	chr17:30117076..30117175	31467274	MeRIP-seq:(Medium)	rs940586013	Functional Loss	SNV	dbSNP153	34..34	33	-	-	-				NA
723686	RMVar_ID_723686	Human_SNP_ID_621560293	m6A	Human	chr17	-	30117089	30117089	30117089	TAGAAAAGTCTCGCTCTCTGCCCCTCAGCCTAACTTCCTTTATTTCCTCACAAGTTTCTCCCTCA	TAGAAAAGTCTCGCTCTCTGCCCCTCAGCCTATCTTCCTTTATTTCCTCACAAGTTTCTCCCTCA	T	A	MIR3184	Ensembl:ENSG00000284399	miRNA	hsa-miR-3184-5p,hsa-miR-3184-3p	exon	GSE119014:GSM3356662,GSM3356661	pancreatic adenocarcinoma,cell line: Panc10.5	chr17:30117076..30117175	31467274	MeRIP-seq:(Medium)	rs1040348973	Functional Loss	SNV	dbSNP153	33..33	33	-	-	-				NA
723687	RMVar_ID_723687	Human_SNP_ID_621560294	m6A	Human	chr17	-	30117089	30117089	30117089	TAGAAAAGTCTCGCTCTCTGCCCCTCAGCCTAACTTCCTTTATTTCCTCACAAGTTTCTCCCTCA	TAGAAAAGTCTCGCTCTCTGCCCCTCAGCCTAGCTTCCTTTATTTCCTCACAAGTTTCTCCCTCA	T	C	MIR3184	Ensembl:ENSG00000284399	miRNA	hsa-miR-3184-5p,hsa-miR-3184-3p	exon	GSE119014:GSM3356662,GSM3356661	pancreatic adenocarcinoma,cell line: Panc10.5	chr17:30117076..30117175	31467274	MeRIP-seq:(Medium)	rs1040348973	Functional Loss	SNV	dbSNP153	33..33	33	-	-	-				NA
723688	RMVar_ID_723688	Human_SNP_ID_621560295	m6A	Human	chr17	-	30117089	30117090	30117090	TAGAAAAGTCTCGCTCTCTGCCCCTCAGCCTAACTTCCTTTATTTCCTCACAAGTTTCTCCCTCA	TAGAAAAGTCTCGCTCTCTGCCCCTCAGCCTTACTTCCTTTATTTCCTCACAAGTTTCTCCCTCA	T	A	MIR3184	Ensembl:ENSG00000284399	miRNA	hsa-miR-3184-5p,hsa-miR-3184-3p	exon	GSE119014:GSM3356662,GSM3356661	pancreatic adenocarcinoma,cell line: Panc10.5	chr17:30117076..30117175	31467274	MeRIP-seq:(Medium)	rs760469118	Functional Loss	SNV	dbSNP153	32..32	33	-	-	-				NA
724433	RMVar_ID_724433	Human_SNP_ID_622117540	m6A	Human	chr17	+	32350164	32350164	32350164	GGGAGGCGGAGCGGGGAACGAGGCCGTCGGCCATTTTGTGTCTGCTTCCTGTGGGACGTGGTGGT	GGGAGGCGGAGCGGGGAACGAGGCCGTCGGCCGTTTTGTGTCTGCTTCCTGTGGGACGTGGTGGT	A	G	MIR632	Ensembl:ENSG00000283774	miRNA	hsa-miR-632	exon	GSE63753,GSE63753:GSM1556678	HEK293 cells,abcam CITS;HEK293 cells,Synaptic Systems rabbit polyclonal anti-m6A	-	30718435	miCLIP:(High)	rs780398008	Functional Loss	SNV	dbSNP153	33..33	33	-	-	-	Human_RBP_ID_1181187,Human_RBP_ID_1531388,Human_RBP_ID_4418579,Human_RBP_ID_5290779,Human_RBP_ID_5496832,Human_RBP_ID_5577085,Human_RBP_ID_17374995,Human_RBP_ID_18694358,Human_RBP_ID_21889608,Human_RBP_ID_21926893,Human_RBP_ID_22212097,Human_RBP_ID_22949313,Human_RBP_ID_23720953,Human_RBP_ID_24531811,Human_RBP_ID_24540034,Human_RBP_ID_25337502,Human_RBP_ID_26449105			NA
724434	RMVar_ID_724434	Human_SNP_ID_622117541	m6A	Human	chr17	+	32350164	32350164	32350164	GGGAGGCGGAGCGGGGAACGAGGCCGTCGGCCATTTTGTGTCTGCTTCCTGTGGGACGTGGTGGT	GGGAGGCGGAGCGGGGAACGAGGCCGTCGGCCTTTTTGTGTCTGCTTCCTGTGGGACGTGGTGGT	A	T	MIR632	Ensembl:ENSG00000283774	miRNA	hsa-miR-632	exon	GSE63753,GSE63753:GSM1556678	HEK293 cells,abcam CITS;HEK293 cells,Synaptic Systems rabbit polyclonal anti-m6A	-	30718435	miCLIP:(High)	rs780398008	Functional Loss	SNV	dbSNP153	33..33	33	-	-	-	Human_RBP_ID_1181187,Human_RBP_ID_1531388,Human_RBP_ID_4418579,Human_RBP_ID_5290779,Human_RBP_ID_5496832,Human_RBP_ID_5577085,Human_RBP_ID_17374995,Human_RBP_ID_18694358,Human_RBP_ID_21889608,Human_RBP_ID_21926893,Human_RBP_ID_22212097,Human_RBP_ID_22949313,Human_RBP_ID_23720953,Human_RBP_ID_24531811,Human_RBP_ID_24540034,Human_RBP_ID_25337502,Human_RBP_ID_26449105			NA
733236	RMVar_ID_733236	Human_SNP_ID_375197955	m6A	Human	chr8	-	100702992	100702992	100702992	AATAGCTCAGAATGTCAGTTCTGTTTTAAGTAACAGAATTGATAACTGAGCAAGGAAACGTAATT	AATAGCTCAGAATGTCAGTTCTGTTTTAAGTAGCAGAATTGATAACTGAGCAAGGAAACGTAATT	T	C	MIR7705	Ensembl:ENSG00000284570	miRNA	hsa-miR-7705	exon	GSE122948:GSM3489019,GSM3489020	HEK293T,PCIF1_KO	-	31279658	miCLIP:(High)	rs1281043127	Functional Loss	SNV	dbSNP153	33..33	33	-	-	-	Human_RBP_ID_691891,Human_RBP_ID_1053814,Human_RBP_ID_1691709,Human_RBP_ID_3127921,Human_RBP_ID_3869167,Human_RBP_ID_4966739,Human_RBP_ID_5123789,Human_RBP_ID_5153906,Human_RBP_ID_8676330,Human_RBP_ID_9312212,Human_RBP_ID_18386190,Human_RBP_ID_18889160,Human_RBP_ID_22408708,Human_RBP_ID_24442071,Human_RBP_ID_26552635,Human_RBP_ID_26728793,Human_RBP_ID_27535141,Human_RBP_ID_27772452			NA		RMVar_hsa_circ_253522,RMVar_hsa_circ_89246,RMVar_hsa_circ_85536,RMVar_hsa_circ_253523
746917	RMVar_ID_746917	Human_SNP_ID_800416762	m6A	Human	chr1	+	165907932	165907932	165907932	CTGTTTCCTATGACATTACTGTATTTAAGAAAACACCATGGAGATGAAATGCCTTTGATTTTTTT	CTGTTTCCTATGACATTACTGTATTTAAGAAAGCACCATGGAGATGAAATGCCTTTGATTTTTTT	A	G	MIR3658	Ensembl:ENSG00000283936	miRNA	hsa-miR-3658	exon	CRA001315:CRX037641,CRX037640,CRA001315:CRX037675,CRX037674,CRA001315:CRX062335,CRX062334,GSE125780	Cerebellum,Cerebellum-5-3;Urinary_bladder,Urinary_bladder-4-2;U20S,U20S;HEK293T,low_input_samples	chr1:165907743..165908141,chr1:165907792..165908191	3167623031548700	DART-seq:(High)	-	Functional Loss	SNV	TCGA,ICGC,COSMIC	33..33	33	UCEC,endometrium endometrioid_carcinoma	5	uterus	Human_RBP_ID_331272,Human_RBP_ID_1414740,Human_RBP_ID_1728259,Human_RBP_ID_2101569,Human_RBP_ID_3285176,Human_RBP_ID_5705921,Human_RBP_ID_10634594,Human_RBP_ID_18555112,Human_RBP_ID_21879295,Human_RBP_ID_24448083,Human_RBP_ID_26579122,Human_RBP_ID_27170992			NA		RMVar_hsa_circ_99799,RMVar_hsa_circ_79023,RMVar_hsa_circ_137293,RMVar_hsa_circ_137301,RMVar_hsa_circ_137302,RMVar_hsa_circ_103481
747150	RMVar_ID_747150	Human_SNP_ID_800549483	m6A	Human	chr1	+	192716378	192716378	192716378	CTTTGTCTGACTACAATATTCAAAAGGAGTCTACTCTTCATCTTGTGTTGAGACTTCGTGGTGGT	CTTTGTCTGACTACAATATTCAAAAGGAGTCTTCTCTTCATCTTGTGTTGAGACTTCGTGGTGGT	A	T	MIR4426	Ensembl:ENSG00000283795	miRNA	hsa-miR-4426	exon	GSE125780	HEK293T,low_input_samples	-	31548708	DART-seq:(High)	-	Functional Loss	SNV	ICGC	33..33	33	SKCA	1	-	Human_RBP_ID_335962			NA
751667	RMVar_ID_751667	Human_SNP_ID_802916646	m6A	Human	chr1	-	98045242	98045241	98045241	TTCCCTGCCTCTGCCTTTAGGACGAGTCTCAAACACCAACAAACGCAAGGCACGTCCCCCCTCTC	TTCCCTGCCTCTGCCTTTAGGACGAGTCTCAAAAACCAACAAACGCAAGGCACGTCCCCCCTCTC	G	T	MIR2682	Ensembl:ENSG00000284247	miRNA	hsa-miR-2682-5p,hsa-miR-2682-3p	exon	CRA001315:CRX062315,CRX062314	GOS,GOS-3-1	chr1:98044357..98046296	31676230	MeRIP-seq:(Medium)	-	Functional Loss	SNV	ICGC	34..34	33	LICA	1	-	Human_RBP_ID_3334418	Human_Splice_Rec_99144,Human_Splice_Rec_99148		NA
752166	RMVar_ID_752166	Human_SNP_ID_803187061	m6A	Human	chr1	-	25906397	25906396	25906396	GTTGGTGCTCAGAGTGTGGTCAGGCGGCTCGGACTGAGCAGGTGGGTGCGGGGCTCGGAGGAGGC	GTTGGTGCTCAGAGTGTGGTCAGGCGGCTCGGAATGAGCAGGTGGGTGCGGGGCTCGGAGGAGGC	G	T	MIR3917	Ensembl:ENSG00000283938	miRNA	hsa-miR-3917	exon	GSE125780,GSE98623:GSM2602070,GSM2602071,GSM2602072	HEK293T,low_input_samples;MOLM13,Acute myeloid leukemia	-	3154870828920950	miCLIP&DART-seq:(High)	-	Functional Loss	SNV	ICGC	34..34	33	LICA	1	-	Human_RBP_ID_220834,Human_RBP_ID_350153,Human_RBP_ID_741000,Human_RBP_ID_861048,Human_RBP_ID_1438852,Human_RBP_ID_3335307,Human_RBP_ID_4072623,Human_RBP_ID_5086599,Human_RBP_ID_5162041,Human_RBP_ID_5311598,Human_RBP_ID_5457408,Human_RBP_ID_5544716,Human_RBP_ID_5640876,Human_RBP_ID_5642834,Human_RBP_ID_5908319,Human_RBP_ID_8754846,Human_RBP_ID_9253620,Human_RBP_ID_9272100,Human_RBP_ID_9318719,Huma…	Human_Splice_Rec_33001,Human_Splice_Rec_33009,Human_Splice_Rec_33025	Human_miRNA_ID_3142274	NA
758344	RMVar_ID_758344	Human_SNP_ID_850879696	m6A	Human	chr4	-	2250142	2250142	2250142	CCCCAACCCTGGATCCCAGGAGAAAGGAGTGGACCGAGGAAGGAAGGAAGGCAAGGCTGTCTGTC	CCCCAACCCTGGATCCCAGGAGAAAGGAGTGGCCCGAGGAAGGAAGGAAGGCAAGGCTGTCTGTC	T	G	MIR4800	Ensembl:ENSG00000284276	miRNA	hsa-miR-4800-5p,hsa-miR-4800-3p	exon	CRA001315:CRX062339,CRX062338,GSE114019:GSM3130802,GSM3130803,GSM3130804,GSM3130799,GSM3130800,GSM3130801,GSE122948:GSM3489018,GSE124509:GSM4007645,GSM4007646,GSM4007647,GSM4007648,GSM4007649,GSM4007650	Jurkat,Jurkat-2;METTL3 depleted Primary fibroblasts,Primary fibroblasts HCMV for 6 hr;HEK293T,Wild type;HEK293T,Wild type,anti-m6A Abcam 151230	chr4:2249866..2250165,chr4:2249732..2250232	3.16762e+31	m6ACE-seq&miCLIP:(High)	-	Functional Loss	SNV	ICGC,COSMIC	33..33	33	COCA,large_intestine adenocarcinoma	2	large intestine	Human_RBP_ID_5395103,Human_RBP_ID_8882377,Human_RBP_ID_18822688,Human_RBP_ID_23034943,Human_RBP_ID_24051013			NA
765601	RMVar_ID_765601	Human_SNP_ID_832690683	m6A	Human	chr19	-	10403472	10403471	10403471	GAGCGGGCTGGGCCGCCAAGGCAAGATGGTGGACTACAGCGTGTGGGACCACATTGAGGTGTCTG	GAGCGGGCTGGGCCGCCAAGGCAAGATGGTGGAATACAGCGTGTGGGACCACATTGAGGTGTCTG	G	T	MIR1181	Ensembl:ENSG00000284268	miRNA	hsa-miR-1181	exon	GSE92867:GSM2439038,GSM2439040,GSM2439042,GSM2439044,GSM2439037,GSM2439039,GSM2439041,GSM2439043,GSE112970:GSM3092530,GSM3092529,GSE112970:GSM3092536,GSM3092535	U2OS cells,WT.plus.UV;Cd transformed uroepithelium,chemical carcinogen transformed (Cd_SV_HUC_rep2);bronchial epithelial,normal (C16HBE)	chr19:10403376..10403525	2829771630796350	MeRIP-seq:(Medium)	-	Functional Loss	SNV	ICGC,COSMIC	34..34	33	LICA,liver neoplasm	2	liver	Human_RBP_ID_53293,Human_RBP_ID_512155,Human_RBP_ID_1012772,Human_RBP_ID_1553603,Human_RBP_ID_1879501,Human_RBP_ID_4558061,Human_RBP_ID_8829207,Human_RBP_ID_9294631,Human_RBP_ID_17914219,Human_RBP_ID_23110482,Human_RBP_ID_24545740,Human_RBP_ID_24559938	Human_Splice_Rec_1954613,Human_Splice_Rec_1954627,Human_Splice_Rec_1954651,Human_Splice_Rec_1954663,Human_Splice_Rec_1954685		NA		RMVar_hsa_circ_84394,RMVar_hsa_circ_192356
765645	RMVar_ID_765645	Human_SNP_ID_832701617	m6A	Human	chr19	+	14529630	14529630	14529630	AGTCTATCGCTGCGGTTGCGAGCGCTGTAGGGAGCCTGTGCTGTGCCGCGCAGTTAGGCAGCAGC	AGTCTATCGCTGCGGTTGCGAGCGCTGTAGGGTGCCTGTGCTGTGCCGCGCAGTTAGGCAGCAGC	A	T	MIR639	Ensembl:ENSG00000283822	miRNA	hsa-miR-639	exon	GSE124509:GSM4007645,GSM4007646,GSM4007647,GSM4007648,GSM4007649,GSM4007650	HEK293T,Wild type,anti-m6A Abcam 151230	-	31822664	m6ACE-seq:(High)	-	Functional Loss	SNV	ICGC,COSMIC	33..33	33	LIHC,liver hepatocellular_carcinoma	2	liver	Human_RBP_ID_52926,Human_RBP_ID_514440,Human_RBP_ID_4557283,Human_RBP_ID_5116755,Human_RBP_ID_18192067,Human_RBP_ID_18420871,Human_RBP_ID_20348996,Human_RBP_ID_22446518,Human_RBP_ID_23784034	Human_Splice_Rec_1968981,Human_Splice_Rec_1969001,Human_Splice_Rec_1969025,Human_Splice_Rec_1969049,Human_Splice_Rec_1969073,Human_Splice_Rec_1969099,Human_Splice_Rec_1969103,Human_Splice_Rec_1969117,Human_Splice_Rec_1969125,Human_Splice_Rec_1969147,Human_Splice_Rec_1969161,Human_Splice_Rec_1969183		NA		RMVar_hsa_circ_83303,RMVar_hsa_circ_193034
773167	RMVar_ID_773167	Human_SNP_ID_823977601	m6A	Human	chr15	-	43793660	43793659	43793659	GGGGCACTGGGAGGTACCAGAGGGCAAAAAGGACAAGATGCAGGGGGATGAAGGGCACAAAGGAT	GGGGCACTGGGAGGTACCAGAGGGCAAAAAGGAAAAGATGCAGGGGGATGAAGGGCACAAAGGAT	G	T	MIR1282	Ensembl:ENSG00000221792	miRNA	hsa-miR-1282	exon	GSE83438:GSM2203055,GSM2203056,GSM2203053,GSM2203054	Huh7,viral strain: YFV-17D	chr15:43793594..43793975	27773535	MeRIP-seq:(Medium)	-	Functional Loss	SNV	ICGC,COSMIC	34..34	33	LICA,liver neoplasm	11	liver				NA
783523	RMVar_ID_783523	Human_SNP_ID_829425885	m6A	Human	chr17	-	60043059	60043057	60043057	AGGATGCTGACAGTGCCTCACAGCCGCACAGGACCGAGGATGCTGACGGTGCCTCACAGCCACAC	AGGATGCTGACAGTGCCTCACAGCCGCACAGGACGGAGGATGCTGACGGTGCCTCACAGCCACAC	G	C	MIR4737	Ensembl:ENSG00000264049	miRNA	hsa-miR-4737	exon	E-MTAB-6507:ERR2304290,ERR2304291,ERR2304288,ERR2304289	kidney,HEK(HEK293)	chr17:60042151..60044340	31914637	MeRIP-seq:(Medium)	-	Functional Loss	SNV	ICGC	35..35	33	BRCA	1	-				NA
790583	RMVar_ID_790583	Human_SNP_ID_845423262	m6A	Human	chr3	+	75738304	75738305	75738305	ACGGTTTTTCCCCTGTGTGTGTTCTCTGATGGACAGTAAGCCTTGACTTATGGCTAAATGCTTCT	ACGGTTTTTCCCCTGTGTGTGTTCTCTGATGGAAAGTAAGCCTTGACTTATGGCTAAATGCTTCT	C	A	MIR4273	Ensembl:ENSG00000266396	miRNA	hsa-miR-4273	exon	CRA001315:CRX049964,CRX049963	Tongue,Tongue-2-1	chr3:75737389..75738635	31676230	MeRIP-seq:(Medium)	rs1237645367	Functional Loss	SNV	TCGA	34..34	33	OV	1	-				NA
791652	RMVar_ID_791652	Human_SNP_ID_846339382	m6A	Human	chr3	+	75738304	75738304	75738304	ACGGTTTTTCCCCTGTGTGTGTTCTCTGATGGACAGTAAGCCTTGACTTATGGCTAAATGCTTCT	ACGGTTTTTCCCCTGTGTGTGTTCTCTGATGGGCAGTAAGCCTTGACTTATGGCTAAATGCTTCT	A	G	MIR4273	Ensembl:ENSG00000266396	miRNA	hsa-miR-4273	exon	CRA001315:CRX049964,CRX049963	Tongue,Tongue-2-1	chr3:75737389..75738635	31676230	MeRIP-seq:(Medium)	rs201246393	Functional Loss	SNV	ICGC,COSMIC	33..33	33	thyroid neoplasm,COCA,large_intestine adenocarcinoma	5	head and neck,large intestine				NA
801030	RMVar_ID_801030	Human_SNP_ID_823129715	m6A	Human	chr14	+	100277414	100277416	100277416	TGCTGAGTGGGTTGATCTCTGGTCTTTCCTTGACAGTGCACGTTCGAAGGCTGTGGGAAACGCTT	TGCTGAGTGGGTTGATCTCTGGTCTTTCCTTGACGGTGCACGTTCGAAGGCTGTGGGAAACGCTT	A	G	MIR6764	Ensembl:ENSG00000283840	miRNA	hsa-miR-6764-5p,hsa-miR-6764-3p	exon	CRA001315:CRX049972,CRX049971,CRA001315:CRX062325,CRX062324,GSE54365:GSM1339425,GSM1339426,GSE102493:GSM2739518,GSM2739519,GSM2739516,GSM2739517 ,GSE71154:GSM1828594	Colon,Colon-3-2;K562,K562-1;A549,shGFP_2;Hela,siCPSF5;CD8T	chr14:100277407..100277507,chr14:100276526..100278100,chr14:100277401..100277550	3.16762e+31	miCLIP:(High)	-	Functional Loss	SNV	ICGC	35..35	33	COCA	1	-	Human_RBP_ID_1487521,Human_RBP_ID_1814176,Human_RBP_ID_6322909,Human_RBP_ID_17249003,Human_RBP_ID_22042289			NA		RMVar_hsa_circ_90088,RMVar_hsa_circ_169021,RMVar_hsa_circ_103268,RMVar_hsa_circ_105947,RMVar_hsa_circ_169023,RMVar_hsa_circ_77131,RMVar_hsa_circ_169024,RMVar_hsa_circ_169025
803573	RMVar_ID_803573	Human_SNP_ID_832095420	m6A	Human	chr18	-	112269	112269	112269	TTCCTGCCTTCTAGGTCTAGGCCCGGTGAGAGACTCCACACAGCGGAGAACTGCCATTCTTTCCT	TTCCTGCCTTCTAGGTCTAGGCCCGGTGAGAGGCTCCACACAGCGGAGAACTGCCATTCTTTCCT	T	C	MIR8078	Ensembl:ENSG00000277521	miRNA	hsa-miR-8078	exon	GSE131316:GSM4491376,GSM4491377,GSM4491380	HEK293T cells	-	32341503	m6A-Label-seq:(High)	rs4278826	Functional Loss	SNV	ICGC	33..33	33	LAML	2	-				NA
822115	RMVar_ID_822115	Human_SNP_ID_859433677	m6A	Human	chr5	+	134225792	134225792	134225792	CTTCTCGCAGAGGCTCTTGACCTGGGACTCGGACAGCTGCTTGCACTCGTTCAGCTGCTCGATCC	CTTCTCGCAGAGGCTCTTGACCTGGGACTCGGGCAGCTGCTTGCACTCGTTCAGCTGCTCGATCC	A	G	MIR3661	Ensembl:ENSG00000266751	miRNA	hsa-miR-3661	exon	GSE137675:GSM4084035,GSM4084034,GSE94808:GSM2483507,GSM2483508,GSM2483503,GSM2483504	Ocular melanoma cell line,CM2005.1 cell line;Brain tumor PBT003 gliblastoma stem cells,METTL14 shRNA	chr5:134225751..134226025,chr5:134225751..134226156	3172270928297660	MeRIP-seq:(Medium)	-	Functional Loss	SNV	TCGA,ICGC,COSMIC	33..33	33	CESC,cervix squamous_cell_carcinoma	4	uterus	Human_RBP_ID_5215964		Human_miRNA_ID_3127887,Human_miRNA_ID_3127994,Human_miRNA_ID_3131565,Human_miRNA_ID_3131643,Human_miRNA_ID_3135091,Human_miRNA_ID_3136835,Human_miRNA_ID_3137346	NA
831665	RMVar_ID_831665	Human_SNP_ID_817840948	m6A	Human	chr13	-	50048974	50048973	50048973	CCAGTATTAACTGTGCTGCTGAAGTAAGGTTGACCATACTCTACAGTTGTGTTTTAATGTATATT	CCAGTATTAACTGTGCTGCTGAAGTAAGGTTGAACATACTCTACAGTTGTGTTTTAATGTATATT	G	T	MIR16-1	Ensembl:ENSG00000208006	miRNA	hsa-miR-16-5p,hsa-miR-16-1-3p	exon	CRA001315:CRX037671,CRX037670	Thyroid_gland,Thyroid_gland-5-3	chr13:50048951..50049100	31676230	MeRIP-seq:(Medium)	-	Functional Loss	SNV	TCGA	34..34	33	COAD	1	-	Human_RBP_ID_5174699,Human_RBP_ID_6292064,Human_RBP_ID_9323620,Human_RBP_ID_17602653,Human_RBP_ID_22796960,Human_RBP_ID_22920524,Human_RBP_ID_25079361			NA		RMVar_hsa_circ_39039,RMVar_hsa_circ_62823,RMVar_hsa_circ_32027,RMVar_hsa_circ_117921,RMVar_hsa_circ_282725,RMVar_hsa_circ_163439,RMVar_hsa_circ_23222
833297	RMVar_ID_833297	Human_SNP_ID_819648418	m6A	Human	chr13	-	50048997	50048996	50048996	GCGTTAAGATTCTAAAATTATCTCCAGTATTAACTGTGCTGCTGAAGTAAGGTTGACCATACTCT	GCGTTAAGATTCTAAAATTATCTCCAGTATTAAATGTGCTGCTGAAGTAAGGTTGACCATACTCT	G	T	MIR16-1	Ensembl:ENSG00000208006	miRNA	hsa-miR-16-5p,hsa-miR-16-1-3p	exon	CRA001315:CRX037633,CRX037632,CRA001315:CRX037671,CRX037670,CRA001315:CRX049970,CRX049969	293T,293T-0-2;Thyroid_gland,Thyroid_gland-5-3;Appendix,Appendix-3-2	chr13:50048951..50049100,chr13:50048969..50049367	31676230	MeRIP-seq:(Medium)	-	Functional Loss	SNV	ICGC	34..34	33	LICA	1	-	Human_RBP_ID_5174614,Human_RBP_ID_5257439,Human_RBP_ID_5315329,Human_RBP_ID_5561306,Human_RBP_ID_18269294,Human_RBP_ID_22919990,Human_RBP_ID_25075965		Human_miRNA_ID_3128939,Human_miRNA_ID_3128968,Human_miRNA_ID_3129483,Human_miRNA_ID_3136720,Human_miRNA_ID_3138717,Human_miRNA_ID_3143492	NA		RMVar_hsa_circ_39039,RMVar_hsa_circ_62823,RMVar_hsa_circ_32027,RMVar_hsa_circ_117921,RMVar_hsa_circ_282725,RMVar_hsa_circ_163439,RMVar_hsa_circ_23222
850171	RMVar_ID_850171	Human_SNP_ID_815829049	m6A	Human	chr12	+	94834430	94834431	94834431	CAACTACAGCCACTACTACAGGACCATCGAGGACCTGCGGGACAAGATTCTTGGTGCCACCATTG	CAACTACAGCCACTACTACAGGACCATCGAGGAGCTGCGGGACAAGATTCTTGGTGCCACCATTG	C	G	MIR492	Ensembl:ENSG00000283998	miRNA	hsa-miR-492	exon	GSE128699:GSM3682895,GSM3682896	HCT116,wild type	-	31328227	miCLIP:(High)	-	Functional Loss	SNV	ICGC	34..34	33	LICA	1	-	Human_RBP_ID_3421069,Human_RBP_ID_5093735,Human_RBP_ID_21918443			NA
852053	RMVar_ID_852053	Human_SNP_ID_816970064	m6A	Human	chr12	-	48654455	48654456	48654456	GTGGCTGTTGGTTTCAAGCAGAGGCCTAAAGGACTGTCTTCCTGTGGTCTGTTGGCTGTTCTGGG	GTGGCTGTTGGTTTCAAGCAGAGGCCTAAAGTACTGTCTTCCTGTGGTCTGTTGGCTGTTCTGGG	C	A	MIR1291	Ensembl:ENSG00000281842	miRNA	hsa-miR-1291	exon	GSE63753:GSM1556678	HEK293 cells,Synaptic Systems rabbit polyclonal anti-m6A	-	30718435	miCLIP:(High)	-	Functional Loss	SNV	TCGA,ICGC	32..32	33	THCA	2	-	Human_RBP_ID_753808,Human_RBP_ID_811283,Human_RBP_ID_878934,Human_RBP_ID_1472160,Human_RBP_ID_5174014,Human_RBP_ID_5283732,Human_RBP_ID_5560867,Human_RBP_ID_8247662,Human_RBP_ID_9255762,Human_RBP_ID_9280073,Human_RBP_ID_9417132,Human_RBP_ID_9710547,Human_RBP_ID_17205610,Human_RBP_ID_17358770,Human_RBP_ID_17669096,Human_RBP_ID_17673131,Human_RBP_ID_18160679,Human_RBP_ID_18206332,Human_RBP_ID_18480…		Human_miRNA_ID_3128465,Human_miRNA_ID_3143738	NA		RMVar_hsa_circ_79268,RMVar_hsa_circ_156186
853715	RMVar_ID_853715	Human_SNP_ID_843341982	m6A	Human	chr21	+	33550687	33550686	33550686	TGGCACAGGAGTTGCCAGGGCTGCCTTTGGTGACAGCAGCAGTAGAGTTGCCAGAGCAGCCTGCG	TGGCACAGGAGTTGCCAGGGCTGCCTTTGGTTACAGCAGCAGTAGAGTTGCCAGAGCAGCCTGCG	G	T	MIR6501	Ensembl:ENSG00000284448	miRNA	hsa-miR-6501-5p,hsa-miR-6501-3p	exon	CRA001315:CRX037633,CRX037632,GSE93676:GSM2460360,GSM2754226,GSM2754250,GSM2460361,GSM2754227,GSM2754251,GSE122948:GSM3489018	293T,293T-0-2;TREX cells,infection status: Latent;HEK293T,Wild type	chr21:33550526..33551975,chr21:33550441..33552025	3.16762e+23	miCLIP:(High)	-	Functional Loss	SNV	ICGC	32..32	33	LICA	1	-	Human_RBP_ID_1027658,Human_RBP_ID_1199659,Human_RBP_ID_1305720,Human_RBP_ID_1381255,Human_RBP_ID_1603242,Human_RBP_ID_1935767,Human_RBP_ID_3661052,Human_RBP_ID_7040100,Human_RBP_ID_8858720,Human_RBP_ID_9298847,Human_RBP_ID_9391412,Human_RBP_ID_17978909,Human_RBP_ID_18779865,Human_RBP_ID_22082148,Human_RBP_ID_22262308,Human_RBP_ID_22453885,Human_RBP_ID_23134054,Human_RBP_ID_24534351		Human_miRNA_ID_1768402	NA		RMVar_hsa_circ_78630,RMVar_hsa_circ_121649,RMVar_hsa_circ_211887,RMVar_hsa_circ_89632,RMVar_hsa_circ_211889,RMVar_hsa_circ_211890
856462	RMVar_ID_856462	Human_SNP_ID_842193164	m6A	Human	chr20	+	32237799	32237799	32237799	TGCAGGGCTGTTAACAGGGTTGCAGGCGAGAGACTGGGGTGCTGGGCTCCCCTAGACTAGGACTC	TGCAGGGCTGTTAACAGGGTTGCAGGCGAGAGCCTGGGGTGCTGGGCTCCCCTAGACTAGGACTC	A	C	MIR1825	Ensembl:ENSG00000284125	miRNA	hsa-miR-1825	exon	GSE93911:GSM2464914,GSM2464915,GSE93911:GSM2464920,GSM2464921,GSE102493:GSM2739530,GSM2739531,GSM2739528,GSM2739529	1834_UCEC,endometrial cancer tumor of patient 1834;41_UCEC,endometrial cancer tumor of patient 41;Hela,siHAKAI	chr20:32237377..32237820,chr20:32237420..32237800,chr20:32237426..32237820	3015454829507750	MeRIP-seq:(Medium)	-	Functional Loss	SNV	TCGA,COSMIC	33..33	33	lung squamous_cell_carcinoma,LUSC	2	lung	Human_RBP_ID_561313,Human_RBP_ID_778397,Human_RBP_ID_1025307,Human_RBP_ID_1379882,Human_RBP_ID_5148159,Human_RBP_ID_6989097,Human_RBP_ID_8853399,Human_RBP_ID_14063643,Human_RBP_ID_17673693,Human_RBP_ID_17969424,Human_RBP_ID_18926975,Human_RBP_ID_27700706			NA
856923	RMVar_ID_856923	Human_SNP_ID_842455423	m6A	Human	chr20	+	63919454	63919453	63919453	CGCCACGGAAGAGGACACACCCGGCTGTGTGGACATGTGCCCAGGGCCCGGGACAGCGCCACGGA	CGCCACGGAAGAGGACACACCCGGCTGTGTGCACATGTGCCCAGGGCCCGGGACAGCGCCACGGA	G	C	MIR941-1	Ensembl:ENSG00000283206	miRNA	hsa-miR-941	exon	GSE114150:GSM3135652,GSM3135653,GSM3135654,GSM3135673,GSM3135674,GSM3135675	placenta,placenta	chr20:63919074..63919600	31036937	MeRIP-seq:(Medium)	rs7268785	Functional Loss	SNV	ICGC,COSMIC	32..32	33	LICA,liver neoplasm,haematopoietic_and_lymphoid_tissue acute_myeloid_leukaemia,large_intestine adenocarcinoma,endometrium endometrioid_carcinoma	7	uterus,liver,large intestine,haematopoietic and lymphoid tissue	Human_RBP_ID_22722277,Human_RBP_ID_23119627			NA
866269	RMVar_ID_866269	Human_SNP_ID_878445227	m6A	Human	chr9	-	40929010	40929010	40929010	ACGTAGCAGTGTTCTGGAATTCTGTGTGAGGGACAAACATTCAGACCCTCGTAGCAGTGTCCTGG	ACGTAGCAGTGTTCTGGAATTCTGTGTGAGGGGCAAACATTCAGACCCTCGTAGCAGTGTCCTGG	T	C	MIR1299	Ensembl:ENSG00000275377	miRNA	hsa-miR-1299	exon	CRA001315:CRX049954,CRX049953	Heart,Heart-1-1	chr9:40905015..40929330	31676230	MeRIP-seq:(Medium)	rs796728500	Functional Loss	SNV	ICGC	33..33	33	PBCA	1	-				NA
868915	RMVar_ID_868915	Human_SNP_ID_418927848	m6A	Human	chr10	-	641752	641727	641727	ATGCTTCTGTACCCCTGCCCCAACAAGGAAGGACAAGAGGTGTGAGCCACACACACGCCTGGCCT	ATGCTTCTGTACCCCTGCCCCAACAAGGAAGGACAAGAGGTGTGAGCCACACACACGTCTGGCCT	G	A	MIR5699	Ensembl:ENSG00000263511	miRNA	hsa-miR-5699-5p,hsa-miR-5699-3p	exon	-	-	-	-	Prediction:(Low)	rs1320467488	Functional Loss	SNV	dbSNP153	58..58	33	-	-	-	Human_RBP_ID_3366106,Human_RBP_ID_5162421,Human_RBP_ID_5255252,Human_RBP_ID_17230405		Human_miRNA_ID_3130867,Human_miRNA_ID_3134223	NA
870108	RMVar_ID_870108	Human_SNP_ID_420486102	m6A	Human	chr10	+	6152265	6152268	6152268	GGACAGCTCCCTTCCCAGGCTCTGCAGTGGGAACTGATGCCTGGAACAGTTCCTGCAGCCGGTCT	GGACAGCTCCCTTCCCAGGCTCTGCAGTGGGAACTCATGCCTGGAACAGTTCCTGCAGCCGGTCT	G	C	MIR3155A	Ensembl:ENSG00000263628	miRNA	hsa-miR-3155a	exon	-	-	-	-	Prediction:(Low)	rs140190031	Functional Loss	SNV	dbSNP153	36..36	33	-	-	-	Human_RBP_ID_5165372			NA		RMVar_hsa_circ_141817,RMVar_hsa_circ_98825
871924	RMVar_ID_871924	Human_SNP_ID_446952218	m6A	Human	chr10	+	110898097	110898100	110898100	CGTCTTAAACCAGAGAGCTACTGAATATAAGAACTCTTGCAGTCTTAGATGTTATAAAAATATAT	CGTCTTAAACCAGAGAGCTACTGAATATAAGAACTGTTGCAGTCTTAGATGTTATAAAAATATAT	C	G	MIR4680	Ensembl:ENSG00000284482	miRNA	hsa-miR-4680-5p,hsa-miR-4680-3p	exon	-	-	-	-	Prediction:(Low)	rs1461423681	Functional Gain	SNV	dbSNP153	36..36	33	-	-	-	Human_RBP_ID_369858,Human_RBP_ID_1157176,Human_RBP_ID_1441450,Human_RBP_ID_1760093,Human_RBP_ID_4106886,Human_RBP_ID_5255254,Human_RBP_ID_5925565,Human_RBP_ID_8325749,Human_RBP_ID_8982544,Human_RBP_ID_11258028,Human_RBP_ID_18525624,Human_RBP_ID_24456135	Human_Splice_Rec_1175894,Human_Splice_Rec_1175934,Human_Splice_Rec_1175972,Human_Splice_Rec_1175990	Human_miRNA_ID_3138778	NA		RMVar_hsa_circ_146379,RMVar_hsa_circ_146381,RMVar_hsa_circ_146382
872109	RMVar_ID_872109	Human_SNP_ID_447396019	m6A	Human	chr10	+	112634239	112634237	112634238	AAGACCACTTCGGTTCAAGGCTAAGAAACTAGACTGTTCCTACAGAGACCCTCTGGGTGACTCAT	AAGACCACTTCGGTTCAAGGCTAAGAAACTA_ACTGTTCCTACAGAGACCCTCTGGGTGACTCAT	AG	A	MIR4295	Ensembl:ENSG00000264763	miRNA	hsa-miR-4295	exon	-	-	-	-	Prediction:(Low)	rs1429540337	Functional Loss	DEL	dbSNP153	32..32	33	-	-	-				NA		RMVar_hsa_circ_61558,RMVar_hsa_circ_37101,RMVar_hsa_circ_60793,RMVar_hsa_circ_301270,RMVar_hsa_circ_338856,RMVar_hsa_circ_123376,RMVar_hsa_circ_146420
874223	RMVar_ID_874223	Human_SNP_ID_450448988	m6A	Human	chr10	-	125032807	125032788	125032788	GCTGAAGTGGTTGTGGGGAGGGGCTTCTGGGGACTGTGTCCATGTCTCTGTCGTTTTTCCCCATC	GCTGAAGTGGTTGTGGGGAGGGGCTTCTGGGGACTGTGTCCATGTCTCTGTTGTTTTTCCCCATC	G	A	MIR4296	Ensembl:ENSG00000264572	miRNA	hsa-miR-4296	exon	-	-	-	-	Prediction:(Low)	rs115700299	Functional Loss	SNV	dbSNP153	52..52	33	-	-	-	Human_RBP_ID_982129,Human_RBP_ID_5944584,Human_RBP_ID_27613620			NA		RMVar_hsa_circ_103784,RMVar_hsa_circ_110012,RMVar_hsa_circ_88110,RMVar_hsa_circ_147000,RMVar_hsa_circ_147001,RMVar_hsa_circ_102505,RMVar_hsa_circ_147002,RMVar_hsa_circ_110716,RMVar_hsa_circ_147003,RMVar_hsa_circ_47244,RMVar_hsa_circ_147004,RMVar_hsa_circ_62045,RMVar_hsa_circ_80631,RMVar_hsa_circ_147005
874224	RMVar_ID_874224	Human_SNP_ID_450448993	m6A	Human	chr10	-	125032807	125032798	125032798	GCTGAAGTGGTTGTGGGGAGGGGCTTCTGGGGACTGTGTCCATGTCTCTGTCGTTTTTCCCCATC	GCTGAAGTGGTTGTGGGGAGGGGCTTCTGGGGACTGTGTCCTTGTCTCTGTCGTTTTTCCCCATC	T	A	MIR4296	Ensembl:ENSG00000264572	miRNA	hsa-miR-4296	exon	-	-	-	-	Prediction:(Low)	rs1336863484	Functional Loss	SNV	dbSNP153	42..42	33	-	-	-	Human_RBP_ID_982129,Human_RBP_ID_5944584,Human_RBP_ID_27613620			NA		RMVar_hsa_circ_103784,RMVar_hsa_circ_110012,RMVar_hsa_circ_88110,RMVar_hsa_circ_147000,RMVar_hsa_circ_147001,RMVar_hsa_circ_102505,RMVar_hsa_circ_147002,RMVar_hsa_circ_110716,RMVar_hsa_circ_147003,RMVar_hsa_circ_47244,RMVar_hsa_circ_147004,RMVar_hsa_circ_62045,RMVar_hsa_circ_80631,RMVar_hsa_circ_147005
874225	RMVar_ID_874225	Human_SNP_ID_450448995	m6A	Human	chr10	-	125032807	125032803	125032803	GCTGAAGTGGTTGTGGGGAGGGGCTTCTGGGGACTGTGTCCATGTCTCTGTCGTTTTTCCCCATC	GCTGAAGTGGTTGTGGGGAGGGGCTTCTGGGGACTGAGTCCATGTCTCTGTCGTTTTTCCCCATC	A	T	MIR4296	Ensembl:ENSG00000264572	miRNA	hsa-miR-4296	exon	-	-	-	-	Prediction:(Low)	rs1452253673	Functional Loss	SNV	dbSNP153	37..37	33	-	-	-	Human_RBP_ID_982129,Human_RBP_ID_5944584,Human_RBP_ID_27613620			NA		RMVar_hsa_circ_103784,RMVar_hsa_circ_110012,RMVar_hsa_circ_88110,RMVar_hsa_circ_147000,RMVar_hsa_circ_147001,RMVar_hsa_circ_102505,RMVar_hsa_circ_147002,RMVar_hsa_circ_110716,RMVar_hsa_circ_147003,RMVar_hsa_circ_47244,RMVar_hsa_circ_147004,RMVar_hsa_circ_62045,RMVar_hsa_circ_80631,RMVar_hsa_circ_147005
874226	RMVar_ID_874226	Human_SNP_ID_450448996	m6A	Human	chr10	-	125032807	125032804	125032804	GCTGAAGTGGTTGTGGGGAGGGGCTTCTGGGGACTGTGTCCATGTCTCTGTCGTTTTTCCCCATC	GCTGAAGTGGTTGTGGGGAGGGGCTTCTGGGGACTATGTCCATGTCTCTGTCGTTTTTCCCCATC	C	T	MIR4296	Ensembl:ENSG00000264572	miRNA	hsa-miR-4296	exon	-	-	-	-	Prediction:(Low)	rs143020563	Functional Loss	SNV	dbSNP153	36..36	33	-	-	-	Human_RBP_ID_982129,Human_RBP_ID_5944584,Human_RBP_ID_27613620			NA		RMVar_hsa_circ_103784,RMVar_hsa_circ_110012,RMVar_hsa_circ_88110,RMVar_hsa_circ_147000,RMVar_hsa_circ_147001,RMVar_hsa_circ_102505,RMVar_hsa_circ_147002,RMVar_hsa_circ_110716,RMVar_hsa_circ_147003,RMVar_hsa_circ_47244,RMVar_hsa_circ_147004,RMVar_hsa_circ_62045,RMVar_hsa_circ_80631,RMVar_hsa_circ_147005
874227	RMVar_ID_874227	Human_SNP_ID_450448997	m6A	Human	chr10	-	125032807	125032805	125032805	GCTGAAGTGGTTGTGGGGAGGGGCTTCTGGGGACTGTGTCCATGTCTCTGTCGTTTTTCCCCATC	GCTGAAGTGGTTGTGGGGAGGGGCTTCTGGGGACCGTGTCCATGTCTCTGTCGTTTTTCCCCATC	A	G	MIR4296	Ensembl:ENSG00000264572	miRNA	hsa-miR-4296	exon	-	-	-	-	Prediction:(Low)	rs753932465	Functional Loss	SNV	dbSNP153	35..35	33	-	-	-	Human_RBP_ID_982129,Human_RBP_ID_5944584,Human_RBP_ID_27613620			NA		RMVar_hsa_circ_103784,RMVar_hsa_circ_110012,RMVar_hsa_circ_88110,RMVar_hsa_circ_147000,RMVar_hsa_circ_147001,RMVar_hsa_circ_102505,RMVar_hsa_circ_147002,RMVar_hsa_circ_110716,RMVar_hsa_circ_147003,RMVar_hsa_circ_47244,RMVar_hsa_circ_147004,RMVar_hsa_circ_62045,RMVar_hsa_circ_80631,RMVar_hsa_circ_147005
874228	RMVar_ID_874228	Human_SNP_ID_450448998	m6A	Human	chr10	-	125032807	125032809	125032809	GCTGAAGTGGTTGTGGGGAGGGGCTTCTGGGGACTGTGTCCATGTCTCTGTCGTTTTTCCCCATC	GCTGAAGTGGTTGTGGGGAGGGGCTTCTGGTGACTGTGTCCATGTCTCTGTCGTTTTTCCCCATC	C	A	MIR4296	Ensembl:ENSG00000264572	miRNA	hsa-miR-4296	exon	-	-	-	-	Prediction:(Low)	rs1420051564	Functional Loss	SNV	dbSNP153	31..31	33	-	-	-	Human_RBP_ID_982129,Human_RBP_ID_5944584,Human_RBP_ID_27613620			NA		RMVar_hsa_circ_103784,RMVar_hsa_circ_110012,RMVar_hsa_circ_88110,RMVar_hsa_circ_147000,RMVar_hsa_circ_147001,RMVar_hsa_circ_102505,RMVar_hsa_circ_147002,RMVar_hsa_circ_110716,RMVar_hsa_circ_147003,RMVar_hsa_circ_47244,RMVar_hsa_circ_147004,RMVar_hsa_circ_62045,RMVar_hsa_circ_80631,RMVar_hsa_circ_147005
874229	RMVar_ID_874229	Human_SNP_ID_450449004	m6A	Human	chr10	-	125032807	125032822	125032822	GCTGAAGTGGTTGTGGGGAGGGGCTTCTGGGGACTGTGTCCATGTCTCTGTCGTTTTTCCCCATC	GCTGAAGTGGTTGTGGGTAGGGGCTTCTGGGGACTGTGTCCATGTCTCTGTCGTTTTTCCCCATC	C	A	MIR4296	Ensembl:ENSG00000264572	miRNA	hsa-miR-4296	exon	-	-	-	-	Prediction:(Low)	rs983523833	Functional Loss	SNV	dbSNP153	18..18	33	-	-	-	Human_RBP_ID_982129,Human_RBP_ID_5944584,Human_RBP_ID_27613620			NA		RMVar_hsa_circ_103784,RMVar_hsa_circ_110012,RMVar_hsa_circ_88110,RMVar_hsa_circ_147000,RMVar_hsa_circ_147001,RMVar_hsa_circ_102505,RMVar_hsa_circ_147002,RMVar_hsa_circ_110716,RMVar_hsa_circ_147003,RMVar_hsa_circ_47244,RMVar_hsa_circ_147004,RMVar_hsa_circ_62045,RMVar_hsa_circ_80631,RMVar_hsa_circ_147005
874230	RMVar_ID_874230	Human_SNP_ID_450449005	m6A	Human	chr10	-	125032807	125032825	125032825	GCTGAAGTGGTTGTGGGGAGGGGCTTCTGGGGACTGTGTCCATGTCTCTGTCGTTTTTCCCCATC	GCTGAAGTGGTTGTTGGGAGGGGCTTCTGGGGACTGTGTCCATGTCTCTGTCGTTTTTCCCCATC	C	A	MIR4296	Ensembl:ENSG00000264572	miRNA	hsa-miR-4296	exon	-	-	-	-	Prediction:(Low)	rs1482289843	Functional Loss	SNV	dbSNP153	15..15	33	-	-	-	Human_RBP_ID_982129,Human_RBP_ID_5944584,Human_RBP_ID_27613620			NA		RMVar_hsa_circ_103784,RMVar_hsa_circ_110012,RMVar_hsa_circ_88110,RMVar_hsa_circ_147000,RMVar_hsa_circ_147001,RMVar_hsa_circ_102505,RMVar_hsa_circ_147002,RMVar_hsa_circ_110716,RMVar_hsa_circ_147003,RMVar_hsa_circ_47244,RMVar_hsa_circ_147004,RMVar_hsa_circ_62045,RMVar_hsa_circ_80631,RMVar_hsa_circ_147005
874231	RMVar_ID_874231	Human_SNP_ID_450449006	m6A	Human	chr10	-	125032807	125032827	125032827	GCTGAAGTGGTTGTGGGGAGGGGCTTCTGGGGACTGTGTCCATGTCTCTGTCGTTTTTCCCCATC	GCTGAAGTGGTTTTGGGGAGGGGCTTCTGGGGACTGTGTCCATGTCTCTGTCGTTTTTCCCCATC	C	A	MIR4296	Ensembl:ENSG00000264572	miRNA	hsa-miR-4296	exon	-	-	-	-	Prediction:(Low)	rs1254210247	Functional Loss	SNV	dbSNP153	13..13	33	-	-	-	Human_RBP_ID_982129,Human_RBP_ID_5944584,Human_RBP_ID_27613620			NA		RMVar_hsa_circ_103784,RMVar_hsa_circ_110012,RMVar_hsa_circ_88110,RMVar_hsa_circ_147000,RMVar_hsa_circ_147001,RMVar_hsa_circ_102505,RMVar_hsa_circ_147002,RMVar_hsa_circ_110716,RMVar_hsa_circ_147003,RMVar_hsa_circ_47244,RMVar_hsa_circ_147004,RMVar_hsa_circ_62045,RMVar_hsa_circ_80631,RMVar_hsa_circ_147005
875051	RMVar_ID_875051	Human_SNP_ID_451995131	m6A	Human	chr10	-	130962653	130962652	130962652	TCCTCCACCCTCCACTCGGAGGCCATCACTGGA_CTTGGAGTCAGAAGAGTGGAGTCGGGTCAGA	TCCTCCACCCTCCACTCGGAGGCCATCACTGGAACTTGGAGTCAGAAGAGTGGAGTCGGGTCAGA	G	GT	MIR378C	Ensembl:ENSG00000264803	miRNA	hsa-miR-378c	exon	-	-	-	-	Prediction:(Low)	rs1476405711	Functional Loss	INS	dbSNP153	34..34	33	-	-	-	Human_RBP_ID_5165375		Human_miRNA_ID_3134291	NA
877142	RMVar_ID_877142	Human_SNP_ID_424407877	m6A	Human	chr10	+	20552037	20552035	20552035	CAGACTCTCCGGGGCTGTGATTGACCAGCAGGACTTCTCATGCACTGAGTCTTAGAGCCCTCTCC	CAGACTCTCCGGGGCTGTGATTGACCAGCAAGACTTCTCATGCACTGAGTCTTAGAGCCCTCTCC	G	A	MIR4675	Ensembl:ENSG00000265372	miRNA	hsa-miR-4675	exon	-	-	-	-	Prediction:(Low)	rs1276129617	Functional Loss	SNV	dbSNP153	31..31	33	-	-	-				NA
877143	RMVar_ID_877143	Human_SNP_ID_424407878	m6A	Human	chr10	+	20552037	20552036	20552036	CAGACTCTCCGGGGCTGTGATTGACCAGCAGGACTTCTCATGCACTGAGTCTTAGAGCCCTCTCC	CAGACTCTCCGGGGCTGTGATTGACCAGCAGAACTTCTCATGCACTGAGTCTTAGAGCCCTCTCC	G	A	MIR4675	Ensembl:ENSG00000265372	miRNA	hsa-miR-4675	exon	-	-	-	-	Prediction:(Low)	rs958478843	Functional Loss	SNV	dbSNP153	32..32	33	-	-	-				NA
877144	RMVar_ID_877144	Human_SNP_ID_424407880	m6A	Human	chr10	+	20552037	20552039	20552039	CAGACTCTCCGGGGCTGTGATTGACCAGCAGGACTTCTCATGCACTGAGTCTTAGAGCCCTCTCC	CAGACTCTCCGGGGCTGTGATTGACCAGCAGGACCTCTCATGCACTGAGTCTTAGAGCCCTCTCC	T	C	MIR4675	Ensembl:ENSG00000265372	miRNA	hsa-miR-4675	exon	-	-	-	-	Prediction:(Low)	rs914266515	Functional Loss	SNV	dbSNP153	35..35	33	-	-	-				NA
878430	RMVar_ID_878430	Human_SNP_ID_426707069	m6A	Human	chr10	-	29602278	29602264	29602264	GCACCTTCATGAACCGTGGTACACCTTTAAGAACTTGGTATGCCTTCATGAACACTTAAAGTACC	GCACCTTCATGAACCGTGGTACACCTTTAAGAACTTGGTATGCCTTTATGAACACTTAAAGTACC	G	A	MIR938	Ensembl:ENSG00000216035	miRNA	hsa-miR-938	exon	-	-	-	-	Prediction:(Low)	rs1177894281	Functional Loss	SNV	dbSNP153	47..47	33	-	-	-				NA		RMVar_hsa_circ_22771,RMVar_hsa_circ_64840,RMVar_hsa_circ_107890,RMVar_hsa_circ_142889,RMVar_hsa_circ_118204,RMVar_hsa_circ_298698,RMVar_hsa_circ_142891
878431	RMVar_ID_878431	Human_SNP_ID_426707070	m6A	Human	chr10	-	29602278	29602276	29602276	GCACCTTCATGAACCGTGGTACACCTTTAAGAACTTGGTATGCCTTCATGAACACTTAAAGTACC	GCACCTTCATGAACCGTGGTACACCTTTAAGAACGTGGTATGCCTTCATGAACACTTAAAGTACC	A	C	MIR938	Ensembl:ENSG00000216035	miRNA	hsa-miR-938	exon	-	-	-	-	Prediction:(Low)	rs1172902839	Functional Loss	SNV	dbSNP153	35..35	33	-	-	-				NA		RMVar_hsa_circ_22771,RMVar_hsa_circ_64840,RMVar_hsa_circ_107890,RMVar_hsa_circ_142889,RMVar_hsa_circ_118204,RMVar_hsa_circ_298698,RMVar_hsa_circ_142891
878432	RMVar_ID_878432	Human_SNP_ID_426707071	m6A	Human	chr10	-	29602278	29602276	29602276	GCACCTTCATGAACCGTGGTACACCTTTAAGAACTTGGTATGCCTTCATGAACACTTAAAGTACC	GCACCTTCATGAACCGTGGTACACCTTTAAGAACCTGGTATGCCTTCATGAACACTTAAAGTACC	A	G	MIR938	Ensembl:ENSG00000216035	miRNA	hsa-miR-938	exon	-	-	-	-	Prediction:(Low)	rs1172902839	Functional Loss	SNV	dbSNP153	35..35	33	-	-	-				NA		RMVar_hsa_circ_22771,RMVar_hsa_circ_64840,RMVar_hsa_circ_107890,RMVar_hsa_circ_142889,RMVar_hsa_circ_118204,RMVar_hsa_circ_298698,RMVar_hsa_circ_142891
878433	RMVar_ID_878433	Human_SNP_ID_426707072	m6A	Human	chr10	-	29602278	29602287	29602287	TTCATGAACCGTGGTACA_____CCTTTAAGAACTTGGTATGCCTTCATGAACACTTAAAGTACC	TTCATGAACCGTGGTACATGGAACCTTTAAGAACTTGGTATGCCTTCATGAACACTTAAAGTACC	G	GTTCCA	MIR938	Ensembl:ENSG00000216035	miRNA	hsa-miR-938	exon	-	-	-	-	Prediction:(Low)	rs1393152164	Functional Loss	INS	dbSNP153	19..23	33	-	-	-				NA		RMVar_hsa_circ_22771,RMVar_hsa_circ_64840,RMVar_hsa_circ_107890,RMVar_hsa_circ_142889,RMVar_hsa_circ_118204,RMVar_hsa_circ_298698,RMVar_hsa_circ_142891
878434	RMVar_ID_878434	Human_SNP_ID_426707074	m6A	Human	chr10	-	29602298	29602296	29602296	CCCTTAAAGGTGAACCCAGTGCACCTTCATGAACCGTGGTACACCTTTAAGAACTTGGTATGCCT	CCCTTAAAGGTGAACCCAGTGCACCTTCATGAACTGTGGTACACCTTTAAGAACTTGGTATGCCT	G	A	MIR938	Ensembl:ENSG00000216035	miRNA	hsa-miR-938	exon	-	-	-	-	Prediction:(Low)	rs762495607	Functional Gain	SNV	dbSNP153	35..35	33	-	-	-	Human_RBP_ID_5255242			NA		RMVar_hsa_circ_22771,RMVar_hsa_circ_64840,RMVar_hsa_circ_107890,RMVar_hsa_circ_142889,RMVar_hsa_circ_118204,RMVar_hsa_circ_298698,RMVar_hsa_circ_142891
878435	RMVar_ID_878435	Human_SNP_ID_426707077	m6A	Human	chr10	-	29602278	29602306	29602306	GCACCTTCATGAACCGTGGTACACCTTTAAGAACTTGGTATGCCTTCATGAACACTTAAAGTACC	GCACTTTCATGAACCGTGGTACACCTTTAAGAACTTGGTATGCCTTCATGAACACTTAAAGTACC	G	A	MIR938	Ensembl:ENSG00000216035	miRNA	hsa-miR-938	exon	-	-	-	-	Prediction:(Low)	rs558355917	Functional Loss	SNV	dbSNP153	5..5	33	-	-	-				NA		RMVar_hsa_circ_22771,RMVar_hsa_circ_64840,RMVar_hsa_circ_107890,RMVar_hsa_circ_142889,RMVar_hsa_circ_118204,RMVar_hsa_circ_298698,RMVar_hsa_circ_142891
878436	RMVar_ID_878436	Human_SNP_ID_426707082	m6A	Human	chr10	-	29602278	29602309	29602309	GCACCTTCATGAACCGTGGTACACCTTTAAGAACTTGGTATGCCTTCATGAACACTTAAAGTACC	GTACCTTCATGAACCGTGGTACACCTTTAAGAACTTGGTATGCCTTCATGAACACTTAAAGTACC	G	A	MIR938	Ensembl:ENSG00000216035	miRNA	hsa-miR-938	exon	-	-	-	-	Prediction:(Low)	rs767835827	Functional Loss	SNV	dbSNP153	2..2	33	-	-	-				NA		RMVar_hsa_circ_22771,RMVar_hsa_circ_64840,RMVar_hsa_circ_107890,RMVar_hsa_circ_142889,RMVar_hsa_circ_118204,RMVar_hsa_circ_298698,RMVar_hsa_circ_142891
889477	RMVar_ID_889477	Human_SNP_ID_443920827	m6A	Human	chr10	-	98924549	98924550	98924550	TCTTGTGGAAAGGGGAGGGAAGAATAGGAGGGACTTTGTATTGTGGTTCAGTACCATGCAAAGTC	TCTTGTGGAAAGGGGAGGGAAGAATAGGAGGAACTTTGTATTGTGGTTCAGTACCATGCAAAGTC	C	T	MIR6507	Ensembl:ENSG00000274056	miRNA	hsa-miR-6507-5p,hsa-miR-6507-3p	exon	-	-	-	-	Prediction:(Low)	rs1431699005	Functional Loss	SNV	dbSNP153	32..32	33	-	-	-				NA		RMVar_hsa_circ_378286
889478	RMVar_ID_889478	Human_SNP_ID_443920828	m6A	Human	chr10	-	98924549	98924551	98924551	TCTTGTGGAAAGGGGAGGGAAGAATAGGAGGGACTTTGTATTGTGGTTCAGTACCATGCAAAGTC	TCTTGTGGAAAGGGGAGGGAAGAATAGGAGAGACTTTGTATTGTGGTTCAGTACCATGCAAAGTC	C	T	MIR6507	Ensembl:ENSG00000274056	miRNA	hsa-miR-6507-5p,hsa-miR-6507-3p	exon	-	-	-	-	Prediction:(Low)	rs568041239	Functional Loss	SNV	dbSNP153	31..31	33	-	-	-				NA		RMVar_hsa_circ_378286
890023	RMVar_ID_890023	Human_SNP_ID_444417156	m6A	Human	chr10	+	100975015	100974992	100974992	CTGGGCCAAGGTGGGCCAGGGGTGGTGTTGGGACAGCTCCGTTTAAAAAGGCATCTCCAAGAGCT	CTGGGCCAACGTGGGCCAGGGGTGGTGTTGGGACAGCTCCGTTTAAAAAGGCATCTCCAAGAGCT	G	C	MIR608	Ensembl:ENSG00000207551	miRNA	hsa-miR-608	exon	-	-	-	-	Prediction:(Low)	rs533899134	Functional Gain	SNV	dbSNP153	10..10	33	-	-	-	Human_RBP_ID_5138366,Human_RBP_ID_21913524,Human_RBP_ID_23266131		Human_miRNA_ID_3141351	NA
890024	RMVar_ID_890024	Human_SNP_ID_444417158	m6A	Human	chr10	+	100975015	100974994	100974994	CTGGGCCAAGGTGGGCCAGGGGTGGTGTTGGGACAGCTCCGTTTAAAAAGGCATCTCCAAGAGCT	CTGGGCCAAGGCGGGCCAGGGGTGGTGTTGGGACAGCTCCGTTTAAAAAGGCATCTCCAAGAGCT	T	C	MIR608	Ensembl:ENSG00000207551	miRNA	hsa-miR-608	exon	-	-	-	-	Prediction:(Low)	rs1387710835	Functional Gain	SNV	dbSNP153	12..12	33	-	-	-	Human_RBP_ID_5138366,Human_RBP_ID_21913524,Human_RBP_ID_23266131		Human_miRNA_ID_3141351	NA
890025	RMVar_ID_890025	Human_SNP_ID_444417159	m6A	Human	chr10	+	100975015	100974997	100974997	CTGGGCCAAGGTGGGCCAGGGGTGGTGTTGGGACAGCTCCGTTTAAAAAGGCATCTCCAAGAGCT	CTGGGCCAAGGTGGCCCAGGGGTGGTGTTGGGACAGCTCCGTTTAAAAAGGCATCTCCAAGAGCT	G	C	MIR608	Ensembl:ENSG00000207551	miRNA	hsa-miR-608	exon	-	-	-	-	Prediction:(Low)	rs1423120168	Functional Gain	SNV	dbSNP153	15..15	33	-	-	-	Human_RBP_ID_5138366,Human_RBP_ID_21913524,Human_RBP_ID_23266131		Human_miRNA_ID_3141351	NA
890026	RMVar_ID_890026	Human_SNP_ID_444417162	m6A	Human	chr10	+	100975015	100975002	100975002	CTGGGCCAAGGTGGGCCAGGGGTGGTGTTGGGACAGCTCCGTTTAAAAAGGCATCTCCAAGAGCT	CTGGGCCAAGGTGGGCCAGCGGTGGTGTTGGGACAGCTCCGTTTAAAAAGGCATCTCCAAGAGCT	G	C	MIR608	Ensembl:ENSG00000207551	miRNA	hsa-miR-608	exon	-	-	-	-	Prediction:(Low)	rs1313026429	Functional Gain	SNV	dbSNP153	20..20	33	-	-	-	Human_RBP_ID_5138366,Human_RBP_ID_21913524,Human_RBP_ID_23266131		Human_miRNA_ID_3141351	NA
890027	RMVar_ID_890027	Human_SNP_ID_444417165	m6A	Human	chr10	+	100975015	100975007	100975007	CTGGGCCAAGGTGGGCCAGGGGTGGTGTTGGGACAGCTCCGTTTAAAAAGGCATCTCCAAGAGCT	CTGGGCCAAGGTGGGCCAGGGGTGCTGTTGGGACAGCTCCGTTTAAAAAGGCATCTCCAAGAGCT	G	C	MIR608	Ensembl:ENSG00000207551	miRNA	hsa-miR-608	exon	-	-	-	-	Prediction:(Low)	rs958002673	Functional Gain	SNV	dbSNP153	25..25	33	-	-	-	Human_RBP_ID_5138366,Human_RBP_ID_21913524,Human_RBP_ID_23266131		Human_miRNA_ID_3141351	NA
890028	RMVar_ID_890028	Human_SNP_ID_444417170	m6A	Human	chr10	+	100975015	100975023	100975023	CTGGGCCAAGGTGGGCCAGGGGTGGTGTTGGGACAGCTCCGTTTAAAAAGGCATCTCCAAGAGCT	CTGGGCCAAGGTGGGCCAGGGGTGGTGTTGGGACAGCTCCATTTAAAAAGGCATCTCCAAGAGCT	G	A	MIR608	Ensembl:ENSG00000207551	miRNA	hsa-miR-608	exon	-	-	-	-	Prediction:(Low)	rs368610511	Functional Gain	SNV	dbSNP153	41..41	33	-	-	-	Human_RBP_ID_5138366,Human_RBP_ID_21913524,Human_RBP_ID_23266131		Human_miRNA_ID_3141351	NA
890029	RMVar_ID_890029	Human_SNP_ID_444417171	m6A	Human	chr10	+	100975015	100975025	100975025	CTGGGCCAAGGTGGGCCAGGGGTGGTGTTGGGACAGCTCCGTTTAAAAAGGCATCTCCAAGAGCT	CTGGGCCAAGGTGGGCCAGGGGTGGTGTTGGGACAGCTCCGTGTAAAAAGGCATCTCCAAGAGCT	T	G	MIR608	Ensembl:ENSG00000207551	miRNA	hsa-miR-608	exon	-	-	-	-	Prediction:(Low)	rs1317071455	Functional Gain	SNV	dbSNP153	43..43	33	-	-	-	Human_RBP_ID_5138366,Human_RBP_ID_21913524,Human_RBP_ID_23266131		Human_miRNA_ID_3141351	NA
890030	RMVar_ID_890030	Human_SNP_ID_444417174	m6A	Human	chr10	+	100975015	100975033	100975033	CTGGGCCAAGGTGGGCCAGGGGTGGTGTTGGGACAGCTCCGTTTAAAAAGGCATCTCCAAGAGCT	CTGGGCCAAGGTGGGCCAGGGGTGGTGTTGGGACAGCTCCGTTTAAAAAGACATCTCCAAGAGCT	G	A	MIR608	Ensembl:ENSG00000207551	miRNA	hsa-miR-608	exon	-	-	-	-	Prediction:(Low)	rs945393993	Functional Gain	SNV	dbSNP153	51..51	33	-	-	-	Human_RBP_ID_5138366,Human_RBP_ID_21913524,Human_RBP_ID_23266131		Human_miRNA_ID_3141351	NA
890031	RMVar_ID_890031	Human_SNP_ID_444417177	m6A	Human	chr10	+	100975015	100975038	100975038	CTGGGCCAAGGTGGGCCAGGGGTGGTGTTGGGACAGCTCCGTTTAAAAAGGCATCTCCAAGAGCT	CTGGGCCAAGGTGGGCCAGGGGTGGTGTTGGGACAGCTCCGTTTAAAAAGGCATCCCCAAGAGCT	T	C	MIR608	Ensembl:ENSG00000207551	miRNA	hsa-miR-608	exon	-	-	-	-	Prediction:(Low)	rs371885544	Functional Gain	SNV	dbSNP153	56..56	33	-	-	-	Human_RBP_ID_5138366,Human_RBP_ID_21913524,Human_RBP_ID_23266131		Human_miRNA_ID_3141351	NA
890032	RMVar_ID_890032	Human_SNP_ID_444417178	m6A	Human	chr10	+	100975015	100975040	100975040	CTGGGCCAAGGTGGGCCAGGGGTGGTGTTGGGACAGCTCCGTTTAAAAAGGCATCTCCAAGAGCT	CTGGGCCAAGGTGGGCCAGGGGTGGTGTTGGGACAGCTCCGTTTAAAAAGGCATCTCAAAGAGCT	C	A	MIR608	Ensembl:ENSG00000207551	miRNA	hsa-miR-608	exon	-	-	-	-	Prediction:(Low)	rs201971889	Functional Gain	SNV	dbSNP153	58..58	33	-	-	-	Human_RBP_ID_5138366,Human_RBP_ID_21913524,Human_RBP_ID_23266131		Human_miRNA_ID_3141351	NA
890033	RMVar_ID_890033	Human_SNP_ID_444417179	m6A	Human	chr10	+	100975015	100975041	100975041	CTGGGCCAAGGTGGGCCAGGGGTGGTGTTGGGACAGCTCCGTTTAAAAAGGCATCTCCAAGAGCT	CTGGGCCAAGGTGGGCCAGGGGTGGTGTTGGGACAGCTCCGTTTAAAAAGGCATCTCCGAGAGCT	A	G	MIR608	Ensembl:ENSG00000207551	miRNA	hsa-miR-608	exon	-	-	-	-	Prediction:(Low)	rs553750174	Functional Gain	SNV	dbSNP153	59..59	33	-	-	-	Human_RBP_ID_5138366,Human_RBP_ID_21913524,Human_RBP_ID_23266131		Human_miRNA_ID_3141351	NA
890034	RMVar_ID_890034	Human_SNP_ID_444417180	m6A	Human	chr10	+	100975015	100975045	100975045	CTGGGCCAAGGTGGGCCAGGGGTGGTGTTGGGACAGCTCCGTTTAAAAAGGCATCTCCAAGAGCT	CTGGGCCAAGGTGGGCCAGGGGTGGTGTTGGGACAGCTCCGTTTAAAAAGGCATCTCCAAGAACT	G	A	MIR608	Ensembl:ENSG00000207551	miRNA	hsa-miR-608	exon	-	-	-	-	Prediction:(Low)	rs1461376700	Functional Gain	SNV	dbSNP153	63..63	33	-	-	-	Human_RBP_ID_5138366,Human_RBP_ID_21913524,Human_RBP_ID_23266131		Human_miRNA_ID_3141351	NA
890379	RMVar_ID_890379	Human_SNP_ID_444576752	m6A	Human	chr10	-	101601428	101601426	101601426	ACCTGTAAGCAGAAGGGCTTCCTCTCTGCAGGACCGGCCTGAATAATGATCCTAACGCCAGATCA	ACCTGTAAGCAGAAGGGCTTCCTCTCTGCAGGACTGGCCTGAATAATGATCCTAACGCCAGATCA	G	A	MIR3158-2	Ensembl:ENSG00000283558	miRNA	hsa-miR-3158-5p,hsa-miR-3158-3p	exon	-	-	-	-	Prediction:(Low)	rs534587372	Functional Gain	SNV	dbSNP153	35..35	33	-	-	-				NA
890380	RMVar_ID_890380	Human_SNP_ID_444576778	m6A	Human	chr10	+	101601486	101601488	101601488	TACAGGTATTGGAAGGGCTTCCTCTCTGCAGGACCGGCCTGAATAATGTAATCAGCTCCATCGGG	TACAGGTATTGGAAGGGCTTCCTCTCTGCAGGACTGGCCTGAATAATGTAATCAGCTCCATCGGG	C	T	MIR3158-1	Ensembl:ENSG00000263436	miRNA	hsa-miR-3158-5p,hsa-miR-3158-3p	exon	-	-	-	-	Prediction:(Low)	rs567025111	Functional Gain	SNV	dbSNP153	35..35	33	-	-	-	Human_RBP_ID_18510531		Human_miRNA_ID_3139324	NA		RMVar_hsa_circ_100583,RMVar_hsa_circ_93183,RMVar_hsa_circ_145720,RMVar_hsa_circ_83748,RMVar_hsa_circ_145723,RMVar_hsa_circ_112303,RMVar_hsa_circ_145724,RMVar_hsa_circ_145726
890720	RMVar_ID_890720	Human_SNP_ID_444783849	m6A	Human	chr10	+	102436566	102436564	102436564	CATAGGCTGTGAGCTCTAGCAATGCCCTGTGGACTCAGTTCTGGTGCCCGGCAGTGCTACAACAT	CATAGGCTGTGAGCTCTAGCAATGCCCTGTAGACTCAGTTCTGGTGCCCGGCAGTGCTACAACAT	G	A	MIR146B	Ensembl:ENSG00000202569	miRNA	hsa-miR-146b-5p,hsa-miR-146b-3p	exon	-	-	-	-	Prediction:(Low)	rs944616447	Functional Loss	SNV	dbSNP153	31..31	33	-	-	-	Human_RBP_ID_1156954,Human_RBP_ID_5163161,Human_RBP_ID_5313098,Human_RBP_ID_22521471			NA
891056	RMVar_ID_891056	Human_SNP_ID_445025015	m6A	Human	chr10	-	103394353	103394351	103394351	AGTCACTGTCACTGCCTACCAATCTCGACCGGACCTCGACCGGCTCGTCTGTGTTGCCAATCGAC	AGTCACTGTCACTGCCTACCAATCTCGACCGGACTTCGACCGGCTCGTCTGTGTTGCCAATCGAC	G	A	MIR1307	Ensembl:ENSG00000283867	miRNA	hsa-miR-1307-5p,hsa-miR-1307-3p	exon	-	-	-	-	Prediction:(Low)	rs762691771	Functional Gain	SNV	dbSNP153	35..35	33	-	-	-	Human_RBP_ID_1157033,Human_RBP_ID_1350610,Human_RBP_ID_1440890,Human_RBP_ID_5163538,Human_RBP_ID_5255245,Human_RBP_ID_5414647,Human_RBP_ID_8940496,Human_RBP_ID_8996974,Human_RBP_ID_9274351,Human_RBP_ID_17681085,Human_RBP_ID_17768576,Human_RBP_ID_19577292,Human_RBP_ID_22414382,Human_RBP_ID_22787448,Human_RBP_ID_22887086,Human_RBP_ID_24538447,Human_RBP_ID_24539608,Human_RBP_ID_24854979,Human_RBP_ID…	Human_Splice_Rec_1172772,Human_Splice_Rec_1172792		NA		RMVar_hsa_circ_146065,RMVar_hsa_circ_119476
891322	RMVar_ID_891322	Human_SNP_ID_445184806	m6A	Human	chr10	-	104048172	104048167	104048168	CCTGGGACACAATGTGCTTCAAGGCCACTGGGACAGTAGAGGGAGGAATCGCAGAAATCACTCCA	CCTGGGACACAATGTGCTTCAAGGCCACTGGGACAG_AGAGGGAGGAATCGCAGAAATCACTCCA	TA	T	MIR936	Ensembl:ENSG00000283788	miRNA	hsa-miR-936	exon	-	-	-	-	Prediction:(Low)	rs760163449	Functional Loss	DEL	dbSNP153	37..37	33	-	-	-				NA		RMVar_hsa_circ_146155,RMVar_hsa_circ_122756,RMVar_hsa_circ_126326,RMVar_hsa_circ_121774,RMVar_hsa_circ_116452,RMVar_hsa_circ_116252,RMVar_hsa_circ_109441,RMVar_hsa_circ_114081,RMVar_hsa_circ_97890,RMVar_hsa_circ_77300,RMVar_hsa_circ_82029,RMVar_hsa_circ_87484,RMVar_hsa_circ_79723,RMVar_hsa_circ_146163,RMVar_hsa_circ_146164,RMVar_hsa_circ_146159,RMVar_hsa_circ_146161,RMVar_hsa_circ_146162,RMVar_hs…
891323	RMVar_ID_891323	Human_SNP_ID_445184809	m6A	Human	chr10	-	104048172	104048174	104048174	CCTGGGACACAATGTGCTTCAAGGCCACTGGGACAGTAGAGGGAGGAATCGCAGAAATCACTCCA	CCTGGGACACAATGTGCTTCAAGGCCACTGAGACAGTAGAGGGAGGAATCGCAGAAATCACTCCA	C	T	MIR936	Ensembl:ENSG00000283788	miRNA	hsa-miR-936	exon	-	-	-	-	Prediction:(Low)	rs1258994058	Functional Loss	SNV	dbSNP153	31..31	33	-	-	-				NA		RMVar_hsa_circ_146155,RMVar_hsa_circ_122756,RMVar_hsa_circ_126326,RMVar_hsa_circ_121774,RMVar_hsa_circ_116452,RMVar_hsa_circ_116252,RMVar_hsa_circ_109441,RMVar_hsa_circ_114081,RMVar_hsa_circ_97890,RMVar_hsa_circ_77300,RMVar_hsa_circ_82029,RMVar_hsa_circ_87484,RMVar_hsa_circ_79723,RMVar_hsa_circ_146163,RMVar_hsa_circ_146164,RMVar_hsa_circ_146159,RMVar_hsa_circ_146161,RMVar_hsa_circ_146162,RMVar_hs…
891397	RMVar_ID_891397	Human_SNP_ID_445224184	m6A	Human	chr10	-	104218791	104218789	104218789	GATGAGGGCAACACCCTAGGAACAGCAGAGGAACCCTAAACCACCGGTGTATTTTGGGAGCCAAT	GATGAGGGCAACACCCTAGGAACAGCAGAGGAACTCTAAACCACCGGTGTATTTTGGGAGCCAAT	G	A	MIR609	Ensembl:ENSG00000208033	miRNA	hsa-miR-609	exon	-	-	-	-	Prediction:(Low)	rs546197094	Functional Gain	SNV	dbSNP153	35..35	33	-	-	-				NA		RMVar_hsa_circ_23009,RMVar_hsa_circ_68673,RMVar_hsa_circ_364514,RMVar_hsa_circ_146250,RMVar_hsa_circ_344984
893688	RMVar_ID_893688	Human_SNP_ID_453390193	m6A	Human	chr11	-	1859486	1859488	1859488	GGAGGAGGAGGCAGCCTTGCCTCAGAAACCAAACTGTCAAAAGTGTAGGTTCCACTCAGGAAGGA	GGAGGAGGAGGCAGCCTTGCCTCAGAAACCGAACTGTCAAAAGTGTAGGTTCCACTCAGGAAGGA	T	C	MIR4298	Ensembl:ENSG00000264493	miRNA	hsa-miR-4298	exon	-	-	-	-	Prediction:(Low)	rs1284933283	Functional Gain	SNV	dbSNP153	31..31	33	-	-	-				NA
893689	RMVar_ID_893689	Human_SNP_ID_453390196	m6A	Human	chr11	-	1859486	1859490	1859490	GGAGGAGGAGGCAGCCTTGCCTCAGAAACCAAACTGTCAAAAGTGTAGGTTCCACTCAGGAAGGA	GGAGGAGGAGGCAGCCTTGCCTCAGAAAACAAACTGTCAAAAGTGTAGGTTCCACTCAGGAAGGA	G	T	MIR4298	Ensembl:ENSG00000264493	miRNA	hsa-miR-4298	exon	-	-	-	-	Prediction:(Low)	rs1302655280	Functional Gain	SNV	dbSNP153	29..29	33	-	-	-				NA
893731	RMVar_ID_893731	Human_SNP_ID_453396832	m6A	Human	chr11	+	1880062	1880060	1880060	TGCAAAACAGCACCTGTGTCGGCTGTGGCGTGACTGTCCCTCTGTGTCCCCCACTAGGCCCACTG	TGCAAAACAGCACCTGTGTCGGCTGTGGCGCGACTGTCCCTCTGTGTCCCCCACTAGGCCCACTG	T	C	MIR7847	Ensembl:ENSG00000284594	miRNA	hsa-miR-7847-3p	exon	-	-	-	-	Prediction:(Low)	rs765597316	Functional Gain	SNV	dbSNP153	31..31	33	-	-	-				NA
893816	RMVar_ID_893816	Human_SNP_ID_453429385	m6A	Human	chr11	-	1996798	1996799	1996799	CCAGGGTCTGGTGCGGAGAGGGCCCACAGTGGACTTGGTGACGCTGTATGCCCTCACCGCTCAGC	CCAGGGTCTGGTGCGGAGAGGGCCCACAGTGAACTTGGTGACGCTGTATGCCCTCACCGCTCAGC	C	T	MIR675	Ensembl:ENSG00000284010	miRNA	hsa-miR-675-5p,hsa-miR-675-3p	exon	-	-	-	-	Prediction:(Low)	rs746761594	Functional Loss	SNV	dbSNP153	32..32	33	-	-	-	Human_RBP_ID_5550887		Human_miRNA_ID_2695680,Human_miRNA_ID_2968731,Human_miRNA_ID_3190744,Human_miRNA_ID_3207094	NA		RMVar_hsa_circ_116698,RMVar_hsa_circ_147551,RMVar_hsa_circ_128033,RMVar_hsa_circ_147555
901646	RMVar_ID_901646	Human_SNP_ID_481806561	m6A	Human	chr11	+	111347809	111347807	111347807	ACATTAACGTGGACCAGACAATATTAATGTGGACTGGTGTGACCAAAAGTCCAGGCTTGCCCCAG	ACATTAACGTGGACCAGACAATATTAATGTAGACTGGTGTGACCAAAAGTCCAGGCTTGCCCCAG	G	A	MIR4491	Ensembl:ENSG00000264032	miRNA	hsa-miR-4491	exon	-	-	-	-	Prediction:(Low)	rs1182248607	Functional Loss	SNV	dbSNP153	31..31	33	-	-	-				NA
904260	RMVar_ID_904260	Human_SNP_ID_483696930	m6A	Human	chr11	+	118910740	118910736	118910736	CTGCAGCGTGCTTCTCCAGGCCCCGCGCGCGGACAGACACACGGACAAGTCCCGCCAGGGGCTGG	CTGCAGCGTGCTTCTCCAGGCCCCGCGCACGGACAGACACACGGACAAGTCCCGCCAGGGGCTGG	G	A	MIR4492	Ensembl:ENSG00000264211	miRNA	hsa-miR-4492	exon	-	-	-	-	Prediction:(Low)	rs1288937735	Functional Gain	SNV	dbSNP153	29..29	33	-	-	-				NA
904261	RMVar_ID_904261	Human_SNP_ID_483696936	m6A	Human	chr11	+	118910752	118910751	118910751	TCTCCAGGCCCCGCGCGCGGACAGACACACGGACAAGTCCCGCCAGGGGCTGGGCGCGCGCCAGC	TCTCCAGGCCCCGCGCGCGGACAGACACACGTACAAGTCCCGCCAGGGGCTGGGCGCGCGCCAGC	G	T	MIR4492	Ensembl:ENSG00000264211	miRNA	hsa-miR-4492	exon	-	-	-	-	Prediction:(Low)	rs1430779069	Functional Loss	SNV	dbSNP153	32..32	33	-	-	-				NA
912073	RMVar_ID_912073	Human_SNP_ID_464794495	m6A	Human	chr11	+	46376471	46376473	46376473	CCCTAGGGGATCCCAGGTAGGGGCAGCAGAGGACCTGGGCCTGGACATGGCACTCCCTGATCCTC	CCCTAGGGGATCCCAGGTAGGGGCAGCAGAGGACGTGGGCCTGGACATGGCACTCCCTGATCCTC	C	G	MIR4688	Ensembl:ENSG00000264102	miRNA	hsa-miR-4688	exon	-	-	-	-	Prediction:(Low)	rs777641023	Functional Gain	SNV	dbSNP153	35..35	33	-	-	-		Human_Splice_Rec_1232897,Human_Splice_Rec_1232963,Human_Splice_Rec_1233017,Human_Splice_Rec_1233075,Human_Splice_Rec_1233131,Human_Splice_Rec_1233191,Human_Splice_Rec_1233257,Human_Splice_Rec_1233317,Human_Splice_Rec_1233375,Human_Splice_Rec_1233443,Human_Splice_Rec_1233503,Human_Splice_Rec_1233541	Human_miRNA_ID_3136439,Human_miRNA_ID_3143567	NA		RMVar_hsa_circ_108576,RMVar_hsa_circ_82899,RMVar_hsa_circ_91648,RMVar_hsa_circ_149330,RMVar_hsa_circ_149331,RMVar_hsa_circ_149332
912649	RMVar_ID_912649	Human_SNP_ID_465051086	m6A	Human	chr11	+	47401009	47400952	47401030	TTCAGCCAGAGCTGGCTGAAGGGCAGAAGGGAACTGTCCTTCAGCCAGAGCTGGCTGAAGGGCAG	TTCAGCCAGAGCTGG_______________________________________CTGAAGGGCAG	TCTGAAGGGCAGAAGGGAACTGTCCTTCAGCCAGAGCTGGCTGAAGGGCAGAAGGGAACTGTCCTTCAGCCAGAGCTGG	TCTGAAGGGCAGAAGGGAACTGTCCTTCAGCCAGAGCTGG	MIR4487	Ensembl:ENSG00000264583	miRNA	hsa-miR-4487	exon	-	-	-	-	Prediction:(Low)	rs1565653515	Functional Loss	DEL	dbSNP153	16..54	33	-	-	-				NA
915017	RMVar_ID_915017	Human_SNP_ID_468631659	m6A	Human	chr11	-	60209101	60209086	60209086	CATTCAAATCCCCAGAAGCTGAGGATTAGGGGACTAGGATGCAGACCTCCCTGGGGGACCATTAC	CATTCAAATCCCCAGAAGCTGAGGATTAGGGGACTAGGATGCAGACCACCCTGGGGGACCATTAC	A	T	MIR6503	Ensembl:ENSG00000275344	miRNA	hsa-miR-6503-5p,hsa-miR-6503-3p	exon	-	-	-	-	Prediction:(Low)	rs1278929183	Functional Gain	SNV	dbSNP153	48..48	33	-	-	-	Human_RBP_ID_5167530			NA
915018	RMVar_ID_915018	Human_SNP_ID_468631661	m6A	Human	chr11	-	60209101	60209094	60209094	CATTCAAATCCCCAGAAGCTGAGGATTAGGGGACTAGGATGCAGACCTCCCTGGGGGACCATTAC	CATTCAAATCCCCAGAAGCTGAGGATTAGGGGACTAGGACGCAGACCTCCCTGGGGGACCATTAC	A	G	MIR6503	Ensembl:ENSG00000275344	miRNA	hsa-miR-6503-5p,hsa-miR-6503-3p	exon	-	-	-	-	Prediction:(Low)	rs1181621124	Functional Gain	SNV	dbSNP153	40..40	33	-	-	-	Human_RBP_ID_5167530			NA
915019	RMVar_ID_915019	Human_SNP_ID_468631664	m6A	Human	chr11	-	60209101	60209098	60209098	CATTCAAATCCCCAGAAGCTGAGGATTAGGGGACTAGGATGCAGACCTCCCTGGGGGACCATTAC	CATTCAAATCCCCAGAAGCTGAGGATTAGGGGACTTGGATGCAGACCTCCCTGGGGGACCATTAC	T	A	MIR6503	Ensembl:ENSG00000275344	miRNA	hsa-miR-6503-5p,hsa-miR-6503-3p	exon	-	-	-	-	Prediction:(Low)	rs961794288	Functional Gain	SNV	dbSNP153	36..36	33	-	-	-	Human_RBP_ID_5167530			NA
915020	RMVar_ID_915020	Human_SNP_ID_468631671	m6A	Human	chr11	-	60209101	60209106	60209106	CATTCAAATCCCCAGAAGCTGAGGATTAGGGGACTAGGATGCAGACCTCCCTGGGGGACCATTAC	CATTCAAATCCCCAGAAGCTGAGGATTTGGGGACTAGGATGCAGACCTCCCTGGGGGACCATTAC	T	A	MIR6503	Ensembl:ENSG00000275344	miRNA	hsa-miR-6503-5p,hsa-miR-6503-3p	exon	-	-	-	-	Prediction:(Low)	rs1249797500	Functional Gain	SNV	dbSNP153	28..28	33	-	-	-	Human_RBP_ID_5167530			NA
915021	RMVar_ID_915021	Human_SNP_ID_468631672	m6A	Human	chr11	-	60209101	60209107	60209107	CATTCAAATCCCCAGAAGCTGAGGATTAGGGGACTAGGATGCAGACCTCCCTGGGGGACCATTAC	CATTCAAATCCCCAGAAGCTGAGGATCAGGGGACTAGGATGCAGACCTCCCTGGGGGACCATTAC	A	G	MIR6503	Ensembl:ENSG00000275344	miRNA	hsa-miR-6503-5p,hsa-miR-6503-3p	exon	-	-	-	-	Prediction:(Low)	rs1417230180	Functional Gain	SNV	dbSNP153	27..27	33	-	-	-	Human_RBP_ID_5167530			NA
915022	RMVar_ID_915022	Human_SNP_ID_468631682	m6A	Human	chr11	-	60209101	60209130	60209130	CATTCAAATCCCCAGAAGCTGAGGATTAGGGGACTAGGATGCAGACCTCCCTGGGGGACCATTAC	CATCCAAATCCCCAGAAGCTGAGGATTAGGGGACTAGGATGCAGACCTCCCTGGGGGACCATTAC	A	G	MIR6503	Ensembl:ENSG00000275344	miRNA	hsa-miR-6503-5p,hsa-miR-6503-3p	exon	-	-	-	-	Prediction:(Low)	rs1298815295	Functional Gain	SNV	dbSNP153	4..4	33	-	-	-	Human_RBP_ID_5167530			NA
916724	RMVar_ID_916724	Human_SNP_ID_469294554	m6A	Human	chr11	-	62792761	62792757	62792757	TGTTGGCAAACTTGGGTGCTTTTATGGAGTGGACTTTCAGCTGGCATTTACGAGTCAGAGTTCTT	TGTTGGCAAACTTGGGTGCTTTTATGGAGTGGACTTGCAGCTGGCATTTACGAGTCAGAGTTCTT	A	C	MIR6514	Ensembl:ENSG00000274066	miRNA	hsa-miR-6514-5p,hsa-miR-6514-3p	exon	-	-	-	-	Prediction:(Low)	rs1371702510	Functional Loss	SNV	dbSNP153	37..37	33	-	-	-	Human_RBP_ID_23511235			NA		RMVar_hsa_circ_120873,RMVar_hsa_circ_62575,RMVar_hsa_circ_150273
916725	RMVar_ID_916725	Human_SNP_ID_469294555	m6A	Human	chr11	-	62792761	62792757	62792757	TGTTGGCAAACTTGGGTGCTTTTATGGAGTGGACTTTCAGCTGGCATTTACGAGTCAGAGTTCTT	TGTTGGCAAACTTGGGTGCTTTTATGGAGTGGACTTCCAGCTGGCATTTACGAGTCAGAGTTCTT	A	G	MIR6514	Ensembl:ENSG00000274066	miRNA	hsa-miR-6514-5p,hsa-miR-6514-3p	exon	-	-	-	-	Prediction:(Low)	rs1371702510	Functional Loss	SNV	dbSNP153	37..37	33	-	-	-	Human_RBP_ID_23511235			NA		RMVar_hsa_circ_120873,RMVar_hsa_circ_62575,RMVar_hsa_circ_150273
918777	RMVar_ID_918777	Human_SNP_ID_470025872	m6A	Human	chr11	+	65444546	65444517	65444517	GCTCCAGGGGCCCTCCCTCCATGGCAGCCAGGACAGGACTCTCAAATGAGGACAGCAGAGCTCGT	GCTTCAGGGGCCCTCCCTCCATGGCAGCCAGGACAGGACTCTCAAATGAGGACAGCAGAGCTCGT	C	T	MIR612	Ensembl:ENSG00000283791	miRNA	hsa-miR-612	exon	-	-	-	-	Prediction:(Low)	rs753475143	Functional Loss	SNV	dbSNP153	4..4	33	-	-	-	Human_RBP_ID_807121,Human_RBP_ID_1459095,Human_RBP_ID_2276010,Human_RBP_ID_3386851,Human_RBP_ID_5170245,Human_RBP_ID_5549877,Human_RBP_ID_5644165,Human_RBP_ID_8247231,Human_RBP_ID_8355703,Human_RBP_ID_11673324,Human_RBP_ID_17205152,Human_RBP_ID_22381198,Human_RBP_ID_23514428,Human_RBP_ID_24461717,Human_RBP_ID_24896861,Human_RBP_ID_26775646,Human_RBP_ID_26894526		Human_miRNA_ID_3204125,Human_miRNA_ID_3208383	NA
918778	RMVar_ID_918778	Human_SNP_ID_470025874	m6A	Human	chr11	+	65444546	65444518	65444518	GCTCCAGGGGCCCTCCCTCCATGGCAGCCAGGACAGGACTCTCAAATGAGGACAGCAGAGCTCGT	GCTCTAGGGGCCCTCCCTCCATGGCAGCCAGGACAGGACTCTCAAATGAGGACAGCAGAGCTCGT	C	T	MIR612	Ensembl:ENSG00000283791	miRNA	hsa-miR-612	exon	-	-	-	-	Prediction:(Low)	rs1209901430	Functional Loss	SNV	dbSNP153	5..5	33	-	-	-	Human_RBP_ID_807121,Human_RBP_ID_1459095,Human_RBP_ID_2276010,Human_RBP_ID_3386851,Human_RBP_ID_5170245,Human_RBP_ID_5549877,Human_RBP_ID_5644165,Human_RBP_ID_8247231,Human_RBP_ID_8355703,Human_RBP_ID_11673324,Human_RBP_ID_17205152,Human_RBP_ID_22381198,Human_RBP_ID_23514428,Human_RBP_ID_24461717,Human_RBP_ID_24896861,Human_RBP_ID_26775646,Human_RBP_ID_26894526		Human_miRNA_ID_3204125,Human_miRNA_ID_3208383	NA
918779	RMVar_ID_918779	Human_SNP_ID_470025876	m6A	Human	chr11	+	65444546	65444523	65444523	GCTCCAGGGGCCCTCCCTCCATGGCAGCCAGGACAGGACTCTCAAATGAGGACAGCAGAGCTCGT	GCTCCAGGGTCCCTCCCTCCATGGCAGCCAGGACAGGACTCTCAAATGAGGACAGCAGAGCTCGT	G	T	MIR612	Ensembl:ENSG00000283791	miRNA	hsa-miR-612	exon	-	-	-	-	Prediction:(Low)	rs368138070	Functional Loss	SNV	dbSNP153	10..10	33	-	-	-	Human_RBP_ID_807121,Human_RBP_ID_1459095,Human_RBP_ID_2276010,Human_RBP_ID_3386851,Human_RBP_ID_5170245,Human_RBP_ID_5549877,Human_RBP_ID_5644165,Human_RBP_ID_8247231,Human_RBP_ID_8355703,Human_RBP_ID_11673324,Human_RBP_ID_17205152,Human_RBP_ID_22381198,Human_RBP_ID_23514428,Human_RBP_ID_24461717,Human_RBP_ID_24896861,Human_RBP_ID_26775646,Human_RBP_ID_26894526		Human_miRNA_ID_3204125,Human_miRNA_ID_3208383	NA
918780	RMVar_ID_918780	Human_SNP_ID_470025883	m6A	Human	chr11	+	65444546	65444544	65444544	GCTCCAGGGGCCCTCCCTCCATGGCAGCCAGGACAGGACTCTCAAATGAGGACAGCAGAGCTCGT	GCTCCAGGGGCCCTCCCTCCATGGCAGCCAAGACAGGACTCTCAAATGAGGACAGCAGAGCTCGT	G	A	MIR612	Ensembl:ENSG00000283791	miRNA	hsa-miR-612	exon	-	-	-	-	Prediction:(Low)	rs1159734130	Functional Loss	SNV	dbSNP153	31..31	33	-	-	-	Human_RBP_ID_807121,Human_RBP_ID_1459095,Human_RBP_ID_2276010,Human_RBP_ID_3386851,Human_RBP_ID_5170245,Human_RBP_ID_5549877,Human_RBP_ID_5644165,Human_RBP_ID_8247231,Human_RBP_ID_8355703,Human_RBP_ID_11673324,Human_RBP_ID_17205152,Human_RBP_ID_22381198,Human_RBP_ID_23514428,Human_RBP_ID_24461717,Human_RBP_ID_24896861,Human_RBP_ID_26775646,Human_RBP_ID_26894526		Human_miRNA_ID_3204125,Human_miRNA_ID_3208383	NA
918781	RMVar_ID_918781	Human_SNP_ID_470025886	m6A	Human	chr11	+	65444546	65444552	65444552	GCTCCAGGGGCCCTCCCTCCATGGCAGCCAGGACAGGACTCTCAAATGAGGACAGCAGAGCTCGT	GCTCCAGGGGCCCTCCCTCCATGGCAGCCAGGACAGGATTCTCAAATGAGGACAGCAGAGCTCGT	C	T	MIR612	Ensembl:ENSG00000283791	miRNA	hsa-miR-612	exon	-	-	-	-	Prediction:(Low)	rs778486713	Functional Loss	SNV	dbSNP153	39..39	33	-	-	-	Human_RBP_ID_807121,Human_RBP_ID_1459095,Human_RBP_ID_2276010,Human_RBP_ID_3386851,Human_RBP_ID_5170245,Human_RBP_ID_5549877,Human_RBP_ID_5644165,Human_RBP_ID_8247231,Human_RBP_ID_8355703,Human_RBP_ID_11673324,Human_RBP_ID_17205152,Human_RBP_ID_22381198,Human_RBP_ID_23514428,Human_RBP_ID_24461717,Human_RBP_ID_24896861,Human_RBP_ID_26775646,Human_RBP_ID_26894526		Human_miRNA_ID_3204125,Human_miRNA_ID_3208383	NA
918783	RMVar_ID_918783	Human_SNP_ID_470025892	m6A	Human	chr11	+	65444546	65444566	65444566	GCTCCAGGGGCCCTCCCTCCATGGCAGCCAGGACAGGACTCTCAAATGAGGACAGCAGAGCTCGT	GCTCCAGGGGCCCTCCCTCCATGGCAGCCAGGACAGGACTCTCAAATGAGGATAGCAGAGCTCGT	C	T	MIR612	Ensembl:ENSG00000283791	miRNA	hsa-miR-612	exon	-	-	-	-	Prediction:(Low)	rs1282862941	Functional Loss	SNV	dbSNP153	53..53	33	-	-	-	Human_RBP_ID_807121,Human_RBP_ID_1459095,Human_RBP_ID_2276010,Human_RBP_ID_3386851,Human_RBP_ID_5170245,Human_RBP_ID_5549877,Human_RBP_ID_5644165,Human_RBP_ID_8247231,Human_RBP_ID_8355703,Human_RBP_ID_11673324,Human_RBP_ID_17205152,Human_RBP_ID_22381198,Human_RBP_ID_23514428,Human_RBP_ID_24461717,Human_RBP_ID_24896861,Human_RBP_ID_26775646,Human_RBP_ID_26894526		Human_miRNA_ID_3204125,Human_miRNA_ID_3208383	NA
918784	RMVar_ID_918784	Human_SNP_ID_470025896	m6A	Human	chr11	+	65444546	65444576	65444576	GCTCCAGGGGCCCTCCCTCCATGGCAGCCAGGACAGGACTCTCAAATGAGGACAGCAGAGCTCGT	GCTCCAGGGGCCCTCCCTCCATGGCAGCCAGGACAGGACTCTCAAATGAGGACAGCAGAGCTTGT	C	T	MIR612	Ensembl:ENSG00000283791	miRNA	hsa-miR-612	exon	-	-	-	-	Prediction:(Low)	rs781134207	Functional Loss	SNV	dbSNP153	63..63	33	-	-	-	Human_RBP_ID_807121,Human_RBP_ID_1459095,Human_RBP_ID_2276010,Human_RBP_ID_3386851,Human_RBP_ID_5170245,Human_RBP_ID_5549877,Human_RBP_ID_5644165,Human_RBP_ID_8247231,Human_RBP_ID_8355703,Human_RBP_ID_11673324,Human_RBP_ID_17205152,Human_RBP_ID_22381198,Human_RBP_ID_23514428,Human_RBP_ID_24461717,Human_RBP_ID_24896861,Human_RBP_ID_26775646,Human_RBP_ID_26894526		Human_miRNA_ID_3204125,Human_miRNA_ID_3208383	NA
919124	RMVar_ID_919124	Human_SNP_ID_470091510	m6A	Human	chr11	+	65649224	65649206	65649229	GGGGGTGGGGCTAGTGATGCAGGACGCTGGGGACTGGAGAAGTCCTGCCTGACCCTGTCCCACCC	GGGGGTGGGGCTAGT_______________________GAAGTCCTGCCTGACCCTGTCCCACCC	TGATGCAGGACGCTGGGGACTGGA	T	MIR4489	Ensembl:ENSG00000265874	miRNA	hsa-miR-4489	exon	-	-	-	-	Prediction:(Low)	rs1444871791	Functional Loss	DEL	dbSNP153	16..38	33	-	-	-	Human_RBP_ID_22641612			NA
919125	RMVar_ID_919125	Human_SNP_ID_470091514	m6A	Human	chr11	+	65649224	65649222	65649222	GGGGGTGGGGCTAGTGATGCAGGACGCTGGGGACTGGAGAAGTCCTGCCTGACCCTGTCCCACCC	GGGGGTGGGGCTAGTGATGCAGGACGCTGGCGACTGGAGAAGTCCTGCCTGACCCTGTCCCACCC	G	C	MIR4489	Ensembl:ENSG00000265874	miRNA	hsa-miR-4489	exon	-	-	-	-	Prediction:(Low)	rs1331461180	Functional Loss	SNV	dbSNP153	31..31	33	-	-	-	Human_RBP_ID_22641612			NA
919126	RMVar_ID_919126	Human_SNP_ID_470091515	m6A	Human	chr11	+	65649224	65649224	65649224	GGGGGTGGGGCTAGTGATGCAGGACGCTGGGGACTGGAGAAGTCCTGCCTGACCCTGTCCCACCC	GGGGGTGGGGCTAGTGATGCAGGACGCTGGGGGCTGGAGAAGTCCTGCCTGACCCTGTCCCACCC	A	G	MIR4489	Ensembl:ENSG00000265874	miRNA	hsa-miR-4489	exon	-	-	-	-	Prediction:(Low)	rs1276607879	Functional Loss	SNV	dbSNP153	33..33	33	-	-	-	Human_RBP_ID_22641612			NA
921727	RMVar_ID_921727	Human_SNP_ID_471033157	m6A	Human	chr11	+	69083189	69083184	69083186	TCAGTGCTATCCACAGGTTCTTGGAAACTGTGACTTTAAGGGAAATGGCGCACAGCAGACCCTGC	TCAGTGCTATCCACAGGTTCTTGGAAAC__TGACTTTAAGGGAAATGGCGCACAGCAGACCCTGC	CTG	C	MIR3164	Ensembl:ENSG00000265539	miRNA	hsa-miR-3164	exon	-	-	-	-	Prediction:(Low)	rs778038418	Functional Gain	DEL	dbSNP153	29..30	33	-	-	-	Human_RBP_ID_18612128		Human_miRNA_ID_3130783,Human_miRNA_ID_3131321,Human_miRNA_ID_3131352	NA		RMVar_hsa_circ_41535,RMVar_hsa_circ_109303,RMVar_hsa_circ_86579,RMVar_hsa_circ_151334,RMVar_hsa_circ_151335,RMVar_hsa_circ_22886
925746	RMVar_ID_925746	Human_SNP_ID_473629011	m6A	Human	chr11	-	79402046	79402044	79402044	GGGGTAAATGACTTGCACATGAACACAACTAGACTGTGAGCTTCTAGAGGGCAGGGACCTTACCC	GGGGTAAATGACTTGCACATGAACACAACTAGACGGTGAGCTTCTAGAGGGCAGGGACCTTACCC	A	C	MIR708	Ensembl:ENSG00000211997	miRNA	hsa-miR-708-5p,hsa-miR-708-3p	exon	-	-	-	-	Prediction:(Low)	rs760802299	Functional Loss	SNV	dbSNP153	35..35	33	-	-	-	Human_RBP_ID_1355303,Human_RBP_ID_5170141,Human_RBP_ID_5256078,Human_RBP_ID_17233222,Human_RBP_ID_17349480,Human_RBP_ID_17466275,Human_RBP_ID_17683019,Human_RBP_ID_21882748,Human_RBP_ID_21916175,Human_RBP_ID_24529475,Human_RBP_ID_24538499,Human_RBP_ID_24539687		Human_miRNA_ID_3131322,Human_miRNA_ID_3131353	NA
925747	RMVar_ID_925747	Human_SNP_ID_473629012	m6A	Human	chr11	-	79402046	79402044	79402044	GGGGTAAATGACTTGCACATGAACACAACTAGACTGTGAGCTTCTAGAGGGCAGGGACCTTACCC	GGGGTAAATGACTTGCACATGAACACAACTAGACCGTGAGCTTCTAGAGGGCAGGGACCTTACCC	A	G	MIR708	Ensembl:ENSG00000211997	miRNA	hsa-miR-708-5p,hsa-miR-708-3p	exon	-	-	-	-	Prediction:(Low)	rs760802299	Functional Loss	SNV	dbSNP153	35..35	33	-	-	-	Human_RBP_ID_1355303,Human_RBP_ID_5170141,Human_RBP_ID_5256078,Human_RBP_ID_17233222,Human_RBP_ID_17349480,Human_RBP_ID_17466275,Human_RBP_ID_17683019,Human_RBP_ID_21882748,Human_RBP_ID_21916175,Human_RBP_ID_24529475,Human_RBP_ID_24538499,Human_RBP_ID_24539687		Human_miRNA_ID_3131322,Human_miRNA_ID_3131353	NA
925748	RMVar_ID_925748	Human_SNP_ID_473629013	m6A	Human	chr11	-	79402046	79402044	79402044	GGGGTAAATGACTTGCACATGAACACAACTAGACTGTGAGCTTCTAGAGGGCAGGGACCTTACCC	GGGGTAAATGACTTGCACATGAACACAACTAGACAGTGAGCTTCTAGAGGGCAGGGACCTTACCC	A	T	MIR708	Ensembl:ENSG00000211997	miRNA	hsa-miR-708-5p,hsa-miR-708-3p	exon	-	-	-	-	Prediction:(Low)	rs760802299	Functional Loss	SNV	dbSNP153	35..35	33	-	-	-	Human_RBP_ID_1355303,Human_RBP_ID_5170141,Human_RBP_ID_5256078,Human_RBP_ID_17233222,Human_RBP_ID_17349480,Human_RBP_ID_17466275,Human_RBP_ID_17683019,Human_RBP_ID_21882748,Human_RBP_ID_21916175,Human_RBP_ID_24529475,Human_RBP_ID_24538499,Human_RBP_ID_24539687		Human_miRNA_ID_3131322,Human_miRNA_ID_3131353	NA
925749	RMVar_ID_925749	Human_SNP_ID_473629014	m6A	Human	chr11	-	79402046	79402046	79402046	GGGGTAAATGACTTGCACATGAACACAACTAGACTGTGAGCTTCTAGAGGGCAGGGACCTTACCC	GGGGTAAATGACTTGCACATGAACACAACTAGTCTGTGAGCTTCTAGAGGGCAGGGACCTTACCC	T	A	MIR708	Ensembl:ENSG00000211997	miRNA	hsa-miR-708-5p,hsa-miR-708-3p	exon	-	-	-	-	Prediction:(Low)	rs1175971857	Functional Loss	SNV	dbSNP153	33..33	33	-	-	-	Human_RBP_ID_1355303,Human_RBP_ID_5170141,Human_RBP_ID_5256078,Human_RBP_ID_17233222,Human_RBP_ID_17349480,Human_RBP_ID_17466275,Human_RBP_ID_17683019,Human_RBP_ID_21882748,Human_RBP_ID_21916175,Human_RBP_ID_24529475,Human_RBP_ID_24538499,Human_RBP_ID_24539687		Human_miRNA_ID_3131322,Human_miRNA_ID_3131353	NA
925750	RMVar_ID_925750	Human_SNP_ID_473629016	m6A	Human	chr11	-	79402068	79402049	79402049	CAAGGAGCTTACAATCTAGCTGGGGGTAAATGACTTGCACATGAACACAACTAGACTGTGAGCTT	CAAGGAGCTTACAATCTAGCTGGGGGTAAATGACTTGCACATGAACACAACGAGACTGTGAGCTT	A	C	MIR708	Ensembl:ENSG00000211997	miRNA	hsa-miR-708-5p,hsa-miR-708-3p	exon	-	-	-	-	Prediction:(Low)	rs770860828	Functional Gain	SNV	dbSNP153	52..52	33	-	-	-	Human_RBP_ID_5256078			NA
934017	RMVar_ID_934017	Human_SNP_ID_514226697	m6A	Human	chr12	+	104591691	104591693	104591693	CCCACAGCAGGGCTGGAAAGCACACCTGTGGGACTTCTGGCCTTGACTTGACTCTTTCCAGATAT	CCCACAGCAGGGCTGGAAAGCACACCTGTGGGACCTCTGGCCTTGACTTGACTCTTTCCAGATAT	T	C	MIR3922	Ensembl:ENSG00000264295	miRNA	hsa-miR-3922-5p,hsa-miR-3922-3p	exon	-	-	-	-	Prediction:(Low)	rs963932535	Functional Loss	SNV	dbSNP153	35..35	33	-	-	-	Human_RBP_ID_5174026			NA		RMVar_hsa_circ_117559,RMVar_hsa_circ_159411,RMVar_hsa_circ_96534,RMVar_hsa_circ_159410
936306	RMVar_ID_936306	Human_SNP_ID_491130365	m6A	Human	chr12	+	12764676	12764678	12764678	TTCTCGGTGAGTGCGTTTCCAAGTGTGAAGGGACCCTTCCTGTAGTGTCTTATATACAATACAGT	TTCTCGGTGAGTGCGTTTCCAAGTGTGAAGGGACTCTTCCTGTAGTGTCTTATATACAATACAGT	C	T	MIR613	Ensembl:ENSG00000207983	miRNA	hsa-miR-613	exon	-	-	-	-	Prediction:(Low)	rs775155989	Functional Gain	SNV	dbSNP153	35..35	33	-	-	-				NA
938299	RMVar_ID_938299	Human_SNP_ID_516063674	m6A	Human	chr12	-	112163279	112163277	112163277	GTAGGTGGGGCTCCAGGGCTCCTGACACCTGGACCTCTCCTCCCCAGGCCCACACCATGTACCAA	GTAGGTGGGGCTCCAGGGCTCCTGACACCTGGACTTCTCCTCCCCAGGCCCACACCATGTACCAA	G	A	MIR6861	Ensembl:ENSG00000283793	miRNA	hsa-miR-6861-5p,hsa-miR-6861-3p	exon	-	-	-	-	Prediction:(Low)	rs1323523922	Functional Gain	SNV	dbSNP153	35..35	33	-	-	-				NA		RMVar_hsa_circ_266793,RMVar_hsa_circ_269340,RMVar_hsa_circ_265564
938788	RMVar_ID_938788	Human_SNP_ID_516333730	m6A	Human	chr12	+	113291559	113291561	113291561	CCGGGGCCATGGAGCAGCCTGTGTAGACGGGGACCTGCCCTGCATGGGCACCCCCTCACTGGCTG	CCGGGGCCATGGAGCAGCCTGTGTAGACGGGGACGTGCCCTGCATGGGCACCCCCTCACTGGCTG	C	G	MIR6762	Ensembl:ENSG00000274822	miRNA	hsa-miR-6762-5p,hsa-miR-6762-3p	exon	-	-	-	-	Prediction:(Low)	rs1311682409	Functional Gain	SNV	dbSNP153	35..35	33	-	-	-				NA		RMVar_hsa_circ_84130,RMVar_hsa_circ_160332,RMVar_hsa_circ_86234,RMVar_hsa_circ_160344,RMVar_hsa_circ_27023,RMVar_hsa_circ_160348,RMVar_hsa_circ_123699,RMVar_hsa_circ_42539
940411	RMVar_ID_940411	Human_SNP_ID_518194939	m6A	Human	chr12	+	120723239	120723239	120723239	GGATGAGGACAGTGTGTCCTGAAATTCACAGGACTGACTCCTCACCCCAGTGCACGAGGATTCCT	GGATGAGGACAGTGTGTCCTGAAATTCACAGGGCTGACTCCTCACCCCAGTGCACGAGGATTCCT	A	G	MIR4700	Ensembl:ENSG00000284143	miRNA	hsa-miR-4700-5p,hsa-miR-4700-3p	exon	-	-	-	-	Prediction:(Low)	rs1304645524	Functional Loss	SNV	dbSNP153	33..33	33	-	-	-	Human_RBP_ID_990170,Human_RBP_ID_1466149,Human_RBP_ID_8777197,Human_RBP_ID_8940951,Human_RBP_ID_9277171,Human_RBP_ID_11845274,Human_RBP_ID_17811217		Human_miRNA_ID_641753,Human_miRNA_ID_1328602	NA		RMVar_hsa_circ_117258,RMVar_hsa_circ_160843,RMVar_hsa_circ_160845,RMVar_hsa_circ_104533,RMVar_hsa_circ_160847,RMVar_hsa_circ_377534
940412	RMVar_ID_940412	Human_SNP_ID_518194941	m6A	Human	chr12	+	120723239	120723241	120723241	GGATGAGGACAGTGTGTCCTGAAATTCACAGGACTGACTCCTCACCCCAGTGCACGAGGATTCCT	GGATGAGGACAGTGTGTCCTGAAATTCACAGGACGGACTCCTCACCCCAGTGCACGAGGATTCCT	T	G	MIR4700	Ensembl:ENSG00000284143	miRNA	hsa-miR-4700-5p,hsa-miR-4700-3p	exon	-	-	-	-	Prediction:(Low)	rs1368485232	Functional Loss	SNV	dbSNP153	35..35	33	-	-	-	Human_RBP_ID_990170,Human_RBP_ID_1466149,Human_RBP_ID_8777197,Human_RBP_ID_8940951,Human_RBP_ID_9277171,Human_RBP_ID_11845274,Human_RBP_ID_17811217		Human_miRNA_ID_641753,Human_miRNA_ID_1328602	NA		RMVar_hsa_circ_117258,RMVar_hsa_circ_160843,RMVar_hsa_circ_160845,RMVar_hsa_circ_104533,RMVar_hsa_circ_160847,RMVar_hsa_circ_377534
940413	RMVar_ID_940413	Human_SNP_ID_518194941	m6A	Human	chr12	+	120723243	120723241	120723241	GAGGACAGTGTGTCCTGAAATTCACAGGACTGACTCCTCACCCCAGTGCACGAGGATTCCTGTGG	GAGGACAGTGTGTCCTGAAATTCACAGGACGGACTCCTCACCCCAGTGCACGAGGATTCCTGTGG	T	G	MIR4700	Ensembl:ENSG00000284143	miRNA	hsa-miR-4700-5p,hsa-miR-4700-3p	exon	-	-	-	-	Prediction:(Low)	rs1368485232	Functional Gain	SNV	dbSNP153	31..31	33	-	-	-	Human_RBP_ID_1466149,Human_RBP_ID_8777197,Human_RBP_ID_8940951,Human_RBP_ID_11845274,Human_RBP_ID_17811217		Human_miRNA_ID_641753,Human_miRNA_ID_2794415,Human_miRNA_ID_2794881,Human_miRNA_ID_2795348,Human_miRNA_ID_3139787,Human_miRNA_ID_3139796,Human_miRNA_ID_3139805	NA		RMVar_hsa_circ_117258,RMVar_hsa_circ_160843,RMVar_hsa_circ_160845,RMVar_hsa_circ_104533,RMVar_hsa_circ_160847,RMVar_hsa_circ_377534
942023	RMVar_ID_942023	Human_SNP_ID_518956818	m6A	Human	chr12	+	123536428	123536411	123536411	GAGTTCTAGTCTAGCCTGAGCAATGTAGGTAGACTGTTTCTAAAAAAATAAAAAGTTAAAAAAAT	GAGTTCTAGTCTAGCGTGAGCAATGTAGGTAGACTGTTTCTAAAAAAATAAAAAGTTAAAAAAAT	C	G	MIR3908	Ensembl:ENSG00000266655	miRNA	hsa-miR-3908	exon	-	-	-	-	Prediction:(Low)	rs1221856532	Functional Loss	SNV	dbSNP153	16..16	33	-	-	-				NA
942024	RMVar_ID_942024	Human_SNP_ID_518956821	m6A	Human	chr12	+	123536428	123536436	123536437	GAGTTCTAGTCTAGCCTGAGCAATGTAGGTAGACTGTTTCTAAAAAAATAAAAAGTTAAAAAAAT	GAGTTCTAGTCTAGCCTGAGCAATGTAGGTAGACTGTTTCT_AAAAAATAAAAAGTTAAAAAAAT	TA	T	MIR3908	Ensembl:ENSG00000266655	miRNA	hsa-miR-3908	exon	-	-	-	-	Prediction:(Low)	rs948629581	Functional Loss	DEL	dbSNP153	42..42	33	-	-	-				NA
942025	RMVar_ID_942025	Human_SNP_ID_518956825	m6A	Human	chr12	+	123536428	123536449	123536449	GAGTTCTAGTCTAGCCTGAGCAATGTAGGTAGACTGTTTCTAAAAAAATAAAAAGTTAAAAAAAT	GAGTTCTAGTCTAGCCTGAGCAATGTAGGTAGACTGTTTCTAAAAAAATAAAAGGTTAAAAAAAT	A	G	MIR3908	Ensembl:ENSG00000266655	miRNA	hsa-miR-3908	exon	-	-	-	-	Prediction:(Low)	rs1368976438	Functional Loss	SNV	dbSNP153	54..54	33	-	-	-				NA
942026	RMVar_ID_942026	Human_SNP_ID_518956828	m6A	Human	chr12	+	123536428	123536453	123536453	GAGTTCTAGTCTAGCCTGAGCAATGTAGGTAGACTGTTTCTAAAAAAATAAAAAGTTAAAAAAAT	GAGTTCTAGTCTAGCCTGAGCAATGTAGGTAGACTGTTTCTAAAAAAATAAAAAGTTTAAAAAAT	A	T	MIR3908	Ensembl:ENSG00000266655	miRNA	hsa-miR-3908	exon	-	-	-	-	Prediction:(Low)	rs1313547982	Functional Loss	SNV	dbSNP153	58..58	33	-	-	-				NA
944739	RMVar_ID_944739	Human_SNP_ID_521388064	m6A	Human	chr12	+	132582028	132582030	132582030	GTTCTCCTGGGGAGTGGCTGGGGAGCAGACAGACCCAACCTCATGCTCCCCGGCCTCTGCCCCCA	GTTCTCCTGGGGAGTGGCTGGGGAGCAGACAGACTCAACCTCATGCTCCCCGGCCTCTGCCCCCA	C	T	MIR6763	Ensembl:ENSG00000277052	miRNA	hsa-miR-6763-5p,hsa-miR-6763-3p	exon	-	-	-	-	Prediction:(Low)	rs1263394247	Functional Gain	SNV	dbSNP153	35..35	33	-	-	-	Human_RBP_ID_5349068,Human_RBP_ID_22645714			NA		RMVar_hsa_circ_80836,RMVar_hsa_circ_80489,RMVar_hsa_circ_161791,RMVar_hsa_circ_297338,RMVar_hsa_circ_161792
949732	RMVar_ID_949732	Human_SNP_ID_500059875	m6A	Human	chr12	-	47364214	47364193	47364221	GCAGTCTGAAAATACAAAATGGAAAATTCCAGACTGTGGCTGACCAGAGGTAACTGAAACCTCAG	GCAGTCTGAAAATACAAAATGGAAA____________________________CTGAAACCTCAG	GTTACCTCTGGTCAGCCACAGTCTGGAAT	G	MIR4494	Ensembl:ENSG00000264906	miRNA	hsa-miR-4494	exon	-	-	-	-	Prediction:(Low)	rs1328443867	Functional Loss	DEL	dbSNP153	26..53	33	-	-	-				NA
949733	RMVar_ID_949733	Human_SNP_ID_500059880	m6A	Human	chr12	-	47364214	47364212	47364212	GCAGTCTGAAAATACAAAATGGAAAATTCCAGACTGTGGCTGACCAGAGGTAACTGAAACCTCAG	GCAGTCTGAAAATACAAAATGGAAAATTCCAGACCGTGGCTGACCAGAGGTAACTGAAACCTCAG	A	G	MIR4494	Ensembl:ENSG00000264906	miRNA	hsa-miR-4494	exon	-	-	-	-	Prediction:(Low)	rs1226401866	Functional Loss	SNV	dbSNP153	35..35	33	-	-	-				NA
953026	RMVar_ID_953026	Human_SNP_ID_505642339	m6A	Human	chr12	+	69584750	69584753	69584753	AAAACTGTCTATAATAAACTGAAATATTTGGGACTGATCTTGATGTCTGCCAAGGTTTTGGCAGA	AAAACTGTCTATAATAAACTGAAATATTTGGGACTCATCTTGATGTCTGCCAAGGTTTTGGCAGA	G	C	MIR3913-2	Ensembl:ENSG00000283677	miRNA	hsa-miR-3913-5p,hsa-miR-3913-3p	exon	-	-	-	-	Prediction:(Low)	rs1227888501	Functional Loss	SNV	dbSNP153	36..36	33	-	-	-				NA
953027	RMVar_ID_953027	Human_SNP_ID_505642340	m6A	Human	chr12	-	69584795	69584756	69584774	GTCTTTGTTTATAATAAACTGAAATATTTGGGACTGATCTTGATGTCTGCCAAAACCTTGGCAGA	GTCTTTGTTTATAATAAACTGAAATATTTGGGACTGATCTTGATGTCTGCCAA____________	CTTGATGTCTGCCAAGGTT	C	MIR3913-1	Ensembl:ENSG00000264405	miRNA	hsa-miR-3913-5p,hsa-miR-3913-3p	exon	-	-	-	-	Prediction:(Low)	rs1454562955	Functional Loss	DEL	dbSNP153	54..65	33	-	-	-				NA
953028	RMVar_ID_953028	Human_SNP_ID_505642346	m6A	Human	chr12	-	69584795	69584766	69584779	GTCTTTGTTTATAATAAACTGAAATATTTGGGACTGATCTTGATGTCTGCCAAAACCTTGGCAGA	GTCTTTGTTTATAATAAACTGAAATATTTGGGACTGATCTTGATGTCT_____________CAGA	GCCAAGGTTTTGGC	G	MIR3913-1	Ensembl:ENSG00000264405	miRNA	hsa-miR-3913-5p,hsa-miR-3913-3p	exon	-	-	-	-	Prediction:(Low)	rs1400358110	Functional Loss	DEL	dbSNP153	49..61	33	-	-	-				NA
953029	RMVar_ID_953029	Human_SNP_ID_505642347	m6A	Human	chr12	-	69584795	69584766	69584767	GTCTTTGTTTATAATAAACTGAAATATTTGGGACTGATCTTGATGTCTGCCAAAACCTTGGCAGA	GTCTTTGTTTATAATAAACTGAAATATTTGGGACTGATCTTGATGTCTGCCAAAACCTTG_CAGA	GC	G	MIR3913-1	Ensembl:ENSG00000264405	miRNA	hsa-miR-3913-5p,hsa-miR-3913-3p	exon	-	-	-	-	Prediction:(Low)	rs1414074061	Functional Loss	DEL	dbSNP153	61..61	33	-	-	-				NA
953030	RMVar_ID_953030	Human_SNP_ID_505642348	m6A	Human	chr12	-	69584795	69584769	69584777	GTCTTTGTTTATAATAAACTGAAATATTTGGGACTGATCTTGATGTCTGCCAAAACCTTGGCAGA	GTCTTTGTTTATAATAAACTGAAATATTTGGGACTGATCTTGATGTCTGC________TGGCAGA	AAGGTTTTG	A	MIR3913-1	Ensembl:ENSG00000264405	miRNA	hsa-miR-3913-5p,hsa-miR-3913-3p	exon	-	-	-	-	Prediction:(Low)	rs1169945379	Functional Loss	DEL	dbSNP153	51..58	33	-	-	-				NA
953031	RMVar_ID_953031	Human_SNP_ID_505642349	m6A	Human	chr12	-	69584795	69584770	69584774	GTCTTTGTTTATAATAAACTGAAATATTTGGGACTGATCTTGATGTCTGCCAAAACCTTGGCAGA	GTCTTTGTTTATAATAAACTGAAATATTTGGGACTGATCTTGATGTCTGCCAA____TTGGCAGA	AGGTT	A	MIR3913-1	Ensembl:ENSG00000264405	miRNA	hsa-miR-3913-5p,hsa-miR-3913-3p	exon	-	-	-	-	Prediction:(Low)	rs1346693441	Functional Loss	DEL	dbSNP153	54..57	33	-	-	-				NA
953032	RMVar_ID_953032	Human_SNP_ID_505642350	m6A	Human	chr12	-	69584795	69584770	69584771	GTCTTTGTTTATAATAAACTGAAATATTTGGGACTGATCTTGATGTCTGCCAAAACCTTGGCAGA	GTCTTTGTTTATAATAAACTGAAATATTTGGGACTGATCTTGATGTCTGCCAAAAC_TTGGCAGA	AG	A	MIR3913-1	Ensembl:ENSG00000264405	miRNA	hsa-miR-3913-5p,hsa-miR-3913-3p	exon	-	-	-	-	Prediction:(Low)	rs1565796148	Functional Loss	DEL	dbSNP153	57..57	33	-	-	-				NA
953033	RMVar_ID_953033	Human_SNP_ID_505642351	m6A	Human	chr12	-	69584795	69584771	69584771	GTCTTTGTTTATAATAAACTGAAATATTTGGGACTGATCTTGATGTCTGCCAAAACCTTGGCAGA	GTCTTTGTTTATAATAAACTGAAATATTTGGGACTGATCTTGATGTCTGCCAAAACTTTGGCAGA	G	A	MIR3913-1	Ensembl:ENSG00000264405	miRNA	hsa-miR-3913-5p,hsa-miR-3913-3p	exon	-	-	-	-	Prediction:(Low)	rs558868232	Functional Loss	SNV	dbSNP153	57..57	33	-	-	-				NA
953034	RMVar_ID_953034	Human_SNP_ID_505642352	m6A	Human	chr12	-	69584795	69584772	69584772	GTCTTTGTTTATAATAAACTGAAATATTTGGGACTGATCTTGATGTCTGCCAAAACCTTGGCAGA	GTCTTTGTTTATAATAAACTGAAATATTTGGGACTGATCTTGATGTCTGCCAAAATCTTGGCAGA	G	A	MIR3913-1	Ensembl:ENSG00000264405	miRNA	hsa-miR-3913-5p,hsa-miR-3913-3p	exon	-	-	-	-	Prediction:(Low)	rs577077044	Functional Loss	SNV	dbSNP153	56..56	33	-	-	-				NA
953035	RMVar_ID_953035	Human_SNP_ID_505642354	m6A	Human	chr12	-	69584795	69584774	69584774	GTCTTTGTTTATAATAAACTGAAATATTTGGGACTGATCTTGATGTCTGCCAAAACCTTGGCAGA	GTCTTTGTTTATAATAAACTGAAATATTTGGGACTGATCTTGATGTCTGCCAAGACCTTGGCAGA	T	C	MIR3913-1	Ensembl:ENSG00000264405	miRNA	hsa-miR-3913-5p,hsa-miR-3913-3p	exon	-	-	-	-	Prediction:(Low)	rs556307588	Functional Loss	SNV	dbSNP153	54..54	33	-	-	-				NA
953036	RMVar_ID_953036	Human_SNP_ID_505642355	m6A	Human	chr12	-	69584795	69584774	69584774	GTCTTTGTTTATAATAAACTGAAATATTTGGGACTGATCTTGATGTCTGCCAA____AACCTTGG	GTCTTTGTTTATAATAAACTGAAATATTTGGGACTGATCTTGATGTCTGCCAAGGTTAACCTTGG	T	TAACC	MIR3913-1	Ensembl:ENSG00000264405	miRNA	hsa-miR-3913-5p,hsa-miR-3913-3p	exon	-	-	-	-	Prediction:(Low)	rs1462995429	Functional Loss	INS	dbSNP153	54..57	33	-	-	-				NA
953037	RMVar_ID_953037	Human_SNP_ID_505642357	m6A	Human	chr12	-	69584795	69584776	69584776	GTCTTTGTTTATAATAAACTGAAATATTTGGGACTGATCTTGATGTCTGCCAAAACCTTGGCAGA	GTCTTTGTTTATAATAAACTGAAATATTTGGGACTGATCTTGATGTCTGCCCAAACCTTGGCAGA	T	G	MIR3913-1	Ensembl:ENSG00000264405	miRNA	hsa-miR-3913-5p,hsa-miR-3913-3p	exon	-	-	-	-	Prediction:(Low)	rs574861463	Functional Loss	SNV	dbSNP153	52..52	33	-	-	-				NA
953038	RMVar_ID_953038	Human_SNP_ID_505642360	m6A	Human	chr12	-	69584795	69584786	69584786	GTCTTTGTTTATAATAAACTGAAATATTTGGGACTGATCTTGATGTCTGCCAAAACCTTGGCAGA	GTCTTTGTTTATAATAAACTGAAATATTTGGGACTGATCTTTATGTCTGCCAAAACCTTGGCAGA	C	A	MIR3913-1	Ensembl:ENSG00000264405	miRNA	hsa-miR-3913-5p,hsa-miR-3913-3p	exon	-	-	-	-	Prediction:(Low)	rs1252223113	Functional Loss	SNV	dbSNP153	42..42	33	-	-	-				NA
953039	RMVar_ID_953039	Human_SNP_ID_505642361	m6A	Human	chr12	-	69584795	69584792	69584792	GTCTTTGTTTATAATAAACTGAAATATTTGGGACTGATCTTGATGTCTGCCAAAACCTTGGCAGA	GTCTTTGTTTATAATAAACTGAAATATTTGGGACTCATCTTGATGTCTGCCAAAACCTTGGCAGA	C	G	MIR3913-1	Ensembl:ENSG00000264405	miRNA	hsa-miR-3913-5p,hsa-miR-3913-3p	exon	-	-	-	-	Prediction:(Low)	rs1297472396	Functional Loss	SNV	dbSNP153	36..36	33	-	-	-				NA
954484	RMVar_ID_954484	Human_SNP_ID_508411898	m6A	Human	chr12	-	80832612	80832614	80832614	GAAGCTACCATAAGCCATCATAAGGAGCCTAGACTTCCCATTTGAAGGTGGCCATTTCCTACCAC	GAAGCTACCATAAGCCATCATAAGGAGCCTGGACTTCCCATTTGAAGGTGGCCATTTCCTACCAC	T	C	MIR617	Ensembl:ENSG00000207763	miRNA	hsa-miR-617	exon	-	-	-	-	Prediction:(Low)	rs1330091581	Functional Gain	SNV	dbSNP153	31..31	33	-	-	-	Human_RBP_ID_17240858,Human_RBP_ID_17356384,Human_RBP_ID_17474018,Human_RBP_ID_21884351,Human_RBP_ID_21918391,Human_RBP_ID_24529859,Human_RBP_ID_24538565,Human_RBP_ID_24539752		Human_miRNA_ID_3142178	NA		RMVar_hsa_circ_2411,RMVar_hsa_circ_54785
955926	RMVar_ID_955926	Human_SNP_ID_511787944	m6A	Human	chr12	-	94571318	94571296	94571299	ATTGTGCGGACTCGTGTGTAAGAAAAACTAGGACTGTGTGGTGTAAATAACTACAATTCTCTTAA	ATTGTGCGGACTCGTGTGTAAGAAAAACTAGGACTGTGTGGTGTAAATAAC___AATTCTCTTAA	TGTA	T	MIR7844	Ensembl:ENSG00000283818	miRNA	hsa-miR-7844-5p	exon	-	-	-	-	Prediction:(Low)	rs779938782	Functional Gain	DEL	dbSNP153	52..54	33	-	-	-	Human_RBP_ID_23579269			NA
955927	RMVar_ID_955927	Human_SNP_ID_511787948	m6A	Human	chr12	-	94571318	94571312	94571312	ATTGTGCGGACTCGTGTGTAAGAAAAACTAGGACTGTGTGGTGTAAATAACTACAATTCTCTTAA	ATTGTGCGGACTCGTGTGTAAGAAAAACTAGGACTGTGGGGTGTAAATAACTACAATTCTCTTAA	A	C	MIR7844	Ensembl:ENSG00000283818	miRNA	hsa-miR-7844-5p	exon	-	-	-	-	Prediction:(Low)	rs765785616	Functional Gain	SNV	dbSNP153	39..39	33	-	-	-	Human_RBP_ID_23579269			NA
955928	RMVar_ID_955928	Human_SNP_ID_511787952	m6A	Human	chr12	-	94571318	94571322	94571322	ATTGTGCGGACTCGTGTGTAAGAAAAACTAGGACTGTGTGGTGTAAATAACTACAATTCTCTTAA	ATTGTGCGGACTCGTGTGTAAGAAAAACAAGGACTGTGTGGTGTAAATAACTACAATTCTCTTAA	A	T	MIR7844	Ensembl:ENSG00000283818	miRNA	hsa-miR-7844-5p	exon	-	-	-	-	Prediction:(Low)	rs1270429504	Functional Gain	SNV	dbSNP153	29..29	33	-	-	-	Human_RBP_ID_23579269			NA
955951	RMVar_ID_955951	Human_SNP_ID_511850943	m6A	Human	chr12	+	94834439	94834407	94834407	CCACTACTACAGGACCATCGAGGACCTGCGGGACAAGATTCTTGGTGCCACCATTGAGAACGCCA	ACACTACTACAGGACCATCGAGGACCTGCGGGACAAGATTCTTGGTGCCACCATTGAGAACGCCA	C	A	MIR492	Ensembl:ENSG00000283998	miRNA	hsa-miR-492	exon	-	-	-	-	Prediction:(Low)	rs1228194149	Functional Loss	SNV	dbSNP153	1..1	33	-	-	-	Human_RBP_ID_3421069,Human_RBP_ID_5093735,Human_RBP_ID_8787498,Human_RBP_ID_21918443			NA
955952	RMVar_ID_955952	Human_SNP_ID_511850945	m6A	Human	chr12	+	94834439	94834408	94834408	CCACTACTACAGGACCATCGAGGACCTGCGGGACAAGATTCTTGGTGCCACCATTGAGAACGCCA	CTACTACTACAGGACCATCGAGGACCTGCGGGACAAGATTCTTGGTGCCACCATTGAGAACGCCA	C	T	MIR492	Ensembl:ENSG00000283998	miRNA	hsa-miR-492	exon	-	-	-	-	Prediction:(Low)	rs750996421	Functional Loss	SNV	dbSNP153	2..2	33	-	-	-	Human_RBP_ID_3421069,Human_RBP_ID_5093735,Human_RBP_ID_8787498,Human_RBP_ID_21918443			NA
955953	RMVar_ID_955953	Human_SNP_ID_511850947	m6A	Human	chr12	+	94834439	94834413	94834413	CCACTACTACAGGACCATCGAGGACCTGCGGGACAAGATTCTTGGTGCCACCATTGAGAACGCCA	CCACTATTACAGGACCATCGAGGACCTGCGGGACAAGATTCTTGGTGCCACCATTGAGAACGCCA	C	T	MIR492	Ensembl:ENSG00000283998	miRNA	hsa-miR-492	exon	-	-	-	-	Prediction:(Low)	rs758732322	Functional Loss	SNV	dbSNP153	7..7	33	-	-	-	Human_RBP_ID_3421069,Human_RBP_ID_5093735,Human_RBP_ID_8787498,Human_RBP_ID_21918443			NA
955954	RMVar_ID_955954	Human_SNP_ID_511850948	m6A	Human	chr12	+	94834439	94834417	94834417	CCACTACTACAGGACCATCGAGGACCTGCGGGACAAGATTCTTGGTGCCACCATTGAGAACGCCA	CCACTACTACTGGACCATCGAGGACCTGCGGGACAAGATTCTTGGTGCCACCATTGAGAACGCCA	A	T	MIR492	Ensembl:ENSG00000283998	miRNA	hsa-miR-492	exon	-	-	-	-	Prediction:(Low)	rs1437902375	Functional Loss	SNV	dbSNP153	11..11	33	-	-	-	Human_RBP_ID_3421069,Human_RBP_ID_5093735,Human_RBP_ID_8787498,Human_RBP_ID_21918443			NA
955955	RMVar_ID_955955	Human_SNP_ID_511850949	m6A	Human	chr12	+	94834439	94834418	94834418	CCACTACTACAGGACCATCGAGGACCTGCGGGACAAGATTCTTGGTGCCACCATTGAGAACGCCA	CCACTACTACAAGACCATCGAGGACCTGCGGGACAAGATTCTTGGTGCCACCATTGAGAACGCCA	G	A	MIR492	Ensembl:ENSG00000283998	miRNA	hsa-miR-492	exon	-	-	-	-	Prediction:(Low)	rs765025986	Functional Loss	SNV	dbSNP153	12..12	33	-	-	-	Human_RBP_ID_3421069,Human_RBP_ID_5093735,Human_RBP_ID_8787498,Human_RBP_ID_21918443			NA
955956	RMVar_ID_955956	Human_SNP_ID_511850950	m6A	Human	chr12	+	94834439	94834419	94834419	CCACTACTACAGGACCATCGAGGACCTGCGGGACAAGATTCTTGGTGCCACCATTGAGAACGCCA	CCACTACTACAGAACCATCGAGGACCTGCGGGACAAGATTCTTGGTGCCACCATTGAGAACGCCA	G	A	MIR492	Ensembl:ENSG00000283998	miRNA	hsa-miR-492	exon	-	-	-	-	Prediction:(Low)	rs1294734191	Functional Loss	SNV	dbSNP153	13..13	33	-	-	-	Human_RBP_ID_3421069,Human_RBP_ID_5093735,Human_RBP_ID_8787498,Human_RBP_ID_21918443			NA
955957	RMVar_ID_955957	Human_SNP_ID_511850952	m6A	Human	chr12	+	94834439	94834425	94834425	CCACTACTACAGGACCATCGAGGACCTGCGGGACAAGATTCTTGGTGCCACCATTGAGAACGCCA	CCACTACTACAGGACCATTGAGGACCTGCGGGACAAGATTCTTGGTGCCACCATTGAGAACGCCA	C	T	MIR492	Ensembl:ENSG00000283998	miRNA	hsa-miR-492	exon	-	-	-	-	Prediction:(Low)	rs751948131	Functional Loss	SNV	dbSNP153	19..19	33	-	-	-	Human_RBP_ID_3421069,Human_RBP_ID_5093735,Human_RBP_ID_8787498,Human_RBP_ID_21918443			NA
955958	RMVar_ID_955958	Human_SNP_ID_511850956	m6A	Human	chr12	+	94834439	94834431	94834431	CCACTACTACAGGACCATCGAGGACCTGCGGGACAAGATTCTTGGTGCCACCATTGAGAACGCCA	CCACTACTACAGGACCATCGAGGAACTGCGGGACAAGATTCTTGGTGCCACCATTGAGAACGCCA	C	A	MIR492	Ensembl:ENSG00000283998	miRNA	hsa-miR-492	exon	-	-	-	-	Prediction:(Low)	rs1255236005	Functional Loss	SNV	dbSNP153	25..25	33	-	-	-	Human_RBP_ID_3421069,Human_RBP_ID_5093735,Human_RBP_ID_8787498,Human_RBP_ID_21918443			NA
955959	RMVar_ID_955959	Human_SNP_ID_511850957	m6A	Human	chr12	+	94834439	94834432	94834432	CCACTACTACAGGACCATCGAGGACCTGCGGGACAAGATTCTTGGTGCCACCATTGAGAACGCCA	CCACTACTACAGGACCATCGAGGACATGCGGGACAAGATTCTTGGTGCCACCATTGAGAACGCCA	C	A	MIR492	Ensembl:ENSG00000283998	miRNA	hsa-miR-492	exon	-	-	-	-	Prediction:(Low)	rs1035590241	Functional Loss	SNV	dbSNP153	26..26	33	-	-	-	Human_RBP_ID_3421069,Human_RBP_ID_5093735,Human_RBP_ID_8787498,Human_RBP_ID_21918443			NA
955960	RMVar_ID_955960	Human_SNP_ID_511850961	m6A	Human	chr12	+	94834439	94834435	94834435	CCACTACTACAGGACCATCGAGGACCTGCGGGACAAGATTCTTGGTGCCACCATTGAGAACGCCA	CCACTACTACAGGACCATCGAGGACCTGTGGGACAAGATTCTTGGTGCCACCATTGAGAACGCCA	C	T	MIR492	Ensembl:ENSG00000283998	miRNA	hsa-miR-492	exon	-	-	-	-	Prediction:(Low)	rs761376697	Functional Loss	SNV	dbSNP153	29..29	33	-	-	-	Human_RBP_ID_3421069,Human_RBP_ID_5093735,Human_RBP_ID_8787498,Human_RBP_ID_21918443			NA
955961	RMVar_ID_955961	Human_SNP_ID_511850963	m6A	Human	chr12	+	94834439	94834438	94834438	CCACTACTACAGGACCATCGAGGACCTGCGGGACAAGATTCTTGGTGCCACCATTGAGAACGCCA	CCACTACTACAGGACCATCGAGGACCTGCGGAACAAGATTCTTGGTGCCACCATTGAGAACGCCA	G	A	MIR492	Ensembl:ENSG00000283998	miRNA	hsa-miR-492	exon	-	-	-	-	Prediction:(Low)	rs745846344	Functional Loss	SNV	dbSNP153	32..32	33	-	-	-	Human_RBP_ID_3421069,Human_RBP_ID_5093735,Human_RBP_ID_8787498,Human_RBP_ID_21918443			NA
955962	RMVar_ID_955962	Human_SNP_ID_511850964	m6A	Human	chr12	+	94834439	94834442	94834442	CCACTACTACAGGACCATCGAGGACCTGCGGGACAAGATTCTTGGTGCCACCATTGAGAACGCCA	CCACTACTACAGGACCATCGAGGACCTGCGGGACACGATTCTTGGTGCCACCATTGAGAACGCCA	A	C	MIR492	Ensembl:ENSG00000283998	miRNA	hsa-miR-492	exon	-	-	-	-	Prediction:(Low)	rs772153721	Functional Loss	SNV	dbSNP153	36..36	33	-	-	-	Human_RBP_ID_3421069,Human_RBP_ID_5093735,Human_RBP_ID_8787498,Human_RBP_ID_21918443			NA
955963	RMVar_ID_955963	Human_SNP_ID_511850967	m6A	Human	chr12	+	94834439	94834450	94834450	CCACTACTACAGGACCATCGAGGACCTGCGGGACAAGATTCTTGGTGCCACCATTGAGAACGCCA	CCACTACTACAGGACCATCGAGGACCTGCGGGACAAGATTCTTTGTGCCACCATTGAGAACGCCA	G	T	MIR492	Ensembl:ENSG00000283998	miRNA	hsa-miR-492	exon	-	-	-	-	Prediction:(Low)	rs775385140	Functional Loss	SNV	dbSNP153	44..44	33	-	-	-	Human_RBP_ID_3421069,Human_RBP_ID_5093735,Human_RBP_ID_8787498,Human_RBP_ID_21918443			NA
955964	RMVar_ID_955964	Human_SNP_ID_511850968	m6A	Human	chr12	+	94834439	94834455	94834455	CCACTACTACAGGACCATCGAGGACCTGCGGGACAAGATTCTTGGTGCCACCATTGAGAACGCCA	CCACTACTACAGGACCATCGAGGACCTGCGGGACAAGATTCTTGGTGCTACCATTGAGAACGCCA	C	T	MIR492	Ensembl:ENSG00000283998	miRNA	hsa-miR-492	exon	-	-	-	-	Prediction:(Low)	rs941314901	Functional Loss	SNV	dbSNP153	49..49	33	-	-	-	Human_RBP_ID_3421069,Human_RBP_ID_5093735,Human_RBP_ID_8787498,Human_RBP_ID_21918443			NA
955965	RMVar_ID_955965	Human_SNP_ID_511850971	m6A	Human	chr12	+	94834439	94834461	94834462	CCACTACTACAGGACCATCGAGGACCTGCGGGACAAGATTCTTGGTGCCACCATTGAGAACGCCA	CCACTACTACAGGACCATCGAGGACCTGCGGGACAAGATTCTTGGTGCCACCATT_AGAACGCCA	TG	T	MIR492	Ensembl:ENSG00000283998	miRNA	hsa-miR-492	exon	-	-	-	-	Prediction:(Low)	rs1565783015	Functional Loss	DEL	dbSNP153	56..56	33	-	-	-	Human_RBP_ID_3421069,Human_RBP_ID_5093735,Human_RBP_ID_8787498,Human_RBP_ID_21918443			NA
955966	RMVar_ID_955966	Human_SNP_ID_511850972	m6A	Human	chr12	+	94834439	94834463	94834463	CCACTACTACAGGACCATCGAGGACCTGCGGGACAAGATTCTTGGTGCCACCATTGAGAACGCCA	CCACTACTACAGGACCATCGAGGACCTGCGGGACAAGATTCTTGGTGCCACCATTGGGAACGCCA	A	G	MIR492	Ensembl:ENSG00000283998	miRNA	hsa-miR-492	exon	-	-	-	-	Prediction:(Low)	rs776202858	Functional Loss	SNV	dbSNP153	57..57	33	-	-	-	Human_RBP_ID_3421069,Human_RBP_ID_5093735,Human_RBP_ID_8787498,Human_RBP_ID_21918443			NA
955967	RMVar_ID_955967	Human_SNP_ID_511850973	m6A	Human	chr12	+	94834439	94834467	94834467	CCACTACTACAGGACCATCGAGGACCTGCGGGACAAGATTCTTGGTGCCACCATTGAGAACGCCA	CCACTACTACAGGACCATCGAGGACCTGCGGGACAAGATTCTTGGTGCCACCATTGAGAATGCCA	C	T	MIR492	Ensembl:ENSG00000283998	miRNA	hsa-miR-492	exon	-	-	-	-	Prediction:(Low)	rs761383919	Functional Loss	SNV	dbSNP153	61..61	33	-	-	-	Human_RBP_ID_3421069,Human_RBP_ID_5093735,Human_RBP_ID_8787498,Human_RBP_ID_21918443			NA
956429	RMVar_ID_956429	Human_SNP_ID_512504025	m6A	Human	chr12	+	97491913	97491917	97491917	TCCACCCGAGCGTCCATGGGTCAGCTATGTGGACTCTAGCTGCCAAAGGCGCTTCTCCTTCTGAA	TCCACCCGAGCGTCCATGGGTCAGCTATGTGGACTCCAGCTGCCAAAGGCGCTTCTCCTTCTGAA	T	C	MIR1251	Ensembl:ENSG00000221479	miRNA	hsa-miR-1251-5p,hsa-miR-1251-3p	exon	-	-	-	-	Prediction:(Low)	rs1042429618	Functional Loss	SNV	dbSNP153	37..37	33	-	-	-				NA		RMVar_hsa_circ_328344,RMVar_hsa_circ_23056,RMVar_hsa_circ_53218,RMVar_hsa_circ_342572,RMVar_hsa_circ_40280,RMVar_hsa_circ_66492,RMVar_hsa_circ_345987,RMVar_hsa_circ_159001,RMVar_hsa_circ_321155,RMVar_hsa_circ_343327,RMVar_hsa_circ_159002
959351	RMVar_ID_959351	Human_SNP_ID_522974642	m6A	Human	chr13	-	20433829	20433800	20433800	GGAAAAATCGCAGAGAAGACTGAGAGGAGGGAACTGGTGAGTTGTACATAGAAATGCTTTCTAAC	GGAAAAATCGCAGAGAAGACTGAGAGGAGGGAACTGGTGAGTTGTACATAGAAATGCTTTCCAAC	A	G	MIR4499	Ensembl:ENSG00000263978	miRNA	hsa-miR-4499	exon	-	-	-	-	Prediction:(Low)	rs1362405630	Functional Gain	SNV	dbSNP153	62..62	33	-	-	-				NA		RMVar_hsa_circ_301822,RMVar_hsa_circ_49902,RMVar_hsa_circ_334672,RMVar_hsa_circ_329936,RMVar_hsa_circ_162043,RMVar_hsa_circ_162044,RMVar_hsa_circ_162042
966904	RMVar_ID_966904	Human_SNP_ID_540295575	m6A	Human	chr13	+	90231193	90231191	90231191	TGAGCTGGCTGGGAAGAACCGAGAGAAGCTGGACAAGTACTGGTCTCAGCAGATTGAGGAGAGCA	TGAGCTGGCTGGGAAGAACCGAGAGAAGCTAGACAAGTACTGGTCTCAGCAGATTGAGGAGAGCA	G	A	MIR622	Ensembl:ENSG00000283783	miRNA	hsa-miR-622	exon	-	-	-	-	Prediction:(Low)	rs879106206	Functional Loss	SNV	dbSNP153	31..31	33	-	-	-				NA
966905	RMVar_ID_966905	Human_SNP_ID_540295576	m6A	Human	chr13	+	90231193	90231193	90231193	TGAGCTGGCTGGGAAGAACCGAGAGAAGCTGGACAAGTACTGGTCTCAGCAGATTGAGGAGAGCA	TGAGCTGGCTGGGAAGAACCGAGAGAAGCTGGGCAAGTACTGGTCTCAGCAGATTGAGGAGAGCA	A	G	MIR622	Ensembl:ENSG00000283783	miRNA	hsa-miR-622	exon	-	-	-	-	Prediction:(Low)	rs773618708	Functional Loss	SNV	dbSNP153	33..33	33	-	-	-				NA
966906	RMVar_ID_966906	Human_SNP_ID_540295580	m6A	Human	chr13	+	90231193	90231204	90231225	TGAGCTGGCTGGGAAGAACCGAGAGAAGCTGGACAAGTACTGGTCTCAGCAGATTGAGGAGAGCA	TGAGCTGGCTGGGAAGAACCGAGAGAAGCTGGACAAGTACTGGT_____________________	TCTCAGCAGATTGAGGAGAGCA	T	MIR622	Ensembl:ENSG00000283783	miRNA	hsa-miR-622	exon	-	-	-	-	Prediction:(Low)	rs1190628143	Functional Loss	DEL	dbSNP153	45..65	33	-	-	-				NA
966923	RMVar_ID_966923	Human_SNP_ID_540577347	m6A	Human	chr13	+	91351267	91351239	91351239	GATATTCTGCTGTGCAAATCCATGCAAAACTGACTGTGGTAGTGAAAAGTCTGTAGAAAAGTAAG	GATACTCTGCTGTGCAAATCCATGCAAAACTGACTGTGGTAGTGAAAAGTCTGTAGAAAAGTAAG	T	C	MIR19B1	Ensembl:ENSG00000284375	miRNA	hsa-miR-19b-1-5p,hsa-miR-19b-3p	exon	-	-	-	-	Prediction:(Low)	rs759942548	Functional Gain	SNV	dbSNP153	5..5	33	-	-	-	Human_RBP_ID_1170550,Human_RBP_ID_1486472,Human_RBP_ID_1812870,Human_RBP_ID_2396824,Human_RBP_ID_3436188,Human_RBP_ID_5174651,Human_RBP_ID_5315366,Human_RBP_ID_8249644,Human_RBP_ID_8396103,Human_RBP_ID_9323652,Human_RBP_ID_12235708,Human_RBP_ID_17843752,Human_RBP_ID_18643353,Human_RBP_ID_22522583,Human_RBP_ID_22796797		Human_miRNA_ID_3153119,Human_miRNA_ID_3164093,Human_miRNA_ID_3193729	NA
966924	RMVar_ID_966924	Human_SNP_ID_540577353	m6A	Human	chr13	+	91351267	91351283	91351283	GATATTCTGCTGTGCAAATCCATGCAAAACTGACTGTGGTAGTGAAAAGTCTGTAGAAAAGTAAG	GATATTCTGCTGTGCAAATCCATGCAAAACTGACTGTGGTAGTGAAAAATCTGTAGAAAAGTAAG	G	A	MIR19B1	Ensembl:ENSG00000284375	miRNA	hsa-miR-19b-1-5p,hsa-miR-19b-3p	exon	-	-	-	-	Prediction:(Low)	rs762890626	Functional Gain	SNV	dbSNP153	49..49	33	-	-	-	Human_RBP_ID_1170550,Human_RBP_ID_1486472,Human_RBP_ID_1812870,Human_RBP_ID_2396824,Human_RBP_ID_3436188,Human_RBP_ID_5174651,Human_RBP_ID_5315366,Human_RBP_ID_8249644,Human_RBP_ID_8396103,Human_RBP_ID_9323652,Human_RBP_ID_12235708,Human_RBP_ID_17843752,Human_RBP_ID_18643353,Human_RBP_ID_22522583,Human_RBP_ID_22796797		Human_miRNA_ID_3153119,Human_miRNA_ID_3164093,Human_miRNA_ID_3193729	NA
966925	RMVar_ID_966925	Human_SNP_ID_540577358	m6A	Human	chr13	+	91351267	91351290	91351290	GATATTCTGCTGTGCAAATCCATGCAAAACTGACTGTGGTAGTGAAAAGTCTGTAGA_AAAGTAA	GATATTCTGCTGTGCAAATCCATGCAAAACTGACTGTGGTAGTGAAAAGTCTGTAGAAAAAGTAA	GA	GAA	MIR19B1	Ensembl:ENSG00000284375	miRNA	hsa-miR-19b-1-5p,hsa-miR-19b-3p	exon	-	-	-	-	Prediction:(Low)	rs758563737	Functional Gain	INS	dbSNP153	58..58	33	-	-	-	Human_RBP_ID_1170550,Human_RBP_ID_1486472,Human_RBP_ID_1812870,Human_RBP_ID_2396824,Human_RBP_ID_3436188,Human_RBP_ID_5174651,Human_RBP_ID_5315366,Human_RBP_ID_8249644,Human_RBP_ID_8396103,Human_RBP_ID_9323652,Human_RBP_ID_12235708,Human_RBP_ID_17843752,Human_RBP_ID_18643353,Human_RBP_ID_22522583,Human_RBP_ID_22796797		Human_miRNA_ID_3153119,Human_miRNA_ID_3164093,Human_miRNA_ID_3193729	NA
966926	RMVar_ID_966926	Human_SNP_ID_540577359	m6A	Human	chr13	+	91351267	91351292	91351296	GATATTCTGCTGTGCAAATCCATGCAAAACTGACTGTGGTAGTGAAAAGTCTGTAGAAAAGTAAG	GATATTCTGCTGTGCAAATCCATGCAAAACTGACTGTGGTAGTGAAAAGTCTGTAGAA____AAG	AAAGT	A	MIR19B1	Ensembl:ENSG00000284375	miRNA	hsa-miR-19b-1-5p,hsa-miR-19b-3p	exon	-	-	-	-	Prediction:(Low)	rs1421450786	Functional Gain	DEL	dbSNP153	59..62	33	-	-	-	Human_RBP_ID_1170550,Human_RBP_ID_1486472,Human_RBP_ID_1812870,Human_RBP_ID_2396824,Human_RBP_ID_3436188,Human_RBP_ID_5174651,Human_RBP_ID_5315366,Human_RBP_ID_8249644,Human_RBP_ID_8396103,Human_RBP_ID_9323652,Human_RBP_ID_12235708,Human_RBP_ID_17843752,Human_RBP_ID_18643353,Human_RBP_ID_22522583,Human_RBP_ID_22796797		Human_miRNA_ID_3153119,Human_miRNA_ID_3164093,Human_miRNA_ID_3193729	NA
967414	RMVar_ID_967414	Human_SNP_ID_542268649	m6A	Human	chr13	+	98208550	98208551	98208553	TGTCATCTGGTAACACTGGGGTTCTGAGACAGACAGTGTTAGCTCCAGAAGCATTGCCTGTCTTA	TGTCATCTGGTAACACTGGGGTTCTGAGACAGAC__TGTTAGCTCCAGAAGCATTGCCTGTCTTA	CAG	C	MIR3170	Ensembl:ENSG00000263399	miRNA	hsa-miR-3170	exon	-	-	-	-	Prediction:(Low)	rs1465654929	Functional Gain	DEL	dbSNP153	35..36	33	-	-	-	Human_RBP_ID_5257708		Human_miRNA_ID_3128525,Human_miRNA_ID_3129985,Human_miRNA_ID_3139761	NA		RMVar_hsa_circ_164286
968396	RMVar_ID_968396	Human_SNP_ID_543212763	m6A	Human	chr13	-	101967695	101967690	101967692	GTGTTTTACCACCTCCAGGAGACTGCCCAAAGACTCTTCAGTATCATGGAGTTGGTAAAGCACAG	GTGTTTTACCACCTCCAGGAGACTGCCCAAAGACT__TCAGTATCATGGAGTTGGTAAAGCACAG	AAG	A	MIR2681	Ensembl:ENSG00000265164	miRNA	hsa-miR-2681-5p,hsa-miR-2681-3p	exon	-	-	-	-	Prediction:(Low)	rs1333555539	Functional Loss	DEL	dbSNP153	36..37	33	-	-	-				NA		RMVar_hsa_circ_280140
968397	RMVar_ID_968397	Human_SNP_ID_543212764	m6A	Human	chr13	-	101967695	101967695	101967695	TGTTTTACCACCTCCAGGAGACTGCCCAAAG_ACTCTTCAGTATCATGGAGTTGGTAAAGCACAG	TGTTTTACCACCTCCAGGAGACTGCCCAAAGGACTCTTCAGTATCATGGAGTTGGTAAAGCACAG	T	TC	MIR2681	Ensembl:ENSG00000265164	miRNA	hsa-miR-2681-5p,hsa-miR-2681-3p	exon	-	-	-	-	Prediction:(Low)	rs947987913	Functional Loss	INS	dbSNP153	32..32	33	-	-	-				NA		RMVar_hsa_circ_280140
969194	RMVar_ID_969194	Human_SNP_ID_568740207	m6A	Human	chr14	+	105621157	105621155	105621155	GGCCCAGGCTCTTCTCCGAGTGATCTCGGTGGACTGGAGTGGGTGGTAGGTGGCAGTGTCCTGGG	GGCCCAGGCTCTTCTCCGAGTGATCTCGGTAGACTGGAGTGGGTGGTAGGTGGCAGTGTCCTGGG	G	A	MIR8071-1	Ensembl:ENSG00000274172	miRNA	hsa-miR-8071	exon	-	-	-	-	Prediction:(Low)	rs1410191475	Functional Loss	SNV	dbSNP153	31..31	33	-	-	-				NA
969195	RMVar_ID_969195	Human_SNP_ID_568740208	m6A	Human	chr14	+	105621157	105621156	105621156	GGCCCAGGCTCTTCTCCGAGTGATCTCGGTGGACTGGAGTGGGTGGTAGGTGGCAGTGTCCTGGG	GGCCCAGGCTCTTCTCCGAGTGATCTCGGTGTACTGGAGTGGGTGGTAGGTGGCAGTGTCCTGGG	G	T	MIR8071-1	Ensembl:ENSG00000274172	miRNA	hsa-miR-8071	exon	-	-	-	-	Prediction:(Low)	rs1200919758	Functional Loss	SNV	dbSNP153	32..32	33	-	-	-				NA
969196	RMVar_ID_969196	Human_SNP_ID_568740209	m6A	Human	chr14	+	105621157	105621156	105621156	AGTGATCTCGGTGG__________________ACTGGAGTGGGTGGTAGGTGGCAGTGTCCTGGG	AGTGATCTCGGTGGTCGCCGTATCATTAAAAAACTGGAGTGGGTGGTAGGTGGCAGTGTCCTGGG	G	GTCGCCGTATCATTAAAAA	MIR8071-1	Ensembl:ENSG00000274172	miRNA	hsa-miR-8071	exon	-	-	-	-	Prediction:(Low)	rs1350798569	Functional Loss	INS	dbSNP153	15..32	33	-	-	-				NA
969197	RMVar_ID_969197	Human_SNP_ID_568740210	m6A	Human	chr14	+	105621157	105621157	105621157	GGCCCAGGCTCTTCTCCGAGTGATCTCGGTGGACTGGAGTGGGTGGTAGGTGGCAGTGTCCTGGG	GGCCCAGGCTCTTCTCCGAGTGATCTCGGTGGTCTGGAGTGGGTGGTAGGTGGCAGTGTCCTGGG	A	T	MIR8071-1	Ensembl:ENSG00000274172	miRNA	hsa-miR-8071	exon	-	-	-	-	Prediction:(Low)	rs1463408532	Functional Loss	SNV	dbSNP153	33..33	33	-	-	-				NA
969198	RMVar_ID_969198	Human_SNP_ID_568740212	m6A	Human	chr14	+	105621157	105621160	105621160	GGCCCAGGCTCTTCTCCGAGTGATCTCGGTGGACTGGAGTGGGTGGTAGGTGGCAGTGTCCTGGG	GGCCCAGGCTCTTCTCCGAGTGATCTCGGTGGACTCGAGTGGGTGGTAGGTGGCAGTGTCCTGGG	G	C	MIR8071-1	Ensembl:ENSG00000274172	miRNA	hsa-miR-8071	exon	-	-	-	-	Prediction:(Low)	rs61985621	Functional Loss	SNV	dbSNP153	36..36	33	-	-	-				NA
969199	RMVar_ID_969199	Human_SNP_ID_568740213	m6A	Human	chr14	+	105621157	105621160	105621160	GGCCCAGGCTCTTCTCCGAGTGATCTCGGTGGACTGGAGTGGGTGGTAGGTGGCAGTGTCCTGGG	GGCCCAGGCTCTTCTCCGAGTGATCTCGGTGGACTTGAGTGGGTGGTAGGTGGCAGTGTCCTGGG	G	T	MIR8071-1	Ensembl:ENSG00000274172	miRNA	hsa-miR-8071	exon	-	-	-	-	Prediction:(Low)	rs61985621	Functional Loss	SNV	dbSNP153	36..36	33	-	-	-				NA
969414	RMVar_ID_969414	Human_SNP_ID_568820021	m6A	Human	chr14	-	105857529	105857514	105857514	CTGCTGTGCTGTGCTGAGCAGGGCTGAGCTGAACTGGGCTGAGCTGGGCTGAGCCGGGCTGAGTT	CTGCTGTGCTGTGCTGAGCAGGGCTGAGCTGAACTGGGCTGAGCTGGACTGAGCCGGGCTGAGTT	C	T	MIR4539	Ensembl:ENSG00000265612	miRNA	hsa-miR-4539	exon	-	-	-	-	Prediction:(Low)	rs542719318	Functional Gain	SNV	dbSNP153	48..48	33	-	-	-				NA
969415	RMVar_ID_969415	Human_SNP_ID_568820024	m6A	Human	chr14	-	105857529	105857517	105857517	CTGCTGTGCTGTGCTGAGCAGGGCTGAGCTGAACTGGGCTGAGCTGGGCTGAGCCGGGCTGAGTT	CTGCTGTGCTGTGCTGAGCAGGGCTGAGCTGAACTGGGCTGAGCGGGGCTGAGCCGGGCTGAGTT	A	C	MIR4539	Ensembl:ENSG00000265612	miRNA	hsa-miR-4539	exon	-	-	-	-	Prediction:(Low)	rs1449131879	Functional Gain	SNV	dbSNP153	45..45	33	-	-	-				NA
969416	RMVar_ID_969416	Human_SNP_ID_568820026	m6A	Human	chr14	-	105857529	105857519	105857519	CTGCTGTGCTGTGCTGAGCAGGGCTGAGCTGAACTGGGCTGA__________GCTGGGCTGAGCC	CTGCTGTGCTGTGCTGAGCAGGGCTGAGCTGAACTGGGCTGAACTGGGCTGAGCTGGGCTGAGCC	C	CTCAGCCCAGT	MIR4539	Ensembl:ENSG00000265612	miRNA	hsa-miR-4539	exon	-	-	-	-	Prediction:(Low)	rs1209719412	Functional Gain	INS	dbSNP153	43..52	33	-	-	-				NA
969417	RMVar_ID_969417	Human_SNP_ID_568820032	m6A	Human	chr14	-	105857529	105857524	105857524	CTGCTGTGCTGTGCTGAGCAGGGCTGAGCTGAACTGGGCTGAGCTGGGCTGAGCCGGGCTGAGTT	CTGCTGTGCTGTGCTGAGCAGGGCTGAGCTGAACTGGTCTGAGCTGGGCTGAGCCGGGCTGAGTT	C	A	MIR4539	Ensembl:ENSG00000265612	miRNA	hsa-miR-4539	exon	-	-	-	-	Prediction:(Low)	rs543982051	Functional Gain	SNV	dbSNP153	38..38	33	-	-	-				NA
969418	RMVar_ID_969418	Human_SNP_ID_568820033	m6A	Human	chr14	-	105857529	105857525	105857525	CTGCTGTGCTGTGCTGAGCAGGGCTGAGCTGAACTGGGCTGAGCTGGGCTGAGCCGGGCTGAGTT	CTGCTGTGCTGTGCTGAGCAGGGCTGAGCTGAACTGTGCTGAGCTGGGCTGAGCCGGGCTGAGTT	C	A	MIR4539	Ensembl:ENSG00000265612	miRNA	hsa-miR-4539	exon	-	-	-	-	Prediction:(Low)	rs1555379034	Functional Gain	SNV	dbSNP153	37..37	33	-	-	-				NA
969419	RMVar_ID_969419	Human_SNP_ID_568820038	m6A	Human	chr14	-	105857529	105857530	105857530	CTGCTGTGCTGTGCTGAGCAGGGCTGAGCTGAACTGGGCTGAGCTGGGCTGAGCCGGGCTGAGTT	CTGCTGTGCTGTGCTGAGCAGGGCTGAGCTGTACTGGGCTGAGCTGGGCTGAGCCGGGCTGAGTT	T	A	MIR4539	Ensembl:ENSG00000265612	miRNA	hsa-miR-4539	exon	-	-	-	-	Prediction:(Low)	rs1212348642	Functional Gain	SNV	dbSNP153	32..32	33	-	-	-				NA
969420	RMVar_ID_969420	Human_SNP_ID_568820039	m6A	Human	chr14	-	105857529	105857530	105857635	CTGCTGTGCTGTGCTGAGCAGGGCTGAGCTGAACTGGGCTGAGCTGGGCTGAGCCGGGCTGAGTT	_______________________________AACTGGGCTGAGCTGGGCTGAGCCGGGCTGAGTT	TCAGCTCAGCCCTGCTCAGCACAGCACAGCAGAGCTCAGCTCAGCCCAGCTCAGCTCAGTTCAGCTCAGCCCTGTTCAGCACAGCACAGCAGAGCCCAGCCCAGCC	T	MIR4539	Ensembl:ENSG00000265612	miRNA	hsa-miR-4539	exon	-	-	-	-	Prediction:(Low)	rs1566822741	Functional Gain	DEL	dbSNP153	1..31	33	-	-	-				NA
969421	RMVar_ID_969421	Human_SNP_ID_568820057	m6A	Human	chr14	-	105857529	105857550	105857550	CTGCTGTGCTGTGCTGAGCAGGGCTGAGCTGAACTGGGCTGAGCTGGGCTGAGCCGGGCTGAGTT	CTGCTGTGCTGGGCTGAGCAGGGCTGAGCTGAACTGGGCTGAGCTGGGCTGAGCCGGGCTGAGTT	A	C	MIR4539	Ensembl:ENSG00000265612	miRNA	hsa-miR-4539	exon	-	-	-	-	Prediction:(Low)	rs1414394446	Functional Gain	SNV	dbSNP153	12..12	33	-	-	-				NA
969422	RMVar_ID_969422	Human_SNP_ID_568820061	m6A	Human	chr14	-	105857529	105857555	105857555	CTGCTGTGCTGTGCTGAGCAGGGCTGAGCTGAACTGGGCTGAGCTGGGCTGAGCCGGGCTGAGTT	CTGCTGGGCTGTGCTGAGCAGGGCTGAGCTGAACTGGGCTGAGCTGGGCTGAGCCGGGCTGAGTT	A	C	MIR4539	Ensembl:ENSG00000265612	miRNA	hsa-miR-4539	exon	-	-	-	-	Prediction:(Low)	rs527245546	Functional Gain	SNV	dbSNP153	7..7	33	-	-	-				NA
969423	RMVar_ID_969423	Human_SNP_ID_568820062	m6A	Human	chr14	-	105857529	105857555	105857555	CTGCTGTGCTGTGCTGAGCAGGGCTGAGCTGAACTGGGCTGAGCTGGGCTGAGCCGGGCTGAGTT	CTGCTGAGCTGTGCTGAGCAGGGCTGAGCTGAACTGGGCTGAGCTGGGCTGAGCCGGGCTGAGTT	A	T	MIR4539	Ensembl:ENSG00000265612	miRNA	hsa-miR-4539	exon	-	-	-	-	Prediction:(Low)	rs527245546	Functional Gain	SNV	dbSNP153	7..7	33	-	-	-				NA
969424	RMVar_ID_969424	Human_SNP_ID_568820065	m6A	Human	chr14	-	105857529	105857560	105857560	CTGCTGTGCTGTGCTGAGCAGGGCTGAGCTGAACTGGGCTGAGCTGGGCTGAGCCGGGCTGAGTT	CGGCTGTGCTGTGCTGAGCAGGGCTGAGCTGAACTGGGCTGAGCTGGGCTGAGCCGGGCTGAGTT	A	C	MIR4539	Ensembl:ENSG00000265612	miRNA	hsa-miR-4539	exon	-	-	-	-	Prediction:(Low)	rs1408320815	Functional Gain	SNV	dbSNP153	2..2	33	-	-	-				NA
969425	RMVar_ID_969425	Human_SNP_ID_568820500	m6A	Human	chr14	-	105858220	105858189	105858189	GGGCTGAGCTGAGCTTGGATGAGCTGGGCTGAACTGGGCTGGGTTGAGCTGGGCTGGGCTGAGTT	GGGCTGAGCTGAGCTTGGATGAGCTGGGCTGAACTGGGCTGGGTTGAGCTGGGCTGGGCTGAGCT	A	G	MIR4538	Ensembl:ENSG00000263413	miRNA	hsa-miR-4538	exon	-	-	-	-	Prediction:(Low)	rs1314523742	Functional Gain	SNV	dbSNP153	64..64	33	-	-	-				NA
980533	RMVar_ID_980533	Human_SNP_ID_558584131	m6A	Human	chr14	+	65471154	65471127	65471127	AAAGTTCTATAGTCCTGTAATTAGATCTCAGGACTATAGAACTTTCCCCCTCATCCCTCTGCCCT	AAAGTCCTATAGTCCTGTAATTAGATCTCAGGACTATAGAACTTTCCCCCTCATCCCTCTGCCCT	T	C	MIR625	Ensembl:ENSG00000207781	miRNA	hsa-miR-625-5p,hsa-miR-625-3p	exon	-	-	-	-	Prediction:(Low)	rs1042448922	Functional Gain	SNV	dbSNP153	6..6	33	-	-	-	Human_RBP_ID_18528721,Human_RBP_ID_23307049,Human_RBP_ID_26929466		Human_miRNA_ID_3142447	NA		RMVar_hsa_circ_37253,RMVar_hsa_circ_107530,RMVar_hsa_circ_167335,RMVar_hsa_circ_317328,RMVar_hsa_circ_341205,RMVar_hsa_circ_329621,RMVar_hsa_circ_274254,RMVar_hsa_circ_67516,RMVar_hsa_circ_167341,RMVar_hsa_circ_167342,RMVar_hsa_circ_167343
980534	RMVar_ID_980534	Human_SNP_ID_558584133	m6A	Human	chr14	+	65471154	65471133	65471141	AAAGTTCTATAGTCCTGTAATTAGATCTCAGGACTATAGAACTTTCCCCCTCATCCCTCTGCCCT	AAAGTTCTATAG________TTAGATCTCAGGACTATAGAACTTTCCCCCTCATCCCTCTGCCCT	GTCCTGTAA	G	MIR625	Ensembl:ENSG00000207781	miRNA	hsa-miR-625-5p,hsa-miR-625-3p	exon	-	-	-	-	Prediction:(Low)	rs1448815981	Functional Gain	DEL	dbSNP153	13..20	33	-	-	-	Human_RBP_ID_18528721,Human_RBP_ID_23307049,Human_RBP_ID_26929466		Human_miRNA_ID_3142447	NA		RMVar_hsa_circ_37253,RMVar_hsa_circ_107530,RMVar_hsa_circ_167335,RMVar_hsa_circ_317328,RMVar_hsa_circ_341205,RMVar_hsa_circ_329621,RMVar_hsa_circ_274254,RMVar_hsa_circ_67516,RMVar_hsa_circ_167341,RMVar_hsa_circ_167342,RMVar_hsa_circ_167343
980535	RMVar_ID_980535	Human_SNP_ID_558584136	m6A	Human	chr14	+	65471154	65471138	65471143	AAAGTTCTATAGTCCTGTAATTAGATCTCAGGACTATAGAACTTTCCCCCTCATCCCTCTGCCCT	AAAGTTCTATAGTCCTG_____AGATCTCAGGACTATAGAACTTTCCCCCTCATCCCTCTGCCCT	GTAATT	G	MIR625	Ensembl:ENSG00000207781	miRNA	hsa-miR-625-5p,hsa-miR-625-3p	exon	-	-	-	-	Prediction:(Low)	rs775347462	Functional Gain	DEL	dbSNP153	18..22	33	-	-	-	Human_RBP_ID_18528721,Human_RBP_ID_23307049,Human_RBP_ID_26929466		Human_miRNA_ID_3142447	NA		RMVar_hsa_circ_37253,RMVar_hsa_circ_107530,RMVar_hsa_circ_167335,RMVar_hsa_circ_317328,RMVar_hsa_circ_341205,RMVar_hsa_circ_329621,RMVar_hsa_circ_274254,RMVar_hsa_circ_67516,RMVar_hsa_circ_167341,RMVar_hsa_circ_167342,RMVar_hsa_circ_167343
980536	RMVar_ID_980536	Human_SNP_ID_558584137	m6A	Human	chr14	+	65471154	65471138	65471138	TCTATAGTCCTG_____TAATTAGATCTCAGGACTATAGAACTTTCCCCCTCATCCCTCTGCCCT	TCTATAGTCCTGAGATCTAATTAGATCTCAGGACTATAGAACTTTCCCCCTCATCCCTCTGCCCT	G	GAGATC	MIR625	Ensembl:ENSG00000207781	miRNA	hsa-miR-625-5p,hsa-miR-625-3p	exon	-	-	-	-	Prediction:(Low)	rs1390669621	Functional Gain	INS	dbSNP153	13..17	33	-	-	-	Human_RBP_ID_18528721,Human_RBP_ID_23307049,Human_RBP_ID_26929466		Human_miRNA_ID_3142447	NA		RMVar_hsa_circ_37253,RMVar_hsa_circ_107530,RMVar_hsa_circ_167335,RMVar_hsa_circ_317328,RMVar_hsa_circ_341205,RMVar_hsa_circ_329621,RMVar_hsa_circ_274254,RMVar_hsa_circ_67516,RMVar_hsa_circ_167341,RMVar_hsa_circ_167342,RMVar_hsa_circ_167343
980537	RMVar_ID_980537	Human_SNP_ID_558584138	m6A	Human	chr14	+	65471154	65471144	65471149	AAAGTTCTATAGTCCTGTAATTAGATCTCAGGACTATAGAACTTTCCCCCTCATCCCTCTGCCCT	AAAGTTCTATAGTCCTGTAATTA_____CAGGACTATAGAACTTTCCCCCTCATCCCTCTGCCCT	AGATCT	A	MIR625	Ensembl:ENSG00000207781	miRNA	hsa-miR-625-5p,hsa-miR-625-3p	exon	-	-	-	-	Prediction:(Low)	rs1190326849	Functional Gain	DEL	dbSNP153	24..28	33	-	-	-	Human_RBP_ID_18528721,Human_RBP_ID_23307049,Human_RBP_ID_26929466		Human_miRNA_ID_3142447	NA		RMVar_hsa_circ_37253,RMVar_hsa_circ_107530,RMVar_hsa_circ_167335,RMVar_hsa_circ_317328,RMVar_hsa_circ_341205,RMVar_hsa_circ_329621,RMVar_hsa_circ_274254,RMVar_hsa_circ_67516,RMVar_hsa_circ_167341,RMVar_hsa_circ_167342,RMVar_hsa_circ_167343
980538	RMVar_ID_980538	Human_SNP_ID_558584142	m6A	Human	chr14	+	65471154	65471150	65471150	AAAGTTCTATAGTCCTGTAATTAGATCTCAGGACTATAGAACTTTCCCCCTCATCCCTCTGCCCT	AAAGTTCTATAGTCCTGTAATTAGATCTTAGGACTATAGAACTTTCCCCCTCATCCCTCTGCCCT	C	T	MIR625	Ensembl:ENSG00000207781	miRNA	hsa-miR-625-5p,hsa-miR-625-3p	exon	-	-	-	-	Prediction:(Low)	rs952023704	Functional Gain	SNV	dbSNP153	29..29	33	-	-	-	Human_RBP_ID_18528721,Human_RBP_ID_23307049,Human_RBP_ID_26929466		Human_miRNA_ID_3142447	NA		RMVar_hsa_circ_37253,RMVar_hsa_circ_107530,RMVar_hsa_circ_167335,RMVar_hsa_circ_317328,RMVar_hsa_circ_341205,RMVar_hsa_circ_329621,RMVar_hsa_circ_274254,RMVar_hsa_circ_67516,RMVar_hsa_circ_167341,RMVar_hsa_circ_167342,RMVar_hsa_circ_167343
980539	RMVar_ID_980539	Human_SNP_ID_558584146	m6A	Human	chr14	+	65471154	65471157	65471157	AAAGTTCTATAGTCCTGTAATTAGATCTCAGGACTATAGAACTTTCCCCCTCATCCCTCTGCCCT	AAAGTTCTATAGTCCTGTAATTAGATCTCAGGACTGTAGAACTTTCCCCCTCATCCCTCTGCCCT	A	G	MIR625	Ensembl:ENSG00000207781	miRNA	hsa-miR-625-5p,hsa-miR-625-3p	exon	-	-	-	-	Prediction:(Low)	rs971144687	Functional Gain	SNV	dbSNP153	36..36	33	-	-	-	Human_RBP_ID_18528721,Human_RBP_ID_23307049,Human_RBP_ID_26929466		Human_miRNA_ID_3142447	NA		RMVar_hsa_circ_37253,RMVar_hsa_circ_107530,RMVar_hsa_circ_167335,RMVar_hsa_circ_317328,RMVar_hsa_circ_341205,RMVar_hsa_circ_329621,RMVar_hsa_circ_274254,RMVar_hsa_circ_67516,RMVar_hsa_circ_167341,RMVar_hsa_circ_167342,RMVar_hsa_circ_167343
980540	RMVar_ID_980540	Human_SNP_ID_558584148	m6A	Human	chr14	+	65471154	65471162	65471162	AAAGTTCTATAGTCCTGTAATTAGATCTCAGGACTATAGAA_CTTTCCCCCTCATCCCTCTGCCC	AAAGTTCTATAGTCCTGTAATTAGATCTCAGGACTATAGAACCTTTCCCCCTCATCCCTCTGCCC	A	AC	MIR625	Ensembl:ENSG00000207781	miRNA	hsa-miR-625-5p,hsa-miR-625-3p	exon	-	-	-	-	Prediction:(Low)	rs1264100346	Functional Gain	INS	dbSNP153	42..42	33	-	-	-	Human_RBP_ID_18528721,Human_RBP_ID_23307049,Human_RBP_ID_26929466		Human_miRNA_ID_3142447	NA		RMVar_hsa_circ_37253,RMVar_hsa_circ_107530,RMVar_hsa_circ_167335,RMVar_hsa_circ_317328,RMVar_hsa_circ_341205,RMVar_hsa_circ_329621,RMVar_hsa_circ_274254,RMVar_hsa_circ_67516,RMVar_hsa_circ_167341,RMVar_hsa_circ_167342,RMVar_hsa_circ_167343
980541	RMVar_ID_980541	Human_SNP_ID_558584150	m6A	Human	chr14	+	65471154	65471165	65471165	AAAGTTCTATAGTCCTGTAATTAGATCTCAGGACTATAGAACTTTCCCCCTCATCCCTCTGCCCT	AAAGTTCTATAGTCCTGTAATTAGATCTCAGGACTATAGAACTGTCCCCCTCATCCCTCTGCCCT	T	G	MIR625	Ensembl:ENSG00000207781	miRNA	hsa-miR-625-5p,hsa-miR-625-3p	exon	-	-	-	-	Prediction:(Low)	rs1180155505	Functional Gain	SNV	dbSNP153	44..44	33	-	-	-	Human_RBP_ID_18528721,Human_RBP_ID_23307049,Human_RBP_ID_26929466		Human_miRNA_ID_3142447	NA		RMVar_hsa_circ_37253,RMVar_hsa_circ_107530,RMVar_hsa_circ_167335,RMVar_hsa_circ_317328,RMVar_hsa_circ_341205,RMVar_hsa_circ_329621,RMVar_hsa_circ_274254,RMVar_hsa_circ_67516,RMVar_hsa_circ_167341,RMVar_hsa_circ_167342,RMVar_hsa_circ_167343
980542	RMVar_ID_980542	Human_SNP_ID_558584150	m6A	Human	chr14	+	65471162	65471165	65471165	ATAGTCCTGTAATTAGATCTCAGGACTATAGAACTTTCCCCCTCATCCCTCTGCCCTCTACCAAC	ATAGTCCTGTAATTAGATCTCAGGACTATAGAACTGTCCCCCTCATCCCTCTGCCCTCTACCAAC	T	G	MIR625	Ensembl:ENSG00000207781	miRNA	hsa-miR-625-5p,hsa-miR-625-3p	exon	-	-	-	-	Prediction:(Low)	rs1180155505	Functional Gain	SNV	dbSNP153	36..36	33	-	-	-	Human_RBP_ID_18528721,Human_RBP_ID_23307049,Human_RBP_ID_26929466		Human_miRNA_ID_3131060,Human_miRNA_ID_3142447	NA		RMVar_hsa_circ_37253,RMVar_hsa_circ_107530,RMVar_hsa_circ_167335,RMVar_hsa_circ_317328,RMVar_hsa_circ_341205,RMVar_hsa_circ_329621,RMVar_hsa_circ_274254,RMVar_hsa_circ_67516,RMVar_hsa_circ_167341,RMVar_hsa_circ_167342,RMVar_hsa_circ_167343
980543	RMVar_ID_980543	Human_SNP_ID_558584151	m6A	Human	chr14	+	65471154	65471166	65471166	AAAGTTCTATAGTCCTGTAATTAGATCTCAGGACTATAGAACTTTCCCCCTCATCCCTCTGCCCT	AAAGTTCTATAGTCCTGTAATTAGATCTCAGGACTATAGAACTTCCCCCCTCATCCCTCTGCCCT	T	C	MIR625	Ensembl:ENSG00000207781	miRNA	hsa-miR-625-5p,hsa-miR-625-3p	exon	-	-	-	-	Prediction:(Low)	rs529523716	Functional Gain	SNV	dbSNP153	45..45	33	-	-	-	Human_RBP_ID_18528721,Human_RBP_ID_23307049,Human_RBP_ID_26929466		Human_miRNA_ID_3142447	NA		RMVar_hsa_circ_37253,RMVar_hsa_circ_107530,RMVar_hsa_circ_167335,RMVar_hsa_circ_317328,RMVar_hsa_circ_341205,RMVar_hsa_circ_329621,RMVar_hsa_circ_274254,RMVar_hsa_circ_67516,RMVar_hsa_circ_167341,RMVar_hsa_circ_167342,RMVar_hsa_circ_167343
980544	RMVar_ID_980544	Human_SNP_ID_558584156	m6A	Human	chr14	+	65471154	65471179	65471179	AAAGTTCTATAGTCCTGTAATTAGATCTCAGGACTATAGAACTTTCCCCCTCATCCCTCTGCCCT	AAAGTTCTATAGTCCTGTAATTAGATCTCAGGACTATAGAACTTTCCCCCTCATCCCCCTGCCCT	T	C	MIR625	Ensembl:ENSG00000207781	miRNA	hsa-miR-625-5p,hsa-miR-625-3p	exon	-	-	-	-	Prediction:(Low)	rs1421889058	Functional Gain	SNV	dbSNP153	58..58	33	-	-	-	Human_RBP_ID_18528721,Human_RBP_ID_23307049,Human_RBP_ID_26929466		Human_miRNA_ID_3142447	NA		RMVar_hsa_circ_37253,RMVar_hsa_circ_107530,RMVar_hsa_circ_167335,RMVar_hsa_circ_317328,RMVar_hsa_circ_341205,RMVar_hsa_circ_329621,RMVar_hsa_circ_274254,RMVar_hsa_circ_67516,RMVar_hsa_circ_167341,RMVar_hsa_circ_167342,RMVar_hsa_circ_167343
980825	RMVar_ID_980825	Human_SNP_ID_559059824	m6A	Human	chr14	-	67441911	67441913	67441913	ATAGATATTTATAGCCAACTGCAGATCATGGGACTGTCTCAGCCCCATATGTATCTGAAGGCTGA	ATAGATATTTATAGCCAACTGCAGATCATGAGACTGTCTCAGCCCCATATGTATCTGAAGGCTGA	C	T	MIR5694	Ensembl:ENSG00000265993	miRNA	hsa-miR-5694	exon	-	-	-	-	Prediction:(Low)	rs186792979	Functional Loss	SNV	dbSNP153	31..31	33	-	-	-				NA
988649	RMVar_ID_988649	Human_SNP_ID_567413552	m6A	Human	chr14	+	100875064	100875068	100875068	GTCTCCTCGAGGGGTCTCTGCCTCTACCCAGGACTCTTTCATGACCAGGAGGCTGAGGCCCCTCA	GTCTCCTCGAGGGGTCTCTGCCTCTACCCAGGACTCCTTCATGACCAGGAGGCTGAGGCCCCTCA	T	C	MIR665	Ensembl:ENSG00000283159	miRNA	hsa-miR-665	exon	-	-	-	-	Prediction:(Low)	rs771616795	Functional Loss	SNV	dbSNP153	37..37	33	-	-	-	Human_RBP_ID_17361279		Human_miRNA_ID_3128300,Human_miRNA_ID_3143266	NA
988703	RMVar_ID_988703	Human_SNP_ID_567466470	m6A	Human	chr14	+	101064567	101064569	101064569	TTCACAGAATGGGTGGTGGGCACAGAATCTGGACTCTGCTTGTGGCATCCATCGTCTGGCCCGAT	TTCACAGAATGGGTGGTGGGCACAGAATCTGGACACTGCTTGTGGCATCCATCGTCTGGCCCGAT	T	A	MIR541	Ensembl:ENSG00000216179	miRNA	hsa-miR-541-5p,hsa-miR-541-3p	exon	-	-	-	-	Prediction:(Low)	rs373035385	Functional Loss	SNV	dbSNP153	35..35	33	-	-	-				NA
989943	RMVar_ID_989943	Human_SNP_ID_568291260	m6A	Human	chr14	+	104117414	104117411	104117411	CTCCGCAGCTCGGCGAACCGACGGTGTTGGGGACTCGCGCGCTGGGTCCAGTGGTTCTTAACAGT	CTCCGCAGCTCGGCGAACCGACGGTGTTGCGGACTCGCGCGCTGGGTCCAGTGGTTCTTAACAGT	G	C	MIR203A	Ensembl:ENSG00000207568	miRNA	hsa-miR-203a-5p,hsa-miR-203a-3p	exon	-	-	-	-	Prediction:(Low)	rs1462107516	Functional Gain	SNV	dbSNP153	30..30	33	-	-	-				NA
989944	RMVar_ID_989944	Human_SNP_ID_568291261	m6A	Human	chr14	+	104117414	104117411	104117411	CTCCGCAGCTCGGCGAACCGACGGTGTTGGGGACTCGCGCGCTGGGTCCAGTGGTTCTTAACAGT	CTCCGCAGCTCGGCGAACCGACGGTGTTGTGGACTCGCGCGCTGGGTCCAGTGGTTCTTAACAGT	G	T	MIR203A	Ensembl:ENSG00000207568	miRNA	hsa-miR-203a-5p,hsa-miR-203a-3p	exon	-	-	-	-	Prediction:(Low)	rs1462107516	Functional Gain	SNV	dbSNP153	30..30	33	-	-	-				NA
989945	RMVar_ID_989945	Human_SNP_ID_568291264	m6A	Human	chr14	+	104117414	104117417	104117417	CTCCGCAGCTCGGCGAACCGACGGTGTTGGGGACTCGCGCGCTGGGTCCAGTGGTTCTTAACAGT	CTCCGCAGCTCGGCGAACCGACGGTGTTGGGGACTTGCGCGCTGGGTCCAGTGGTTCTTAACAGT	C	T	MIR203A	Ensembl:ENSG00000207568	miRNA	hsa-miR-203a-5p,hsa-miR-203a-3p	exon	-	-	-	-	Prediction:(Low)	rs749625973	Functional Gain	SNV	dbSNP153	36..36	33	-	-	-				NA
989946	RMVar_ID_989946	Human_SNP_ID_568291265	m6A	Human	chr14	+	104117414	104117420	104117420	CTCCGCAGCTCGGCGAACCGACGGTGTTGGGGACTCGCGCGCTGGGTCCAGTGGTTCTTAACAGT	CTCCGCAGCTCGGCGAACCGACGGTGTTGGGGACTCGCACGCTGGGTCCAGTGGTTCTTAACAGT	G	A	MIR203A	Ensembl:ENSG00000207568	miRNA	hsa-miR-203a-5p,hsa-miR-203a-3p	exon	-	-	-	-	Prediction:(Low)	rs1288116235	Functional Gain	SNV	dbSNP153	39..39	33	-	-	-				NA
989947	RMVar_ID_989947	Human_SNP_ID_568291267	m6A	Human	chr14	+	104117414	104117421	104117431	CTCCGCAGCTCGGCGAACCGACGGTGTTGGGGACTCGCGCGCTGGGTCCAGTGGTTCTTAACAGT	CTCCGCAGCTCGGCGAACCGACGGTGTTGGGGACTCGCGC__________GTGGTTCTTAACAGT	CGCTGGGTCCA	C	MIR203A	Ensembl:ENSG00000207568	miRNA	hsa-miR-203a-5p,hsa-miR-203a-3p	exon	-	-	-	-	Prediction:(Low)	rs1566847219	Functional Gain	DEL	dbSNP153	41..50	33	-	-	-				NA
989948	RMVar_ID_989948	Human_SNP_ID_568291268	m6A	Human	chr14	+	104117414	104117422	104117422	CTCCGCAGCTCGGCGAACCGACGGTGTTGGGGACTCGCGCGCTGGGTCCAGTGGTTCTTAACAGT	CTCCGCAGCTCGGCGAACCGACGGTGTTGGGGACTCGCGCACTGGGTCCAGTGGTTCTTAACAGT	G	A	MIR203A	Ensembl:ENSG00000207568	miRNA	hsa-miR-203a-5p,hsa-miR-203a-3p	exon	-	-	-	-	Prediction:(Low)	rs377122462	Functional Gain	SNV	dbSNP153	41..41	33	-	-	-				NA
989949	RMVar_ID_989949	Human_SNP_ID_568291272	m6A	Human	chr14	+	104117414	104117439	104117439	CTCCGCAGCTCGGCGAACCGACGGTGTTGGGGACTCGCGCGCTGGGTCCAGTGGTTCTTAACAGT	CTCCGCAGCTCGGCGAACCGACGGTGTTGGGGACTCGCGCGCTGGGTCCAGTGGTTCCTAACAGT	T	C	MIR203A	Ensembl:ENSG00000207568	miRNA	hsa-miR-203a-5p,hsa-miR-203a-3p	exon	-	-	-	-	Prediction:(Low)	rs527418519	Functional Gain	SNV	dbSNP153	58..58	33	-	-	-				NA
989950	RMVar_ID_989950	Human_SNP_ID_568291274	m6A	Human	chr14	-	104117446	104117448	104117448	AACATTTCACAATTGCGCTACAGAACTGTTGAACTGTTAAGAACCACTGGACCCAGCGCGCGAGT	AACATTTCACAATTGCGCTACAGAACTGTTAAACTGTTAAGAACCACTGGACCCAGCGCGCGAGT	C	T	MIR203B	Ensembl:ENSG00000283165	miRNA	hsa-miR-203b-5p,hsa-miR-203b-3p	exon	-	-	-	-	Prediction:(Low)	rs1444131167	Functional Loss	SNV	dbSNP153	31..31	33	-	-	-				NA
989951	RMVar_ID_989951	Human_SNP_ID_568291276	m6A	Human	chr14	-	104117454	104117454	104117454	TGGTCCTAAACATTTCACAATTGCGCTACAGAACTGTTGAACTGTTAAGAACCACTGGACCCAGC	TGGTCCTAAACATTTCACAATTGCGCTACAGACCTGTTGAACTGTTAAGAACCACTGGACCCAGC	T	G	MIR203B	Ensembl:ENSG00000283165	miRNA	hsa-miR-203b-5p,hsa-miR-203b-3p	exon	-	-	-	-	Prediction:(Low)	rs1233483387	Functional Loss	SNV	dbSNP153	33..33	33	-	-	-				NA
989952	RMVar_ID_989952	Human_SNP_ID_568291277	m6A	Human	chr14	-	104117454	104117456	104117456	TGGTCCTAAACATTTCACAATTGCGCTACAGAACTGTTGAACTGTTAAGAACCACTGGACCCAGC	TGGTCCTAAACATTTCACAATTGCGCTACACAACTGTTGAACTGTTAAGAACCACTGGACCCAGC	C	G	MIR203B	Ensembl:ENSG00000283165	miRNA	hsa-miR-203b-5p,hsa-miR-203b-3p	exon	-	-	-	-	Prediction:(Low)	rs760569978	Functional Loss	SNV	dbSNP153	31..31	33	-	-	-				NA
991022	RMVar_ID_991022	Human_SNP_ID_569666930	m6A	Human	chr15	+	20940258	20940258	20940258	TGAGAGGAAAACACTAGGCCTACTCTGATTGGACTTTATTGTCACGTTCTGATTGGTTAGCCTAA	TGAGAGGAAAACACTAGGCCTACTCTGATTGGGCTTTATTGTCACGTTCTGATTGGTTAGCCTAA	A	G	MIR5701-1	Ensembl:ENSG00000266545	miRNA	hsa-miR-5701	exon	-	-	-	-	Prediction:(Low)	rs1191695732	Functional Loss	SNV	dbSNP153	33..33	33	-	-	-				NA
991235	RMVar_ID_991235	Human_SNP_ID_569786813	m6A	Human	chr15	+	21513965	21513965	21513965	TGAGAGGAAAACACTAGGCCTACTCTGATTGGACTTTATTGTCACGTTCTGATTGGTTAGCCTAA	TGAGAGGAAAACACTAGGCCTACTCTGATTGGGCTTTATTGTCACGTTCTGATTGGTTAGCCTAA	A	G	MIR5701-2	Ensembl:ENSG00000277841	miRNA	hsa-miR-5701	exon	-	-	-	-	Prediction:(Low)	rs1280834566	Functional Loss	SNV	dbSNP153	33..33	33	-	-	-				NA
991270	RMVar_ID_991270	Human_SNP_ID_569838846	m6A	Human	chr15	+	21951248	21951248	21951248	TGAGAGGAAAACACTAGGCCTACTCTGATTGGACTTTATTGTCACGTTCTGATTGGTTAGCCTAA	TGAGAGGAAAACACTAGGCCTACTCTGATTGGGCTTTATTGTCACGTTCTGATTGGTTAGCCTAA	A	G	MIR5701-3	Ensembl:ENSG00000264902	miRNA	hsa-miR-5701	exon	-	-	-	-	Prediction:(Low)	rs1255544187	Functional Loss	SNV	dbSNP153	33..33	33	-	-	-				NA
993448	RMVar_ID_993448	Human_SNP_ID_572124256	m6A	Human	chr15	-	31065126	31065128	31065128	TTTTACAACACCCCATTTCACCTGGCCATGTGACTTGTGGGCTTCCCTTTGTCATCCTTCGCCTA	TTTTACAACACCCCATTTCACCTGGCCATGGGACTTGTGGGCTTCCCTTTGTCATCCTTCGCCTA	A	C	MIR211	Ensembl:ENSG00000207702	miRNA	hsa-miR-211-5p,hsa-miR-211-3p	exon	-	-	-	-	Prediction:(Low)	rs368632856	Functional Gain	SNV	dbSNP153	31..31	33	-	-	-			Human_miRNA_ID_3143090	NA
1002252	RMVar_ID_1002252	Human_SNP_ID_579301093	m6A	Human	chr15	-	59171197	59171194	59171194	TTCCCATGCTAAGAAGTCCTCCCATGCCAAGAACTCCCAGACTAGGAGTCCTCCCATGCTAAGTC	TTCCCATGCTAAGAAGTCCTCCCATGCCAAGAACTGCCAGACTAGGAGTCCTCCCATGCTAAGTC	G	C	MIR2116	Ensembl:ENSG00000253030	miRNA	hsa-miR-2116-5p,hsa-miR-2116-3p	exon	-	-	-	-	Prediction:(Low)	rs200944241	Functional Gain	SNV	dbSNP153	36..36	33	-	-	-				NA		RMVar_hsa_circ_4785,RMVar_hsa_circ_172479,RMVar_hsa_circ_123105,RMVar_hsa_circ_127410,RMVar_hsa_circ_127264,RMVar_hsa_circ_122506,RMVar_hsa_circ_172483,RMVar_hsa_circ_105799,RMVar_hsa_circ_92316,RMVar_hsa_circ_172481,RMVar_hsa_circ_172482,RMVar_hsa_circ_172480,RMVar_hsa_circ_90542,RMVar_hsa_circ_124143,RMVar_hsa_circ_172478,RMVar_hsa_circ_102320,RMVar_hsa_circ_324924,RMVar_hsa_circ_172488,RMVar_h…
1003491	RMVar_ID_1003491	Human_SNP_ID_580570295	m6A	Human	chr15	-	63871005	63871006	63871006	CCCACAATGTGAGGACACGAGAGAAGCACTGGACTTAGGGTCAGAAGGCCTGAGTCTCTCTGCTG	CCCACAATGTGAGGACACGAGAGAAGCACTGAACTTAGGGTCAGAAGGCCTGAGTCTCTCTGCTG	C	T	MIR422A	Ensembl:ENSG00000199156	miRNA	hsa-miR-422a	exon	-	-	-	-	Prediction:(Low)	rs372682021	Functional Loss	SNV	dbSNP153	32..32	33	-	-	-	Human_RBP_ID_21924119		Human_miRNA_ID_3127083,Human_miRNA_ID_3133156	NA
1004239	RMVar_ID_1004239	Human_SNP_ID_581055899	m6A	Human	chr15	-	65719313	65719317	65719317	TTATATTAAAAAAAAAAAAAAGGGAAAGAAGAACTGTTGCATTTGCCCTGCACTCAGTTTGCACA	TTATATTAAAAAAAAAAAAAAGGGAAAGGAGAACTGTTGCATTTGCCCTGCACTCAGTTTGCACA	T	C	MIR4511	Ensembl:ENSG00000264737	miRNA	hsa-miR-4511	exon	-	-	-	-	Prediction:(Low)	rs1031148434	Functional Loss	SNV	dbSNP153	29..29	33	-	-	-	Human_RBP_ID_5180524		Human_miRNA_ID_3126753,Human_miRNA_ID_3144060	NA		RMVar_hsa_circ_1902,RMVar_hsa_circ_173209,RMVar_hsa_circ_32518,RMVar_hsa_circ_12376,RMVar_hsa_circ_12416,RMVar_hsa_circ_66248,RMVar_hsa_circ_288122,RMVar_hsa_circ_2218,RMVar_hsa_circ_173222,RMVar_hsa_circ_173213,RMVar_hsa_circ_311092,RMVar_hsa_circ_364862,RMVar_hsa_circ_367100,RMVar_hsa_circ_360035,RMVar_hsa_circ_352079,RMVar_hsa_circ_127806,RMVar_hsa_circ_62052,RMVar_hsa_circ_15182,RMVar_hsa_cir…
1005475	RMVar_ID_1005475	Human_SNP_ID_582123623	m6A	Human	chr15	-	70079429	70079425	70079425	CCCAGGGGAGGGGCTGGGTTTACGTTGGGAGAACTT_____TTACGGTGAACCAGGAGGTTCTCC	CCCAGGGGAGGGGCTGGGTTTACGTTGGGAGAACTTCCTGGTTACGGTGAACCAGGAGGTTCTCC	A	ACCAGG	MIR629	Ensembl:ENSG00000207965	miRNA	hsa-miR-629-5p,hsa-miR-629-3p	exon	-	-	-	-	Prediction:(Low)	rs1489831340	Functional Loss	INS	dbSNP153	37..41	33	-	-	-	Human_RBP_ID_1001838,Human_RBP_ID_1279400,Human_RBP_ID_1363975,Human_RBP_ID_5180510,Human_RBP_ID_5258714,Human_RBP_ID_5418698,Human_RBP_ID_5464178,Human_RBP_ID_6456320,Human_RBP_ID_8801825,Human_RBP_ID_17250920,Human_RBP_ID_17366166,Human_RBP_ID_17483553,Human_RBP_ID_17871320,Human_RBP_ID_21887548,Human_RBP_ID_21924160,Human_RBP_ID_23110347,Human_RBP_ID_23111447,Human_RBP_ID_24530928,Human_RBP_ID…			NA		RMVar_hsa_circ_266508,RMVar_hsa_circ_322190,RMVar_hsa_circ_36962
1005476	RMVar_ID_1005476	Human_SNP_ID_582123624	m6A	Human	chr15	-	70079429	70079427	70079427	CCCAGGGGAGGGGCTGGGTTTACGTTGGGAGAACTTTTACGGTGAACCAGGAGGTTCTCCCAACG	CCCAGGGGAGGGGCTGGGTTTACGTTGGGAGAACCTTTACGGTGAACCAGGAGGTTCTCCCAACG	A	G	MIR629	Ensembl:ENSG00000207965	miRNA	hsa-miR-629-5p,hsa-miR-629-3p	exon	-	-	-	-	Prediction:(Low)	rs1190598400	Functional Loss	SNV	dbSNP153	35..35	33	-	-	-	Human_RBP_ID_1001838,Human_RBP_ID_1279400,Human_RBP_ID_1363975,Human_RBP_ID_5180510,Human_RBP_ID_5258714,Human_RBP_ID_5418698,Human_RBP_ID_5464178,Human_RBP_ID_6456320,Human_RBP_ID_8801825,Human_RBP_ID_17250920,Human_RBP_ID_17366166,Human_RBP_ID_17483553,Human_RBP_ID_17871320,Human_RBP_ID_21887548,Human_RBP_ID_21924160,Human_RBP_ID_23110347,Human_RBP_ID_23111447,Human_RBP_ID_24530928,Human_RBP_ID…			NA		RMVar_hsa_circ_266508,RMVar_hsa_circ_322190,RMVar_hsa_circ_36962
1005477	RMVar_ID_1005477	Human_SNP_ID_582123626	m6A	Human	chr15	-	70079429	70079429	70079429	CCCAGGGGAGGGGCTGGGTTTACGTTGGGAGAACTTTTACGGTGAACCAGGAGGTTCTCCCAACG	CCCAGGGGAGGGGCTGGGTTTACGTTGGGAGAGCTTTTACGGTGAACCAGGAGGTTCTCCCAACG	T	C	MIR629	Ensembl:ENSG00000207965	miRNA	hsa-miR-629-5p,hsa-miR-629-3p	exon	-	-	-	-	Prediction:(Low)	rs752725261	Functional Loss	SNV	dbSNP153	33..33	33	-	-	-	Human_RBP_ID_1001838,Human_RBP_ID_1279400,Human_RBP_ID_1363975,Human_RBP_ID_5180510,Human_RBP_ID_5258714,Human_RBP_ID_5418698,Human_RBP_ID_5464178,Human_RBP_ID_6456320,Human_RBP_ID_8801825,Human_RBP_ID_17250920,Human_RBP_ID_17366166,Human_RBP_ID_17483553,Human_RBP_ID_17871320,Human_RBP_ID_21887548,Human_RBP_ID_21924160,Human_RBP_ID_23110347,Human_RBP_ID_23111447,Human_RBP_ID_24530928,Human_RBP_ID…			NA		RMVar_hsa_circ_266508,RMVar_hsa_circ_322190,RMVar_hsa_circ_36962
1007276	RMVar_ID_1007276	Human_SNP_ID_583268924	m6A	Human	chr15	-	74788742	74788746	74788746	GGAAGTCTCCTGGCCACATTCTAGGTGGGGAGACTGACGGCTGGAGGCCCATAAGCTGTCTAAAA	GGAAGTCTCCTGGCCACATTCTAGGTGGAGAGACTGACGGCTGGAGGCCCATAAGCTGTCTAAAA	C	T	MIR4513	Ensembl:ENSG00000264386	miRNA	hsa-miR-4513	exon	-	-	-	-	Prediction:(Low)	rs1388257408	Functional Gain	SNV	dbSNP153	29..29	33	-	-	-				NA
1007745	RMVar_ID_1007745	Human_SNP_ID_583411381	m6A	Human	chr15	-	75353634	75353634	75353639	CTGGCCCAGACCTCAGCTACACAAGCTGATGGACTGAGTCAGGGGCCACACTCTCCCTCCTCTGG	CTGGCCCAGACCTCAGCTACACAAGCT_____ACTGAGTCAGGGGCCACACTCTCCCTCCTCTGG	TCCATC	T	MIR631	Ensembl:ENSG00000284343	miRNA	hsa-miR-631	exon	-	-	-	-	Prediction:(Low)	rs748504376	Functional Loss	DEL	dbSNP153	28..32	33	-	-	-	Human_RBP_ID_8251899		Human_miRNA_ID_3137407	NA
1009427	RMVar_ID_1009427	Human_SNP_ID_584375582	m6A	Human	chr15	+	79209829	79209827	79209827	TCCCCTTATCACTTTTCCAGCCCAGCTTTGTGACTGTAAGTGTTGGACGGAGAACTGATAAGGGT	TCCCCTTATCACTTTTCCAGCCCAGCTTTGCGACTGTAAGTGTTGGACGGAGAACTGATAAGGGT	T	C	MIR184	Ensembl:ENSG00000207695	miRNA	hsa-miR-184	exon	-	-	-	-	Prediction:(Low)	rs1483933694	Functional Gain	SNV	dbSNP153	31..31	33	-	-	-				NA
1010831	RMVar_ID_1010831	Human_SNP_ID_585332317	m6A	Human	chr15	+	83067352	83067350	83067350	CCGCTGTGCGCGGCCGCGGGAGGTGTAACAGGACTGGACTCCCGGCAGCCCCAGGGCAGGGGCGT	CCGCTGTGCGCGGCCGCGGGAGGTGTAACAAGACTGGACTCCCGGCAGCCCCAGGGCAGGGGCGT	G	A	MIR4515	Ensembl:ENSG00000263643	miRNA	hsa-miR-4515	exon	-	-	-	-	Prediction:(Low)	rs753424455	Functional Loss	SNV	dbSNP153	31..31	33	-	-	-	Human_RBP_ID_5178617,Human_RBP_ID_8082075			NA
1010832	RMVar_ID_1010832	Human_SNP_ID_585332319	m6A	Human	chr15	+	83067352	83067352	83067352	CCGCTGTGCGCGGCCGCGGGAGGTGTAACAGGACTGGACTCCCGGCAGCCCCAGGGCAGGGGCGT	CCGCTGTGCGCGGCCGCGGGAGGTGTAACAGGGCTGGACTCCCGGCAGCCCCAGGGCAGGGGCGT	A	G	MIR4515	Ensembl:ENSG00000263643	miRNA	hsa-miR-4515	exon	-	-	-	-	Prediction:(Low)	rs907750670	Functional Loss	SNV	dbSNP153	33..33	33	-	-	-	Human_RBP_ID_5178617,Human_RBP_ID_8082075			NA
1010833	RMVar_ID_1010833	Human_SNP_ID_585332320	m6A	Human	chr15	+	83067352	83067354	83067354	CCGCTGTGCGCGGCCGCGGGAGGTGTAACAGGACTGGACTCCCGGCAGCCCCAGGGCAGGGGCGT	CCGCTGTGCGCGGCCGCGGGAGGTGTAACAGGACAGGACTCCCGGCAGCCCCAGGGCAGGGGCGT	T	A	MIR4515	Ensembl:ENSG00000263643	miRNA	hsa-miR-4515	exon	-	-	-	-	Prediction:(Low)	rs1480730568	Functional Loss	SNV	dbSNP153	35..35	33	-	-	-	Human_RBP_ID_5178617,Human_RBP_ID_8082075			NA
1010834	RMVar_ID_1010834	Human_SNP_ID_585332321	m6A	Human	chr15	+	83067357	83067357	83067357	GTGCGCGGCCGCGGGAGGTGTAACAGGACTGGACTCCCGGCAGCCCCAGGGCAGGGGCGTGGGGA	GTGCGCGGCCGCGGGAGGTGTAACAGGACTGGCCTCCCGGCAGCCCCAGGGCAGGGGCGTGGGGA	A	C	MIR4515	Ensembl:ENSG00000263643	miRNA	hsa-miR-4515	exon	-	-	-	-	Prediction:(Low)	rs968468589	Functional Loss	SNV	dbSNP153	33..33	33	-	-	-	Human_RBP_ID_5178617,Human_RBP_ID_8082075		Human_miRNA_ID_3144162	NA
1011750	RMVar_ID_1011750	Human_SNP_ID_585861338	m6A	Human	chr15	+	85380662	85380660	85380660	CAGCCGCGGTGAAGCGCCTGTGCTCTGCCGAGACTGCCGTGCCCATTGCTCGCCTCGGTCGCCGC	CAGCCGCGGTGAAGCGCCTGTGCTCTGCCGGGACTGCCGTGCCCATTGCTCGCCTCGGTCGCCGC	A	G	MIR7706	Ensembl:ENSG00000284160	miRNA	hsa-miR-7706	exon	-	-	-	-	Prediction:(Low)	rs1476878492	Functional Gain	SNV	dbSNP153	31..31	33	-	-	-	Human_RBP_ID_18418410,Human_RBP_ID_22048166			NA
1011751	RMVar_ID_1011751	Human_SNP_ID_585861340	m6A	Human	chr15	+	85380662	85380666	85380666	CAGCCGCGGTGAAGCGCCTGTGCTCTGCCGAGACTGCCGTGCCCATTGCTCGCCTCGGTCGCCGC	CAGCCGCGGTGAAGCGCCTGTGCTCTGCCGAGACTGTCGTGCCCATTGCTCGCCTCGGTCGCCGC	C	T	MIR7706	Ensembl:ENSG00000284160	miRNA	hsa-miR-7706	exon	-	-	-	-	Prediction:(Low)	rs1245904276	Functional Gain	SNV	dbSNP153	37..37	33	-	-	-	Human_RBP_ID_18418410,Human_RBP_ID_22048166			NA
1012316	RMVar_ID_1012316	Human_SNP_ID_586791876	m6A	Human	chr15	+	88611840	88611842	88611842	CGCCTTGCAGAACTGGCCTGGATACAGAGTGGACCGGCTGGCCCCATCTGGAAGACTAGTGATTT	CGCCTTGCAGAACTGGCCTGGATACAGAGTGGACTGGCTGGCCCCATCTGGAAGACTAGTGATTT	C	T	MIR7-2	Ensembl:ENSG00000207703	miRNA	hsa-miR-7-5p,hsa-miR-7-2-3p	exon	-	-	-	-	Prediction:(Low)	rs41276930	Functional Gain	SNV	dbSNP153	35..35	33	-	-	-			Human_miRNA_ID_3133742,Human_miRNA_ID_3137519,Human_miRNA_ID_3137838	NA
1013052	RMVar_ID_1013052	Human_SNP_ID_587150116	m6A	Human	chr15	-	89884006	89883980	89883980	ATGTTTGGGACCAGAAGTGTTTTGGATTTTGGACTTTTTCAGATTTGGGGATATTTGCATTATAC	ATGTTTGGGACCAGAAGTGTTTTGGATTTTGGACTTTTTCAGATTTGGGGATATTTGCGTTATAC	T	C	MIR5009	Ensembl:ENSG00000264796	miRNA	hsa-miR-5009-5p,hsa-miR-5009-3p	exon	-	-	-	-	Prediction:(Low)	rs1055950283	Functional Loss	SNV	dbSNP153	59..59	33	-	-	-	Human_RBP_ID_5180525,Human_RBP_ID_6478755			NA		RMVar_hsa_circ_84501,RMVar_hsa_circ_347469,RMVar_hsa_circ_174708,RMVar_hsa_circ_174709,RMVar_hsa_circ_359072,RMVar_hsa_circ_266233,RMVar_hsa_circ_286547,RMVar_hsa_circ_304248,RMVar_hsa_circ_174710
1013053	RMVar_ID_1013053	Human_SNP_ID_587150118	m6A	Human	chr15	-	89884006	89883989	89883989	ATGTTTGGGACCAGAAGTGTTTTGGATTTTGGACTTTTTCAGATTTGGGGATATTTGCATTATAC	ATGTTTGGGACCAGAAGTGTTTTGGATTTTGGACTTTTTCAGATTTGGGTATATTTGCATTATAC	C	A	MIR5009	Ensembl:ENSG00000264796	miRNA	hsa-miR-5009-5p,hsa-miR-5009-3p	exon	-	-	-	-	Prediction:(Low)	rs895908104	Functional Loss	SNV	dbSNP153	50..50	33	-	-	-	Human_RBP_ID_5180525,Human_RBP_ID_6478755			NA		RMVar_hsa_circ_84501,RMVar_hsa_circ_347469,RMVar_hsa_circ_174708,RMVar_hsa_circ_174709,RMVar_hsa_circ_359072,RMVar_hsa_circ_266233,RMVar_hsa_circ_286547,RMVar_hsa_circ_304248,RMVar_hsa_circ_174710
1013054	RMVar_ID_1013054	Human_SNP_ID_587150121	m6A	Human	chr15	-	89884006	89884008	89884008	ATGTTTGGGACCAGAAGTGTTTTGGATTTTGGACTTTTTCAGATTTGGGGATATTTGCATTATAC	ATGTTTGGGACCAGAAGTGTTTTGGATTTTAGACTTTTTCAGATTTGGGGATATTTGCATTATAC	C	T	MIR5009	Ensembl:ENSG00000264796	miRNA	hsa-miR-5009-5p,hsa-miR-5009-3p	exon	-	-	-	-	Prediction:(Low)	rs1047133382	Functional Loss	SNV	dbSNP153	31..31	33	-	-	-	Human_RBP_ID_5180525,Human_RBP_ID_6478755			NA		RMVar_hsa_circ_84501,RMVar_hsa_circ_347469,RMVar_hsa_circ_174708,RMVar_hsa_circ_174709,RMVar_hsa_circ_359072,RMVar_hsa_circ_266233,RMVar_hsa_circ_286547,RMVar_hsa_circ_304248,RMVar_hsa_circ_174710
1016711	RMVar_ID_1016711	Human_SNP_ID_590583504	m6A	Human	chr16	+	535331	535330	535330	GATGGAGCGGGGCGGCAATGGTCACCTCCGGGACTCAGCCCTGTGCTGAGCCCCGGGCAGTGTGA	GATGGAGCGGGGCGGCAATGGTCACCTCCGGAACTCAGCCCTGTGCTGAGCCCCGGGCAGTGTGA	G	A	MIR5587	Ensembl:ENSG00000266124	miRNA	hsa-miR-5587-5p,hsa-miR-5587-3p	exon	-	-	-	-	Prediction:(Low)	rs984579662	Functional Loss	SNV	dbSNP153	32..32	33	-	-	-	Human_RBP_ID_5259772,Human_RBP_ID_22713983		Human_miRNA_ID_3131024	NA		RMVar_hsa_circ_82903,RMVar_hsa_circ_299854,RMVar_hsa_circ_125204,RMVar_hsa_circ_175372,RMVar_hsa_circ_175373,RMVar_hsa_circ_175374
1018577	RMVar_ID_1018577	Human_SNP_ID_591039384	m6A	Human	chr16	+	1735053	1735042	1735042	TGAGACATTCGCGCAGTGCAC_GGCACTGGGGACACGTGGCACTGGCTGAACTGCCACACAGCCC	TGAGACATTCGCGCAGTGCACGGGCACTGGGGACACGTGGCACTGGCTGAACTGCCACACAGCCC	C	CG	MIR3177	Ensembl:ENSG00000265820	miRNA	hsa-miR-3177-5p,hsa-miR-3177-3p	exon	-	-	-	-	Prediction:(Low)	rs1246020234	Functional Gain	INS	dbSNP153	22..22	33	-	-	-	Human_RBP_ID_1281114,Human_RBP_ID_1365055,Human_RBP_ID_5184221,Human_RBP_ID_5259771,Human_RBP_ID_8253151,Human_RBP_ID_17257685,Human_RBP_ID_18513447		Human_miRNA_ID_3130914	NA		RMVar_hsa_circ_29106,RMVar_hsa_circ_119620,RMVar_hsa_circ_175539,RMVar_hsa_circ_28036
1018578	RMVar_ID_1018578	Human_SNP_ID_591039389	m6A	Human	chr16	+	1735053	1735056	1735056	TTGAGACATTCGCGCAGTGCACGGCACTGGGGACACGTGGCACTGGCTGAACTGCCACACAGCCC	TTGAGACATTCGCGCAGTGCACGGCACTGGGGACATGTGGCACTGGCTGAACTGCCACACAGCCC	C	T	MIR3177	Ensembl:ENSG00000265820	miRNA	hsa-miR-3177-5p,hsa-miR-3177-3p	exon	-	-	-	-	Prediction:(Low)	rs758945624	Functional Gain	SNV	dbSNP153	36..36	33	-	-	-	Human_RBP_ID_1281114,Human_RBP_ID_1365055,Human_RBP_ID_5184221,Human_RBP_ID_5259771,Human_RBP_ID_8253151,Human_RBP_ID_17257685,Human_RBP_ID_18513447		Human_miRNA_ID_3130914	NA		RMVar_hsa_circ_29106,RMVar_hsa_circ_119620,RMVar_hsa_circ_175539,RMVar_hsa_circ_28036
1019264	RMVar_ID_1019264	Human_SNP_ID_591175747	m6A	Human	chr16	-	2090218	2090202	2090202	CCCTGGGCTCTGCCCAGGGTGCAGCCGGACTGACTGAGCCCCTGTGCCGCCCCCAGTTCCGCCAC	CCCTGGGCTCTGCCCAGGGTGCAGCCGGACTGACTGAGCCCCTGTGCCTCCCCCAGTTCCGCCAC	C	A	MIR1225	Ensembl:ENSG00000221656	miRNA	hsa-miR-1225-5p,hsa-miR-1225-3p	exon	-	-	-	-	Prediction:(Low)	rs776530070	Functional Loss	SNV	dbSNP153	49..49	33	-	-	-	Human_RBP_ID_891216,Human_RBP_ID_1177276,Human_RBP_ID_5359281,Human_RBP_ID_9068744,Human_RBP_ID_22655599,Human_RBP_ID_26780042		Human_miRNA_ID_3131025,Human_miRNA_ID_3133530	NA		RMVar_hsa_circ_96170,RMVar_hsa_circ_175651
1019265	RMVar_ID_1019265	Human_SNP_ID_591175756	m6A	Human	chr16	-	2090218	2090212	2090212	CCCTGGGCTCTGCCCAGGGTGCAGCCGGACTGACTGAGCCCCTGTGCCGCCCCCAGTTCCGCCAC	CCCTGGGCTCTGCCCAGGGTGCAGCCGGACTGACTGAGTCCCTGTGCCGCCCCCAGTTCCGCCAC	G	A	MIR1225	Ensembl:ENSG00000221656	miRNA	hsa-miR-1225-5p,hsa-miR-1225-3p	exon	-	-	-	-	Prediction:(Low)	rs752457130	Functional Loss	SNV	dbSNP153	39..39	33	-	-	-	Human_RBP_ID_891216,Human_RBP_ID_1177276,Human_RBP_ID_5359281,Human_RBP_ID_9068744,Human_RBP_ID_22655599,Human_RBP_ID_26780042		Human_miRNA_ID_3131025,Human_miRNA_ID_3133530	NA		RMVar_hsa_circ_96170,RMVar_hsa_circ_175651
1019266	RMVar_ID_1019266	Human_SNP_ID_591175758	m6A	Human	chr16	-	2090218	2090213	2090217	CCCTGGGCTCTGCCCAGGGTGCAGCCGGACTGACTGAGCCCCTGTGCCGCCCCCAGTTCCGCCAC	CCCTGGGCTCTGCCCAGGGTGCAGCCGGACTGA____GCCCCTGTGCCGCCCCCAGTTCCGCCAC	CTCAG	C	MIR1225	Ensembl:ENSG00000221656	miRNA	hsa-miR-1225-5p,hsa-miR-1225-3p	exon	-	-	-	-	Prediction:(Low)	rs773016041	Functional Loss	DEL	dbSNP153	34..37	33	-	-	-	Human_RBP_ID_891216,Human_RBP_ID_1177276,Human_RBP_ID_5359281,Human_RBP_ID_9068744,Human_RBP_ID_22655599,Human_RBP_ID_26780042		Human_miRNA_ID_3131025,Human_miRNA_ID_3133530	NA		RMVar_hsa_circ_96170,RMVar_hsa_circ_175651
1019267	RMVar_ID_1019267	Human_SNP_ID_591175759	m6A	Human	chr16	-	2090218	2090214	2090216	CCCTGGGCTCTGCCCAGGGTGCAGCCGGACTGACTGAGCCCCTGTGCCGCCCCCAGTTCCGCCAC	CCCTGGGCTCTGCCCAGGGTGCAGCCGGACTGAC__AGCCCCTGTGCCGCCCCCAGTTCCGCCAC	TCA	T	MIR1225	Ensembl:ENSG00000221656	miRNA	hsa-miR-1225-5p,hsa-miR-1225-3p	exon	-	-	-	-	Prediction:(Low)	rs1444647992	Functional Loss	DEL	dbSNP153	35..36	33	-	-	-	Human_RBP_ID_891216,Human_RBP_ID_1177276,Human_RBP_ID_5359281,Human_RBP_ID_9068744,Human_RBP_ID_22655599,Human_RBP_ID_26780042		Human_miRNA_ID_3131025,Human_miRNA_ID_3133530	NA		RMVar_hsa_circ_96170,RMVar_hsa_circ_175651
1019268	RMVar_ID_1019268	Human_SNP_ID_591175760	m6A	Human	chr16	-	2090218	2090216	2090216	CCCTGGGCTCTGCCCAGGGTGCAGCCGGACTGACTGAGCCCCTGTGCCGCCCCCAGTTCCGCCAC	CCCTGGGCTCTGCCCAGGGTGCAGCCGGACTGACGGAGCCCCTGTGCCGCCCCCAGTTCCGCCAC	A	C	MIR1225	Ensembl:ENSG00000221656	miRNA	hsa-miR-1225-5p,hsa-miR-1225-3p	exon	-	-	-	-	Prediction:(Low)	rs763666057	Functional Loss	SNV	dbSNP153	35..35	33	-	-	-	Human_RBP_ID_891216,Human_RBP_ID_1177276,Human_RBP_ID_5359281,Human_RBP_ID_9068744,Human_RBP_ID_22655599,Human_RBP_ID_26780042		Human_miRNA_ID_3131025,Human_miRNA_ID_3133530	NA		RMVar_hsa_circ_96170,RMVar_hsa_circ_175651
1019269	RMVar_ID_1019269	Human_SNP_ID_591175761	m6A	Human	chr16	-	2090218	2090216	2090216	CCCTGGGCTCTGCCCAGGGTGCAGCCGGACTGACTGAGCCCCTGTGCCGCCCCCAGTTCCGCCAC	CCCTGGGCTCTGCCCAGGGTGCAGCCGGACTGACAGAGCCCCTGTGCCGCCCCCAGTTCCGCCAC	A	T	MIR1225	Ensembl:ENSG00000221656	miRNA	hsa-miR-1225-5p,hsa-miR-1225-3p	exon	-	-	-	-	Prediction:(Low)	rs763666057	Functional Loss	SNV	dbSNP153	35..35	33	-	-	-	Human_RBP_ID_891216,Human_RBP_ID_1177276,Human_RBP_ID_5359281,Human_RBP_ID_9068744,Human_RBP_ID_22655599,Human_RBP_ID_26780042		Human_miRNA_ID_3131025,Human_miRNA_ID_3133530	NA		RMVar_hsa_circ_96170,RMVar_hsa_circ_175651
1019270	RMVar_ID_1019270	Human_SNP_ID_591175764	m6A	Human	chr16	-	2090218	2090222	2090222	CCCTGGGCTCTGCCCAGGGTGCAGCCGGACTGACTGAGCCCCTGTGCCGCCCCCAGTTCCGCCAC	CCCTGGGCTCTGCCCAGGGTGCAGCCGGCCTGACTGAGCCCCTGTGCCGCCCCCAGTTCCGCCAC	T	G	MIR1225	Ensembl:ENSG00000221656	miRNA	hsa-miR-1225-5p,hsa-miR-1225-3p	exon	-	-	-	-	Prediction:(Low)	rs374478045	Functional Loss	SNV	dbSNP153	29..29	33	-	-	-	Human_RBP_ID_891216,Human_RBP_ID_1177276,Human_RBP_ID_5359281,Human_RBP_ID_9068744,Human_RBP_ID_22655599,Human_RBP_ID_26780042		Human_miRNA_ID_3131025,Human_miRNA_ID_3133530	NA		RMVar_hsa_circ_96170,RMVar_hsa_circ_175651
1019271	RMVar_ID_1019271	Human_SNP_ID_591175764	m6A	Human	chr16	-	2090222	2090222	2090222	CACGCCCTGGGCTCTGCCCAGGGTGCAGCCGGACTGACTGAGCCCCTGTGCCGCCCCCAGTTCCG	CACGCCCTGGGCTCTGCCCAGGGTGCAGCCGGCCTGACTGAGCCCCTGTGCCGCCCCCAGTTCCG	T	G	MIR1225	Ensembl:ENSG00000221656	miRNA	hsa-miR-1225-5p,hsa-miR-1225-3p	exon	-	-	-	-	Prediction:(Low)	rs374478045	Functional Loss	SNV	dbSNP153	33..33	33	-	-	-	Human_RBP_ID_891216,Human_RBP_ID_1177276,Human_RBP_ID_5359281,Human_RBP_ID_9060775,Human_RBP_ID_22655599,Human_RBP_ID_26780042		Human_miRNA_ID_3131025	NA		RMVar_hsa_circ_96170,RMVar_hsa_circ_175651
1019272	RMVar_ID_1019272	Human_SNP_ID_591175767	m6A	Human	chr16	-	2090218	2090226	2090226	CCCTGGGCTCTGCCCAGGGTGCAGCCGGACTGACTGAGCCCCTGTGCCGCCCCCAGTTCCGCCAC	CCCTGGGCTCTGCCCAGGGTGCAGTCGGACTGACTGAGCCCCTGTGCCGCCCCCAGTTCCGCCAC	G	A	MIR1225	Ensembl:ENSG00000221656	miRNA	hsa-miR-1225-5p,hsa-miR-1225-3p	exon	-	-	-	-	Prediction:(Low)	rs1327554200	Functional Loss	SNV	dbSNP153	25..25	33	-	-	-	Human_RBP_ID_891216,Human_RBP_ID_1177276,Human_RBP_ID_5359281,Human_RBP_ID_9068744,Human_RBP_ID_22655599,Human_RBP_ID_26780042		Human_miRNA_ID_3131025,Human_miRNA_ID_3133530	NA		RMVar_hsa_circ_96170,RMVar_hsa_circ_175651
1019273	RMVar_ID_1019273	Human_SNP_ID_591175777	m6A	Human	chr16	-	2090255	2090239	2090242	GAGGTGGGTACGGCCCAGTGGGGGGGAGAGGGACACGCCCTGGGCTCTGCCCAGGGTGCAGCCGG	GAGGTGGGTACGGCCCAGTGGGGGGGAGAGGGACACGCCCTGGGC___GCCCAGGGTGCAGCCGG	CAGA	C	MIR1225	Ensembl:ENSG00000221656	miRNA	hsa-miR-1225-5p,hsa-miR-1225-3p	exon	-	-	-	-	Prediction:(Low)	rs762881951	Functional Gain	DEL	dbSNP153	46..48	33	-	-	-	Human_RBP_ID_470175,Human_RBP_ID_3511570,Human_RBP_ID_9068744,Human_RBP_ID_21973967,Human_RBP_ID_22945219,Human_RBP_ID_27796866		Human_miRNA_ID_3142560	NA		RMVar_hsa_circ_96170,RMVar_hsa_circ_175651
1019274	RMVar_ID_1019274	Human_SNP_ID_591175780	m6A	Human	chr16	-	2090255	2090240	2090240	GAGGTGGGTACGGCCCAGTGGGGGGGAGAGGGACACGCCCTGGGCTCTGCCCAGGGTGCAGCCGG	GAGGTGGGTACGGCCCAGTGGGGGGGAGAGGGACACGCCCTGGGCTCCGCCCAGGGTGCAGCCGG	A	G	MIR1225	Ensembl:ENSG00000221656	miRNA	hsa-miR-1225-5p,hsa-miR-1225-3p	exon	-	-	-	-	Prediction:(Low)	rs777938249	Functional Gain	SNV	dbSNP153	48..48	33	-	-	-	Human_RBP_ID_470175,Human_RBP_ID_3511570,Human_RBP_ID_9068744,Human_RBP_ID_21973967,Human_RBP_ID_22945219,Human_RBP_ID_27796866		Human_miRNA_ID_3142560	NA		RMVar_hsa_circ_96170,RMVar_hsa_circ_175651
1019275	RMVar_ID_1019275	Human_SNP_ID_591175784	m6A	Human	chr16	-	2090255	2090244	2090252	GAGGTGGGTACGGCCCAGTGGGGGGGAGAGGGACACGCCCTGGGCTCTGCCCAGGGTGCAGCCGG	GAGGTGGGTACGGCCCAGTGGGGGGGAGAGGGACA________GCTCTGCCCAGGGTGCAGCCGG	CCCAGGGCG	C	MIR1225	Ensembl:ENSG00000221656	miRNA	hsa-miR-1225-5p,hsa-miR-1225-3p	exon	-	-	-	-	Prediction:(Low)	rs767596800	Functional Gain	DEL	dbSNP153	36..43	33	-	-	-	Human_RBP_ID_470175,Human_RBP_ID_3511570,Human_RBP_ID_9068744,Human_RBP_ID_21973967,Human_RBP_ID_22945219,Human_RBP_ID_27796866		Human_miRNA_ID_3142560	NA		RMVar_hsa_circ_96170,RMVar_hsa_circ_175651
1019276	RMVar_ID_1019276	Human_SNP_ID_591175792	m6A	Human	chr16	-	2090255	2090252	2090252	GAGGTGGGTACGGCCCAGTGGGGGGGAGAGGGACACGCCCTGGGCTCTGCCCAGGGTGCAGCCGG	GAGGTGGGTACGGCCCAGTGGGGGGGAGAGGGACATGCCCTGGGCTCTGCCCAGGGTGCAGCCGG	G	A	MIR1225	Ensembl:ENSG00000221656	miRNA	hsa-miR-1225-5p,hsa-miR-1225-3p	exon	-	-	-	-	Prediction:(Low)	rs762701624	Functional Gain	SNV	dbSNP153	36..36	33	-	-	-	Human_RBP_ID_470175,Human_RBP_ID_3511570,Human_RBP_ID_9068744,Human_RBP_ID_21973967,Human_RBP_ID_22945219,Human_RBP_ID_27796866		Human_miRNA_ID_3142560	NA		RMVar_hsa_circ_96170,RMVar_hsa_circ_175651
1019795	RMVar_ID_1019795	Human_SNP_ID_591299785	m6A	Human	chr16	+	2445409	2445405	2445405	AACAGGTGGGGTTGAAATCGCAGACA___GGGACACATGGAGAACGCCCCCACCAGTTCCCACGT	AACAGGTGGGGTTGAAATCGCAGACAGGGGGGACACATGGAGAACGCCCCCACCAGTTCCCACGT	A	AGGG	MIR6767	Ensembl:ENSG00000283180	miRNA	hsa-miR-6767-5p,hsa-miR-6767-3p	exon	-	-	-	-	Prediction:(Low)	rs1418902316	Functional Loss	INS	dbSNP153	27..29	33	-	-	-				NA		RMVar_hsa_circ_7239,RMVar_hsa_circ_40962,RMVar_hsa_circ_373764,RMVar_hsa_circ_107076,RMVar_hsa_circ_37774,RMVar_hsa_circ_127733,RMVar_hsa_circ_175753,RMVar_hsa_circ_175754,RMVar_hsa_circ_105577,RMVar_hsa_circ_175756,RMVar_hsa_circ_124682,RMVar_hsa_circ_175757,RMVar_hsa_circ_24425,RMVar_hsa_circ_175758,RMVar_hsa_circ_86735,RMVar_hsa_circ_290668,RMVar_hsa_circ_114364,RMVar_hsa_circ_49625,RMVar_hsa_…
1019796	RMVar_ID_1019796	Human_SNP_ID_591299786	m6A	Human	chr16	+	2445409	2445407	2445407	CCCAACAGGTGGGGTTGAAATCGCAGACAGGGACACATGGAGAACGCCCCCACCAGTTCCCACGT	CCCAACAGGTGGGGTTGAAATCGCAGACAGAGACACATGGAGAACGCCCCCACCAGTTCCCACGT	G	A	MIR6767	Ensembl:ENSG00000283180	miRNA	hsa-miR-6767-5p,hsa-miR-6767-3p	exon	-	-	-	-	Prediction:(Low)	rs748056817	Functional Loss	SNV	dbSNP153	31..31	33	-	-	-				NA		RMVar_hsa_circ_7239,RMVar_hsa_circ_40962,RMVar_hsa_circ_373764,RMVar_hsa_circ_107076,RMVar_hsa_circ_37774,RMVar_hsa_circ_127733,RMVar_hsa_circ_175753,RMVar_hsa_circ_175754,RMVar_hsa_circ_105577,RMVar_hsa_circ_175756,RMVar_hsa_circ_124682,RMVar_hsa_circ_175757,RMVar_hsa_circ_24425,RMVar_hsa_circ_175758,RMVar_hsa_circ_86735,RMVar_hsa_circ_290668,RMVar_hsa_circ_114364,RMVar_hsa_circ_49625,RMVar_hsa_…
1019797	RMVar_ID_1019797	Human_SNP_ID_591299787	m6A	Human	chr16	+	2445409	2445408	2445408	CCCAACAGGTGGGGTTGAAATCGCAGACAGGGACACATGGAGAACGCCCCCACCAGTTCCCACGT	CCCAACAGGTGGGGTTGAAATCGCAGACAGGTACACATGGAGAACGCCCCCACCAGTTCCCACGT	G	T	MIR6767	Ensembl:ENSG00000283180	miRNA	hsa-miR-6767-5p,hsa-miR-6767-3p	exon	-	-	-	-	Prediction:(Low)	rs1187632571	Functional Loss	SNV	dbSNP153	32..32	33	-	-	-				NA		RMVar_hsa_circ_7239,RMVar_hsa_circ_40962,RMVar_hsa_circ_373764,RMVar_hsa_circ_107076,RMVar_hsa_circ_37774,RMVar_hsa_circ_127733,RMVar_hsa_circ_175753,RMVar_hsa_circ_175754,RMVar_hsa_circ_105577,RMVar_hsa_circ_175756,RMVar_hsa_circ_124682,RMVar_hsa_circ_175757,RMVar_hsa_circ_24425,RMVar_hsa_circ_175758,RMVar_hsa_circ_86735,RMVar_hsa_circ_290668,RMVar_hsa_circ_114364,RMVar_hsa_circ_49625,RMVar_hsa_…
1019798	RMVar_ID_1019798	Human_SNP_ID_591299792	m6A	Human	chr16	+	2445409	2445422	2445422	CCCAACAGGTGGGGTTGAAATCGCAGACAGGGACACATGGAGAACGCCCCCACCAGTTCCCACGT	CCCAACAGGTGGGGTTGAAATCGCAGACAGGGACACATGGAGAACTCCCCCACCAGTTCCCACGT	G	T	MIR6767	Ensembl:ENSG00000283180	miRNA	hsa-miR-6767-5p,hsa-miR-6767-3p	exon	-	-	-	-	Prediction:(Low)	rs376261035	Functional Loss	SNV	dbSNP153	46..46	33	-	-	-				NA		RMVar_hsa_circ_7239,RMVar_hsa_circ_40962,RMVar_hsa_circ_373764,RMVar_hsa_circ_107076,RMVar_hsa_circ_37774,RMVar_hsa_circ_127733,RMVar_hsa_circ_175753,RMVar_hsa_circ_175754,RMVar_hsa_circ_105577,RMVar_hsa_circ_175756,RMVar_hsa_circ_124682,RMVar_hsa_circ_175757,RMVar_hsa_circ_24425,RMVar_hsa_circ_175758,RMVar_hsa_circ_86735,RMVar_hsa_circ_290668,RMVar_hsa_circ_114364,RMVar_hsa_circ_49625,RMVar_hsa_…
1019799	RMVar_ID_1019799	Human_SNP_ID_591299797	m6A	Human	chr16	+	2445409	2445432	2445443	CCCAACAGGTGGGGTTGAAATCGCAGACAGGGACACATGGAGAACGCCCCCACCAGTTCCCACGT	CCCAACAGGTGGGGTTGAAATCGCAGACAGGGACACATGGAGAACGCCCCCACCAG_________	GTTCCCACGTGC	G	MIR6767	Ensembl:ENSG00000283180	miRNA	hsa-miR-6767-5p,hsa-miR-6767-3p	exon	-	-	-	-	Prediction:(Low)	rs1335036561	Functional Loss	DEL	dbSNP153	57..65	33	-	-	-				NA		RMVar_hsa_circ_7239,RMVar_hsa_circ_40962,RMVar_hsa_circ_373764,RMVar_hsa_circ_107076,RMVar_hsa_circ_37774,RMVar_hsa_circ_127733,RMVar_hsa_circ_175753,RMVar_hsa_circ_175754,RMVar_hsa_circ_105577,RMVar_hsa_circ_175756,RMVar_hsa_circ_124682,RMVar_hsa_circ_175757,RMVar_hsa_circ_24425,RMVar_hsa_circ_175758,RMVar_hsa_circ_86735,RMVar_hsa_circ_290668,RMVar_hsa_circ_114364,RMVar_hsa_circ_49625,RMVar_hsa_…
1019800	RMVar_ID_1019800	Human_SNP_ID_591299798	m6A	Human	chr16	+	2445409	2445435	2445435	CCCAACAGGTGGGGTTGAAATCGCAGACAGGGACACATGGAGAACGCCCCCACCAGTTCCCACGT	CCCAACAGGTGGGGTTGAAATCGCAGACAGGGACACATGGAGAACGCCCCCACCAGTTTCCACGT	C	T	MIR6767	Ensembl:ENSG00000283180	miRNA	hsa-miR-6767-5p,hsa-miR-6767-3p	exon	-	-	-	-	Prediction:(Low)	rs1284335509	Functional Loss	SNV	dbSNP153	59..59	33	-	-	-				NA		RMVar_hsa_circ_7239,RMVar_hsa_circ_40962,RMVar_hsa_circ_373764,RMVar_hsa_circ_107076,RMVar_hsa_circ_37774,RMVar_hsa_circ_127733,RMVar_hsa_circ_175753,RMVar_hsa_circ_175754,RMVar_hsa_circ_105577,RMVar_hsa_circ_175756,RMVar_hsa_circ_124682,RMVar_hsa_circ_175757,RMVar_hsa_circ_24425,RMVar_hsa_circ_175758,RMVar_hsa_circ_86735,RMVar_hsa_circ_290668,RMVar_hsa_circ_114364,RMVar_hsa_circ_49625,RMVar_hsa_…
1019801	RMVar_ID_1019801	Human_SNP_ID_591299801	m6A	Human	chr16	+	2445409	2445438	2445438	CCCAACAGGTGGGGTTGAAATCGCAGACAGGGACACATGGAGAACGCCCCCACCAGTTCCCACGT	CCCAACAGGTGGGGTTGAAATCGCAGACAGGGACACATGGAGAACGCCCCCACCAGTTCCCTCGT	A	T	MIR6767	Ensembl:ENSG00000283180	miRNA	hsa-miR-6767-5p,hsa-miR-6767-3p	exon	-	-	-	-	Prediction:(Low)	rs1195774168	Functional Loss	SNV	dbSNP153	62..62	33	-	-	-				NA		RMVar_hsa_circ_7239,RMVar_hsa_circ_40962,RMVar_hsa_circ_373764,RMVar_hsa_circ_107076,RMVar_hsa_circ_37774,RMVar_hsa_circ_127733,RMVar_hsa_circ_175753,RMVar_hsa_circ_175754,RMVar_hsa_circ_105577,RMVar_hsa_circ_175756,RMVar_hsa_circ_124682,RMVar_hsa_circ_175757,RMVar_hsa_circ_24425,RMVar_hsa_circ_175758,RMVar_hsa_circ_86735,RMVar_hsa_circ_290668,RMVar_hsa_circ_114364,RMVar_hsa_circ_49625,RMVar_hsa_…
1019802	RMVar_ID_1019802	Human_SNP_ID_591299802	m6A	Human	chr16	+	2445409	2445439	2445439	CCCAACAGGTGGGGTTGAAATCGCAGACAGGGACACATGGAGAACGCCCCCACCAGTTCCCACGT	CCCAACAGGTGGGGTTGAAATCGCAGACAGGGACACATGGAGAACGCCCCCACCAGTTCCCATGT	C	T	MIR6767	Ensembl:ENSG00000283180	miRNA	hsa-miR-6767-5p,hsa-miR-6767-3p	exon	-	-	-	-	Prediction:(Low)	rs1271299527	Functional Loss	SNV	dbSNP153	63..63	33	-	-	-				NA		RMVar_hsa_circ_7239,RMVar_hsa_circ_40962,RMVar_hsa_circ_373764,RMVar_hsa_circ_107076,RMVar_hsa_circ_37774,RMVar_hsa_circ_127733,RMVar_hsa_circ_175753,RMVar_hsa_circ_175754,RMVar_hsa_circ_105577,RMVar_hsa_circ_175756,RMVar_hsa_circ_124682,RMVar_hsa_circ_175757,RMVar_hsa_circ_24425,RMVar_hsa_circ_175758,RMVar_hsa_circ_86735,RMVar_hsa_circ_290668,RMVar_hsa_circ_114364,RMVar_hsa_circ_49625,RMVar_hsa_…
1023024	RMVar_ID_1023024	Human_SNP_ID_592382146	m6A	Human	chr16	+	5632540	5632539	5632539	CAGCAAGGCAAGGGCTTTGATGTCTTGTAGGAACAGTTGAATTTTGGCTTCATGTAATTACACAC	CAGCAAGGCAAGGGCTTTGATGTCTTGTAGGGACAGTTGAATTTTGGCTTCATGTAATTACACAC	A	G	MIR8065	Ensembl:ENSG00000273648	miRNA	hsa-miR-8065	exon	-	-	-	-	Prediction:(Low)	rs1414566306	Functional Gain	SNV	dbSNP153	32..32	33	-	-	-				NA
1024834	RMVar_ID_1024834	Human_SNP_ID_595515967	m6A	Human	chr16	+	14309304	14309304	14309304	CAGCTGGTTCGTTACCGCAGGGAAAATGAGGGACTTTTGGGGGCAGATGTGTTTCCATTCCACTA	CAGCTGGTTCGTTACCGCAGGGAAAATGAGGGGCTTTTGGGGGCAGATGTGTTTCCATTCCACTA	A	G	MIR365A	Ensembl:ENSG00000199130	miRNA	hsa-miR-365a-5p,hsa-miR-365a-3p	exon	-	-	-	-	Prediction:(Low)	rs1567250487	Functional Loss	SNV	dbSNP153	33..33	33	-	-	-	Human_RBP_ID_5181697,Human_RBP_ID_5259628,Human_RBP_ID_5576496,Human_RBP_ID_21925366		Human_miRNA_ID_3129363,Human_miRNA_ID_3130247,Human_miRNA_ID_3133939	NA
1024835	RMVar_ID_1024835	Human_SNP_ID_595515968	m6A	Human	chr16	+	14309304	14309304	14309305	CAGCTGGTTCGTTACCGCAGGGAAAATGAGGGACTTTTGGGGGCAGATGTGTTTCCATTCCACTA	CAGCTGGTTCGTTACCGCAGGGAAAATGAGGGA_TTTTGGGGGCAGATGTGTTTCCATTCCACTA	AC	A	MIR365A	Ensembl:ENSG00000199130	miRNA	hsa-miR-365a-5p,hsa-miR-365a-3p	exon	-	-	-	-	Prediction:(Low)	rs1567250488	Functional Loss	DEL	dbSNP153	34..34	33	-	-	-	Human_RBP_ID_5181697,Human_RBP_ID_5259628,Human_RBP_ID_5576496,Human_RBP_ID_21925366		Human_miRNA_ID_3129363,Human_miRNA_ID_3130247,Human_miRNA_ID_3133939	NA
1025211	RMVar_ID_1025211	Human_SNP_ID_595849149	m6A	Human	chr16	-	15611094	15611067	15611067	TCCGTTGTTAAAACCTAGGTGTTTCTCAAAGGACTGGGATGTCACTGAATATGGTGTTTGTGAGT	TCCGTTGTTAAAACCTAGGTGTTTCTCAAAGGACTGGGATGTCACTGAATATGGTGTTTTTGAGT	C	A	MIR6506	Ensembl:ENSG00000284184	miRNA	hsa-miR-6506-5p,hsa-miR-6506-3p	exon	-	-	-	-	Prediction:(Low)	rs917975658	Functional Loss	SNV	dbSNP153	60..60	33	-	-	-	Human_RBP_ID_17368699,Human_RBP_ID_17485072	Human_Splice_Rec_1682170,Human_Splice_Rec_1682222,Human_Splice_Rec_1682278,Human_Splice_Rec_1682330,Human_Splice_Rec_1682382		NA		RMVar_hsa_circ_55172,RMVar_hsa_circ_125353,RMVar_hsa_circ_176550
1025212	RMVar_ID_1025212	Human_SNP_ID_595849152	m6A	Human	chr16	-	15611094	15611100	15611100	TCCGTTGTTAAAACCTAGGTGTTTCTCAAAGGACTGGGATGTCACTGAATATGGTGTTTGTGAGT	TCCGTTGTTAAAACCTAGGTGTTTCTTAAAGGACTGGGATGTCACTGAATATGGTGTTTGTGAGT	G	A	MIR6506	Ensembl:ENSG00000284184	miRNA	hsa-miR-6506-5p,hsa-miR-6506-3p	exon	-	-	-	-	Prediction:(Low)	rs753172851	Functional Loss	SNV	dbSNP153	27..27	33	-	-	-	Human_RBP_ID_17368699,Human_RBP_ID_17485072	Human_Splice_Rec_1682170,Human_Splice_Rec_1682222,Human_Splice_Rec_1682278,Human_Splice_Rec_1682330,Human_Splice_Rec_1682382		NA		RMVar_hsa_circ_55172,RMVar_hsa_circ_125353,RMVar_hsa_circ_176550
1025213	RMVar_ID_1025213	Human_SNP_ID_595849153	m6A	Human	chr16	-	15611094	15611102	15611102	TCCGTTGTTAAAACCTAGGTGTTTCTCAAAGGACTGGGATGTCACTGAATATGGTGTTTGTGAGT	TCCGTTGTTAAAACCTAGGTGTTTTTCAAAGGACTGGGATGTCACTGAATATGGTGTTTGTGAGT	G	A	MIR6506	Ensembl:ENSG00000284184	miRNA	hsa-miR-6506-5p,hsa-miR-6506-3p	exon	-	-	-	-	Prediction:(Low)	rs756277852	Functional Loss	SNV	dbSNP153	25..25	33	-	-	-	Human_RBP_ID_17368699,Human_RBP_ID_17485072	Human_Splice_Rec_1682170,Human_Splice_Rec_1682222,Human_Splice_Rec_1682278,Human_Splice_Rec_1682330,Human_Splice_Rec_1682382		NA		RMVar_hsa_circ_55172,RMVar_hsa_circ_125353,RMVar_hsa_circ_176550
1035958	RMVar_ID_1035958	Human_SNP_ID_604234006	m6A	Human	chr16	-	57772325	57772322	57772322	GCAGGAGGCCTGGGTGTAGGCTGGAGCTGAGGACTGAGGCTCACCTTGCTCCTGACTCTGTGCCC	GCAGGAGGCCTGGGTGTAGGCTGGAGCTGAGGACTAAGGCTCACCTTGCTCCTGACTCTGTGCCC	C	T	MIR6772	Ensembl:ENSG00000274816	miRNA	hsa-miR-6772-5p,hsa-miR-6772-3p	exon	-	-	-	-	Prediction:(Low)	rs1555609344	Functional Loss	SNV	dbSNP153	36..36	33	-	-	-	Human_RBP_ID_5358193,Human_RBP_ID_22541629,Human_RBP_ID_22653127,Human_RBP_ID_26780474			NA		RMVar_hsa_circ_1967
1035959	RMVar_ID_1035959	Human_SNP_ID_604234008	m6A	Human	chr16	-	57772325	57772326	57772326	GCAGGAGGCCTGGGTGTAGGCTGGAGCTGAGGACTGAGGCTCACCTTGCTCCTGACTCTGTGCCC	GCAGGAGGCCTGGGTGTAGGCTGGAGCTGAGAACTGAGGCTCACCTTGCTCCTGACTCTGTGCCC	C	T	MIR6772	Ensembl:ENSG00000274816	miRNA	hsa-miR-6772-5p,hsa-miR-6772-3p	exon	-	-	-	-	Prediction:(Low)	rs782447964	Functional Loss	SNV	dbSNP153	32..32	33	-	-	-	Human_RBP_ID_5358193,Human_RBP_ID_22541629,Human_RBP_ID_22653127,Human_RBP_ID_26780474			NA		RMVar_hsa_circ_1967
1035960	RMVar_ID_1035960	Human_SNP_ID_604234009	m6A	Human	chr16	-	57772325	57772327	57772327	GCAGGAGGCCTGGGTGTAGGCTGGAGCTGAGGACTGAGGCTCACCTTGCTCCTGACTCTGTGCCC	GCAGGAGGCCTGGGTGTAGGCTGGAGCTGAAGACTGAGGCTCACCTTGCTCCTGACTCTGTGCCC	C	T	MIR6772	Ensembl:ENSG00000274816	miRNA	hsa-miR-6772-5p,hsa-miR-6772-3p	exon	-	-	-	-	Prediction:(Low)	rs199588433	Functional Loss	SNV	dbSNP153	31..31	33	-	-	-	Human_RBP_ID_5358193,Human_RBP_ID_22541629,Human_RBP_ID_22653127,Human_RBP_ID_26780474			NA		RMVar_hsa_circ_1967
1042845	RMVar_ID_1042845	Human_SNP_ID_611541820	m6A	Human	chr16	+	82688992	82688992	82688992	ATCCAGGCCCCACGGAGAACCAGGGCACCTGGACTTTGATCTTGCCATAATGGTATGCCTCCATT	ATCCAGGCCCCACGGAGAACCAGGGCACCTGGGCTTTGATCTTGCCATAATGGTATGCCTCCATT	A	G	MIR8058	Ensembl:ENSG00000277387	miRNA	hsa-miR-8058	exon	-	-	-	-	Prediction:(Low)	rs1272040952	Functional Loss	SNV	dbSNP153	33..33	33	-	-	-				NA		RMVar_hsa_circ_96185,RMVar_hsa_circ_180235
1044220	RMVar_ID_1044220	Human_SNP_ID_612741461	m6A	Human	chr16	+	85918367	85918369	85918369	TGTGAGACAGACTGTGCACTTGGGCAGGAGGGACCCTGTATGTCTCCCCGCAGCACCGTCATCGT	TGTGAGACAGACTGTGCACTTGGGCAGGAGGGACGCTGTATGTCTCCCCGCAGCACCGTCATCGT	C	G	MIR6774	Ensembl:ENSG00000274134	miRNA	hsa-miR-6774-5p,hsa-miR-6774-3p	exon	-	-	-	-	Prediction:(Low)	rs747919479	Functional Gain	SNV	dbSNP153	35..35	33	-	-	-				NA		RMVar_hsa_circ_89703,RMVar_hsa_circ_110640,RMVar_hsa_circ_180386,RMVar_hsa_circ_180387
1044221	RMVar_ID_1044221	Human_SNP_ID_612741462	m6A	Human	chr16	+	85918367	85918369	85918369	TGTGAGACAGACTGTGCACTTGGGCAGGAGGGACCCTGTATGTCTCCCCGCAGCACCGTCATCGT	TGTGAGACAGACTGTGCACTTGGGCAGGAGGGACTCTGTATGTCTCCCCGCAGCACCGTCATCGT	C	T	MIR6774	Ensembl:ENSG00000274134	miRNA	hsa-miR-6774-5p,hsa-miR-6774-3p	exon	-	-	-	-	Prediction:(Low)	rs747919479	Functional Gain	SNV	dbSNP153	35..35	33	-	-	-				NA		RMVar_hsa_circ_89703,RMVar_hsa_circ_110640,RMVar_hsa_circ_180386,RMVar_hsa_circ_180387
1045009	RMVar_ID_1045009	Human_SNP_ID_613429449	m6A	Human	chr16	-	87834630	87834601	87834601	AGGAACCTCGGGGCATGGGGGAGGGAGGCTGGACAGGAGAGGGCTCACCCAGGCCCTGTCCTCTG	AGGAACCTCGGGGCATGGGGGAGGGAGGCTGGACAGGAGAGGGCTCACCCAGGCCCTGTCCGCTG	A	C	MIR6775	Ensembl:ENSG00000278598	miRNA	hsa-miR-6775-5p,hsa-miR-6775-3p	exon	-	-	-	-	Prediction:(Low)	rs1261681038	Functional Gain	SNV	dbSNP153	62..62	33	-	-	-	Human_RBP_ID_892752,Human_RBP_ID_5361063,Human_RBP_ID_22541895,Human_RBP_ID_22654579			NA		RMVar_hsa_circ_85964,RMVar_hsa_circ_112778,RMVar_hsa_circ_110242,RMVar_hsa_circ_95583,RMVar_hsa_circ_105531,RMVar_hsa_circ_180447,RMVar_hsa_circ_180451,RMVar_hsa_circ_80127,RMVar_hsa_circ_81631,RMVar_hsa_circ_180452,RMVar_hsa_circ_180449,RMVar_hsa_circ_180450,RMVar_hsa_circ_180448,RMVar_hsa_circ_180446
1045010	RMVar_ID_1045010	Human_SNP_ID_613429451	m6A	Human	chr16	-	87834630	87834604	87834604	AGGAACCTCGGGGCATGGGGGAGGGAGGCTGGACAGGAGAGGGCTCACCCAGGCCCTGTCCTCTG	AGGAACCTCGGGGCATGGGGGAGGGAGGCTGGACAGGAGAGGGCTCACCCAGGCCCTGCCCTCTG	A	G	MIR6775	Ensembl:ENSG00000278598	miRNA	hsa-miR-6775-5p,hsa-miR-6775-3p	exon	-	-	-	-	Prediction:(Low)	rs1374820187	Functional Gain	SNV	dbSNP153	59..59	33	-	-	-	Human_RBP_ID_892752,Human_RBP_ID_5361063,Human_RBP_ID_22541895,Human_RBP_ID_22654579			NA		RMVar_hsa_circ_85964,RMVar_hsa_circ_112778,RMVar_hsa_circ_110242,RMVar_hsa_circ_95583,RMVar_hsa_circ_105531,RMVar_hsa_circ_180447,RMVar_hsa_circ_180451,RMVar_hsa_circ_80127,RMVar_hsa_circ_81631,RMVar_hsa_circ_180452,RMVar_hsa_circ_180449,RMVar_hsa_circ_180450,RMVar_hsa_circ_180448,RMVar_hsa_circ_180446
1045011	RMVar_ID_1045011	Human_SNP_ID_613429460	m6A	Human	chr16	-	87834630	87834618	87834618	AGGAACCTCGGGGCATGGGGGAGGGAGGCTGGACAGGAGAGGGCTCACCCAGGCCCTGTCCTCTG	AGGAACCTCGGGGCATGGGGGAGGGAGGCTGGACAGGAGAGGGCCCACCCAGGCCCTGTCCTCTG	A	G	MIR6775	Ensembl:ENSG00000278598	miRNA	hsa-miR-6775-5p,hsa-miR-6775-3p	exon	-	-	-	-	Prediction:(Low)	rs1350312234	Functional Gain	SNV	dbSNP153	45..45	33	-	-	-	Human_RBP_ID_892752,Human_RBP_ID_5361063,Human_RBP_ID_22541895,Human_RBP_ID_22654579			NA		RMVar_hsa_circ_85964,RMVar_hsa_circ_112778,RMVar_hsa_circ_110242,RMVar_hsa_circ_95583,RMVar_hsa_circ_105531,RMVar_hsa_circ_180447,RMVar_hsa_circ_180451,RMVar_hsa_circ_80127,RMVar_hsa_circ_81631,RMVar_hsa_circ_180452,RMVar_hsa_circ_180449,RMVar_hsa_circ_180450,RMVar_hsa_circ_180448,RMVar_hsa_circ_180446
1045012	RMVar_ID_1045012	Human_SNP_ID_613429466	m6A	Human	chr16	-	87834630	87834626	87834626	AGGAACCTCGGGGCATGGGGGAGGGAGGCTGGACAGGAGAGGGCTCACCCAGGCCCTGTCCTCTG	AGGAACCTCGGGGCATGGGGGAGGGAGGCTGGACAGTAGAGGGCTCACCCAGGCCCTGTCCTCTG	C	A	MIR6775	Ensembl:ENSG00000278598	miRNA	hsa-miR-6775-5p,hsa-miR-6775-3p	exon	-	-	-	-	Prediction:(Low)	rs1252016439	Functional Gain	SNV	dbSNP153	37..37	33	-	-	-	Human_RBP_ID_892752,Human_RBP_ID_5361063,Human_RBP_ID_22541895,Human_RBP_ID_22654579			NA		RMVar_hsa_circ_85964,RMVar_hsa_circ_112778,RMVar_hsa_circ_110242,RMVar_hsa_circ_95583,RMVar_hsa_circ_105531,RMVar_hsa_circ_180447,RMVar_hsa_circ_180451,RMVar_hsa_circ_80127,RMVar_hsa_circ_81631,RMVar_hsa_circ_180452,RMVar_hsa_circ_180449,RMVar_hsa_circ_180450,RMVar_hsa_circ_180448,RMVar_hsa_circ_180446
1045258	RMVar_ID_1045258	Human_SNP_ID_613646736	m6A	Human	chr16	+	88469026	88469028	88469028	CAGAGCCCAGACCCACGTGGCCTCAGTTGGGGACCAGGACCCAGGAGTTCCCGAGAGGAGTGCAG	CAGAGCCCAGACCCACGTGGCCTCAGTTGGGGACGAGGACCCAGGAGTTCCCGAGAGGAGTGCAG	C	G	MIR5189	Ensembl:ENSG00000263456	miRNA	hsa-miR-5189-5p,hsa-miR-5189-3p	exon	-	-	-	-	Prediction:(Low)	rs1461410770	Functional Gain	SNV	dbSNP153	35..35	33	-	-	-				NA
1048206	RMVar_ID_1048206	Human_SNP_ID_614893332	m6A	Human	chr17	-	2049958	2049927	2049927	GGCAACCGTGGCTTTCGATTGTTACTGTGGGAACTGGAGGTAACAGTCTACAGCCATGGTCGCCC	GGCAACCGTGGCTTTCGATTGTTACTGTGGGAACTGGAGGTAACAGTCTACAGCCATGGTCGCTC	G	A	MIR132	Ensembl:ENSG00000267200	miRNA	hsa-miR-132-5p,hsa-miR-132-3p	exon	-	-	-	-	Prediction:(Low)	rs1171547384	Functional Loss	SNV	dbSNP153	64..64	33	-	-	-	Human_RBP_ID_5184837,Human_RBP_ID_24538792,Human_RBP_ID_24540012			NA
1048207	RMVar_ID_1048207	Human_SNP_ID_614893334	m6A	Human	chr17	-	2049958	2049930	2049930	GGCAACCGTGGCTTTCGATTGTTACTGTGGGAACTGGAGGTAACAGTCTACAGCCATGGTCGCCC	GGCAACCGTGGCTTTCGATTGTTACTGTGGGAACTGGAGGTAACAGTCTACAGCCATGGTTGCCC	G	A	MIR132	Ensembl:ENSG00000267200	miRNA	hsa-miR-132-5p,hsa-miR-132-3p	exon	-	-	-	-	Prediction:(Low)	rs1431105016	Functional Loss	SNV	dbSNP153	61..61	33	-	-	-	Human_RBP_ID_5184837,Human_RBP_ID_24538792,Human_RBP_ID_24540012			NA
1048208	RMVar_ID_1048208	Human_SNP_ID_614893337	m6A	Human	chr17	-	2049958	2049941	2049941	GGCAACCGTGGCTTTCGATTGTTACTGTGGGAACTGGAGGTAACAGTCTACAGCCATGGTCGCCC	GGCAACCGTGGCTTTCGATTGTTACTGTGGGAACTGGAGGTAACAGTCTGCAGCCATGGTCGCCC	T	C	MIR132	Ensembl:ENSG00000267200	miRNA	hsa-miR-132-5p,hsa-miR-132-3p	exon	-	-	-	-	Prediction:(Low)	rs751170675	Functional Loss	SNV	dbSNP153	50..50	33	-	-	-	Human_RBP_ID_5184837,Human_RBP_ID_24538792,Human_RBP_ID_24540012			NA
1048209	RMVar_ID_1048209	Human_SNP_ID_614893339	m6A	Human	chr17	-	2049958	2049947	2049947	GGCAACCGTGGCTTTCGATTGTTACTGTGGGAACTGGAGGTAACAGTCTACAGCCATGGTCGCCC	GGCAACCGTGGCTTTCGATTGTTACTGTGGGAACTGGAGGTAAGAGTCTACAGCCATGGTCGCCC	G	C	MIR132	Ensembl:ENSG00000267200	miRNA	hsa-miR-132-5p,hsa-miR-132-3p	exon	-	-	-	-	Prediction:(Low)	rs1211938237	Functional Loss	SNV	dbSNP153	44..44	33	-	-	-	Human_RBP_ID_5184837,Human_RBP_ID_24538792,Human_RBP_ID_24540012			NA
1048210	RMVar_ID_1048210	Human_SNP_ID_614893340	m6A	Human	chr17	-	2049958	2049954	2049954	GGCAACCGTGGCTTTCGATTGTTACTGTGGGAACTGGAGGTAACAGTCTACAGCCATGGTCGCCC	GGCAACCGTGGCTTTCGATTGTTACTGTGGGAACTGCAGGTAACAGTCTACAGCCATGGTCGCCC	C	G	MIR132	Ensembl:ENSG00000267200	miRNA	hsa-miR-132-5p,hsa-miR-132-3p	exon	-	-	-	-	Prediction:(Low)	rs1442841890	Functional Loss	SNV	dbSNP153	37..37	33	-	-	-	Human_RBP_ID_5184837,Human_RBP_ID_24538792,Human_RBP_ID_24540012			NA
1048211	RMVar_ID_1048211	Human_SNP_ID_614893341	m6A	Human	chr17	-	2049958	2049955	2049955	GGCAACCGTGGCTTTCGATTGTTACTGTGGGAACTGGAGGTAACAGTCTACAGCCATGGTCGCCC	GGCAACCGTGGCTTTCGATTGTTACTGTGGGAACTAGAGGTAACAGTCTACAGCCATGGTCGCCC	C	T	MIR132	Ensembl:ENSG00000267200	miRNA	hsa-miR-132-5p,hsa-miR-132-3p	exon	-	-	-	-	Prediction:(Low)	rs902141945	Functional Loss	SNV	dbSNP153	36..36	33	-	-	-	Human_RBP_ID_5184837,Human_RBP_ID_24538792,Human_RBP_ID_24540012			NA
1048212	RMVar_ID_1048212	Human_SNP_ID_614893342	m6A	Human	chr17	-	2049958	2049956	2049956	GGCAACCGTGGCTTTCGATTGTTACTGTGGGAACTGGAGGTAACAGTCTACAGCCATGGTCGCCC	GGCAACCGTGGCTTTCGATTGTTACTGTGGGAACCGGAGGTAACAGTCTACAGCCATGGTCGCCC	A	G	MIR132	Ensembl:ENSG00000267200	miRNA	hsa-miR-132-5p,hsa-miR-132-3p	exon	-	-	-	-	Prediction:(Low)	rs999610183	Functional Loss	SNV	dbSNP153	35..35	33	-	-	-	Human_RBP_ID_5184837,Human_RBP_ID_24538792,Human_RBP_ID_24540012			NA
1048213	RMVar_ID_1048213	Human_SNP_ID_614893346	m6A	Human	chr17	-	2049958	2049974	2049974	GGCAACCGTGGCTTTCGATTGTTACTGTGGGAACTGGAGGTAACAGTCTACAGCCATGGTCGCCC	GGCAACCGTGGCTTTCTATTGTTACTGTGGGAACTGGAGGTAACAGTCTACAGCCATGGTCGCCC	C	A	MIR132	Ensembl:ENSG00000267200	miRNA	hsa-miR-132-5p,hsa-miR-132-3p	exon	-	-	-	-	Prediction:(Low)	rs1336938448	Functional Loss	SNV	dbSNP153	17..17	33	-	-	-	Human_RBP_ID_5184837,Human_RBP_ID_24538792,Human_RBP_ID_24540012			NA
1048214	RMVar_ID_1048214	Human_SNP_ID_614893349	m6A	Human	chr17	-	2049958	2049984	2049984	GGCAACCGTGGCTTTCGATTGTTACTGTGGGAACTGGAGGTAACAGTCTACAGCCATGGTCGCCC	GGCAACTGTGGCTTTCGATTGTTACTGTGGGAACTGGAGGTAACAGTCTACAGCCATGGTCGCCC	G	A	MIR132	Ensembl:ENSG00000267200	miRNA	hsa-miR-132-5p,hsa-miR-132-3p	exon	-	-	-	-	Prediction:(Low)	rs1301399624	Functional Loss	SNV	dbSNP153	7..7	33	-	-	-	Human_RBP_ID_5184837,Human_RBP_ID_24538792,Human_RBP_ID_24540012			NA
1048215	RMVar_ID_1048215	Human_SNP_ID_614893350	m6A	Human	chr17	-	2049958	2049988	2049988	GGCAACCGTGGCTTTCGATTGTTACTGTGGGAACTGGAGGTAACAGTCTACAGCCATGGTCGCCC	GGTAACCGTGGCTTTCGATTGTTACTGTGGGAACTGGAGGTAACAGTCTACAGCCATGGTCGCCC	G	A	MIR132	Ensembl:ENSG00000267200	miRNA	hsa-miR-132-5p,hsa-miR-132-3p	exon	-	-	-	-	Prediction:(Low)	rs1031898691	Functional Loss	SNV	dbSNP153	3..3	33	-	-	-	Human_RBP_ID_5184837,Human_RBP_ID_24538792,Human_RBP_ID_24540012			NA
1048216	RMVar_ID_1048216	Human_SNP_ID_614893351	m6A	Human	chr17	-	2049958	2049989	2049989	GGCAACCGTGGCTTTCGATTGTTACTGTGGGAACTGGAGGTAACAGTCTACAGCCATGGTCGCCC	GTCAACCGTGGCTTTCGATTGTTACTGTGGGAACTGGAGGTAACAGTCTACAGCCATGGTCGCCC	C	A	MIR132	Ensembl:ENSG00000267200	miRNA	hsa-miR-132-5p,hsa-miR-132-3p	exon	-	-	-	-	Prediction:(Low)	rs960589688	Functional Loss	SNV	dbSNP153	2..2	33	-	-	-	Human_RBP_ID_5184837,Human_RBP_ID_24538792,Human_RBP_ID_24540012			NA
1048217	RMVar_ID_1048217	Human_SNP_ID_614893352	m6A	Human	chr17	-	2049958	2049989	2049989	GGCAACCGTGGCTTTCGATTGTTACTGTGGGAACTGGAGGTAACAGTCTACAGCCATGGTCGCCC	GACAACCGTGGCTTTCGATTGTTACTGTGGGAACTGGAGGTAACAGTCTACAGCCATGGTCGCCC	C	T	MIR132	Ensembl:ENSG00000267200	miRNA	hsa-miR-132-5p,hsa-miR-132-3p	exon	-	-	-	-	Prediction:(Low)	rs960589688	Functional Loss	SNV	dbSNP153	2..2	33	-	-	-	Human_RBP_ID_5184837,Human_RBP_ID_24538792,Human_RBP_ID_24540012			NA
1048218	RMVar_ID_1048218	Human_SNP_ID_614893535	m6A	Human	chr17	-	2050337	2050305	2050307	GCCCGGACAGCGCGCCGGCACCTTGGCTCTAGACTGCTTACTGCCCGGGCCGCCCTCAGTAACAG	GCCCGGACAGCGCGCCGGCACCTTGGCTCTAGACTGCTTACTGCCCGGGCCGCCCTCAGTAA__G	CTG	C	MIR212	Ensembl:ENSG00000267195	miRNA	hsa-miR-212-5p,hsa-miR-212-3p	exon	-	-	-	-	Prediction:(Low)	rs756181076	Functional Loss	DEL	dbSNP153	63..64	33	-	-	-	Human_RBP_ID_17258320,Human_RBP_ID_17374277			NA
1048219	RMVar_ID_1048219	Human_SNP_ID_614893537	m6A	Human	chr17	-	2050337	2050309	2050309	GCCCGGACAGCGCGCCGGCACCTTGGCTCTAGACTGCTTACTGCCCGGGCCGCCCTCAGT_AACA	GCCCGGACAGCGCGCCGGCACCTTGGCTCTAGACTGCTTACTGCCCGGGCCGCCCTCAGTTAACA	T	TA	MIR212	Ensembl:ENSG00000267195	miRNA	hsa-miR-212-5p,hsa-miR-212-3p	exon	-	-	-	-	Prediction:(Low)	rs1260414176	Functional Loss	INS	dbSNP153	61..61	33	-	-	-	Human_RBP_ID_17258320,Human_RBP_ID_17374277			NA
1048220	RMVar_ID_1048220	Human_SNP_ID_614893540	m6A	Human	chr17	-	2050337	2050319	2050319	GCCCGGACAGCGCGCCGGCACCTTGGCTCTAGACTGCTTACTGCCCGGGCCGCCCTCAGTAACAG	GCCCGGACAGCGCGCCGGCACCTTGGCTCTAGACTGCTTACTGCCCGGGCTGCCCTCAGTAACAG	G	A	MIR212	Ensembl:ENSG00000267195	miRNA	hsa-miR-212-5p,hsa-miR-212-3p	exon	-	-	-	-	Prediction:(Low)	rs1374020527	Functional Loss	SNV	dbSNP153	51..51	33	-	-	-	Human_RBP_ID_17258320,Human_RBP_ID_17374277			NA
1048221	RMVar_ID_1048221	Human_SNP_ID_614893541	m6A	Human	chr17	-	2050337	2050320	2050320	GCCCGGACAGCGCGCCGGCACCTTGGCTCTAGACTGCTTACTGCCCGGGCCGCCCTCAGTAACAG	GCCCGGACAGCGCGCCGGCACCTTGGCTCTAGACTGCTTACTGCCCGGGTCGCCCTCAGTAACAG	G	A	MIR212	Ensembl:ENSG00000267195	miRNA	hsa-miR-212-5p,hsa-miR-212-3p	exon	-	-	-	-	Prediction:(Low)	rs1475054633	Functional Loss	SNV	dbSNP153	50..50	33	-	-	-	Human_RBP_ID_17258320,Human_RBP_ID_17374277			NA
1048222	RMVar_ID_1048222	Human_SNP_ID_614893547	m6A	Human	chr17	-	2050337	2050334	2050334	GCCCGGACAGCGCGCCGGCACCTTGGCTCTAGACTGCTTACTGCCCGGGCCGCCCTCAGTAACAG	GCCCGGACAGCGCGCCGGCACCTTGGCTCTAGACTACTTACTGCCCGGGCCGCCCTCAGTAACAG	C	T	MIR212	Ensembl:ENSG00000267195	miRNA	hsa-miR-212-5p,hsa-miR-212-3p	exon	-	-	-	-	Prediction:(Low)	rs1462415672	Functional Loss	SNV	dbSNP153	36..36	33	-	-	-	Human_RBP_ID_17258320,Human_RBP_ID_17374277			NA
1048223	RMVar_ID_1048223	Human_SNP_ID_614893549	m6A	Human	chr17	-	2050337	2050337	2050337	GCCCGGACAGCGCGCCGGCACCTTGGCTCTAGACTGCTTACTGCCCGGGCCGCCCTCAGTAACAG	GCCCGGACAGCGCGCCGGCACCTTGGCTCTAGTCTGCTTACTGCCCGGGCCGCCCTCAGTAACAG	T	A	MIR212	Ensembl:ENSG00000267195	miRNA	hsa-miR-212-5p,hsa-miR-212-3p	exon	-	-	-	-	Prediction:(Low)	rs774549341	Functional Loss	SNV	dbSNP153	33..33	33	-	-	-	Human_RBP_ID_17258320,Human_RBP_ID_17374277			NA
1048224	RMVar_ID_1048224	Human_SNP_ID_614893550	m6A	Human	chr17	-	2050337	2050337	2050337	GCCCGGACAGCGCGCCGGCACCTTGGCTCTAGACTGCTTACTGCCCGGGCCGCCCTCAGTAACAG	GCCCGGACAGCGCGCCGGCACCTTGGCTCTAGCCTGCTTACTGCCCGGGCCGCCCTCAGTAACAG	T	G	MIR212	Ensembl:ENSG00000267195	miRNA	hsa-miR-212-5p,hsa-miR-212-3p	exon	-	-	-	-	Prediction:(Low)	rs774549341	Functional Loss	SNV	dbSNP153	33..33	33	-	-	-	Human_RBP_ID_17258320,Human_RBP_ID_17374277			NA
1048225	RMVar_ID_1048225	Human_SNP_ID_614893553	m6A	Human	chr17	-	2050363	2050342	2050342	GGCAGCCGGGGCGACCGGGGCACCCCGCCCGGACAGCGCGCCGGCACCTTGGCTCTAGACTGCTT	GGCAGCCGGGGCGACCGGGGCACCCCGCCCGGACAGCGCGCCGGCACCTTGGCCCTAGACTGCTT	A	G	MIR212	Ensembl:ENSG00000267195	miRNA	hsa-miR-212-5p,hsa-miR-212-3p	exon	-	-	-	-	Prediction:(Low)	rs1291872641	Functional Gain	SNV	dbSNP153	54..54	33	-	-	-				NA
1048226	RMVar_ID_1048226	Human_SNP_ID_614893554	m6A	Human	chr17	-	2050337	2050343	2050343	GCCCGGACAGCGCGCCGGCACCTTGGCTCTAGACTGCTTACTGCCCGGGCCGCCCTCAGTAACAG	GCCCGGACAGCGCGCCGGCACCTTGGTTCTAGACTGCTTACTGCCCGGGCCGCCCTCAGTAACAG	G	A	MIR212	Ensembl:ENSG00000267195	miRNA	hsa-miR-212-5p,hsa-miR-212-3p	exon	-	-	-	-	Prediction:(Low)	rs547555046	Functional Loss	SNV	dbSNP153	27..27	33	-	-	-	Human_RBP_ID_17258320,Human_RBP_ID_17374277			NA
1048227	RMVar_ID_1048227	Human_SNP_ID_614893558	m6A	Human	chr17	-	2050337	2050351	2050351	GCCCGGACAGCGCGCCGGCACCTTGGCTCTAGACTGCTTACTGCCCGGGCCGCCCTCAGTAACAG	GCCCGGACAGCGCGCCGGTACCTTGGCTCTAGACTGCTTACTGCCCGGGCCGCCCTCAGTAACAG	G	A	MIR212	Ensembl:ENSG00000267195	miRNA	hsa-miR-212-5p,hsa-miR-212-3p	exon	-	-	-	-	Prediction:(Low)	rs1398756911	Functional Loss	SNV	dbSNP153	19..19	33	-	-	-	Human_RBP_ID_17258320,Human_RBP_ID_17374277			NA
1048228	RMVar_ID_1048228	Human_SNP_ID_614893559	m6A	Human	chr17	-	2050363	2050352	2050352	GGCAGCCGGGGCGACCGGGGCACCCCGCCCGGACAGCGCGCCGGCACCTTGGCTCTAGACTGCTT	GGCAGCCGGGGCGACCGGGGCACCCCGCCCGGACAGCGCGCCGACACCTTGGCTCTAGACTGCTT	C	T	MIR212	Ensembl:ENSG00000267195	miRNA	hsa-miR-212-5p,hsa-miR-212-3p	exon	-	-	-	-	Prediction:(Low)	rs1286464715	Functional Gain	SNV	dbSNP153	44..44	33	-	-	-				NA
1048229	RMVar_ID_1048229	Human_SNP_ID_614893561	m6A	Human	chr17	-	2050337	2050354	2050354	GCCCGGACAGCGCGCCGGCACCTTGGCTCTAGACTGCTTACTGCCCGGGCCGCCCTCAGTAACAG	GCCCGGACAGCGCGCTGGCACCTTGGCTCTAGACTGCTTACTGCCCGGGCCGCCCTCAGTAACAG	G	A	MIR212	Ensembl:ENSG00000267195	miRNA	hsa-miR-212-5p,hsa-miR-212-3p	exon	-	-	-	-	Prediction:(Low)	rs906108311	Functional Loss	SNV	dbSNP153	16..16	33	-	-	-	Human_RBP_ID_17258320,Human_RBP_ID_17374277			NA
1048230	RMVar_ID_1048230	Human_SNP_ID_614893565	m6A	Human	chr17	-	2050337	2050360	2050360	GCCCGGACAGCGCGCCGGCACCTTGGCTCTAGACTGCTTACTGCCCGGGCCGCCCTCAGTAACAG	GCCCGGACATCGCGCCGGCACCTTGGCTCTAGACTGCTTACTGCCCGGGCCGCCCTCAGTAACAG	C	A	MIR212	Ensembl:ENSG00000267195	miRNA	hsa-miR-212-5p,hsa-miR-212-3p	exon	-	-	-	-	Prediction:(Low)	rs761130005	Functional Loss	SNV	dbSNP153	10..10	33	-	-	-	Human_RBP_ID_17258320,Human_RBP_ID_17374277			NA
1048231	RMVar_ID_1048231	Human_SNP_ID_614893565	m6A	Human	chr17	-	2050363	2050360	2050360	GGCAGCCGGGGCGACCGGGGCACCCCGCCCGGACAGCGCGCCGGCACCTTGGCTCTAGACTGCTT	GGCAGCCGGGGCGACCGGGGCACCCCGCCCGGACATCGCGCCGGCACCTTGGCTCTAGACTGCTT	C	A	MIR212	Ensembl:ENSG00000267195	miRNA	hsa-miR-212-5p,hsa-miR-212-3p	exon	-	-	-	-	Prediction:(Low)	rs761130005	Functional Gain	SNV	dbSNP153	36..36	33	-	-	-				NA
1048232	RMVar_ID_1048232	Human_SNP_ID_614893566	m6A	Human	chr17	-	2050363	2050361	2050361	GGCAGCCGGGGCGACCGGGGCACCCCGCCCGGACAGCGCGCCGGCACCTTGGCTCTAGACTGCTT	GGCAGCCGGGGCGACCGGGGCACCCCGCCCGGACGGCGCGCCGGCACCTTGGCTCTAGACTGCTT	T	C	MIR212	Ensembl:ENSG00000267195	miRNA	hsa-miR-212-5p,hsa-miR-212-3p	exon	-	-	-	-	Prediction:(Low)	rs1401077036	Functional Gain	SNV	dbSNP153	35..35	33	-	-	-				NA
1048233	RMVar_ID_1048233	Human_SNP_ID_614893568	m6A	Human	chr17	-	2050337	2050365	2050365	GCCCGGACAGCGCGCCGGCACCTTGGCTCTAGACTGCTTACTGCCCGGGCCGCCCTCAGTAACAG	GCCCTGACAGCGCGCCGGCACCTTGGCTCTAGACTGCTTACTGCCCGGGCCGCCCTCAGTAACAG	C	A	MIR212	Ensembl:ENSG00000267195	miRNA	hsa-miR-212-5p,hsa-miR-212-3p	exon	-	-	-	-	Prediction:(Low)	rs1233798710	Functional Loss	SNV	dbSNP153	5..5	33	-	-	-	Human_RBP_ID_17258320,Human_RBP_ID_17374277			NA
1048234	RMVar_ID_1048234	Human_SNP_ID_614893573	m6A	Human	chr17	-	2050363	2050369	2050370	GGCAGCCGGGGCGACCGGGGCACCCCGCCCGGACAGCGCGCCGGCACCTTGGCTCTAGACTGCTT	GGCAGCCGGGGCGACCGGGGCACCC_GCCCGGACAGCGCGCCGGCACCTTGGCTCTAGACTGCTT	CG	C	MIR212	Ensembl:ENSG00000267195	miRNA	hsa-miR-212-5p,hsa-miR-212-3p	exon	-	-	-	-	Prediction:(Low)	rs1206547309	Functional Gain	DEL	dbSNP153	26..26	33	-	-	-				NA
1050089	RMVar_ID_1050089	Human_SNP_ID_615745375	m6A	Human	chr17	-	4969758	4969729	4969729	AGGGTCAGGGGAACCCCAGGAAAGTTGAAGGGACAAGTCAGATATGCCATTATGTGGGTCATGAG	AGGGTCAGGGGAACCCCAGGAAAGTTGAAGGGACAAGTCAGATATGCCATTATGTGGGTCAGGAG	A	C	MIR6864	Ensembl:ENSG00000274300	miRNA	hsa-miR-6864-5p,hsa-miR-6864-3p	exon	-	-	-	-	Prediction:(Low)	rs759886558	Functional Gain	SNV	dbSNP153	62..62	33	-	-	-				NA
1050090	RMVar_ID_1050090	Human_SNP_ID_615745383	m6A	Human	chr17	-	4969758	4969748	4969748	AGGGTCAGGGGAACCCCAGGAAAGTTGAAGGGACAAGTCAGATATGCCATTATGTGGGTCATGAG	AGGGTCAGGGGAACCCCAGGAAAGTTGAAGGGACAAGTCAGACATGCCATTATGTGGGTCATGAG	A	G	MIR6864	Ensembl:ENSG00000274300	miRNA	hsa-miR-6864-5p,hsa-miR-6864-3p	exon	-	-	-	-	Prediction:(Low)	rs1337852355	Functional Gain	SNV	dbSNP153	43..43	33	-	-	-				NA
1050091	RMVar_ID_1050091	Human_SNP_ID_615745389	m6A	Human	chr17	-	4969758	4969766	4969766	AGGGTCAGGGGAACCCCAGGAAAGTTGAAGGGACAAGTCAGATATGCCATTATGTGGGTCATGAG	AGGGTCAGGGGAACCCCAGGAAAGCTGAAGGGACAAGTCAGATATGCCATTATGTGGGTCATGAG	A	G	MIR6864	Ensembl:ENSG00000274300	miRNA	hsa-miR-6864-5p,hsa-miR-6864-3p	exon	-	-	-	-	Prediction:(Low)	rs780183266	Functional Gain	SNV	dbSNP153	25..25	33	-	-	-				NA
1050095	RMVar_ID_1050095	Human_SNP_ID_615745504	m6A	Human	chr17	-	4970128	4970099	4970099	CTTCGTAGCCATCCATAGGTGGCAGAGGAGGGACTTCAGATGCTTCATGACACCCTCTTTCCCTA	CTTCGTAGCCATCCATAGGTGGCAGAGGAGGGACTTCAGATGCTTCATGACACCCTCTTTCTCTA	G	A	MIR6865	Ensembl:ENSG00000278517	miRNA	hsa-miR-6865-5p,hsa-miR-6865-3p	exon	-	-	-	-	Prediction:(Low)	rs777350901	Functional Loss	SNV	dbSNP153	62..62	33	-	-	-				NA
1050096	RMVar_ID_1050096	Human_SNP_ID_615745514	m6A	Human	chr17	-	4970128	4970129	4970129	CTTCGTAGCCATCCATAGGTGGCAGAGGAGGGACTTCAGATGCTTCATGACACCCTCTTTCCCTA	CTTCGTAGCCATCCATAGGTGGCAGAGGAGGAACTTCAGATGCTTCATGACACCCTCTTTCCCTA	C	T	MIR6865	Ensembl:ENSG00000278517	miRNA	hsa-miR-6865-5p,hsa-miR-6865-3p	exon	-	-	-	-	Prediction:(Low)	rs369189393	Functional Loss	SNV	dbSNP153	32..32	33	-	-	-				NA
1050097	RMVar_ID_1050097	Human_SNP_ID_615745515	m6A	Human	chr17	-	4970128	4970132	4970132	CTTCGTAGCCATCCATAGGTGGCAGAGGAGGGACTTCAGATGCTTCATGACACCCTCTTTCCCTA	CTTCGTAGCCATCCATAGGTGGCAGAGGGGGGACTTCAGATGCTTCATGACACCCTCTTTCCCTA	T	C	MIR6865	Ensembl:ENSG00000278517	miRNA	hsa-miR-6865-5p,hsa-miR-6865-3p	exon	-	-	-	-	Prediction:(Low)	rs745435850	Functional Loss	SNV	dbSNP153	29..29	33	-	-	-				NA
1054410	RMVar_ID_1054410	Human_SNP_ID_617852807	m6A	Human	chr17	-	12917330	12917304	12917304	CTGGACTGAGTTTCGGGTTCTGAGGTTTCTGGACTGAGCCATGCTACTGGCTTCTCTGGTTCTCC	CTGGACTGAGTTTCGGGTTCTGAGGTTTCTGGACTGAGCCATGCTACTGGCTTCTCTGTTTCTCC	C	A	MIR1269B	Ensembl:ENSG00000265503	miRNA	hsa-miR-1269b	exon	-	-	-	-	Prediction:(Low)	rs925086133	Functional Loss	SNV	dbSNP153	59..59	33	-	-	-			Human_miRNA_ID_3131028,Human_miRNA_ID_3137408	NA
1054411	RMVar_ID_1054411	Human_SNP_ID_617852809	m6A	Human	chr17	-	12917330	12917309	12917309	CTGGACTGAGTTTCGGGTTCTGAGGTTTCTGGACTGAGCCATGCTACTGGCTTCTCTGGTTCTCC	CTGGACTGAGTTTCGGGTTCTGAGGTTTCTGGACTGAGCCATGCTACTGGCTTTTCTGGTTCTCC	G	A	MIR1269B	Ensembl:ENSG00000265503	miRNA	hsa-miR-1269b	exon	-	-	-	-	Prediction:(Low)	rs1453925062	Functional Loss	SNV	dbSNP153	54..54	33	-	-	-			Human_miRNA_ID_3131028,Human_miRNA_ID_3137408	NA
1054412	RMVar_ID_1054412	Human_SNP_ID_617852813	m6A	Human	chr17	-	12917330	12917317	12917317	CTGGACTGAGTTTCGGGTTCTGAGGTTTCTGGACTGAGCCATGCTACTGGCTTCTCTGGTTCTCC	CTGGACTGAGTTTCGGGTTCTGAGGTTTCTGGACTGAGCCATGCTTCTGGCTTCTCTGGTTCTCC	T	A	MIR1269B	Ensembl:ENSG00000265503	miRNA	hsa-miR-1269b	exon	-	-	-	-	Prediction:(Low)	rs961556851	Functional Loss	SNV	dbSNP153	46..46	33	-	-	-			Human_miRNA_ID_3131028,Human_miRNA_ID_3137408	NA
1054413	RMVar_ID_1054413	Human_SNP_ID_617852814	m6A	Human	chr17	-	12917330	12917319	12917319	CTGGACTGAGTTTCGGGTTCTGAGGTTTCTGGACTGAGCCATGCTACTGGCTTCTCTGGTTCTCC	CTGGACTGAGTTTCGGGTTCTGAGGTTTCTGGACTGAGCCATGTTACTGGCTTCTCTGGTTCTCC	G	A	MIR1269B	Ensembl:ENSG00000265503	miRNA	hsa-miR-1269b	exon	-	-	-	-	Prediction:(Low)	rs1050623112	Functional Loss	SNV	dbSNP153	44..44	33	-	-	-			Human_miRNA_ID_3131028,Human_miRNA_ID_3137408	NA
1054414	RMVar_ID_1054414	Human_SNP_ID_617852815	m6A	Human	chr17	-	12917330	12917320	12917320	CTGGACTGAGTTTCGGGTTCTGAGGTTTCTGGACTGAGCCATGCTACTGGCTTCTCTGGTTCTCC	CTGGACTGAGTTTCGGGTTCTGAGGTTTCTGGACTGAGCCATTCTACTGGCTTCTCTGGTTCTCC	C	A	MIR1269B	Ensembl:ENSG00000265503	miRNA	hsa-miR-1269b	exon	-	-	-	-	Prediction:(Low)	rs889294990	Functional Loss	SNV	dbSNP153	43..43	33	-	-	-			Human_miRNA_ID_3131028,Human_miRNA_ID_3137408	NA
1054415	RMVar_ID_1054415	Human_SNP_ID_617852819	m6A	Human	chr17	-	12917330	12917324	12917324	CTGGACTGAGTTTCGGGTTCTGAGGTTTCTGGACTGAGCCATGCTACTGGCTTCTCTGGTTCTCC	CTGGACTGAGTTTCGGGTTCTGAGGTTTCTGGACTGAGTCATGCTACTGGCTTCTCTGGTTCTCC	G	A	MIR1269B	Ensembl:ENSG00000265503	miRNA	hsa-miR-1269b	exon	-	-	-	-	Prediction:(Low)	rs1009029892	Functional Loss	SNV	dbSNP153	39..39	33	-	-	-			Human_miRNA_ID_3131028,Human_miRNA_ID_3137408	NA
1054416	RMVar_ID_1054416	Human_SNP_ID_617852823	m6A	Human	chr17	-	12917330	12917341	12917341	CTGGACTGAGTTTCGGGTTCTGAGGTTTCTGGACTGAGCCATGCTACTGGCTTCTCTGGTTCTCC	CTGGACTGAGTTTCGGGTTCTAAGGTTTCTGGACTGAGCCATGCTACTGGCTTCTCTGGTTCTCC	C	T	MIR1269B	Ensembl:ENSG00000265503	miRNA	hsa-miR-1269b	exon	-	-	-	-	Prediction:(Low)	rs535420618	Functional Loss	SNV	dbSNP153	22..22	33	-	-	-			Human_miRNA_ID_3131028,Human_miRNA_ID_3137408	NA
1056624	RMVar_ID_1056624	Human_SNP_ID_619259486	m6A	Human	chr17	-	18340824	18340826	18340826	GTTGGAGGAAGCAGCCTGAACCTGCCTCCCTGACATTCCACAGGTGAACCCAGATACTGGCTACA	GTTGGAGGAAGCAGCCTGAACCTGCCTCCCGGACATTCCACAGGTGAACCCAGATACTGGCTACA	A	C	MIR6778	Ensembl:ENSG00000283772	miRNA	hsa-miR-6778-5p,hsa-miR-6778-3p	exon	-	-	-	-	Prediction:(Low)	rs1196874854	Functional Gain	SNV	dbSNP153	31..31	33	-	-	-	Human_RBP_ID_903973	Human_Splice_Rec_1788337,Human_Splice_Rec_1788349,Human_Splice_Rec_1788371,Human_Splice_Rec_1788391,Human_Splice_Rec_1788413		NA		RMVar_hsa_circ_368027,RMVar_hsa_circ_326812,RMVar_hsa_circ_66171,RMVar_hsa_circ_182519,RMVar_hsa_circ_277869,RMVar_hsa_circ_342378,RMVar_hsa_circ_322602,RMVar_hsa_circ_182516,RMVar_hsa_circ_62892,RMVar_hsa_circ_322104,RMVar_hsa_circ_346427,RMVar_hsa_circ_63769,RMVar_hsa_circ_325126,RMVar_hsa_circ_362553,RMVar_hsa_circ_182517,RMVar_hsa_circ_294671,RMVar_hsa_circ_182521,RMVar_hsa_circ_293025,RMVar_…
1056625	RMVar_ID_1056625	Human_SNP_ID_619259492	m6A	Human	chr17	-	18340837	18340835	18340835	GGAGGCAGGTGTGGTTGGAGGAAGCAGCCTGAACCTGCCTCCCTGACATTCCACAGGTGAACCCA	GGAGGCAGGTGTGGTTGGAGGAAGCAGCCTGAACTTGCCTCCCTGACATTCCACAGGTGAACCCA	G	A	MIR6778	Ensembl:ENSG00000283772	miRNA	hsa-miR-6778-5p,hsa-miR-6778-3p	exon	-	-	-	-	Prediction:(Low)	rs749948508	Functional Gain	SNV	dbSNP153	35..35	33	-	-	-	Human_RBP_ID_903973,Human_RBP_ID_22543007			NA		RMVar_hsa_circ_368027,RMVar_hsa_circ_326812,RMVar_hsa_circ_66171,RMVar_hsa_circ_182519,RMVar_hsa_circ_277869,RMVar_hsa_circ_342378,RMVar_hsa_circ_322602,RMVar_hsa_circ_182516,RMVar_hsa_circ_62892,RMVar_hsa_circ_322104,RMVar_hsa_circ_346427,RMVar_hsa_circ_63769,RMVar_hsa_circ_325126,RMVar_hsa_circ_362553,RMVar_hsa_circ_182517,RMVar_hsa_circ_294671,RMVar_hsa_circ_182521,RMVar_hsa_circ_293025,RMVar_…
1059994	RMVar_ID_1059994	Human_SNP_ID_621388789	m6A	Human	chr17	+	29390669	29390671	29390671	TGGGCCCGCCCGCCGAGGGGCCGCGGCGGGGGACCGAGAGGGCCTCGGCTGTGTGAGGACTAGAG	TGGGCCCGCCCGCCGAGGGGCCGCGGCGGGGGACGGAGAGGGCCTCGGCTGTGTGAGGACTAGAG	C	G	MIR4523	Ensembl:ENSG00000284162	miRNA	hsa-miR-4523	exon	-	-	-	-	Prediction:(Low)	rs1391552421	Functional Gain	SNV	dbSNP153	35..35	33	-	-	-	Human_RBP_ID_901736,Human_RBP_ID_4464436,Human_RBP_ID_5318981,Human_RBP_ID_5649271,Human_RBP_ID_18420485,Human_RBP_ID_18460219,Human_RBP_ID_22445369,Human_RBP_ID_27838412			NA
1060348	RMVar_ID_1060348	Human_SNP_ID_621560307	m6A	Human	chr17	-	30117153	30117124	30117124	GGGAGAAACTCAAGCGCGGGTTAGGAAGCAAGACTGAGGGGCCTCAGACCGAGCTTTTGGAAAAT	GGGAGAAACTCAAGCGCGGGTTAGGAAGCAAGACTGAGGGGCCTCAGACCGAGCTTTTGGAGAAT	T	C	MIR3184	Ensembl:ENSG00000284399	miRNA	hsa-miR-3184-5p,hsa-miR-3184-3p	exon	-	-	-	-	Prediction:(Low)	rs1387230601	Functional Loss	SNV	dbSNP153	62..62	33	-	-	-			Human_miRNA_ID_3184593,Human_miRNA_ID_3185868	NA
1060349	RMVar_ID_1060349	Human_SNP_ID_621560310	m6A	Human	chr17	-	30117153	30117138	30117138	GGGAGAAACTCAAGCGCGGGTTAGGAAGCAAGACTGAGGGGCCTCAGACCGAGCTTTTGGAAAAT	GGGAGAAACTCAAGCGCGGGTTAGGAAGCAAGACTGAGGGGCCTCAGGCCGAGCTTTTGGAAAAT	T	C	MIR3184	Ensembl:ENSG00000284399	miRNA	hsa-miR-3184-5p,hsa-miR-3184-3p	exon	-	-	-	-	Prediction:(Low)	rs1333732030	Functional Loss	SNV	dbSNP153	48..48	33	-	-	-			Human_miRNA_ID_3184593,Human_miRNA_ID_3185868	NA
1060350	RMVar_ID_1060350	Human_SNP_ID_621560315	m6A	Human	chr17	-	30117153	30117158	30117158	GGGAGAAACTCAAGCGCGGGTTAGGAAGCAAGACTGAGGGGCCTCAGACCGAGCTTTTGGAAAAT	GGGAGAAACTCAAGCGCGGGTTAGGAATCAAGACTGAGGGGCCTCAGACCGAGCTTTTGGAAAAT	C	A	MIR3184	Ensembl:ENSG00000284399	miRNA	hsa-miR-3184-5p,hsa-miR-3184-3p	exon	-	-	-	-	Prediction:(Low)	rs752122018	Functional Loss	SNV	dbSNP153	28..28	33	-	-	-			Human_miRNA_ID_3184593,Human_miRNA_ID_3185868	NA
1060351	RMVar_ID_1060351	Human_SNP_ID_621560317	m6A	Human	chr17	-	30117153	30117160	30117160	GGGAGAAACTCAAGCGCGGGTTAGGAAGCAAGACTGAGGGGCCTCAGACCGAGCTTTTGGAAAAT	GGGAGAAACTCAAGCGCGGGTTAGGTAGCAAGACTGAGGGGCCTCAGACCGAGCTTTTGGAAAAT	T	A	MIR3184	Ensembl:ENSG00000284399	miRNA	hsa-miR-3184-5p,hsa-miR-3184-3p	exon	-	-	-	-	Prediction:(Low)	rs757797269	Functional Loss	SNV	dbSNP153	26..26	33	-	-	-			Human_miRNA_ID_3184593,Human_miRNA_ID_3185868	NA
1060352	RMVar_ID_1060352	Human_SNP_ID_621560321	m6A	Human	chr17	-	30117153	30117168	30117168	GGGAGAAACTCAAGCGCGGGTTAGGAAGCAAGACTGAGGGGCCTCAGACCGAGCTTTTGGAAAAT	GGGAGAAACTCAAGCGCTGGTTAGGAAGCAAGACTGAGGGGCCTCAGACCGAGCTTTTGGAAAAT	C	A	MIR3184	Ensembl:ENSG00000284399	miRNA	hsa-miR-3184-5p,hsa-miR-3184-3p	exon	-	-	-	-	Prediction:(Low)	rs1278851243	Functional Loss	SNV	dbSNP153	18..18	33	-	-	-			Human_miRNA_ID_3184593,Human_miRNA_ID_3185868	NA
1060961	RMVar_ID_1060961	Human_SNP_ID_621911537	m6A	Human	chr17	+	31534894	31534886	31534886	CCTTGCGTTCAGTTGGAAGCCACGCAAAATGAACTGAACCAGGAGTGAGCTTCGTGTACATTATC	CCTTGCGTTCAGTTGGAAGCCACGTAAAATGAACTGAACCAGGAGTGAGCTTCGTGTACATTATC	C	T	MIR4724	Ensembl:ENSG00000284424	miRNA	hsa-miR-4724-5p,hsa-miR-4724-3p	exon	-	-	-	-	Prediction:(Low)	rs1400184217	Functional Loss	SNV	dbSNP153	25..25	33	-	-	-	Human_RBP_ID_8816185,Human_RBP_ID_9287183,Human_RBP_ID_21890021			NA
1060968	RMVar_ID_1060968	Human_SNP_ID_621921887	m6A	Human	chr17	+	31575424	31575417	31575417	CGACTGCTTCCTCACCTGGAGAGTGTTCAAGGACAGCAAGAAAAATGAGGGACTTTCAGGGGCAG	CGACTGCTTCCTCACCTGGAGAGTGCTCAAGGACAGCAAGAAAAATGAGGGACTTTCAGGGGCAG	T	C	MIR365B	Ensembl:ENSG00000283978	miRNA	hsa-miR-365b-5p,hsa-miR-365b-3p	exon	-	-	-	-	Prediction:(Low)	rs1330489469	Functional Gain	SNV	dbSNP153	26..26	33	-	-	-	Human_RBP_ID_5187887			NA
1060969	RMVar_ID_1060969	Human_SNP_ID_621921893	m6A	Human	chr17	+	31575424	31575439	31575440	CGACTGCTTCCTCACCTGGAGAGTGTTCAAGGACAGCAAGAAAAATGAGGGACTTTCAGGGGCAG	CGACTGCTTCCTCACCTGGAGAGTGTTCAAGGACAGCAAGAAAAATGA_GGACTTTCAGGGGCAG	AG	A	MIR365B	Ensembl:ENSG00000283978	miRNA	hsa-miR-365b-5p,hsa-miR-365b-3p	exon	-	-	-	-	Prediction:(Low)	rs759650574	Functional Gain	DEL	dbSNP153	49..49	33	-	-	-	Human_RBP_ID_5187887			NA
1060970	RMVar_ID_1060970	Human_SNP_ID_621921895	m6A	Human	chr17	+	31575424	31575442	31575442	CGACTGCTTCCTCACCTGGAGAGTGTTCAAGGACAGCAAGAAAAATGAGGGACTTTCAGGGGCAG	CGACTGCTTCCTCACCTGGAGAGTGTTCAAGGACAGCAAGAAAAATGAGGAACTTTCAGGGGCAG	G	A	MIR365B	Ensembl:ENSG00000283978	miRNA	hsa-miR-365b-5p,hsa-miR-365b-3p	exon	-	-	-	-	Prediction:(Low)	rs1315675828	Functional Gain	SNV	dbSNP153	51..51	33	-	-	-	Human_RBP_ID_5187887			NA
1060971	RMVar_ID_1060971	Human_SNP_ID_621921896	m6A	Human	chr17	+	31575424	31575447	31575447	CGACTGCTTCCTCACCTGGAGAGTGTTCAAGGACAGCAAGAAAAATGAGGGACTTTCAGGGGCAG	CGACTGCTTCCTCACCTGGAGAGTGTTCAAGGACAGCAAGAAAAATGAGGGACTTCCAGGGGCAG	T	C	MIR365B	Ensembl:ENSG00000283978	miRNA	hsa-miR-365b-5p,hsa-miR-365b-3p	exon	-	-	-	-	Prediction:(Low)	rs367566254	Functional Gain	SNV	dbSNP153	56..56	33	-	-	-	Human_RBP_ID_5187887			NA
1063120	RMVar_ID_1063120	Human_SNP_ID_623420255	m6A	Human	chr17	-	37614998	37614968	37614968	GTCGGGGAGGAACTGGATTTGGAGCCAGAAGAACTGGTTCTAATATCTACTTCCCTGTGTAGAGT	GTCGGGGAGGAACTGGATTTGGAGCCAGAAGAACTGGTTCTAATATCTACTTCCCTGTGTAGCGT	T	G	MIR378J	Ensembl:ENSG00000274620	miRNA	hsa-miR-378j	exon	-	-	-	-	Prediction:(Low)	rs927385748	Functional Loss	SNV	dbSNP153	63..63	33	-	-	-				NA
1063121	RMVar_ID_1063121	Human_SNP_ID_623420258	m6A	Human	chr17	-	37614998	37614987	37614988	GTCGGGGAGGAACTGGATTTGGAGCCAGAAGAACTGGTTCTAATATCTACTTCCCTGTGTAGAGT	GTCGGGGAGGAACTGGATTTGGAGCCAGAAGAACTGGTTCTA_TATCTACTTCCCTGTGTAGAGT	AT	A	MIR378J	Ensembl:ENSG00000274620	miRNA	hsa-miR-378j	exon	-	-	-	-	Prediction:(Low)	rs1568596376	Functional Loss	DEL	dbSNP153	43..43	33	-	-	-				NA
1063122	RMVar_ID_1063122	Human_SNP_ID_623420259	m6A	Human	chr17	-	37614998	37614991	37614991	GTCGGGGAGGAACTGGATTTGGAGCCAGAAGAACTGGTTCTAATATCTACTTCCCTGTGTAGAGT	GTCGGGGAGGAACTGGATTTGGAGCCAGAAGAACTGGTTGTAATATCTACTTCCCTGTGTAGAGT	G	C	MIR378J	Ensembl:ENSG00000274620	miRNA	hsa-miR-378j	exon	-	-	-	-	Prediction:(Low)	rs1307694722	Functional Loss	SNV	dbSNP153	40..40	33	-	-	-				NA
1063123	RMVar_ID_1063123	Human_SNP_ID_623420261	m6A	Human	chr17	-	37614998	37615001	37615001	GTCGGGGAGGAACTGGATTTGGAGCCAGAAGAACTGGTTCTAATATCTACTTCCCTGTGTAGAGT	GTCGGGGAGGAACTGGATTTGGAGCCAGAGGAACTGGTTCTAATATCTACTTCCCTGTGTAGAGT	T	C	MIR378J	Ensembl:ENSG00000274620	miRNA	hsa-miR-378j	exon	-	-	-	-	Prediction:(Low)	rs985966105	Functional Loss	SNV	dbSNP153	30..30	33	-	-	-				NA
1063124	RMVar_ID_1063124	Human_SNP_ID_623420262	m6A	Human	chr17	-	37614998	37615002	37615002	GTCGGGGAGGAACTGGATTTGGAGCCAGAAGAACTGGTTCTAATATCTACTTCCCTGTGTAGAGT	GTCGGGGAGGAACTGGATTTGGAGCCAGCAGAACTGGTTCTAATATCTACTTCCCTGTGTAGAGT	T	G	MIR378J	Ensembl:ENSG00000274620	miRNA	hsa-miR-378j	exon	-	-	-	-	Prediction:(Low)	rs1568596384	Functional Loss	SNV	dbSNP153	29..29	33	-	-	-				NA
1063125	RMVar_ID_1063125	Human_SNP_ID_623420263	m6A	Human	chr17	-	37614998	37615005	37615005	GTCGGGGAGGAACTGGATTTGGAGCCAGAAGAACTGGTTCTAATATCTACTTCCCTGTGTAGAGT	GTCGGGGAGGAACTGGATTTGGAGCTAGAAGAACTGGTTCTAATATCTACTTCCCTGTGTAGAGT	G	A	MIR378J	Ensembl:ENSG00000274620	miRNA	hsa-miR-378j	exon	-	-	-	-	Prediction:(Low)	rs911695175	Functional Loss	SNV	dbSNP153	26..26	33	-	-	-				NA
1063126	RMVar_ID_1063126	Human_SNP_ID_623420264	m6A	Human	chr17	-	37614998	37615006	37615006	GTCGGGGAGGAACTGGATTTGGAGCCAGAAGAACTGGTTCTAATATCTACTTCCCTGTGTAGAGT	GTCGGGGAGGAACTGGATTTGGAGACAGAAGAACTGGTTCTAATATCTACTTCCCTGTGTAGAGT	G	T	MIR378J	Ensembl:ENSG00000274620	miRNA	hsa-miR-378j	exon	-	-	-	-	Prediction:(Low)	rs992876104	Functional Loss	SNV	dbSNP153	25..25	33	-	-	-				NA
1063127	RMVar_ID_1063127	Human_SNP_ID_623420266	m6A	Human	chr17	-	37614998	37615023	37615024	GTCGGGGAGGAACTGGATTTGGAGCCAGAAGAACTGGTTCTAATATCTACTTCCCTGTGTAGAGT	GTCGGG_AGGAACTGGATTTGGAGCCAGAAGAACTGGTTCTAATATCTACTTCCCTGTGTAGAGT	TC	T	MIR378J	Ensembl:ENSG00000274620	miRNA	hsa-miR-378j	exon	-	-	-	-	Prediction:(Low)	rs759517550	Functional Loss	DEL	dbSNP153	7..7	33	-	-	-				NA
1063128	RMVar_ID_1063128	Human_SNP_ID_623420267	m6A	Human	chr17	-	37614998	37615024	37615024	GTCGGGGAGGAACTGGATTTGGAGCCAGAAGAACTGGTTCTAATATCTACTTCCCTGTGTAGAGT	GTCGGGTAGGAACTGGATTTGGAGCCAGAAGAACTGGTTCTAATATCTACTTCCCTGTGTAGAGT	C	A	MIR378J	Ensembl:ENSG00000274620	miRNA	hsa-miR-378j	exon	-	-	-	-	Prediction:(Low)	rs759927747	Functional Loss	SNV	dbSNP153	7..7	33	-	-	-				NA
1063129	RMVar_ID_1063129	Human_SNP_ID_623420270	m6A	Human	chr17	-	37614998	37615027	37615027	GTCGGGGAGGAACTGGATTTGGAGCCAGAAGAACTGGTTCTAATATCTACTTCCCTGTGTAGAGT	GTCCGGGAGGAACTGGATTTGGAGCCAGAAGAACTGGTTCTAATATCTACTTCCCTGTGTAGAGT	C	G	MIR378J	Ensembl:ENSG00000274620	miRNA	hsa-miR-378j	exon	-	-	-	-	Prediction:(Low)	rs545087073	Functional Loss	SNV	dbSNP153	4..4	33	-	-	-				NA
1063130	RMVar_ID_1063130	Human_SNP_ID_623420272	m6A	Human	chr17	-	37614998	37615028	37615028	GTCGGGGAGGAACTGGATTTGGAGCCAGAAGAACTGGTTCTAATATCTACTTCCCTGTGTAGAGT	GTTGGGGAGGAACTGGATTTGGAGCCAGAAGAACTGGTTCTAATATCTACTTCCCTGTGTAGAGT	G	A	MIR378J	Ensembl:ENSG00000274620	miRNA	hsa-miR-378j	exon	-	-	-	-	Prediction:(Low)	rs899016511	Functional Loss	SNV	dbSNP153	3..3	33	-	-	-				NA
1064179	RMVar_ID_1064179	Human_SNP_ID_623924012	m6A	Human	chr17	+	39726532	39726530	39726530	AGGGGAGAGGCAGCAAGCACACAGGGCCTGGGACTAGCATGCTGACCTCCCTCCTGCCCCAGGTT	AGGGGAGAGGCAGCAAGCACACAGGGCCTGAGACTAGCATGCTGACCTCCCTCCTGCCCCAGGTT	G	A	MIR4728	Ensembl:ENSG00000265178	miRNA	hsa-miR-4728-5p,hsa-miR-4728-3p	exon	-	-	-	-	Prediction:(Low)	rs1300260277	Functional Loss	SNV	dbSNP153	31..31	33	-	-	-	Human_RBP_ID_5364147,Human_RBP_ID_22660820,Human_RBP_ID_22741180,Human_RBP_ID_26782236		Human_miRNA_ID_3133183,Human_miRNA_ID_3137982,Human_miRNA_ID_3138105	NA		RMVar_hsa_circ_76121,RMVar_hsa_circ_183962,RMVar_hsa_circ_88139,RMVar_hsa_circ_183973,RMVar_hsa_circ_378414
1064180	RMVar_ID_1064180	Human_SNP_ID_623924013	m6A	Human	chr17	+	39726532	39726531	39726531	AGGGGAGAGGCAGCAAGCACACAGGGCCTGGGACTAGCATGCTGACCTCCCTCCTGCCCCAGGTT	AGGGGAGAGGCAGCAAGCACACAGGGCCTGGAACTAGCATGCTGACCTCCCTCCTGCCCCAGGTT	G	A	MIR4728	Ensembl:ENSG00000265178	miRNA	hsa-miR-4728-5p,hsa-miR-4728-3p	exon	-	-	-	-	Prediction:(Low)	rs771247493	Functional Loss	SNV	dbSNP153	32..32	33	-	-	-	Human_RBP_ID_5364147,Human_RBP_ID_22660820,Human_RBP_ID_22741180,Human_RBP_ID_26782236		Human_miRNA_ID_3133183,Human_miRNA_ID_3137982,Human_miRNA_ID_3138105	NA		RMVar_hsa_circ_76121,RMVar_hsa_circ_183962,RMVar_hsa_circ_88139,RMVar_hsa_circ_183973,RMVar_hsa_circ_378414
1066242	RMVar_ID_1066242	Human_SNP_ID_624647331	m6A	Human	chr17	+	42494823	42494821	42494822	GGCTGCCAAAAGAAATGGCCAAAACCGCAGTAACTTTTGTGCCAACCTAATAAAAAAATAGAGGC	GGCTGCCAAAAGAAATGGCCAAAACCGCAGT_ACTTTTGTGCCAACCTAATAAAAAAATAGAGGC	TA	T	MIR548AT	Ensembl:ENSG00000264314	miRNA	hsa-miR-548at-5p,hsa-miR-548at-3p	exon	-	-	-	-	Prediction:(Low)	rs71359574	Functional Gain	DEL	dbSNP153	32..32	33	-	-	-				NA		RMVar_hsa_circ_85058,RMVar_hsa_circ_184366,RMVar_hsa_circ_373163,RMVar_hsa_circ_184370,RMVar_hsa_circ_97521,RMVar_hsa_circ_351445,RMVar_hsa_circ_297722,RMVar_hsa_circ_184376,RMVar_hsa_circ_184374,RMVar_hsa_circ_184375,RMVar_hsa_circ_309637,RMVar_hsa_circ_349356,RMVar_hsa_circ_344564,RMVar_hsa_circ_357524,RMVar_hsa_circ_307720,RMVar_hsa_circ_271410,RMVar_hsa_circ_184378,RMVar_hsa_circ_184377,RMVar…
1067197	RMVar_ID_1067197	Human_SNP_ID_624893558	m6A	Human	chr17	+	43444873	43444874	43444874	AGGATTGGCTGTAGCTGTTCTCTTTGCCAAGGAC_____________AGATCTGATCTGATTGCC	AGGATTGGCTGTAGCTGTTCTCTTTGCCAAGGACTGGCCAAGGCAAAAGATCTGATCTGATTGCC	C	CTGGCCAAGGCAAA	MIR2117	Ensembl:ENSG00000284344	miRNA	hsa-miR-2117	exon	-	-	-	-	Prediction:(Low)	rs1344029538	Functional Gain	INS	dbSNP153	35..47	33	-	-	-		Human_Splice_Rec_1823471		NA
1068292	RMVar_ID_1068292	Human_SNP_ID_625333845	m6A	Human	chr17	-	45114408	45114406	45114406	TGGAGGTTACAGGCCGGGGCTTTGGGTGAGGGACCCCCGGAGTCTGTCACGGTCTCACCCCAACT	TGGAGGTTACAGGCCGGGGCTTTGGGTGAGGGACTCCCGGAGTCTGTCACGGTCTCACCCCAACT	G	A	MIR6784	Ensembl:ENSG00000277249	miRNA	hsa-miR-6784-5p,hsa-miR-6784-3p	exon	-	-	-	-	Prediction:(Low)	rs771022670	Functional Gain	SNV	dbSNP153	35..35	33	-	-	-	Human_RBP_ID_8189682			NA
1069830	RMVar_ID_1069830	Human_SNP_ID_626005692	m6A	Human	chr17	-	48037163	48037155	48037164	GTCAGTGCATGACAGAACTTGGGCCCGGAAGGACCTTCTGCACCCAACGGGCACAGCGCCCACTC	GTCAGTGCATGACAGAACTTGGGCCCGGAAG_________CACCCAACGGGCACAGCGCCCACTC	GCAGAAGGTC	G	MIR152	Ensembl:ENSG00000207947	miRNA	hsa-miR-152-5p,hsa-miR-152-3p	exon	-	-	-	-	Prediction:(Low)	rs1567743650	Functional Loss	DEL	dbSNP153	32..40	33	-	-	-	Human_RBP_ID_269833,Human_RBP_ID_6606395,Human_RBP_ID_17260319,Human_RBP_ID_17376117,Human_RBP_ID_17491882,Human_RBP_ID_24531834,Human_RBP_ID_24538822,Human_RBP_ID_24540049			NA
1069831	RMVar_ID_1069831	Human_SNP_ID_626005694	m6A	Human	chr17	-	48037163	48037163	48037163	GTCAGTGCATGACAGAACTTGGGCCCGGAAGGACCTTCTGCACCCAACGGGCACAGCGCCCACTC	GTCAGTGCATGACAGAACTTGGGCCCGGAAGGTCCTTCTGCACCCAACGGGCACAGCGCCCACTC	T	A	MIR152	Ensembl:ENSG00000207947	miRNA	hsa-miR-152-5p,hsa-miR-152-3p	exon	-	-	-	-	Prediction:(Low)	rs755192254	Functional Loss	SNV	dbSNP153	33..33	33	-	-	-	Human_RBP_ID_269833,Human_RBP_ID_6606395,Human_RBP_ID_17260319,Human_RBP_ID_17376117,Human_RBP_ID_17491882,Human_RBP_ID_24531834,Human_RBP_ID_24538822,Human_RBP_ID_24540049			NA
1069832	RMVar_ID_1069832	Human_SNP_ID_626005694	m6A	Human	chr17	-	48037179	48037163	48037163	CTCGGGCTCTGGAGCAGTCAGTGCATGACAGAACTTGGGCCCGGAAGGACCTTCTGCACCCAACG	CTCGGGCTCTGGAGCAGTCAGTGCATGACAGAACTTGGGCCCGGAAGGTCCTTCTGCACCCAACG	T	A	MIR152	Ensembl:ENSG00000207947	miRNA	hsa-miR-152-5p,hsa-miR-152-3p	exon	-	-	-	-	Prediction:(Low)	rs755192254	Functional Loss	SNV	dbSNP153	49..49	33	-	-	-	Human_RBP_ID_1535989,Human_RBP_ID_5189020,Human_RBP_ID_5260676,Human_RBP_ID_5582829,Human_RBP_ID_6660169,Human_RBP_ID_8826139,Human_RBP_ID_9078418,Human_RBP_ID_17260320,Human_RBP_ID_17376118,Human_RBP_ID_17491883,Human_RBP_ID_17906047,Human_RBP_ID_20292375,Human_RBP_ID_21889685,Human_RBP_ID_21926964,Human_RBP_ID_24531835,Human_RBP_ID_24538823,Human_RBP_ID_24540050			NA
1069833	RMVar_ID_1069833	Human_SNP_ID_626005695	m6A	Human	chr17	-	48037163	48037165	48037165	GTCAGTGCATGACAGAACTTGGGCCCGGAAGGACCTTCTGCACCCAACGGGCACAGCGCCCACTC	GTCAGTGCATGACAGAACTTGGGCCCGGAAAGACCTTCTGCACCCAACGGGCACAGCGCCCACTC	C	T	MIR152	Ensembl:ENSG00000207947	miRNA	hsa-miR-152-5p,hsa-miR-152-3p	exon	-	-	-	-	Prediction:(Low)	rs779202010	Functional Loss	SNV	dbSNP153	31..31	33	-	-	-	Human_RBP_ID_269833,Human_RBP_ID_6606395,Human_RBP_ID_17260319,Human_RBP_ID_17376117,Human_RBP_ID_17491882,Human_RBP_ID_24531834,Human_RBP_ID_24538822,Human_RBP_ID_24540049			NA
1069834	RMVar_ID_1069834	Human_SNP_ID_626005699	m6A	Human	chr17	-	48037163	48037169	48037169	GTCAGTGCATGACAGAACTTGGGCCCGGAAGGACCTTCTGCACCCAACGGGCACAGCGCCCACTC	GTCAGTGCATGACAGAACTTGGGCCCAGAAGGACCTTCTGCACCCAACGGGCACAGCGCCCACTC	C	T	MIR152	Ensembl:ENSG00000207947	miRNA	hsa-miR-152-5p,hsa-miR-152-3p	exon	-	-	-	-	Prediction:(Low)	rs752811828	Functional Loss	SNV	dbSNP153	27..27	33	-	-	-	Human_RBP_ID_269833,Human_RBP_ID_6606395,Human_RBP_ID_17260319,Human_RBP_ID_17376117,Human_RBP_ID_17491882,Human_RBP_ID_24531834,Human_RBP_ID_24538822,Human_RBP_ID_24540049			NA
1069835	RMVar_ID_1069835	Human_SNP_ID_626005700	m6A	Human	chr17	-	48037163	48037170	48037170	GTCAGTGCATGACAGAACTTGGGCCCGGAAGGACCTTCTGCACCCAACGGGCACAGCGCCCACTC	GTCAGTGCATGACAGAACTTGGGCCTGGAAGGACCTTCTGCACCCAACGGGCACAGCGCCCACTC	G	A	MIR152	Ensembl:ENSG00000207947	miRNA	hsa-miR-152-5p,hsa-miR-152-3p	exon	-	-	-	-	Prediction:(Low)	rs758461768	Functional Loss	SNV	dbSNP153	26..26	33	-	-	-	Human_RBP_ID_269833,Human_RBP_ID_6606395,Human_RBP_ID_17260319,Human_RBP_ID_17376117,Human_RBP_ID_17491882,Human_RBP_ID_24531834,Human_RBP_ID_24538822,Human_RBP_ID_24540049			NA
1069836	RMVar_ID_1069836	Human_SNP_ID_626005701	m6A	Human	chr17	-	48037163	48037171	48037171	GTCAGTGCATGACAGAACTTGGGCCCGGAAGGACCTTCTGCACCCAACGGGCACAGCGCCCACTC	GTCAGTGCATGACAGAACTTGGGCTCGGAAGGACCTTCTGCACCCAACGGGCACAGCGCCCACTC	G	A	MIR152	Ensembl:ENSG00000207947	miRNA	hsa-miR-152-5p,hsa-miR-152-3p	exon	-	-	-	-	Prediction:(Low)	rs777544166	Functional Loss	SNV	dbSNP153	25..25	33	-	-	-	Human_RBP_ID_269833,Human_RBP_ID_6606395,Human_RBP_ID_17260319,Human_RBP_ID_17376117,Human_RBP_ID_17491882,Human_RBP_ID_24531834,Human_RBP_ID_24538822,Human_RBP_ID_24540049			NA
1069837	RMVar_ID_1069837	Human_SNP_ID_626005702	m6A	Human	chr17	-	48037163	48037172	48037172	GTCAGTGCATGACAGAACTTGGGCCCGGAAGGACCTTCTGCACCCAACGGGCACAGCGCCCACTC	GTCAGTGCATGACAGAACTTGGGTCCGGAAGGACCTTCTGCACCCAACGGGCACAGCGCCCACTC	G	A	MIR152	Ensembl:ENSG00000207947	miRNA	hsa-miR-152-5p,hsa-miR-152-3p	exon	-	-	-	-	Prediction:(Low)	rs746927279	Functional Loss	SNV	dbSNP153	24..24	33	-	-	-	Human_RBP_ID_269833,Human_RBP_ID_6606395,Human_RBP_ID_17260319,Human_RBP_ID_17376117,Human_RBP_ID_17491882,Human_RBP_ID_24531834,Human_RBP_ID_24538822,Human_RBP_ID_24540049			NA
1069838	RMVar_ID_1069838	Human_SNP_ID_626005703	m6A	Human	chr17	-	48037163	48037172	48037172	GTCAGTGCATGACAGAACTTGGGCCCGGAAGGACCTTCTGCACCCAACGGGCACAGCGCCCACTC	GTCAGTGCATGACAGAACTTGGGACCGGAAGGACCTTCTGCACCCAACGGGCACAGCGCCCACTC	G	T	MIR152	Ensembl:ENSG00000207947	miRNA	hsa-miR-152-5p,hsa-miR-152-3p	exon	-	-	-	-	Prediction:(Low)	rs746927279	Functional Loss	SNV	dbSNP153	24..24	33	-	-	-	Human_RBP_ID_269833,Human_RBP_ID_6606395,Human_RBP_ID_17260319,Human_RBP_ID_17376117,Human_RBP_ID_17491882,Human_RBP_ID_24531834,Human_RBP_ID_24538822,Human_RBP_ID_24540049			NA
1069839	RMVar_ID_1069839	Human_SNP_ID_626005704	m6A	Human	chr17	-	48037179	48037178	48037179	CTCGGGCTCTGGAGCAGTCAGTGCATGACAGAACTTGGGCCCGGAAGGACCTTCTGCACCCAACG	CTCGGGCTCTGGAGCAGTCAGTGCATGACAGA_CTTGGGCCCGGAAGGACCTTCTGCACCCAACG	GT	G	MIR152	Ensembl:ENSG00000207947	miRNA	hsa-miR-152-5p,hsa-miR-152-3p	exon	-	-	-	-	Prediction:(Low)	rs751476235	Functional Loss	DEL	dbSNP153	33..33	33	-	-	-	Human_RBP_ID_1535989,Human_RBP_ID_5189020,Human_RBP_ID_5260676,Human_RBP_ID_5582829,Human_RBP_ID_6660169,Human_RBP_ID_8826139,Human_RBP_ID_9078418,Human_RBP_ID_17260320,Human_RBP_ID_17376118,Human_RBP_ID_17491883,Human_RBP_ID_17906047,Human_RBP_ID_20292375,Human_RBP_ID_21889685,Human_RBP_ID_21926964,Human_RBP_ID_24531835,Human_RBP_ID_24538823,Human_RBP_ID_24540050			NA
1069840	RMVar_ID_1069840	Human_SNP_ID_626005705	m6A	Human	chr17	-	48037163	48037185	48037185	GTCAGTGCATGACAGAACTTGGGCCCGGAAGGACCTTCTGCACCCAACGGGCACAGCGCCCACTC	GTCAGTGCATAACAGAACTTGGGCCCGGAAGGACCTTCTGCACCCAACGGGCACAGCGCCCACTC	C	T	MIR152	Ensembl:ENSG00000207947	miRNA	hsa-miR-152-5p,hsa-miR-152-3p	exon	-	-	-	-	Prediction:(Low)	rs1284277905	Functional Loss	SNV	dbSNP153	11..11	33	-	-	-	Human_RBP_ID_269833,Human_RBP_ID_6606395,Human_RBP_ID_17260319,Human_RBP_ID_17376117,Human_RBP_ID_17491882,Human_RBP_ID_24531834,Human_RBP_ID_24538822,Human_RBP_ID_24540049			NA
1069841	RMVar_ID_1069841	Human_SNP_ID_626005708	m6A	Human	chr17	-	48037163	48037187	48037187	GTCAGTGCATGACAGAACTTGGGCCCGGAAGGACCTTCTGCACCCAACGGGCACAGCGCCCACTC	GTCAGTGCTTGACAGAACTTGGGCCCGGAAGGACCTTCTGCACCCAACGGGCACAGCGCCCACTC	T	A	MIR152	Ensembl:ENSG00000207947	miRNA	hsa-miR-152-5p,hsa-miR-152-3p	exon	-	-	-	-	Prediction:(Low)	rs1222212566	Functional Loss	SNV	dbSNP153	9..9	33	-	-	-	Human_RBP_ID_269833,Human_RBP_ID_6606395,Human_RBP_ID_17260319,Human_RBP_ID_17376117,Human_RBP_ID_17491882,Human_RBP_ID_24531834,Human_RBP_ID_24538822,Human_RBP_ID_24540049			NA
1071833	RMVar_ID_1071833	Human_SNP_ID_626700508	m6A	Human	chr17	+	50768665	50768667	50768667	CCCTGAGTGGGTGTGGCTACAGGTGCAGGGGAACTGTAGATGAAAAGGCTTGGCACTTGAGGGAA	CCCTGAGTGGGTGTGGCTACAGGTGCAGGGGAACAGTAGATGAAAAGGCTTGGCACTTGAGGGAA	T	A	MIR8059	Ensembl:ENSG00000278672	miRNA	hsa-miR-8059	exon	-	-	-	-	Prediction:(Low)	rs1014804471	Functional Loss	SNV	dbSNP153	35..35	33	-	-	-				NA
1071834	RMVar_ID_1071834	Human_SNP_ID_626700509	m6A	Human	chr17	+	50768665	50768667	50768667	CCCTGAGTGGGTGTGGCTACAGGTGCAGGGGAACTGTAGATGAAAAGGCTTGGCACTTGAGGGAA	CCCTGAGTGGGTGTGGCTACAGGTGCAGGGGAACCGTAGATGAAAAGGCTTGGCACTTGAGGGAA	T	C	MIR8059	Ensembl:ENSG00000278672	miRNA	hsa-miR-8059	exon	-	-	-	-	Prediction:(Low)	rs1014804471	Functional Loss	SNV	dbSNP153	35..35	33	-	-	-				NA
1071835	RMVar_ID_1071835	Human_SNP_ID_626700510	m6A	Human	chr17	+	50768665	50768668	50768668	CCCTGAGTGGGTGTGGCTACAGGTGCAGGGGAACTGTAGATGAAAAGGCTTGGCACTTGAGGGAA	CCCTGAGTGGGTGTGGCTACAGGTGCAGGGGAACTATAGATGAAAAGGCTTGGCACTTGAGGGAA	G	A	MIR8059	Ensembl:ENSG00000278672	miRNA	hsa-miR-8059	exon	-	-	-	-	Prediction:(Low)	rs1340173287	Functional Loss	SNV	dbSNP153	36..36	33	-	-	-				NA
1073369	RMVar_ID_1073369	Human_SNP_ID_628551783	m6A	Human	chr17	-	58331317	58331313	58331317	AGCCTGAAGAGTACACGCCGACGGACAGACAGACAGTGCAGTCACCCATAAAGTAGAAAGCACTA	AGCCTGAAGAGTACACGCCGACGGACAGACAG____TGCAGTCACCCATAAAGTAGAAAGCACTA	ACTGT	A	MIR142	Ensembl:ENSG00000284353	miRNA	hsa-miR-142-5p,hsa-miR-142-3p	exon	-	-	-	-	Prediction:(Low)	rs755018180	Functional Loss	DEL	dbSNP153	33..36	33	-	-	-	Human_RBP_ID_1091574,Human_RBP_ID_5186557,Human_RBP_ID_5318496,Human_RBP_ID_8093450,Human_RBP_ID_18163955		Human_miRNA_ID_3152121,Human_miRNA_ID_3170183	NA
1075802	RMVar_ID_1075802	Human_SNP_ID_630032048	m6A	Human	chr17	-	64425080	64425077	64425077	CCACTGTACTCCAGCCTGGGTGACACAGCGAGACTCCAGTCTCAAAAAAAAAAAAAAAAAGAAAA	CCACTGTACTCCAGCCTGGGTGACACAGCGAGACTGCAGTCTCAAAAAAAAAAAAAAAAAGAAAA	G	C	AC234063.2	Ensembl:ENSG00000265031	miRNA	hsa-miR-1273e	exon	-	-	-	-	Prediction:(Low)	rs1334023831	Functional Gain	SNV	dbSNP153	36..36	33	-	-	-				NA
1078783	RMVar_ID_1078783	Human_SNP_ID_632840475	m6A	Human	chr17	+	75406154	75406156	75406156	TCATTGATTGAATCACTGCAGAGTTTGTACGGACCGGATTCTCCAATATAGGCCGAACACTGTGC	TCATTGATTGAATCACTGCAGAGTTTGTACGGACTGGATTCTCCAATATAGGCCGAACACTGTGC	C	T	MIR3678	Ensembl:ENSG00000264511	miRNA	hsa-miR-3678-5p,hsa-miR-3678-3p	exon	-	-	-	-	Prediction:(Low)	rs915488824	Functional Gain	SNV	dbSNP153	35..35	33	-	-	-				NA
1079265	RMVar_ID_1079265	Human_SNP_ID_632952345	m6A	Human	chr17	-	75784547	75784549	75784549	TTTTCAGTTTCATAGGGAAGCCTTTCCATGAAACTGGAGCGCCTGGAGGAGAAGGGGCCCAGAGC	TTTTCAGTTTCATAGGGAAGCCTTTCCATGGAACTGGAGCGCCTGGAGGAGAAGGGGCCCAGAGC	T	C	MIR4738	Ensembl:ENSG00000283853	miRNA	hsa-miR-4738-5p,hsa-miR-4738-3p	exon	-	-	-	-	Prediction:(Low)	rs1213152404	Functional Gain	SNV	dbSNP153	31..31	33	-	-	-			Human_miRNA_ID_3128623,Human_miRNA_ID_3140113	NA
1083033	RMVar_ID_1083033	Human_SNP_ID_634477968	m6A	Human	chr17	-	81125332	81125330	81125330	AGCTAGGAGGAGAGGGTCCTGGAGAAGCGTGGACCGGTCCGGGTGGGTTCCGGCAGGTTCTCACC	AGCTAGGAGGAGAGGGTCCTGGAGAAGCGTGGACTGGTCCGGGTGGGTTCCGGCAGGTTCTCACC	G	A	MIR657	Ensembl:ENSG00000207736	miRNA	hsa-miR-657	exon	-	-	-	-	Prediction:(Low)	rs372805254	Functional Gain	SNV	dbSNP153	35..35	33	-	-	-	Human_RBP_ID_9078416			NA
1083389	RMVar_ID_1083389	Human_SNP_ID_634565190	m6A	Human	chr17	-	81400771	81400771	81400771	TGCCCTGGAGGCCTGGGCCCGCTCTGCCAAGGACTGATCCTCTCGGGCAGGGAGTCAGAGGGGAC	TGCCCTGGAGGCCTGGGCCCGCTCTGCCAAGGGCTGATCCTCTCGGGCAGGGAGTCAGAGGGGAC	T	C	MIR4740	Ensembl:ENSG00000266392	miRNA	hsa-miR-4740-5p,hsa-miR-4740-3p	exon	-	-	-	-	Prediction:(Low)	rs1308237534	Functional Loss	SNV	dbSNP153	33..33	33	-	-	-				NA
1090501	RMVar_ID_1090501	Human_SNP_ID_643577954	m6A	Human	chr18	+	35591767	35591770	35591770	TACATGTAGGTGAGTGATTGCTATTTCAAAAGACTAGAGGTAGGAAATGAGGCTAATGCACTACT	TACATGTAGGTGAGTGATTGCTATTTCAAAAGACTGGAGGTAGGAAATGAGGCTAATGCACTACT	A	G	MIR3975	Ensembl:ENSG00000283514	miRNA	hsa-miR-3975	exon	-	-	-	-	Prediction:(Low)	rs1190773125	Functional Gain	SNV	dbSNP153	36..36	33	-	-	-				NA		RMVar_hsa_circ_82035,RMVar_hsa_circ_189606
1091972	RMVar_ID_1091972	Human_SNP_ID_646508295	m6A	Human	chr18	+	47380520	47380518	47380518	AGCAGAGGCCAGAAGTGGTCTGCAAAGAGATGACTGTGAATCCAAGATCCACATCAGCTCTGTGC	AGCAGAGGCCAGAAGTGGTCTGCAAAGAGAAGACTGTGAATCCAAGATCCACATCAGCTCTGTGC	T	A	MIR4527	Ensembl:ENSG00000266582	miRNA	hsa-miR-4527	exon	-	-	-	-	Prediction:(Low)	rs1303860048	Functional Gain	SNV	dbSNP153	31..31	33	-	-	-				NA
1091973	RMVar_ID_1091973	Human_SNP_ID_646508299	m6A	Human	chr18	+	47380520	47380544	47380544	AGCAGAGGCCAGAAGTGGTCTGCAAAGAGATGACTGTGAATCCAAGATCCACATCAGCTCTGTGC	AGCAGAGGCCAGAAGTGGTCTGCAAAGAGATGACTGTGAATCCAAGATCCACATCAACTCTGTGC	G	A	MIR4527	Ensembl:ENSG00000266582	miRNA	hsa-miR-4527	exon	-	-	-	-	Prediction:(Low)	rs1568121407	Functional Gain	SNV	dbSNP153	57..57	33	-	-	-				NA
1091974	RMVar_ID_1091974	Human_SNP_ID_646508301	m6A	Human	chr18	+	47380520	47380550	47380550	AGCAGAGGCCAGAAGTGGTCTGCAAAGAGATGACTGTGAATCCAAGATCCACATCAGCTCTGTGC	AGCAGAGGCCAGAAGTGGTCTGCAAAGAGATGACTGTGAATCCAAGATCCACATCAGCTCTGCGC	T	C	MIR4527	Ensembl:ENSG00000266582	miRNA	hsa-miR-4527	exon	-	-	-	-	Prediction:(Low)	rs926973239	Functional Gain	SNV	dbSNP153	63..63	33	-	-	-				NA
1092259	RMVar_ID_1092259	Human_SNP_ID_646932210	m6A	Human	chr18	-	49049747	49049743	49049743	AAATGGGCTCTGTAATCACATCTAAAGACTAGACTTCGCTATGACCAGGCCATAGTAAACATCAT	AAATGGGCTCTGTAATCACATCTAAAGACTAGACTTTGCTATGACCAGGCCATAGTAAACATCAT	G	A	MIR4744	Ensembl:ENSG00000263849	miRNA	hsa-miR-4744	exon	-	-	-	-	Prediction:(Low)	rs1458017161	Functional Gain	SNV	dbSNP153	37..37	33	-	-	-	Human_RBP_ID_5585177			NA		RMVar_hsa_circ_85747,RMVar_hsa_circ_107969,RMVar_hsa_circ_118103,RMVar_hsa_circ_99038,RMVar_hsa_circ_190031,RMVar_hsa_circ_190033,RMVar_hsa_circ_190034,RMVar_hsa_circ_190032
1093011	RMVar_ID_1093011	Human_SNP_ID_648580349	m6A	Human	chr18	+	55479275	55479274	55479274	ATGAAGACATGAAGACCCAATGTCTTCATTGGACTGCTGATGGCCCGTCACTGGGAAAGTTATTT	ATGAAGACATGAAGACCCAATGTCTTCATTGAACTGCTGATGGCCCGTCACTGGGAAAGTTATTT	G	A	MIR4529	Ensembl:ENSG00000264571	miRNA	hsa-miR-4529-5p,hsa-miR-4529-3p	exon	-	-	-	-	Prediction:(Low)	rs111734691	Functional Loss	SNV	dbSNP153	32..32	33	-	-	-				NA
1098914	RMVar_ID_1098914	Human_SNP_ID_655552471	m6A	Human	chr19	-	1816230	1816226	1816226	CATGGCCGACTACCTCAGACAGATCATCCAGGACAATGGTGAGTGCCGGTGCCTGCCCTGGGGCC	CATGGCCGACTACCTCAGACAGATCATCCAGGACAACGGTGAGTGCCGGTGCCTGCCCTGGGGCC	A	G	MIR1909	Ensembl:ENSG00000284216	miRNA	hsa-miR-1909-5p,hsa-miR-1909-3p	exon	-	-	-	-	Prediction:(Low)	rs771724752	Functional Loss	SNV	dbSNP153	37..37	33	-	-	-	Human_RBP_ID_5585470,Human_RBP_ID_6726376,Human_RBP_ID_8095949,Human_RBP_ID_8830467,Human_RBP_ID_9291391,Human_RBP_ID_13545978,Human_RBP_ID_27280883	Human_Splice_Rec_1934103,Human_Splice_Rec_1934121,Human_Splice_Rec_1934143,Human_Splice_Rec_1934145	Human_miRNA_ID_2255619,Human_miRNA_ID_3130889	NA		RMVar_hsa_circ_191119,RMVar_hsa_circ_94906,RMVar_hsa_circ_191120,RMVar_hsa_circ_292984,RMVar_hsa_circ_323370,RMVar_hsa_circ_191121
1098915	RMVar_ID_1098915	Human_SNP_ID_655552473	m6A	Human	chr19	-	1816230	1816230	1816230	CATGGCCGACTACCTCAGACAGATCATCCAGGACAATGGTGAGTGCCGGTGCCTGCCCTGGGGCC	CATGGCCGACTACCTCAGACAGATCATCCAGGGCAATGGTGAGTGCCGGTGCCTGCCCTGGGGCC	T	C	MIR1909	Ensembl:ENSG00000284216	miRNA	hsa-miR-1909-5p,hsa-miR-1909-3p	exon	-	-	-	-	Prediction:(Low)	rs760438108	Functional Loss	SNV	dbSNP153	33..33	33	-	-	-	Human_RBP_ID_5585470,Human_RBP_ID_6726376,Human_RBP_ID_8095949,Human_RBP_ID_8830467,Human_RBP_ID_9291391,Human_RBP_ID_13545978,Human_RBP_ID_27280883	Human_Splice_Rec_1934103,Human_Splice_Rec_1934121,Human_Splice_Rec_1934143,Human_Splice_Rec_1934145	Human_miRNA_ID_2255619,Human_miRNA_ID_3130889	NA		RMVar_hsa_circ_191119,RMVar_hsa_circ_94906,RMVar_hsa_circ_191120,RMVar_hsa_circ_292984,RMVar_hsa_circ_323370,RMVar_hsa_circ_191121
1098916	RMVar_ID_1098916	Human_SNP_ID_655552474	m6A	Human	chr19	-	1816230	1816232	1816232	CATGGCCGACTACCTCAGACAGATCATCCAGGACAATGGTGAGTGCCGGTGCCTGCCCTGGGGCC	CATGGCCGACTACCTCAGACAGATCATCCATGACAATGGTGAGTGCCGGTGCCTGCCCTGGGGCC	C	A	MIR1909	Ensembl:ENSG00000284216	miRNA	hsa-miR-1909-5p,hsa-miR-1909-3p	exon	-	-	-	-	Prediction:(Low)	rs867554272	Functional Loss	SNV	dbSNP153	31..31	33	-	-	-	Human_RBP_ID_5585470,Human_RBP_ID_6726376,Human_RBP_ID_8095949,Human_RBP_ID_8830467,Human_RBP_ID_9291391,Human_RBP_ID_13545978,Human_RBP_ID_27280883	Human_Splice_Rec_1934103,Human_Splice_Rec_1934121,Human_Splice_Rec_1934143,Human_Splice_Rec_1934145	Human_miRNA_ID_2255619,Human_miRNA_ID_3130889	NA		RMVar_hsa_circ_191119,RMVar_hsa_circ_94906,RMVar_hsa_circ_191120,RMVar_hsa_circ_292984,RMVar_hsa_circ_323370,RMVar_hsa_circ_191121
1099453	RMVar_ID_1099453	Human_SNP_ID_655709536	m6A	Human	chr19	+	2250698	2250700	2250700	CCGAGACACCCGCTACCTGGTGTTAGCGGTGGACCGCCCTGCGGGGGCCTGGCGCGGCTCCGGGC	CCGAGACACCCGCTACCTGGTGTTAGCGGTGGACTGCCCTGCGGGGGCCTGGCGCGGCTCCGGGC	C	T	MIR4321	Ensembl:ENSG00000284272	miRNA	hsa-miR-4321	exon	-	-	-	-	Prediction:(Low)	rs752186483	Functional Gain	SNV	dbSNP153	35..35	33	-	-	-	Human_RBP_ID_4514009,Human_RBP_ID_18725873	Human_Splice_Rec_1935376,Human_Splice_Rec_1935380,Human_Splice_Rec_1935381,Human_Splice_Rec_1935385		NA
1102618	RMVar_ID_1102618	Human_SNP_ID_657011131	m6A	Human	chr19	-	6389669	6389667	6389667	TGGAGGGGGGCACTGCGCAAGCAAAGCCAGGGACCCTGAGAGGCTTTGCTTCCTGCTCCCCTAGG	TGGAGGGGGGCACTGCGCAAGCAAAGCCAGGGACTCTGAGAGGCTTTGCTTCCTGCTCCCCTAGG	G	A	MIR6885	Ensembl:ENSG00000274390	miRNA	hsa-miR-6885-5p,hsa-miR-6885-3p	exon	-	-	-	-	Prediction:(Low)	rs1026758212	Functional Gain	SNV	dbSNP153	35..35	33	-	-	-				NA		RMVar_hsa_circ_120161,RMVar_hsa_circ_191821
1102918	RMVar_ID_1102918	Human_SNP_ID_657115714	m6A	Human	chr19	-	6736740	6736736	6736736	CCCTGGGGCTGGGCAGGCGGAAAGAGGTCTGAACTGCCTCTGCCTCCTTGGTCTCCGGCAGGGGG	CCCTGGGGCTGGGCAGGCGGAAAGAGGTCTGAACTGTCTCTGCCTCCTTGGTCTCCGGCAGGGGG	G	A	MIR6791	Ensembl:ENSG00000283950	miRNA	hsa-miR-6791-5p,hsa-miR-6791-3p	exon	-	-	-	-	Prediction:(Low)	rs770941293	Functional Gain	SNV	dbSNP153	37..37	33	-	-	-	Human_RBP_ID_22663572			NA
1105868	RMVar_ID_1105868	Human_SNP_ID_658137224	m6A	Human	chr19	+	10230454	10230454	10230454	TCCGCGCCTGGCCGTGTCGCCCCACGAGGGGGACTGTGGGCTCAGCGCGTGGGGCCCGGAGCATC	TCCGCGCCTGGCCGTGTCGCCCCACGAGGGGGCCTGTGGGCTCAGCGCGTGGGGCCCGGAGCATC	A	C	MIR4322	Ensembl:ENSG00000264266	miRNA	hsa-miR-4322	exon	-	-	-	-	Prediction:(Low)	rs755247837	Functional Loss	SNV	dbSNP153	33..33	33	-	-	-				NA
1105869	RMVar_ID_1105869	Human_SNP_ID_658137225	m6A	Human	chr19	+	10230454	10230454	10230454	TCCGCGCCTGGCCGTGTCGCCCCACGAGGGGGACTGTGGGCTCAGCGCGTGGGGCCCGGAGCATC	TCCGCGCCTGGCCGTGTCGCCCCACGAGGGGGGCTGTGGGCTCAGCGCGTGGGGCCCGGAGCATC	A	G	MIR4322	Ensembl:ENSG00000264266	miRNA	hsa-miR-4322	exon	-	-	-	-	Prediction:(Low)	rs755247837	Functional Loss	SNV	dbSNP153	33..33	33	-	-	-				NA
1106135	RMVar_ID_1106135	Human_SNP_ID_658189548	m6A	Human	chr19	-	10403472	10403469	10403469	GAGCGGGCTGGGCCGCCAAGGCAAGATGGTGGACTACAGCGTGTGGGACCACATTGAGGTGTCTG	GAGCGGGCTGGGCCGCCAAGGCAAGATGGTGGACTGCAGCGTGTGGGACCACATTGAGGTGTCTG	T	C	MIR1181	Ensembl:ENSG00000284268	miRNA	hsa-miR-1181	exon	-	-	-	-	Prediction:(Low)	rs932654084	Functional Gain	SNV	dbSNP153	36..36	33	-	-	-	Human_RBP_ID_53293,Human_RBP_ID_512155,Human_RBP_ID_1012772,Human_RBP_ID_1553603,Human_RBP_ID_1879501,Human_RBP_ID_4558061,Human_RBP_ID_8829207,Human_RBP_ID_9294631,Human_RBP_ID_17914219,Human_RBP_ID_23110482,Human_RBP_ID_24545740,Human_RBP_ID_24559938	Human_Splice_Rec_1954613,Human_Splice_Rec_1954627,Human_Splice_Rec_1954651,Human_Splice_Rec_1954663,Human_Splice_Rec_1954685		NA		RMVar_hsa_circ_84394,RMVar_hsa_circ_192356
1106431	RMVar_ID_1106431	Human_SNP_ID_658284786	m6A	Human	chr19	+	10718460	10718462	10718462	GGGCGGGTGGCGGCCTAGGGCGCGGAGGGCGGACCGGGAATGGCGCGCCGTGCGCCGCCGGCGTA	GGGCGGGTGGCGGCCTAGGGCGCGGAGGGCGGACGGGGAATGGCGCGCCGTGCGCCGCCGGCGTA	C	G	MIR638	Ensembl:ENSG00000207972	miRNA	hsa-miR-638	exon	-	-	-	-	Prediction:(Low)	rs1475859148	Functional Gain	SNV	dbSNP153	35..35	33	-	-	-	Human_RBP_ID_912094,Human_RBP_ID_3580827,Human_RBP_ID_5089009,Human_RBP_ID_5099575,Human_RBP_ID_5238644,Human_RBP_ID_5373182,Human_RBP_ID_8196092,Human_RBP_ID_8233610,Human_RBP_ID_9328613,Human_RBP_ID_9425194,Human_RBP_ID_17191007,Human_RBP_ID_17272901,Human_RBP_ID_17502784,Human_RBP_ID_18166713,Human_RBP_ID_18490195,Human_RBP_ID_19096806,Human_RBP_ID_20433628,Human_RBP_ID_22546993,Human_RBP_ID_2…			NA		RMVar_hsa_circ_105373,RMVar_hsa_circ_192432
1108383	RMVar_ID_1108383	Human_SNP_ID_658863373	m6A	Human	chr19	+	12787133	12787162	12787162	AGGGCTGCAGCGAGCTATGATTGTGTAGCTGAACTCTAGCCTGAGCAACAGAGTGAGATGGTCTT	AGGGCTGCAGCGAGCTATGATTGTGTAGCTGAACTCTAGCCTGAGCAACAGAGTGAGATGGGCTT	T	G	MIR5684	Ensembl:ENSG00000263800	miRNA	hsa-miR-5684	exon	-	-	-	-	Prediction:(Low)	rs1459924895	Functional Gain	SNV	dbSNP153	62..62	33	-	-	-				NA
1109086	RMVar_ID_1109086	Human_SNP_ID_659166269	m6A	Human	chr19	+	13874783	13874785	13874785	GCAGCTCAGGCAAACCATCGACCGTTGAGTGGACCCTGAGGCCTGGAATTGCCATCCTCCTGCCG	GCAGCTCAGGCAAACCATCGACCGTTGAGTGGACTCTGAGGCCTGGAATTGCCATCCTCCTGCCG	C	T	MIR181C	Ensembl:ENSG00000207613	miRNA	hsa-miR-181c-5p,hsa-miR-181c-3p	exon	-	-	-	-	Prediction:(Low)	rs1425079950	Functional Gain	SNV	dbSNP153	35..35	33	-	-	-	Human_RBP_ID_5261248,Human_RBP_ID_17696795			NA
1122877	RMVar_ID_1122877	Human_SNP_ID_666196129	m6A	Human	chr19	+	41869656	41869658	41869658	TCACAGCCAGGAGGGAAGGGGCTGAGAACAGGACCTGTGCTCACTGGGGCCTGCATGACCCTTCC	TCACAGCCAGGAGGGAAGGGGCTGAGAACAGGACGTGTGCTCACTGGGGCCTGCATGACCCTTCC	C	G	MIR6797	Ensembl:ENSG00000276926	miRNA	hsa-miR-6797-5p,hsa-miR-6797-3p	exon	-	-	-	-	Prediction:(Low)	rs782673230	Functional Gain	SNV	dbSNP153	35..35	33	-	-	-	Human_RBP_ID_5261565,Human_RBP_ID_8488634,Human_RBP_ID_22503037,Human_RBP_ID_22546062,Human_RBP_ID_22666699	Human_Splice_Rec_2012105,Human_Splice_Rec_2012115,Human_Splice_Rec_2012125,Human_Splice_Rec_2012141		NA		RMVar_hsa_circ_323257
1125303	RMVar_ID_1125303	Human_SNP_ID_666975059	m6A	Human	chr19	-	44653707	44653705	44653705	AGCAGAAGCCTAGGAGTCCTTGGTCAGTGGGGACATGGAGAAGGCTTCTGAGGAGCTGCTTTTCT	AGCAGAAGCCTAGGAGTCCTTGGTCAGTGGGGACGTGGAGAAGGCTTCTGAGGAGCTGCTTTTCT	T	C	MIR4531	Ensembl:ENSG00000283673	miRNA	hsa-miR-4531	exon	-	-	-	-	Prediction:(Low)	rs1462344169	Functional Gain	SNV	dbSNP153	35..35	33	-	-	-				NA
1125419	RMVar_ID_1125419	Human_SNP_ID_667004350	m6A	Human	chr19	+	44758678	44758678	44758678	GATCCAGTGAGCTAGGAGGGATGGGAGAGAGGACTGTGAGGCATGGGTGGCTCTATGGTCACGCC	GATCCAGTGAGCTAGGAGGGATGGGAGAGAGGTCTGTGAGGCATGGGTGGCTCTATGGTCACGCC	A	T	MIR8085	Ensembl:ENSG00000284258	miRNA	hsa-miR-8085	exon	-	-	-	-	Prediction:(Low)	rs1186475502	Functional Loss	SNV	dbSNP153	33..33	33	-	-	-	Human_RBP_ID_908747,Human_RBP_ID_22665538			NA		RMVar_hsa_circ_84901,RMVar_hsa_circ_99535,RMVar_hsa_circ_126736,RMVar_hsa_circ_195226,RMVar_hsa_circ_195228,RMVar_hsa_circ_106781,RMVar_hsa_circ_195227,RMVar_hsa_circ_362280,RMVar_hsa_circ_195229,RMVar_hsa_circ_116272,RMVar_hsa_circ_108665,RMVar_hsa_circ_113181,RMVar_hsa_circ_195230,RMVar_hsa_circ_89796,RMVar_hsa_circ_195231,RMVar_hsa_circ_195232,RMVar_hsa_circ_195233,RMVar_hsa_circ_94999,RMVar_h…
1127311	RMVar_ID_1127311	Human_SNP_ID_667699672	m6A	Human	chr19	-	47226955	47226957	47226957	CTGACAAGGGCCGTGGGGACGTAGCTGGCCAGACAGGTGACCCCAGAGCGGCGTCCCCAGGTACT	CTGACAAGGGCCGTGGGGACGTAGCTGGCCGGACAGGTGACCCCAGAGCGGCGTCCCCAGGTACT	T	C	MIR3191	Ensembl:ENSG00000284411	miRNA	hsa-miR-3191-5p,hsa-miR-3191-3p	exon	-	-	-	-	Prediction:(Low)	rs868594954	Functional Gain	SNV	dbSNP153	31..31	33	-	-	-				NA		RMVar_hsa_circ_127412,RMVar_hsa_circ_111052,RMVar_hsa_circ_195569,RMVar_hsa_circ_195570
1129386	RMVar_ID_1129386	Human_SNP_ID_668308854	m6A	Human	chr19	-	49308835	49308831	49308831	GGCCCCTTTGTTAAGGGTCTCAGCTCCAGGGAACTTTAAAACCCTGAGACCCTAACCTTAAAGGT	GGCCCCTTTGTTAAGGGTCTCAGCTCCAGGGAACTTCAAAACCCTGAGACCCTAACCTTAAAGGT	A	G	MIR4324	Ensembl:ENSG00000265407	miRNA	hsa-miR-4324	exon	-	-	-	-	Prediction:(Low)	rs767353494	Functional Loss	SNV	dbSNP153	37..37	33	-	-	-				NA
1129387	RMVar_ID_1129387	Human_SNP_ID_668308855	m6A	Human	chr19	-	49308835	49308832	49308832	GGCCCCTTTGTTAAGGGTCTCAGCTCCAGGGAACTTTAAAACCCTGAGACCCTAACCTTAAAGGT	GGCCCCTTTGTTAAGGGTCTCAGCTCCAGGGAACTCTAAAACCCTGAGACCCTAACCTTAAAGGT	A	G	MIR4324	Ensembl:ENSG00000265407	miRNA	hsa-miR-4324	exon	-	-	-	-	Prediction:(Low)	rs746362642	Functional Loss	SNV	dbSNP153	36..36	33	-	-	-				NA
1129388	RMVar_ID_1129388	Human_SNP_ID_668308856	m6A	Human	chr19	-	49308835	49308837	49308837	GGCCCCTTTGTTAAGGGTCTCAGCTCCAGGGAACTTTAAAACCCTGAGACCCTAACCTTAAAGGT	GGCCCCTTTGTTAAGGGTCTCAGCTCCAGGAAACTTTAAAACCCTGAGACCCTAACCTTAAAGGT	C	T	MIR4324	Ensembl:ENSG00000265407	miRNA	hsa-miR-4324	exon	-	-	-	-	Prediction:(Low)	rs1432407248	Functional Loss	SNV	dbSNP153	31..31	33	-	-	-				NA
1129714	RMVar_ID_1129714	Human_SNP_ID_668366972	m6A	Human	chr19	-	49500794	49500787	49500787	CTCAGACCCTGGTACAGGCCTGGGGGACAGGGACCTGGGGACCCCGGCACCGGCAGGCCCCAAGG	CTCAGACCCTGGTACAGGCCTGGGGGACAGGGACCTGGGTACCCCGGCACCGGCAGGCCCCAAGG	C	A	MIR150	Ensembl:ENSG00000207782	miRNA	hsa-miR-150-5p,hsa-miR-150-3p	exon	-	-	-	-	Prediction:(Low)	rs780992157	Functional Loss	SNV	dbSNP153	40..40	33	-	-	-			Human_miRNA_ID_3130921,Human_miRNA_ID_3134165	NA
1129715	RMVar_ID_1129715	Human_SNP_ID_668366972	m6A	Human	chr19	-	49500800	49500787	49500787	GCTGGGCTCAGACCCTGGTACAGGCCTGGGGGACAGGGACCTGGGGACCCCGGCACCGGCAGGCC	GCTGGGCTCAGACCCTGGTACAGGCCTGGGGGACAGGGACCTGGGTACCCCGGCACCGGCAGGCC	C	A	MIR150	Ensembl:ENSG00000207782	miRNA	hsa-miR-150-5p,hsa-miR-150-3p	exon	-	-	-	-	Prediction:(Low)	rs780992157	Functional Loss	SNV	dbSNP153	46..46	33	-	-	-	Human_RBP_ID_5191734		Human_miRNA_ID_3130921,Human_miRNA_ID_3134165,Human_miRNA_ID_3134474	NA
1129716	RMVar_ID_1129716	Human_SNP_ID_668366973	m6A	Human	chr19	-	49500794	49500791	49500791	CTCAGACCCTGGTACAGGCCTGGGGGACAGGGACCTGGGGACCCCGGCACCGGCAGGCCCCAAGG	CTCAGACCCTGGTACAGGCCTGGGGGACAGGGACCCGGGGACCCCGGCACCGGCAGGCCCCAAGG	A	G	MIR150	Ensembl:ENSG00000207782	miRNA	hsa-miR-150-5p,hsa-miR-150-3p	exon	-	-	-	-	Prediction:(Low)	rs1453842625	Functional Loss	SNV	dbSNP153	36..36	33	-	-	-			Human_miRNA_ID_3130921,Human_miRNA_ID_3134165	NA
1129717	RMVar_ID_1129717	Human_SNP_ID_668366974	m6A	Human	chr19	-	49500794	49500794	49500794	AGGCCTGGGGGACAGGG_______________ACCTGGGGACCCCGGCACCGGCAGGCCCCAAGG	AGGCCTGGGGGACAGGGGCCTGGGGGACAGGGACCTGGGGACCCCGGCACCGGCAGGCCCCAAGG	T	TCCCTGTCCCCCAGGC	MIR150	Ensembl:ENSG00000207782	miRNA	hsa-miR-150-5p,hsa-miR-150-3p	exon	-	-	-	-	Prediction:(Low)	rs756041297	Functional Loss	INS	dbSNP153	18..32	33	-	-	-			Human_miRNA_ID_3130921,Human_miRNA_ID_3134165	NA
1129718	RMVar_ID_1129718	Human_SNP_ID_668366975	m6A	Human	chr19	-	49500794	49500794	49500794	CTCAGACCCTGGTACAGGCCTGGGGGACAGGGACCTGGGGACCCCGGCACCGGCAGGCCCCAAGG	CTCAGACCCTGGTACAGGCCTGGGGGACAGGGGCCTGGGGACCCCGGCACCGGCAGGCCCCAAGG	T	C	MIR150	Ensembl:ENSG00000207782	miRNA	hsa-miR-150-5p,hsa-miR-150-3p	exon	-	-	-	-	Prediction:(Low)	rs1568693999	Functional Loss	SNV	dbSNP153	33..33	33	-	-	-			Human_miRNA_ID_3130921,Human_miRNA_ID_3134165	NA
1129719	RMVar_ID_1129719	Human_SNP_ID_668366976	m6A	Human	chr19	-	49500794	49500795	49500795	CTCAGACCCTGGTACAGGCCTGGGGGACAGGGACCTGGGGACCCCGGCACCGGCAGGCCCCAAGG	CTCAGACCCTGGTACAGGCCTGGGGGACAGGCACCTGGGGACCCCGGCACCGGCAGGCCCCAAGG	C	G	MIR150	Ensembl:ENSG00000207782	miRNA	hsa-miR-150-5p,hsa-miR-150-3p	exon	-	-	-	-	Prediction:(Low)	rs1273951293	Functional Loss	SNV	dbSNP153	32..32	33	-	-	-			Human_miRNA_ID_3130921,Human_miRNA_ID_3134165	NA
1129720	RMVar_ID_1129720	Human_SNP_ID_668366977	m6A	Human	chr19	-	49500794	49500795	49500795	CTCAGACCCTGGTACAGGCCTGGGGGACAGGGACCTGGGGACCCCGGCACCGGCAGGCCCCAAGG	CTCAGACCCTGGTACAGGCCTGGGGGACAGGAACCTGGGGACCCCGGCACCGGCAGGCCCCAAGG	C	T	MIR150	Ensembl:ENSG00000207782	miRNA	hsa-miR-150-5p,hsa-miR-150-3p	exon	-	-	-	-	Prediction:(Low)	rs1273951293	Functional Loss	SNV	dbSNP153	32..32	33	-	-	-			Human_miRNA_ID_3130921,Human_miRNA_ID_3134165	NA
1129721	RMVar_ID_1129721	Human_SNP_ID_668366978	m6A	Human	chr19	-	49500794	49500798	49500798	CTCAGACCCTGGTACAGGCCTGGGGGACAGGGACCTGGGGACCCCGGCACCGGCAGGCCCCAAGG	CTCAGACCCTGGTACAGGCCTGGGGGACGGGGACCTGGGGACCCCGGCACCGGCAGGCCCCAAGG	T	C	MIR150	Ensembl:ENSG00000207782	miRNA	hsa-miR-150-5p,hsa-miR-150-3p	exon	-	-	-	-	Prediction:(Low)	rs1222701309	Functional Loss	SNV	dbSNP153	29..29	33	-	-	-			Human_miRNA_ID_3130921,Human_miRNA_ID_3134165	NA
1129722	RMVar_ID_1129722	Human_SNP_ID_668366979	m6A	Human	chr19	-	49500800	49500801	49500801	GCTGGGCTCAGACCCTGGTACAGGCCTGGGGGACAGGGACCTGGGGACCCCGGCACCGGCAGGCC	GCTGGGCTCAGACCCTGGTACAGGCCTGGGGAACAGGGACCTGGGGACCCCGGCACCGGCAGGCC	C	T	MIR150	Ensembl:ENSG00000207782	miRNA	hsa-miR-150-5p,hsa-miR-150-3p	exon	-	-	-	-	Prediction:(Low)	rs1268655804	Functional Loss	SNV	dbSNP153	32..32	33	-	-	-	Human_RBP_ID_5191734		Human_miRNA_ID_3130921,Human_miRNA_ID_3134165,Human_miRNA_ID_3134474	NA
1129723	RMVar_ID_1129723	Human_SNP_ID_668366980	m6A	Human	chr19	-	49500800	49500802	49500802	GCTGGGCTCAGACCCTGGTACAGGCCTGGGGGACAGGGACCTGGGGACCCCGGCACCGGCAGGCC	GCTGGGCTCAGACCCTGGTACAGGCCTGGGAGACAGGGACCTGGGGACCCCGGCACCGGCAGGCC	C	T	MIR150	Ensembl:ENSG00000207782	miRNA	hsa-miR-150-5p,hsa-miR-150-3p	exon	-	-	-	-	Prediction:(Low)	rs900688289	Functional Loss	SNV	dbSNP153	31..31	33	-	-	-	Human_RBP_ID_5191734		Human_miRNA_ID_3130921,Human_miRNA_ID_3134165,Human_miRNA_ID_3134474	NA
1131980	RMVar_ID_1131980	Human_SNP_ID_668989133	m6A	Human	chr19	+	51692628	51692630	51692630	CGGACTCCTGGGTCCTGGCACCCACCCGTAGAACCGACCTTGCGGGGCCTTCGCCGCACACAAGC	CGGACTCCTGGGTCCTGGCACCCACCCGTAGAACTGACCTTGCGGGGCCTTCGCCGCACACAAGC	C	T	MIR99B	Ensembl:ENSG00000207550	miRNA	hsa-miR-99b-5p,hsa-miR-99b-5p	exon	-	-	-	-	Prediction:(Low)	rs771967356	Functional Gain	SNV	dbSNP153	35..35	33	-	-	-	Human_RBP_ID_1295542,Human_RBP_ID_1374119,Human_RBP_ID_5500062,Human_RBP_ID_5588274,Human_RBP_ID_8836649,Human_RBP_ID_9091224,Human_RBP_ID_9258799,Human_RBP_ID_17270373,Human_RBP_ID_17385234,Human_RBP_ID_17501260,Human_RBP_ID_17696794,Human_RBP_ID_17936080,Human_RBP_ID_18200651,Human_RBP_ID_18208495,Human_RBP_ID_20433607,Human_RBP_ID_21891880,Human_RBP_ID_21929999,Human_RBP_ID_22372832,Human_RBP_…			NA
1132022	RMVar_ID_1132022	Human_SNP_ID_668989393	m6A	Human	chr19	+	51693294	51693290	51693290	TCTAGGTCCCTGAGACCCTTTAACCTGTGAGGACATCCAGGGTCACAGGTGAGGTTCTTGGGAGC	TCTAGGTCCCTGAGACCCTTTAACCTGTAAGGACATCCAGGGTCACAGGTGAGGTTCTTGGGAGC	G	A	MIR125A	Ensembl:ENSG00000208008	miRNA	hsa-miR-125a-5p,hsa-miR-125a-5p	exon	-	-	-	-	Prediction:(Low)	rs755486470	Functional Gain	SNV	dbSNP153	29..29	33	-	-	-	Human_RBP_ID_5191759,Human_RBP_ID_5261963,Human_RBP_ID_5320553,Human_RBP_ID_17696289,Human_RBP_ID_17930036,Human_RBP_ID_23131749,Human_RBP_ID_24540179			NA
1132023	RMVar_ID_1132023	Human_SNP_ID_668989395	m6A	Human	chr19	+	51693294	51693298	51693298	TCTAGGTCCCTGAGACCCTTTAACCTGTGAGGACATCCAGGGTCACAGGTGAGGTTCTTGGGAGC	TCTAGGTCCCTGAGACCCTTTAACCTGTGAGGACATTCAGGGTCACAGGTGAGGTTCTTGGGAGC	C	T	MIR125A	Ensembl:ENSG00000208008	miRNA	hsa-miR-125a-5p,hsa-miR-125a-5p	exon	-	-	-	-	Prediction:(Low)	rs748519139	Functional Gain	SNV	dbSNP153	37..37	33	-	-	-	Human_RBP_ID_5191759,Human_RBP_ID_5261963,Human_RBP_ID_5320553,Human_RBP_ID_17696289,Human_RBP_ID_17930036,Human_RBP_ID_23131749,Human_RBP_ID_24540179			NA
1133287	RMVar_ID_1133287	Human_SNP_ID_669532694	m6A	Human	chr19	+	53666756	53666752	53666752	AATGAAAGTGCTGTCATAGCTGAGGTCCAATGACTGAGGCGAGCACCGAAGAAACACCATGGGGG	AATGAAAGTGCTGTCATAGCTGAGGTCCGATGACTGAGGCGAGCACCGAAGAAACACCATGGGGG	A	G	MIR512-1	Ensembl:ENSG00000207645	miRNA	hsa-miR-512-5p,hsa-miR-512-3p	exon	-	-	-	-	Prediction:(Low)	rs181061154	Functional Loss	SNV	dbSNP153	29..29	33	-	-	-			Human_miRNA_ID_3142293	NA
1133288	RMVar_ID_1133288	Human_SNP_ID_669532696	m6A	Human	chr19	+	53666756	53666758	53666758	AATGAAAGTGCTGTCATAGCTGAGGTCCAATGACTGAGGCGAGCACCGAAGAAACACCATGGGGG	AATGAAAGTGCTGTCATAGCTGAGGTCCAATGACCGAGGCGAGCACCGAAGAAACACCATGGGGG	T	C	MIR512-1	Ensembl:ENSG00000207645	miRNA	hsa-miR-512-5p,hsa-miR-512-3p	exon	-	-	-	-	Prediction:(Low)	rs1440828317	Functional Loss	SNV	dbSNP153	35..35	33	-	-	-			Human_miRNA_ID_3142293	NA
1133289	RMVar_ID_1133289	Human_SNP_ID_669533521	m6A	Human	chr19	+	53669240	53669236	53669236	AATGAAAGTGCTGTCATAGCTGAGGTCCAATGACTGAGGCGAGCACCGAAAAAACACCATGGGGG	AATGAAAGTGCTGTCATAGCTGAGGTCCGATGACTGAGGCGAGCACCGAAAAAACACCATGGGGG	A	G	MIR512-2	Ensembl:ENSG00000207644	miRNA	hsa-miR-512-5p,hsa-miR-512-3p	exon	-	-	-	-	Prediction:(Low)	rs756837262	Functional Loss	SNV	dbSNP153	29..29	33	-	-	-			Human_miRNA_ID_3142294	NA
1133290	RMVar_ID_1133290	Human_SNP_ID_669533522	m6A	Human	chr19	+	53669240	53669241	53669243	AATGAAAGTGCTGTCATAGCTGAGGTCCAATGACTGAGGCGAGCACCGAAAAAACACCATGGGGG	AATGAAAGTGCTGTCATAGCTGAGGTCCAATGAC__AGGCGAGCACCGAAAAAACACCATGGGGG	CTG	C	MIR512-2	Ensembl:ENSG00000207644	miRNA	hsa-miR-512-5p,hsa-miR-512-3p	exon	-	-	-	-	Prediction:(Low)	rs765095717	Functional Loss	DEL	dbSNP153	35..36	33	-	-	-			Human_miRNA_ID_3142294	NA
1133291	RMVar_ID_1133291	Human_SNP_ID_669533523	m6A	Human	chr19	+	53669240	53669242	53669242	AATGAAAGTGCTGTCATAGCTGAGGTCCAATGACTGAGGCGAGCACCGAAAAAACACCATGGGGG	AATGAAAGTGCTGTCATAGCTGAGGTCCAATGACCGAGGCGAGCACCGAAAAAACACCATGGGGG	T	C	MIR512-2	Ensembl:ENSG00000207644	miRNA	hsa-miR-512-5p,hsa-miR-512-3p	exon	-	-	-	-	Prediction:(Low)	rs1196392263	Functional Loss	SNV	dbSNP153	35..35	33	-	-	-			Human_miRNA_ID_3142294	NA
1133292	RMVar_ID_1133292	Human_SNP_ID_669540478	m6A	Human	chr19	+	53690950	53690924	53690948	TGTCTGAGAGAAAAGAAAGTGCTTCCCTTTGGACTGTTTCGGTTTGAGTAAAGCAGCGTTGAAGT	TGTCTGA________________________GACTGTTTCGGTTTGAGTAAAGCAGCGTTGAAGT	AGAGAAAAGAAAGTGCTTCCCTTTG	A	MIR520A	Ensembl:ENSG00000207594	miRNA	hsa-miR-520a-5p,hsa-miR-520a-3p	exon	-	-	-	-	Prediction:(Low)	rs769823046	Functional Loss	DEL	dbSNP153	8..31	33	-	-	-	Human_RBP_ID_17270578,Human_RBP_ID_17385457,Human_RBP_ID_17501425,Human_RBP_ID_21891911,Human_RBP_ID_21930024,Human_RBP_ID_24532680,Human_RBP_ID_24538933,Human_RBP_ID_24540191		Human_miRNA_ID_3128059,Human_miRNA_ID_3130477,Human_miRNA_ID_3135452,Human_miRNA_ID_3137412	NA
1133293	RMVar_ID_1133293	Human_SNP_ID_669542605	m6A	Human	chr19	+	53697544	53697542	53697542	ACGGTGCTGGAGCAAGAAGATCTCAAGCTGTGACTCTCCAGAGGGATGCACTTTCTCTTATGTGA	ACGGTGCTGGAGCAAGAAGATCTCAAGCTGGGACTCTCCAGAGGGATGCACTTTCTCTTATGTGA	T	G	MIR525	Ensembl:ENSG00000207711	miRNA	hsa-miR-525-5p,hsa-miR-525-3p	exon	-	-	-	-	Prediction:(Low)	rs774948450	Functional Gain	SNV	dbSNP153	31..31	33	-	-	-			Human_miRNA_ID_3126779,Human_miRNA_ID_3129031,Human_miRNA_ID_3130133,Human_miRNA_ID_3130172,Human_miRNA_ID_3133961,Human_miRNA_ID_3139773,Human_miRNA_ID_3140250,Human_miRNA_ID_3140416,Human_miRNA_ID_3140582,Human_miRNA_ID_3142578	NA
1133294	RMVar_ID_1133294	Human_SNP_ID_669559755	m6A	Human	chr19	+	53748665	53748663	53748663	AGATCTCAGGCTGTGACCCTCCAAAGGGAAGAACTTTCTGTTGTCTAAAAGAAAAGAACGCACTT	AGATCTCAGGCTGTGACCCTCCAAAGGGAAAAACTTTCTGTTGTCTAAAAGAAAAGAACGCACTT	G	A	MIR521-1	Ensembl:ENSG00000207634	miRNA	hsa-miR-521	exon	-	-	-	-	Prediction:(Low)	rs767056645	Functional Loss	SNV	dbSNP153	31..31	33	-	-	-				NA
1133295	RMVar_ID_1133295	Human_SNP_ID_669559757	m6A	Human	chr19	+	53748665	53748665	53748665	AGATCTCAGGCTGTGACCCTCCAAAGGGAAGAACTTTCTGTTGTCTAAAAGAAAAGAACGCACTT	AGATCTCAGGCTGTGACCCTCCAAAGGGAAGAGCTTTCTGTTGTCTAAAAGAAAAGAACGCACTT	A	G	MIR521-1	Ensembl:ENSG00000207634	miRNA	hsa-miR-521	exon	-	-	-	-	Prediction:(Low)	rs755860013	Functional Loss	SNV	dbSNP153	33..33	33	-	-	-				NA
1133296	RMVar_ID_1133296	Human_SNP_ID_669559759	m6A	Human	chr19	+	53748665	53748667	53748667	AGATCTCAGGCTGTGACCCTCCAAAGGGAAGAACTTTCTGTTGTCTAAAAGAAAAGAACGCACTT	AGATCTCAGGCTGTGACCCTCCAAAGGGAAGAACCTTCTGTTGTCTAAAAGAAAAGAACGCACTT	T	C	MIR521-1	Ensembl:ENSG00000207634	miRNA	hsa-miR-521	exon	-	-	-	-	Prediction:(Low)	rs1222735001	Functional Loss	SNV	dbSNP153	35..35	33	-	-	-				NA
1135179	RMVar_ID_1135179	Human_SNP_ID_670057885	m6A	Human	chr19	-	55245218	55245216	55245216	CTCCTCTGGGGGTGGGGGGCTGGGCGTGGTGGACAGCGATGCATCCCTCGCCTTCTCACCCTCAG	CTCCTCTGGGGGTGGGGGGCTGGGCGTGGTGGACTGCGATGCATCCCTCGCCTTCTCACCCTCAG	T	A	MIR6803	Ensembl:ENSG00000278264	miRNA	hsa-miR-6803-5p,hsa-miR-6803-3p	exon	-	-	-	-	Prediction:(Low)	rs1220485630	Functional Gain	SNV	dbSNP153	35..35	33	-	-	-	Human_RBP_ID_5370737,Human_RBP_ID_19090933,Human_RBP_ID_26786055	Human_Splice_Rec_2046913,Human_Splice_Rec_2046969		NA		RMVar_hsa_circ_101499,RMVar_hsa_circ_19427,RMVar_hsa_circ_196284,RMVar_hsa_circ_85532,RMVar_hsa_circ_99208,RMVar_hsa_circ_342371,RMVar_hsa_circ_93017,RMVar_hsa_circ_196295,RMVar_hsa_circ_196296,RMVar_hsa_circ_196302,RMVar_hsa_circ_274423,RMVar_hsa_circ_196300,RMVar_hsa_circ_332560,RMVar_hsa_circ_303205,RMVar_hsa_circ_331057,RMVar_hsa_circ_76532,RMVar_hsa_circ_81690,RMVar_hsa_circ_196304,RMVar_hsa…
1139226	RMVar_ID_1139226	Human_SNP_ID_220438	m6A	Human	chr1	+	1167889	1167857	1167868	TCCCTCCCGGGCCCCTGTGAGCATCTTACCGGACAGTGCTGGATTTCCCAGCTTGACTCTAACAC	T___________CCCTGTGAGCATCTTACCGGACAGTGCTGGATTTCCCAGCTTGACTCTAACAC	TCCCTCCCGGGC	T	MIR200A	Ensembl:ENSG00000207607	miRNA	hsa-miR-200a-5p,hsa-miR-200a-3p	exon	-	-	-	-	Prediction:(Low)	rs780304015	Functional Gain	DEL	dbSNP153	2..12	33	-	-	-	Human_RBP_ID_5483942,Human_RBP_ID_26773718		Human_miRNA_ID_3141701	NA
1139227	RMVar_ID_1139227	Human_SNP_ID_220451	m6A	Human	chr1	+	1167889	1167874	1167874	TCCCTCCCGGGCCCCTGTGAGCATCTTACCGGACAGTGCTGGATTTCCCAGCTTGACTCTAACAC	TCCCTCCCGGGCCCCTGGGAGCATCTTACCGGACAGTGCTGGATTTCCCAGCTTGACTCTAACAC	T	G	MIR200A	Ensembl:ENSG00000207607	miRNA	hsa-miR-200a-5p,hsa-miR-200a-3p	exon	-	-	-	-	Prediction:(Low)	rs777501989	Functional Gain	SNV	dbSNP153	18..18	33	-	-	-	Human_RBP_ID_5483942,Human_RBP_ID_26773718		Human_miRNA_ID_3141701	NA
1139228	RMVar_ID_1139228	Human_SNP_ID_220455	m6A	Human	chr1	+	1167889	1167894	1167894	TCCCTCCCGGGCCCCTGTGAGCATCTTACCGGACAGTGCTGGATTTCCCAGCTTGACTCTAACAC	TCCCTCCCGGGCCCCTGTGAGCATCTTACCGGACAGTACTGGATTTCCCAGCTTGACTCTAACAC	G	A	MIR200A	Ensembl:ENSG00000207607	miRNA	hsa-miR-200a-5p,hsa-miR-200a-3p	exon	-	-	-	-	Prediction:(Low)	rs1177481571	Functional Gain	SNV	dbSNP153	38..38	33	-	-	-	Human_RBP_ID_5483942,Human_RBP_ID_26773718		Human_miRNA_ID_3141701	NA
1139229	RMVar_ID_1139229	Human_SNP_ID_220458	m6A	Human	chr1	+	1167889	1167900	1167900	TCCCTCCCGGGCCCCTGTGAGCATCTTACCGGACAGTGCTGGATTTCCCAGCTTGACTCTAACAC	TCCCTCCCGGGCCCCTGTGAGCATCTTACCGGACAGTGCTGGACTTCCCAGCTTGACTCTAACAC	T	C	MIR200A	Ensembl:ENSG00000207607	miRNA	hsa-miR-200a-5p,hsa-miR-200a-3p	exon	-	-	-	-	Prediction:(Low)	rs1236869814	Functional Gain	SNV	dbSNP153	44..44	33	-	-	-	Human_RBP_ID_5483942,Human_RBP_ID_26773718		Human_miRNA_ID_3141701	NA
1139641	RMVar_ID_1139641	Human_SNP_ID_288673	m6A	Human	chr1	-	1339687	1339685	1339685	CTGGAGCGGGAGGGGCCAGGCAGGGAGGTGGGACCATGGGGGCCTTGCTGTGTGACCACCGTTCC	CTGGAGCGGGAGGGGCCAGGCAGGGAGGTGGGACTATGGGGGCCTTGCTGTGTGACCACCGTTCC	G	A	MIR6808	Ensembl:ENSG00000284372	miRNA	hsa-miR-6808-5p,hsa-miR-6808-3p	exon	-	-	-	-	Prediction:(Low)	rs1342544357	Functional Gain	SNV	dbSNP153	35..35	33	-	-	-	Human_RBP_ID_849245,Human_RBP_ID_5330994,Human_RBP_ID_19033558,Human_RBP_ID_21961026,Human_RBP_ID_22426810,Human_RBP_ID_22469111,Human_RBP_ID_22632654,Human_RBP_ID_23328216,Human_RBP_ID_26772899,Human_RBP_ID_27835018			NA		RMVar_hsa_circ_26266,RMVar_hsa_circ_120031,RMVar_hsa_circ_128316,RMVar_hsa_circ_311238,RMVar_hsa_circ_317831,RMVar_hsa_circ_32455,RMVar_hsa_circ_128317
1141346	RMVar_ID_1141346	Human_SNP_ID_1019539	m6A	Human	chr1	-	3560786	3560784	3560784	GTTCCTGGCTGCTCCGGTGGCTGCCAGAGGGGACTGCCGGGTGACCCTGGAAATCCAGAGTGGGT	GTTCCTGGCTGCTCCGGTGGCTGCCAGAGGGGACGGCCGGGTGACCCTGGAAATCCAGAGTGGGT	A	C	MIR551A	Ensembl:ENSG00000207776	miRNA	hsa-miR-551a	exon	-	-	-	-	Prediction:(Low)	rs758732308	Functional Loss	SNV	dbSNP153	35..35	33	-	-	-	Human_RBP_ID_5157984,Human_RBP_ID_8166592		Human_miRNA_ID_3144466	NA		RMVar_hsa_circ_95007,RMVar_hsa_circ_126718,RMVar_hsa_circ_128490,RMVar_hsa_circ_128492,RMVar_hsa_circ_120777,RMVar_hsa_circ_128494
1141347	RMVar_ID_1141347	Human_SNP_ID_1019540	m6A	Human	chr1	-	3560786	3560784	3560784	GTTCCTGGCTGCTCCGGTGGCTGCCAGAGGGGACTGCCGGGTGACCCTGGAAATCCAGAGTGGGT	GTTCCTGGCTGCTCCGGTGGCTGCCAGAGGGGACAGCCGGGTGACCCTGGAAATCCAGAGTGGGT	A	T	MIR551A	Ensembl:ENSG00000207776	miRNA	hsa-miR-551a	exon	-	-	-	-	Prediction:(Low)	rs758732308	Functional Loss	SNV	dbSNP153	35..35	33	-	-	-	Human_RBP_ID_5157984,Human_RBP_ID_8166592		Human_miRNA_ID_3144466	NA		RMVar_hsa_circ_95007,RMVar_hsa_circ_126718,RMVar_hsa_circ_128490,RMVar_hsa_circ_128492,RMVar_hsa_circ_120777,RMVar_hsa_circ_128494
1141348	RMVar_ID_1141348	Human_SNP_ID_1019542	m6A	Human	chr1	-	3560786	3560788	3560788	GTTCCTGGCTGCTCCGGTGGCTGCCAGAGGGGACTGCCGGGTGACCCTGGAAATCCAGAGTGGGT	GTTCCTGGCTGCTCCGGTGGCTGCCAGAGGTGACTGCCGGGTGACCCTGGAAATCCAGAGTGGGT	C	A	MIR551A	Ensembl:ENSG00000207776	miRNA	hsa-miR-551a	exon	-	-	-	-	Prediction:(Low)	rs1325646201	Functional Loss	SNV	dbSNP153	31..31	33	-	-	-	Human_RBP_ID_5157984,Human_RBP_ID_8166592		Human_miRNA_ID_3144466	NA		RMVar_hsa_circ_95007,RMVar_hsa_circ_126718,RMVar_hsa_circ_128490,RMVar_hsa_circ_128492,RMVar_hsa_circ_120777,RMVar_hsa_circ_128494
1141349	RMVar_ID_1141349	Human_SNP_ID_1019543	m6A	Human	chr1	-	3560786	3560788	3560788	GTTCCTGGCTGCTCCGGTGGCTGCCAGAGGGGACTGCCGGGTGACCCTGGAAATCCAGAGTGGGT	GTTCCTGGCTGCTCCGGTGGCTGCCAGAGGAGACTGCCGGGTGACCCTGGAAATCCAGAGTGGGT	C	T	MIR551A	Ensembl:ENSG00000207776	miRNA	hsa-miR-551a	exon	-	-	-	-	Prediction:(Low)	rs1325646201	Functional Loss	SNV	dbSNP153	31..31	33	-	-	-	Human_RBP_ID_5157984,Human_RBP_ID_8166592		Human_miRNA_ID_3144466	NA		RMVar_hsa_circ_95007,RMVar_hsa_circ_126718,RMVar_hsa_circ_128490,RMVar_hsa_circ_128492,RMVar_hsa_circ_120777,RMVar_hsa_circ_128494
1156490	RMVar_ID_1156490	Human_SNP_ID_34676070	m6A	Human	chr1	-	155346373	155346370	155346371	GTGACCCAAGGCCTGTGGACAGGGTAAGCTGAACCTCTGATAAAACTCTGATCTATAAGTAGGAG	GTGACCCAAGGCCTGTGGACAGGGTAAGCTGAAC_TCTGATAAAACTCTGATCTATAAGTAGGAG	AG	A	MIR555	Ensembl:ENSG00000283701	miRNA	hsa-miR-555	exon	-	-	-	-	Prediction:(Low)	rs754808947	Functional Gain	DEL	dbSNP153	35..35	33	-	-	-	Human_RBP_ID_5245791,Human_RBP_ID_17330604,Human_RBP_ID_19045106,Human_RBP_ID_21877848,Human_RBP_ID_21909397,Human_RBP_ID_22871409	Human_Splice_Rec_138936,Human_Splice_Rec_138988,Human_Splice_Rec_139016	Human_miRNA_ID_3134480,Human_miRNA_ID_3135565,Human_miRNA_ID_3136205	NA		RMVar_hsa_circ_42667,RMVar_hsa_circ_362764,RMVar_hsa_circ_368935,RMVar_hsa_circ_366827,RMVar_hsa_circ_358498,RMVar_hsa_circ_69363,RMVar_hsa_circ_353828,RMVar_hsa_circ_100989,RMVar_hsa_circ_55904,RMVar_hsa_circ_136579,RMVar_hsa_circ_126702,RMVar_hsa_circ_91291,RMVar_hsa_circ_136576,RMVar_hsa_circ_284310,RMVar_hsa_circ_136577,RMVar_hsa_circ_299582,RMVar_hsa_circ_370041,RMVar_hsa_circ_136578,RMVar_h…
1163560	RMVar_ID_1163560	Human_SNP_ID_5541010	m6A	Human	chr1	+	20633701	20633703	20633703	GTCCGCGGGGAGCGTCCAGGCTGGGCCGCAGGACCGGGCGCGGAGCCTCGCAGGGTCGGGCTCGG	GTCCGCGGGGAGCGTCCAGGCTGGGCCGCAGGACTGGGCGCGGAGCCTCGCAGGGTCGGGCTCGG	C	T	MIR6084	Ensembl:ENSG00000284005	miRNA	hsa-miR-6084	exon	-	-	-	-	Prediction:(Low)	rs776293086	Functional Gain	SNV	dbSNP153	35..35	33	-	-	-	Human_RBP_ID_974419,Human_RBP_ID_4075237			NA
1164433	RMVar_ID_1164433	Human_SNP_ID_6166329	m6A	Human	chr1	-	23057885	23057889	23057889	AGTCTTAGCTACTCGGGAGGCTGAGGGAGGAGACTGCAGTGAGTGGAGGTCACGCCACTGCACTC	AGTCTTAGCTACTCGGGAGGCTGAGGGAAGAGACTGCAGTGAGTGGAGGTCACGCCACTGCACTC	C	T	AL031428.2	Ensembl:ENSG00000266802	miRNA	AL031428.2	exon	-	-	-	-	Prediction:(Low)	rs966558518	Functional Gain	SNV	dbSNP153	29..29	33	-	-	-				NA
1165598	RMVar_ID_1165598	Human_SNP_ID_6880385	m6A	Human	chr1	-	25906397	25906394	25906394	GTTGGTGCTCAGAGTGTGGTCAGGCGGCTCGGACTGAGCAGGTGGGTGCGGGGCTCGGAGGAGGC	GTTGGTGCTCAGAGTGTGGTCAGGCGGCTCGGACTCAGCAGGTGGGTGCGGGGCTCGGAGGAGGC	C	G	MIR3917	Ensembl:ENSG00000283938	miRNA	hsa-miR-3917	exon	-	-	-	-	Prediction:(Low)	rs966744308	Functional Loss	SNV	dbSNP153	36..36	33	-	-	-	Human_RBP_ID_220834,Human_RBP_ID_350153,Human_RBP_ID_741000,Human_RBP_ID_861048,Human_RBP_ID_1438852,Human_RBP_ID_3335307,Human_RBP_ID_4072623,Human_RBP_ID_5086599,Human_RBP_ID_5162041,Human_RBP_ID_5311598,Human_RBP_ID_5457408,Human_RBP_ID_5544716,Human_RBP_ID_5640876,Human_RBP_ID_5642834,Human_RBP_ID_5908319,Human_RBP_ID_8754846,Human_RBP_ID_9253620,Human_RBP_ID_9272100,Human_RBP_ID_9318719,Huma…	Human_Splice_Rec_33001,Human_Splice_Rec_33009,Human_Splice_Rec_33025	Human_miRNA_ID_3142274	NA
1168081	RMVar_ID_1168081	Human_SNP_ID_37929596	m6A	Human	chr1	+	168375539	168375538	168375538	ATCAAGGGTGTGCAGACAGAATGGGCAAATGAACAGTAAATTTGGAGGCCTGGGGCCCTCCCTGC	ATCAAGGGTGTGCAGACAGAATGGGCAAATGGACAGTAAATTTGGAGGCCTGGGGCCCTCCCTGC	A	G	MIR557	Ensembl:ENSG00000207974	miRNA	hsa-miR-557	exon	-	-	-	-	Prediction:(Low)	rs374126458	Functional Gain	SNV	dbSNP153	32..32	33	-	-	-				NA
1168877	RMVar_ID_1168877	Human_SNP_ID_38840444	m6A	Human	chr1	-	172144552	172144546	172144546	TGCCGTTGTACAGTAGTCTGCACATTGGTTAGACTGGGCAAGGGAGAGCAACGCCATGGACCGCT	TGCCGTTGTACAGTAGTCTGCACATTGGTTAGACTGGGTAAGGGAGAGCAACGCCATGGACCGCT	G	A	MIR199A2	Ensembl:ENSG00000208024	miRNA	hsa-miR-199a-5p,hsa-miR-199a-3p	exon	-	-	-	-	Prediction:(Low)	rs757778771	Functional Loss	SNV	dbSNP153	39..39	33	-	-	-				NA
1168878	RMVar_ID_1168878	Human_SNP_ID_38840446	m6A	Human	chr1	-	172144552	172144550	172144550	TGCCGTTGTACAGTAGTCTGCACATTGGTTAGACTGGGCAAGGGAGAGCAACGCCATGGACCGCT	TGCCGTTGTACAGTAGTCTGCACATTGGTTAGACGGGGCAAGGGAGAGCAACGCCATGGACCGCT	A	C	MIR199A2	Ensembl:ENSG00000208024	miRNA	hsa-miR-199a-5p,hsa-miR-199a-3p	exon	-	-	-	-	Prediction:(Low)	rs781764980	Functional Loss	SNV	dbSNP153	35..35	33	-	-	-				NA
1168879	RMVar_ID_1168879	Human_SNP_ID_38840453	m6A	Human	chr1	-	172144552	172144581	172144581	TGCCGTTGTACAGTAGTCTGCACATTGGTTAGACTGGGCAAGGGAGAGCAACGCCATGGACCGCT	TGCTGTTGTACAGTAGTCTGCACATTGGTTAGACTGGGCAAGGGAGAGCAACGCCATGGACCGCT	G	A	MIR199A2	Ensembl:ENSG00000208024	miRNA	hsa-miR-199a-5p,hsa-miR-199a-3p	exon	-	-	-	-	Prediction:(Low)	rs778608878	Functional Loss	SNV	dbSNP153	4..4	33	-	-	-				NA
1172897	RMVar_ID_1172897	Human_SNP_ID_45431627	m6A	Human	chr1	-	198858921	198858903	198858903	ACAATCAACATTCATTGCTGTCGGTGGGTTGAACTGTGTGGACAAGCTCACTGAACAATGAATGC	ACAATCAACATTCATTGCTGTCGGTGGGTTGAACTGTGTGGACAAGCTCATTGAACAATGAATGC	G	A	MIR181B1	Ensembl:ENSG00000207975	miRNA	hsa-miR-181b-5p,hsa-miR-181b-3p	exon	-	-	-	-	Prediction:(Low)	rs1310108538	Functional Loss	SNV	dbSNP153	51..51	33	-	-	-	Human_RBP_ID_5155854,Human_RBP_ID_5253117,Human_RBP_ID_8960902,Human_RBP_ID_17735061,Human_RBP_ID_19152471,Human_RBP_ID_23354720			NA
1172898	RMVar_ID_1172898	Human_SNP_ID_45431629	m6A	Human	chr1	-	198858921	198858911	198858911	ACAATCAACATTCATTGCTGTCGGTGGGTTGAACTGTGTGGACAAGCTCACTGAACAATGAATGC	ACAATCAACATTCATTGCTGTCGGTGGGTTGAACTGTGTGGATAAGCTCACTGAACAATGAATGC	G	A	MIR181B1	Ensembl:ENSG00000207975	miRNA	hsa-miR-181b-5p,hsa-miR-181b-3p	exon	-	-	-	-	Prediction:(Low)	rs768131993	Functional Loss	SNV	dbSNP153	43..43	33	-	-	-	Human_RBP_ID_5155854,Human_RBP_ID_5253117,Human_RBP_ID_8960902,Human_RBP_ID_17735061,Human_RBP_ID_19152471,Human_RBP_ID_23354720			NA
1172899	RMVar_ID_1172899	Human_SNP_ID_45431631	m6A	Human	chr1	-	198858921	198858918	198858918	ACAATCAACATTCATTGCTGTCGGTGGGTTGAACTGTGTGGACAAGCTCACTGAACAATGAATGC	ACAATCAACATTCATTGCTGTCGGTGGGTTGAACTTTGTGGACAAGCTCACTGAACAATGAATGC	C	A	MIR181B1	Ensembl:ENSG00000207975	miRNA	hsa-miR-181b-5p,hsa-miR-181b-3p	exon	-	-	-	-	Prediction:(Low)	rs774068670	Functional Loss	SNV	dbSNP153	36..36	33	-	-	-	Human_RBP_ID_5155854,Human_RBP_ID_5253117,Human_RBP_ID_8960902,Human_RBP_ID_17735061,Human_RBP_ID_19152471,Human_RBP_ID_23354720			NA
1172900	RMVar_ID_1172900	Human_SNP_ID_45431632	m6A	Human	chr1	-	198858921	198858918	198858918	ACAATCAACATTCATTGCTGTCGGTGGGTTGAACTGTGTGGACAAGCTCACTGAACAATGAATGC	ACAATCAACATTCATTGCTGTCGGTGGGTTGAACTATGTGGACAAGCTCACTGAACAATGAATGC	C	T	MIR181B1	Ensembl:ENSG00000207975	miRNA	hsa-miR-181b-5p,hsa-miR-181b-3p	exon	-	-	-	-	Prediction:(Low)	rs774068670	Functional Loss	SNV	dbSNP153	36..36	33	-	-	-	Human_RBP_ID_5155854,Human_RBP_ID_5253117,Human_RBP_ID_8960902,Human_RBP_ID_17735061,Human_RBP_ID_19152471,Human_RBP_ID_23354720			NA
1172901	RMVar_ID_1172901	Human_SNP_ID_45431633	m6A	Human	chr1	-	198858921	198858919	198858919	ACAATCAACATTCATTGCTGTCGGTGGGTTGAACTGTGTGGACAAGCTCACTGAACAATGAATGC	ACAATCAACATTCATTGCTGTCGGTGGGTTGAACCGTGTGGACAAGCTCACTGAACAATGAATGC	A	G	MIR181B1	Ensembl:ENSG00000207975	miRNA	hsa-miR-181b-5p,hsa-miR-181b-3p	exon	-	-	-	-	Prediction:(Low)	rs771604208	Functional Loss	SNV	dbSNP153	35..35	33	-	-	-	Human_RBP_ID_5155854,Human_RBP_ID_5253117,Human_RBP_ID_8960902,Human_RBP_ID_17735061,Human_RBP_ID_19152471,Human_RBP_ID_23354720			NA
1172902	RMVar_ID_1172902	Human_SNP_ID_45431635	m6A	Human	chr1	-	198858921	198858930	198858930	ACAATCAACATTCATTGCTGTCGGTGGGTTGAACTGTGTGGACAAGCTCACTGAACAATGAATGC	ACAATCAACATTCATTGCTGTCGTTGGGTTGAACTGTGTGGACAAGCTCACTGAACAATGAATGC	C	A	MIR181B1	Ensembl:ENSG00000207975	miRNA	hsa-miR-181b-5p,hsa-miR-181b-3p	exon	-	-	-	-	Prediction:(Low)	rs1256400288	Functional Loss	SNV	dbSNP153	24..24	33	-	-	-	Human_RBP_ID_5155854,Human_RBP_ID_5253117,Human_RBP_ID_8960902,Human_RBP_ID_17735061,Human_RBP_ID_19152471,Human_RBP_ID_23354720			NA
1172903	RMVar_ID_1172903	Human_SNP_ID_45431638	m6A	Human	chr1	-	198858921	198858936	198858936	ACAATCAACATTCATTGCTGTCGGTGGGTTGAACTGTGTGGACAAGCTCACTGAACAATGAATGC	ACAATCAACATTCATTGTTGTCGGTGGGTTGAACTGTGTGGACAAGCTCACTGAACAATGAATGC	G	A	MIR181B1	Ensembl:ENSG00000207975	miRNA	hsa-miR-181b-5p,hsa-miR-181b-3p	exon	-	-	-	-	Prediction:(Low)	rs1323404832	Functional Loss	SNV	dbSNP153	18..18	33	-	-	-	Human_RBP_ID_5155854,Human_RBP_ID_5253117,Human_RBP_ID_8960902,Human_RBP_ID_17735061,Human_RBP_ID_19152471,Human_RBP_ID_23354720			NA
1172904	RMVar_ID_1172904	Human_SNP_ID_45431642	m6A	Human	chr1	-	198858921	198858950	198858950	ACAATCAACATTCATTGCTGTCGGTGGGTTGAACTGTGTGGACAAGCTCACTGAACAATGAATGC	ACATTCAACATTCATTGCTGTCGGTGGGTTGAACTGTGTGGACAAGCTCACTGAACAATGAATGC	T	A	MIR181B1	Ensembl:ENSG00000207975	miRNA	hsa-miR-181b-5p,hsa-miR-181b-3p	exon	-	-	-	-	Prediction:(Low)	rs761148475	Functional Loss	SNV	dbSNP153	4..4	33	-	-	-	Human_RBP_ID_5155854,Human_RBP_ID_5253117,Human_RBP_ID_8960902,Human_RBP_ID_17735061,Human_RBP_ID_19152471,Human_RBP_ID_23354720			NA
1173766	RMVar_ID_1173766	Human_SNP_ID_46149265	m6A	Human	chr1	+	201808627	201808623	201808623	CATGCACAACATGCAGGTCAGTGTCTGGGCGGACAGCTGCAGGAAAGGGAAGACCAAGGCTTGCT	CATGCACAACATGCAGGTCAGTGTCTGGACGGACAGCTGCAGGAAAGGGAAGACCAAGGCTTGCT	G	A	MIR1231	Ensembl:ENSG00000221028	miRNA	hsa-miR-1231	exon	-	-	-	-	Prediction:(Low)	rs116338160	Functional Gain	SNV	dbSNP153	29..29	33	-	-	-			Human_miRNA_ID_3127742,Human_miRNA_ID_3130202,Human_miRNA_ID_3139174	NA		RMVar_hsa_circ_95589,RMVar_hsa_circ_138817,RMVar_hsa_circ_80508,RMVar_hsa_circ_116046,RMVar_hsa_circ_138819,RMVar_hsa_circ_138821,RMVar_hsa_circ_10501,RMVar_hsa_circ_82393,RMVar_hsa_circ_108040,RMVar_hsa_circ_138823,RMVar_hsa_circ_138824,RMVar_hsa_circ_91187,RMVar_hsa_circ_79881,RMVar_hsa_circ_138826,RMVar_hsa_circ_138827,RMVar_hsa_circ_138828,RMVar_hsa_circ_50015,RMVar_hsa_circ_342335,RMVar_hsa_…
1178558	RMVar_ID_1178558	Human_SNP_ID_50592324	m6A	Human	chr1	-	220118206	220118204	220118204	GTGTTATCAAGTGTAACAGCAACTCCATGTGGACTGTGTACCAATTTCCAGTGGAGATGCTGTTA	GTGTTATCAAGTGTAACAGCAACTCCATGTGGACGGTGTACCAATTTCCAGTGGAGATGCTGTTA	A	C	MIR194-1	Ensembl:ENSG00000207624	miRNA	hsa-miR-194-5p	exon	-	-	-	-	Prediction:(Low)	rs1434560030	Functional Loss	SNV	dbSNP153	35..35	33	-	-	-	Human_RBP_ID_5162002,Human_RBP_ID_5254219,Human_RBP_ID_23122144		Human_miRNA_ID_3137394	NA
1178559	RMVar_ID_1178559	Human_SNP_ID_50592325	m6A	Human	chr1	-	220118206	220118208	220118208	GTGTTATCAAGTGTAACAGCAACTCCATGTGGACTGTGTACCAATTTCCAGTGGAGATGCTGTTA	GTGTTATCAAGTGTAACAGCAACTCCATGTAGACTGTGTACCAATTTCCAGTGGAGATGCTGTTA	C	T	MIR194-1	Ensembl:ENSG00000207624	miRNA	hsa-miR-194-5p	exon	-	-	-	-	Prediction:(Low)	rs1267623134	Functional Loss	SNV	dbSNP153	31..31	33	-	-	-	Human_RBP_ID_5162002,Human_RBP_ID_5254219,Human_RBP_ID_23122144		Human_miRNA_ID_3137394	NA
1181783	RMVar_ID_1181783	Human_SNP_ID_54040964	m6A	Human	chr1	+	234306483	234306479	234306479	CCGGCCAATATTATGCTATTTTAAGACCGAAGACTGTGCGCTAATCTCTTAGCACTGAAGATTAG	CCGGCCAATATTATGCTATTTTAAGACCAAAGACTGTGCGCTAATCTCTTAGCACTGAAGATTAG	G	A	MIR4671	Ensembl:ENSG00000264377	miRNA	hsa-miR-4671-5p,hsa-miR-4671-3p	exon	-	-	-	-	Prediction:(Low)	rs940920342	Functional Gain	SNV	dbSNP153	29..29	33	-	-	-				NA
1184326	RMVar_ID_1184326	Human_SNP_ID_57722048	m6A	Human	chr1	+	248826418	248826422	248826422	GCGGGCGAAGGCAAAGTCGATTTCCAAAAGTGACTTTCCTCACTCCCGTGAAGTCGGCGGAACCC	GCGGGCGAAGGCAAAGTCGATTTCCAAAAGTGACTTGCCTCACTCCCGTGAAGTCGGCGGAACCC	T	G	MIR3124	Ensembl:ENSG00000264500	miRNA	hsa-miR-3124-5p,hsa-miR-3124-3p	exon	-	-	-	-	Prediction:(Low)	rs1450968914	Functional Loss	SNV	dbSNP153	37..37	33	-	-	-			Human_miRNA_ID_3130774	NA
1188874	RMVar_ID_1188874	Human_SNP_ID_11222146	m6A	Human	chr1	-	43364712	43364732	43364732	GGACACAGTGAGTAGTTATATGAGATGTGAGAACTTGAGGGGAGAATGAGGTGGAGAAGCCCAGG	GGACACAGTGAGCAGTTATATGAGATGTGAGAACTTGAGGGGAGAATGAGGTGGAGAAGCCCAGG	A	G	MIR6734	Ensembl:ENSG00000283836	miRNA	hsa-miR-6734-5p,hsa-miR-6734-3p	exon	-	-	-	-	Prediction:(Low)	rs984650633	Functional Gain	SNV	dbSNP153	13..13	33	-	-	-	Human_RBP_ID_5333158	Human_Splice_Rec_57550,Human_Splice_Rec_57562,Human_Splice_Rec_57576,Human_Splice_Rec_57586,Human_Splice_Rec_57598,Human_Splice_Rec_57601,Human_Splice_Rec_57612,Human_Splice_Rec_57620,Human_Splice_Rec_57634,Human_Splice_Rec_57648,Human_Splice_Rec_57664,Human_Splice_Rec_57678,Human_Splice_Rec_57686,Human_Splice_Rec_57698,Human_Splice_Rec_57710,Human_Splice_Rec_57718,Human_Splice_Rec_57726		NA		RMVar_hsa_circ_111380,RMVar_hsa_circ_90820,RMVar_hsa_circ_101792,RMVar_hsa_circ_132247,RMVar_hsa_circ_132248,RMVar_hsa_circ_132249
1189013	RMVar_ID_1189013	Human_SNP_ID_11244625	m6A	Human	chr1	+	43448573	43448569	43448569	AGCCAGGGCAGAGGGCACAGGAATCTGAGGTGACTGGCACAGAAGACTCAGGCCTGTGGCTCCTC	AGCCAGGGCAGAGGGCACAGGAATCTGAAGTGACTGGCACAGAAGACTCAGGCCTGTGGCTCCTC	G	A	MIR6735	Ensembl:ENSG00000274975	miRNA	hsa-miR-6735-5p,hsa-miR-6735-3p	exon	-	-	-	-	Prediction:(Low)	rs772034874	Functional Gain	SNV	dbSNP153	29..29	33	-	-	-				NA		RMVar_hsa_circ_266034,RMVar_hsa_circ_26179,RMVar_hsa_circ_269192,RMVar_hsa_circ_10611,RMVar_hsa_circ_369274,RMVar_hsa_circ_132287
1189014	RMVar_ID_1189014	Human_SNP_ID_11244628	m6A	Human	chr1	+	43448586	43448584	43448584	GGCACAGGAATCTGAGGTGACTGGCACAGAAGACTCAGGCCTGTGGCTCCTCCCTCAGGACTGCT	GGCACAGGAATCTGAGGTGACTGGCACAGAGGACTCAGGCCTGTGGCTCCTCCCTCAGGACTGCT	A	G	MIR6735	Ensembl:ENSG00000274975	miRNA	hsa-miR-6735-5p,hsa-miR-6735-3p	exon	-	-	-	-	Prediction:(Low)	rs368494749	Functional Gain	SNV	dbSNP153	31..31	33	-	-	-				NA		RMVar_hsa_circ_266034,RMVar_hsa_circ_26179,RMVar_hsa_circ_269192,RMVar_hsa_circ_10611,RMVar_hsa_circ_369274,RMVar_hsa_circ_132287
1191034	RMVar_ID_1191034	Human_SNP_ID_13083469	m6A	Human	chr1	+	51060072	51060074	51060074	CCACTCCAGGTGTCCTTTCTTCTGAGAGCTGGACACTTGTTGGGATGACCTGCCTGCAGGTAGGA	CCACTCCAGGTGTCCTTTCTTCTGAGAGCTGGACTCTTGTTGGGATGACCTGCCTGCAGGTAGGA	A	T	MIR6500	Ensembl:ENSG00000275816	miRNA	hsa-miR-6500-5p,hsa-miR-6500-3p	exon	-	-	-	-	Prediction:(Low)	rs990028488	Functional Gain	SNV	dbSNP153	35..35	33	-	-	-				NA
1193377	RMVar_ID_1193377	Human_SNP_ID_15763932	m6A	Human	chr1	-	62078796	62078797	62078797	CTACGATACCCAGTGCCTGGAACATAGTAGGGACTCAATAAAGTGCTTGATGAATGAATGAACAA	CTACGATACCCAGTGCCTGGAACATAGTAGGAACTCAATAAAGTGCTTGATGAATGAATGAACAA	C	T	MIR3116-2	Ensembl:ENSG00000283690	miRNA	hsa-miR-3116	exon	-	-	-	-	Prediction:(Low)	rs930143851	Functional Loss	SNV	dbSNP153	32..32	33	-	-	-				NA
1193378	RMVar_ID_1193378	Human_SNP_ID_15763933	m6A	Human	chr1	-	62078796	62078798	62078798	CTACGATACCCAGTGCCTGGAACATAGTAGGGACTCAATAAAGTGCTTGATGAATGAATGAACAA	CTACGATACCCAGTGCCTGGAACATAGTAGAGACTCAATAAAGTGCTTGATGAATGAATGAACAA	C	T	MIR3116-2	Ensembl:ENSG00000283690	miRNA	hsa-miR-3116	exon	-	-	-	-	Prediction:(Low)	rs374995682	Functional Loss	SNV	dbSNP153	31..31	33	-	-	-				NA
1204111	RMVar_ID_1204111	Human_SNP_ID_677616656	m6A	Human	chr20	-	26208247	26208245	26208245	GCCTTCCGGCGTCCCAGGCGGGGCGCCGCGGGACCGCCCTCGTGTCTGTGGCGGTGGGATCCCGC	GCCTTCCGGCGTCCCAGGCGGGGCGCCGCGGGACTGCCCTCGTGTCTGTGGCGGTGGGATCCCGC	G	A	MIR663A	Ensembl:ENSG00000284419	miRNA	hsa-miR-663a	exon	-	-	-	-	Prediction:(Low)	rs746163362	Functional Gain	SNV	dbSNP153	35..35	33	-	-	-	Human_RBP_ID_150682,Human_RBP_ID_281630,Human_RBP_ID_1099891,Human_RBP_ID_1197712,Human_RBP_ID_1303427,Human_RBP_ID_1379771,Human_RBP_ID_1594102,Human_RBP_ID_5199990,Human_RBP_ID_5249650,Human_RBP_ID_5536122,Human_RBP_ID_8114181,Human_RBP_ID_8529720,Human_RBP_ID_14055888,Human_RBP_ID_17700183,Human_RBP_ID_17968911,Human_RBP_ID_18769923,Human_RBP_ID_20637757,Human_RBP_ID_22256242,Human_RBP_ID_2281…			NA
1204860	RMVar_ID_1204860	Human_SNP_ID_678993162	m6A	Human	chr20	+	32237828	32237806	32237806	GAGACTGGGGTGCTGGGCTCCCCTAGACTAGGACTCCAGTGCCCTCCTCTCCCAAGAGACAAAGG	GAGACTGGGGAGCTGGGCTCCCCTAGACTAGGACTCCAGTGCCCTCCTCTCCCAAGAGACAAAGG	T	A	MIR1825	Ensembl:ENSG00000284125	miRNA	hsa-miR-1825	exon	-	-	-	-	Prediction:(Low)	rs1330562695	Functional Gain	SNV	dbSNP153	11..11	33	-	-	-	Human_RBP_ID_561314,Human_RBP_ID_778397,Human_RBP_ID_5148159,Human_RBP_ID_6989097,Human_RBP_ID_8853401,Human_RBP_ID_9297846,Human_RBP_ID_17283628,Human_RBP_ID_17969425,Human_RBP_ID_18770543,Human_RBP_ID_22743951,Human_RBP_ID_26489443			NA
1204861	RMVar_ID_1204861	Human_SNP_ID_678993168	m6A	Human	chr20	+	32237822	32237820	32237820	AGGCGAGAGACTGGGGTGCTGGGCTCCCCTAGACTAGGACTCCAGTGCCCTCCTCTCCCAAGAGA	AGGCGAGAGACTGGGGTGCTGGGCTCCCCTGGACTAGGACTCCAGTGCCCTCCTCTCCCAAGAGA	A	G	MIR1825	Ensembl:ENSG00000284125	miRNA	hsa-miR-1825	exon	-	-	-	-	Prediction:(Low)	rs1228320842	Functional Gain	SNV	dbSNP153	31..31	33	-	-	-	Human_RBP_ID_561314,Human_RBP_ID_778397,Human_RBP_ID_4640912,Human_RBP_ID_5148159,Human_RBP_ID_6989097,Human_RBP_ID_8853401,Human_RBP_ID_9297846,Human_RBP_ID_17283628,Human_RBP_ID_17969425,Human_RBP_ID_18926975,Human_RBP_ID_22743951,Human_RBP_ID_26489443			NA
1204862	RMVar_ID_1204862	Human_SNP_ID_678993169	m6A	Human	chr20	+	32237822	32237825	32237825	AGGCGAGAGACTGGGGTGCTGGGCTCCCCTAGACTAGGACTCCAGTGCCCTCCTCTCCCAAGAGA	AGGCGAGAGACTGGGGTGCTGGGCTCCCCTAGACTGGGACTCCAGTGCCCTCCTCTCCCAAGAGA	A	G	MIR1825	Ensembl:ENSG00000284125	miRNA	hsa-miR-1825	exon	-	-	-	-	Prediction:(Low)	rs747292939	Functional Gain	SNV	dbSNP153	36..36	33	-	-	-	Human_RBP_ID_561314,Human_RBP_ID_778397,Human_RBP_ID_4640912,Human_RBP_ID_5148159,Human_RBP_ID_6989097,Human_RBP_ID_8853401,Human_RBP_ID_9297846,Human_RBP_ID_17283628,Human_RBP_ID_17969425,Human_RBP_ID_18926975,Human_RBP_ID_22743951,Human_RBP_ID_26489443			NA
1205891	RMVar_ID_1205891	Human_SNP_ID_679682879	m6A	Human	chr20	-	34990459	34990460	34990460	CCCAGGCAGCGTAGGGACGGGAAGCAGCACAGACTTGCTGTGATGTTCACGTGGAGAGGAGTTAA	CCCAGGCAGCGTAGGGACGGGAAGCAGCACATACTTGCTGTGATGTTCACGTGGAGAGGAGTTAA	C	A	MIR499B	Ensembl:ENSG00000283441	miRNA	hsa-miR-499b-5p,hsa-miR-499b-3p	exon	-	-	-	-	Prediction:(Low)	rs1189840352	Functional Loss	SNV	dbSNP153	32..32	33	-	-	-				NA
1211963	RMVar_ID_1211963	Human_SNP_ID_685714287	m6A	Human	chr20	-	58818266	58818268	58818268	AAGCAGGGAGGTTCTCCCAGTGGTTTTCCTTGACTGTGAGGAACTAGCCTGCTGCTTTGCTCAGG	AAGCAGGGAGGTTCTCCCAGTGGTTTTCCTCGACTGTGAGGAACTAGCCTGCTGCTTTGCTCAGG	A	G	MIR298	Ensembl:ENSG00000216031	miRNA	hsa-miR-298	exon	-	-	-	-	Prediction:(Low)	rs1384935226	Functional Gain	SNV	dbSNP153	31..31	33	-	-	-	Human_RBP_ID_8537114		Human_miRNA_ID_3130527,Human_miRNA_ID_3131330,Human_miRNA_ID_3131361,Human_miRNA_ID_3134670,Human_miRNA_ID_3141740,Human_miRNA_ID_3143005,Human_miRNA_ID_3143870	NA
1211964	RMVar_ID_1211964	Human_SNP_ID_685714288	m6A	Human	chr20	-	58818266	58818270	58818270	AAGCAGGGAGGTTCTCCCAGTGGTTTTCCTTGACTGTGAGGAACTAGCCTGCTGCTTTGCTCAGG	AAGCAGGGAGGTTCTCCCAGTGGTTTTCATTGACTGTGAGGAACTAGCCTGCTGCTTTGCTCAGG	G	T	MIR298	Ensembl:ENSG00000216031	miRNA	hsa-miR-298	exon	-	-	-	-	Prediction:(Low)	rs1225012790	Functional Gain	SNV	dbSNP153	29..29	33	-	-	-	Human_RBP_ID_8537114		Human_miRNA_ID_3130527,Human_miRNA_ID_3131330,Human_miRNA_ID_3131361,Human_miRNA_ID_3134670,Human_miRNA_ID_3141740,Human_miRNA_ID_3143005,Human_miRNA_ID_3143870	NA
1213156	RMVar_ID_1213156	Human_SNP_ID_686741377	m6A	Human	chr20	+	62554338	62554340	62554340	TGGGAAACATACTTCTTTATATGCCCATATGGACCTGCTAAGCTATGGAATGTAAAGAAGTATGT	TGGGAAACATACTTCTTTATATGCCCATATGGACGTGCTAAGCTATGGAATGTAAAGAAGTATGT	C	G	MIR1-1	Ensembl:ENSG00000199017	miRNA	hsa-miR-1-5p,hsa-miR-1-3p	exon	-	-	-	-	Prediction:(Low)	rs1555902767	Functional Gain	SNV	dbSNP153	35..35	33	-	-	-			Human_miRNA_ID_3135650,Human_miRNA_ID_3141683	NA
1214595	RMVar_ID_1214595	Human_SNP_ID_687177303	m6A	Human	chr20	+	63919781	63919785	63919785	CCGGCTGTGTGCACATGTGCCCAGGGCCCGGGACAGCGCCACGGAAGAGGACGCACCCGGCTGTG	CCGGCTGTGTGCACATGTGCCCAGGGCCCGGGACAGTGCCACGGAAGAGGACGCACCCGGCTGTG	C	T	MIR941-4	Ensembl:ENSG00000216195	miRNA	hsa-miR-941	exon	-	-	-	-	Prediction:(Low)	rs769602656	Functional Gain	SNV	dbSNP153	37..37	33	-	-	-			Human_miRNA_ID_3128065,Human_miRNA_ID_3136468	NA
1214596	RMVar_ID_1214596	Human_SNP_ID_687177338	m6A	Human	chr20	+	63919893	63919897	63919897	CCGGCTGTGTGCACATGTGCCCAGGGCCCGGGACAGCGCCACGGAAGAGGACGCACCCGGCTGTG	CCGGCTGTGTGCACATGTGCCCAGGGCCCGGGACAGTGCCACGGAAGAGGACGCACCCGGCTGTG	C	T	MIR941-5	Ensembl:ENSG00000275842	miRNA	hsa-miR-941	exon	-	-	-	-	Prediction:(Low)	rs767158762	Functional Gain	SNV	dbSNP153	37..37	33	-	-	-				NA
1216558	RMVar_ID_1216558	Human_SNP_ID_691997546	m6A	Human	chr21	+	26953969	26953962	26953963	AAGTAATTTAGCAAAAATTGGGCTCATTTAGGACTAGATGTTGGAATTAGACAGAAAAAAGTTAG	AAGTAATTTAGCAAAAATTGGGCTCA_TTAGGACTAGATGTTGGAATTAGACAGAAAAAAGTTAG	AT	A	MIR4759	Ensembl:ENSG00000266133	miRNA	hsa-miR-4759	exon	-	-	-	-	Prediction:(Low)	rs1243743800	Functional Gain	DEL	dbSNP153	27..27	33	-	-	-				NA
1216559	RMVar_ID_1216559	Human_SNP_ID_691997547	m6A	Human	chr21	+	26953969	26953965	26953966	AAGTAATTTAGCAAAAATTGGGCTCATTTAGGACTAGATGTTGGAATTAGACAGAAAAAAGTTAG	AAGTAATTTAGCAAAAATTGGGCTCATTT_GGACTAGATGTTGGAATTAGACAGAAAAAAGTTAG	TA	T	MIR4759	Ensembl:ENSG00000266133	miRNA	hsa-miR-4759	exon	-	-	-	-	Prediction:(Low)	rs1486210527	Functional Gain	DEL	dbSNP153	30..30	33	-	-	-				NA
1216560	RMVar_ID_1216560	Human_SNP_ID_691997550	m6A	Human	chr21	+	26953969	26953972	26953972	AAGTAATTTAGCAAAAATTGGGCTCATTTAGGACTAGATGTTGGAATTAGACAGAAAAAAGTTAG	AAGTAATTTAGCAAAAATTGGGCTCATTTAGGACTCGATGTTGGAATTAGACAGAAAAAAGTTAG	A	C	MIR4759	Ensembl:ENSG00000266133	miRNA	hsa-miR-4759	exon	-	-	-	-	Prediction:(Low)	rs1333210540	Functional Gain	SNV	dbSNP153	36..36	33	-	-	-				NA
1216561	RMVar_ID_1216561	Human_SNP_ID_691997551	m6A	Human	chr21	+	26953969	26953984	26953988	AAGTAATTTAGCAAAAATTGGGCTCATTTAGGACTAGATGTTGGAATTAGACAGAAAAAAGTTAG	AAGTAATTTAGCAAAAATTGGGCTCATTTAGGACTAGATGTTGGAATT____AGAAAAAAGTTAG	TAGAC	T	MIR4759	Ensembl:ENSG00000266133	miRNA	hsa-miR-4759	exon	-	-	-	-	Prediction:(Low)	rs1324558451	Functional Gain	DEL	dbSNP153	49..52	33	-	-	-				NA
1216562	RMVar_ID_1216562	Human_SNP_ID_691997552	m6A	Human	chr21	+	26953969	26953990	26953991	AAGTAATTTAGCAAAAATTGGGCTCATTTAGGACTAGATGTTGGAATTAGACAGAAAAAAGTTAG	AAGTAATTTAGCAAAAATTGGGCTCATTTAGGACTAGATGTTGGAATTAGACAG_AAAAAGTTAG	GA	G	MIR4759	Ensembl:ENSG00000266133	miRNA	hsa-miR-4759	exon	-	-	-	-	Prediction:(Low)	rs1398828467	Functional Gain	DEL	dbSNP153	55..55	33	-	-	-				NA
1216908	RMVar_ID_1216908	Human_SNP_ID_692850606	m6A	Human	chr21	-	30375354	30375352	30375352	AAGCCACAGGCCTGGGTAGGCTTGCATGGGGGACTGGGAAGAGACCATGAACAGGTTAGTCCAGG	AAGCCACAGGCCTGGGTAGGCTTGCATGGGGGACGGGGAAGAGACCATGAACAGGTTAGTCCAGG	A	C	MIR4327	Ensembl:ENSG00000265007	miRNA	hsa-miR-4327	exon	-	-	-	-	Prediction:(Low)	rs184673159	Functional Loss	SNV	dbSNP153	35..35	33	-	-	-				NA
1216909	RMVar_ID_1216909	Human_SNP_ID_692850608	m6A	Human	chr21	-	30375354	30375354	30375354	AAGCCACAGGCCTGGGTAGGCTTGCATGGGGGACTGGGAAGAGACCATGAACAGGTTAGTCCAGG	AAGCCACAGGCCTGGGTAGGCTTGCATGGGGGGCTGGGAAGAGACCATGAACAGGTTAGTCCAGG	T	C	MIR4327	Ensembl:ENSG00000265007	miRNA	hsa-miR-4327	exon	-	-	-	-	Prediction:(Low)	rs910313466	Functional Loss	SNV	dbSNP153	33..33	33	-	-	-				NA
[truncated: 369 more rows]

## Sheet: Supplementary Table 2
Supplementary Table 2: miEAA - miRNA Enrichment and Annotation of KEGG
Category	Subcategory	Enrichment	P-value	P-adjusted	Q-value	Expected	Observed	miRNAs/precursors
Pathways (KEGG)	Shigellosis	under-represented	2.53e-05	0.0082643	0.0082643	406.869	373	hsa-miR-1304-3p; hsa-miR-5581-3p; hsa-miR-4647; hsa-miR-4775; hsa-miR-1304-5p; hsa-miR-5581-5p; hsa-miR-3682-5p; hsa-miR-4477b; hsa-miR-3940-3p; hsa-miR-6791-3p; hsa-miR-6797-3p; hsa-miR-4707-3p; hsa-miR-6781-3p; hsa-miR-6730-5p; hsa-miR-3940-5p; hsa-miR-6791-5p; hsa-miR-6797-5p; hsa-miR-658; hsa-miR-6781-5p; hsa-miR-6777-3p; hsa-miR-6847-3p; hsa-miR-7-1-3p; hsa-miR-6835-3p; hsa-miR-6515-3p; hsa-…
[truncated: 42 more rows]

## Sheet: Supplementary Table 3
Supplementary Table 3: miEAA - miRNA Enrichment and Annotation of GO
Category	Subcategory	Enrichment	P-value	P-adjusted	Q-value	Expected	Observed	miRNAs/precursors
[truncated: 20 more rows]

## Sheet: Supplementary Table 4
Supplementary Table 4: Feature miRNA extracted by LASSO algorithm
[truncated: 311 more rows]

[truncated: 4 more sheets: Supplementary Table 5, Supplementary Table 6, Supplementary Table 7, Supplementary Table 8]
